# Supplementary material for: Unveiling the domain-specific and RAS isoform-specific details of BRAF kinase regulation
Source: eLife. 2023 Dec 27;12:RP88836. doi: 10.7554/eLife.88836 (PMC10752582; doi:10.7554/eLife.88836)
Supplement: Figure 4—source data 2. — Full test preview provided in .txt format for NT1, NT2, NT3, and NT4. NT2 data also applies for Figure 4—figure supplement 2. [file elife-88836-fig4-data2.zip › Figure 4- source data 2/2023-08-17--11-27-38--NT3_GST-KRAS_NTA_FullTestPreview.txt]

x_CH1	y_CH1	x_CH2	y_CH2	x_CORRECTED	y_CORRECTED
13.45		13.45		13.45
13.56		13.56		13.56
13.66		13.66		13.66
13.76		13.76		13.76
13.86		13.86		13.86
13.97		13.97		13.97
14.07		14.07		14.07
14.17		14.17		14.17
14.27		14.27		14.27
14.38		14.38		14.38
14.48		14.48		14.48
14.58		14.58		14.58
14.68		14.68		14.68
14.79		14.79		14.79
14.89		14.89		14.89
14.99		14.99		14.99
15.1		15.1		15.1
15.2		15.2		15.2
15.3		15.3		15.3
15.4		15.4		15.4
15.5		15.5		15.5
15.61		15.61		15.61
15.71		15.71		15.71
15.81		15.81		15.81
15.91		15.91		15.91
16.02	0	16.02	0	16.02	0
16.12	0.0279549700508142	16.12	0.00640683197161707	16.12	-0.0309189003481897
16.22	0.0563652370146883	16.22	0.00902216595477512	16.22	-0.0632866078607991
16.32	0.088633366999602	16.32	0.00581656991016644	16.32	-0.0991325550361022
16.43	0.129098320030607	16.43	-0.00320995707170368	16.43	-0.138456741872101
16.53	0.175763827087394	16.53	-0.0180574140813405	16.53	-0.181259168370793
16.63	0.228629889079457	16.63	-0.0387258010050573	16.63	-0.230337822976101
16.73	0.28769650407412	16.73	-0.0662591060063278	16.73	-0.290139257418401
16.83	0.352963672980877	16.83	-0.099894538038825	16.83	-0.364239643206393
16.93	0.423506058041312	16.93	-0.139228308057682	16.93	-0.450238920442492
17.04	0.497554332014261	17.04	-0.17884327610318	17.04	-0.542719949407897
17.14	0.575108493990228	17.14	-0.218739441038451	17.14	-0.641682730109089
17.25	0.653370557074595	17.25	-0.258916804000364	17.25	-0.74712726253949
17.35	0.728937955045694	17.35	-0.299375365102605	17.35	-0.858128208251902
17.46	0.801810686994031	17.46	-0.345023283102819	17.46	-0.97782439983049
17.56	0.871988754056474	17.56	-0.395298732087213	17.56	-1.1056540104922
17.66	0.934117985025296	17.66	-0.450201710009424	17.66	-1.2388190517863
17.76	0.987475041029029	17.76	-0.508688233026078	17.76	-1.37287297198489
17.86	1.03205992206767	17.86	-0.571521088090776	17.86	-1.5085785595374
17.96	1.06879796601334	17.96	-0.638700275089832	17.96	-1.64593581443929
18.06	1.09945850101667	18.06	-0.710225795046426	18.06	-1.7795905651552
18.17	1.1240415260545	18.17	-0.786097648074247	18.17	-1.9088194734489
18.27	1.14254704101313	18.27	-0.865761114027919	18.27	-2.03306782076
18.37	1.15497504600626	18.37	-0.949216194044311	18.37	-2.15326094554009
18.47	1.16528232899782	18.47	-1.03155472902472	18.47	-2.2662600152006
18.58	1.1722763480293	18.58	-1.1133385460198	18.58	-2.3726268565247
18.68	1.18131127305787	18.68	-1.19456764309689	18.68	-2.4723614695122
18.79	1.19311044306869	18.79	-1.27524202309814	18.79	-2.5654638541634
18.89	1.20767385908493	18.89	-1.35536168409089	18.89	-2.65589079795819
18.99	1.22500152008342	18.99	-1.43270688408847	18.99	-2.74023001723239
19.1	1.24509342606416	19.1	-1.50450994010498	19.1	-2.821067997718
19.2	1.27002941201226	19.2	-1.57077084907087	19.2	-2.89912807765549
19.3	1.29890348807749	19.3	-1.63204433101782	19.3	-2.97496497560079
19.41	1.33171565505563	19.41	-1.68833038708271	19.41	-3.04857869155629
19.51	1.36450912498276	19.51	-1.73962901510549	19.51	-3.11996922551749
19.61	1.39847644004476	19.61	-1.78594021599565	19.61	-3.19121641275029
19.71	1.43361760001426	19.71	-1.8275821540783	19.71	-3.2617324271189
19.81	1.46993260500494	19.81	-1.86605165708897	19.81	-3.33301409729719
19.92	1.50742145603999	19.92	-1.90134872605086	19.92	-3.4011046358005
20.02	1.54519118598273	20.02	-1.93569310101793	20.02	-3.4694163262933
20.12	1.58324179608371	20.12	-1.97185246906884	20.12	-3.5407168545812
20.23	1.61949345101675	20.23	-2.00982683008988	20.23	-3.6150062206687
20.33	1.65485214006367	20.33	-2.04961618408106	20.33	-3.69228442455359
20.43	1.68931786299709	20.43	-2.0912205300192	20.43	-3.77165850080899
20.53	1.72289062106756	20.53	-2.14033227200616	20.53	-3.8588208528078
20.63	1.75557041404772	20.63	-2.19695141004195	20.63	-3.95169164529059
20.74	1.78536097200777	20.74	-2.26075978002882	20.74	-4.05085870438909
20.84	1.81061894204504	20.84	-2.33026055309438	20.84	-4.1548252014335
20.95	1.83134432506904	20.95	-2.40545373003442	20.95	-4.26359113642169
21.05	1.84843008401003	21.05	-2.48633931005315	21.05	-4.3771565093515
21.15	1.86187622205125	21.15	-2.57291729406006	21.15	-4.49352505105989
21.26	1.87168273600946	21.26	-2.65977054107225	21.26	-4.6056362684838
21.36	1.8778496290679	21.36	-2.74648799506849	21.36	-4.7130791042781
21.47	1.88037689804332	21.47	-2.83306965502561	21.47	-4.8167465238672
21.57	1.87757665901245	21.57	-2.91382311706911	21.57	-4.9109461238739
21.67	1.86944891208896	21.67	-2.98874838301799	21.67	-4.9956779043048
21.78	1.85798992401942	21.78	-3.05784545207644	21.78	-5.0709418651511
21.88	1.84484305100341	21.88	-3.12111432299389	21.88	-5.13673800642379
21.99	1.83000829201774	21.99	-3.17855499804409	21.99	-5.19137844195279
22.09	1.81348564603923	22.09	-3.22926120907141	22.09	-5.2339569057311
22.19	1.79527511409106	22.19	-3.27323295709903	22.19	-5.26646966692859
22.3	1.77714602307333	22.3	-3.31588738208666	22.3	-5.295977218606
22.4	1.76074382306979	22.4	-3.35763554107871	22.4	-5.32289061811529
22.51	1.74606851408043	22.51	-3.39847743407518	22.51	-5.34720986545639
22.61	1.73480798207493	22.61	-3.43841306107606	22.61	-5.36893496062729
22.71	1.72696222807645	22.71	-3.47744242310455	22.71	-5.3898352303139
22.81	1.72253125106181	22.81	-3.51499668101951	22.81	-5.41098728889859
22.91	1.7215150520542	22.91	-3.55107583800418	22.91	-5.4323911363767
23.01	1.72463696799241	23.01	-3.58567989201219	23.01	-5.45573465892089
23.11	1.73072274799324	23.11	-3.61971511006232	23.11	-5.4819241225267
23.21	1.73977239001033	23.21	-3.65318149101768	23.21	-5.5109595271986
23.32	1.75001656907625	23.32	-3.68607903601514	23.32	-5.5428408729277
23.42	1.75980983408408	23.42	-3.71840774505472	23.42	-5.5782914979612
23.52	1.76915218503382	23.52	-3.74628673603183	23.52	-5.61225626867159
23.62	1.77804362101597	23.62	-3.77488561207429	23.62	-5.64990478713019
23.73	1.78648414305371	23.73	-3.80420437204521	23.73	-5.68946772665739
23.83	1.79160941900136	23.83	-3.83481185406254	23.83	-5.7298684728756
23.93	1.79341944908629	23.93	-3.86670805607991	23.93	-5.7711070257848
24.03	1.79119089500546	24.03	-3.89989298003002	24.03	-5.81318338538489
24.13	1.78609800798313	24.13	-3.93436662409385	24.13	-5.85609755167819
24.24	1.77814079006566	24.24	-3.97012898906723	24.24	-5.8969851927865
24.34	1.76731924000251	24.34	-4.00236166399282	24.34	-5.93102789795749
24.45	1.75363335802103	24.45	-4.03106465000747	24.45	-5.95750232895059
24.55	1.73798913408518	24.55	-4.0601188270557	24.55	-5.98146361938889
24.65	1.72533193699564	24.65	-4.08435459303291	24.65	-5.99774216719899
24.76	1.71566176697979	24.76	-4.10377194805278	24.76	-6.00633797238749
24.86	1.71184295606963	24.86	-4.1183708930248	24.86	-6.0072510349478
24.96	1.71387550403779	24.96	-4.1281514260163	24.96	-6.001387344962
25.07	1.72175941008845	25.07	-4.13372021705527	25.07	-5.99429893822269
25.17	1.73549467604062	25.17	-4.13507726307216	25.17	-5.9859858147342
25.27	1.75288884804559	25.27	-4.13222256599965	25.27	-5.97931230637029
25.38	1.7740204140182	25.38	-4.12997453508979	25.38	-5.9790968238856
25.49	1.79888937600481	25.49	-4.12833317204786	25.49	-5.9853393672777
25.59	1.8265897430183	25.59	-4.12729847607807	25.59	-5.998039936549
25.69	1.85217614500743	25.69	-4.12687044706672	25.69	-6.015006079391
25.8	1.87564858401856	25.8	-4.12338611408813	25.8	-6.03265331332349
25.9	1.89700705902851	25.9	-4.12000075004926	25.9	-6.05413691077419
26	1.91625156901409	26	-4.1167143540406	26	-6.0785508816609
26.11	1.93502547006119	26.11	-4.1129202600132	26.11	-6.100343190191
26.21	1.95977085604682	26.21	-4.10861846808075	26.21	-6.11951383635799
26.31	1.99268018002385	26.31	-4.1038089769927	26.31	-6.1360628201662
26.41	2.03367495407747	26.41	-4.0984917870901	26.41	-6.1499901416134
26.52	2.08275517707079	26.52	-4.09266689905508	26.52	-6.16293915404589
26.62	2.13992085105019	26.62	-4.08315724700969	26.62	-6.17817488778109
26.72	2.20517197408299	26.72	-4.06996283004446	26.72	-6.19788979512059
26.82	2.27679386705404	26.82	-4.05674661999456	26.82	-6.2256683585558
26.93	2.34961247804222	26.93	-4.04035334304353	26.93	-6.25835530565029
27.03	2.42362780602434	27.03	-4.02078300101039	27.03	-6.2959506364106
27.14	2.49719649798408	27.14	-3.99803559207612	27.14	-6.33845435083459
27.24	2.56387645799805	27.24	-3.97211111703655	27.24	-6.3841517695597
27.35	2.62366768504307	27.35	-3.9446786310009	27.35	-6.429537894004
27.45	2.67657018002865	27.45	-3.92331019702397	27.45	-6.48218478851069
27.55	2.72258394204528	27.55	-3.90800581703843	27.55	-6.54044909973589
27.65	2.7578831820847	27.65	-3.90194255510323	27.65	-6.60106579736219
27.76	2.78246790003323	27.76	-3.90512041201418	27.76	-6.6640348813939
27.86	2.79805277398282	27.86	-3.91753938708916	27.86	-6.72935635183119
27.96	2.80981185801465	27.96	-3.93919948203347	27.96	-6.79703020867399
28.06	2.81774515303823	28.06	-3.97123135803668	28.06	-6.8643613249552
28.17	2.82185265700718	28.17	-4.0140442710026	28.17	-6.931758955912
28.27	2.82213437105838	28.27	-4.06763822206813	28.27	-7.00093778090699
28.37	2.81976454698452	28.37	-4.13034415510083	28.37	-7.07540279853329
28.47	2.81775950202245	28.47	-4.19459000704592	28.47	-7.1475819444342
28.57	2.81611923605851	28.57	-4.2603757769939	28.57	-7.21747521861639
28.68	2.81866953901044	28.68	-4.32770146505845	28.68	-7.28508262107319
28.78	2.82541040905926	28.78	-4.3965670720354	28.78	-7.3515784042839
28.88	2.83634184904713	28.88	-4.45902736601056	28.88	-7.41203365288019
28.99	2.85146385704138	28.99	-4.51508234607445	28.99	-7.46644836685749
29.09	2.87483330907889	29.09	-4.56360135001432	29.09	-7.5175176731809
29.19	2.90397386800123	29.19	-4.60417512204003	29.19	-7.56483231660629
29.3	2.93888553699162	29.3	-4.63680366306107	29.3	-7.60839229713819
29.4	2.97839406107414	29.4	-4.66148697205426	29.4	-7.6481976147743
29.5	3.01948312505829	29.5	-4.67822505004278	29.5	-7.68830514373919
29.6	3.06215272905774	29.6	-4.69460399301624	29.6	-7.7338246462213
29.71	3.10640287307251	29.71	-4.71167096804948	29.71	-7.78580328968539
29.81	3.15223355607941	29.81	-4.72942597605197	29.81	-7.8430668216523
29.91	3.19997258600324	29.91	-4.7558142480284	29.91	-7.91054415749469
30.02	3.24961996102502	30.02	-4.79083578409245	30.02	-7.9882352972105
30.12	3.2971188090869	30.12	-4.83449058299357	30.12	-8.0761402407996
30.23	3.34494546200403	30.23	-4.88677864700549	30.23	-8.1742589882597
30.33	3.39309992205017	30.33	-4.9455964790468	30.33	-8.2808158500198
30.43	3.44158218808843	30.43	-5.00988106307432	30.43	-8.3947478089889
30.53	3.49039226000514	30.53	-5.07963239704168	30.53	-8.511997990949
30.64	3.53945164999914	30.64	-5.14726438609614	30.64	-8.627456633703
30.74	3.59271286106377	30.74	-5.21172986304919	30.74	-8.74007656979719
30.84	3.65017589399486	30.84	-5.27302882608183	30.84	-8.84985779922699
30.94	3.71151294200445	30.94	-5.33116127701305	30.94	-8.9568003220013
31.04	3.77672400497886	31.04	-5.38612721504705	31.04	-9.06082564972389
31.15	3.84580908405496	31.15	-5.43591961309176	31.15	-9.16387925871509
31.25	3.9187681779822	31.25	-5.48053847001029	31.25	-9.26596114898159
31.35	3.99560128801113	31.35	-5.52208728299775	31.35	-9.3688470100923
31.45	4.06214112103953	31.45	-5.56162906900681	31.45	-9.4735998591315
31.56	4.1183876770674	31.56	-5.59916382701431	31.56	-9.58021969610369
31.66	4.16441944605594	31.66	-5.63469155804341	31.66	-9.6887065210043
31.76	4.19628392205595	31.76	-5.66821226107095	31.76	-9.79906033384009
31.87	4.21398110700011	31.87	-5.70331406004243	31.87	-9.900701966161
31.97	4.21751099997891	31.97	-5.73802016208447	31.97	-9.99165462442039
32.07	4.20687360099237	32.07	-5.77233056606019	32.07	-10.0719967970123
32.18	4.18724296298478	32.18	-5.80825230008486	32.18	-10.1397830076122
32.28	4.16377191402262	32.28	-5.84578536404479	32.28	-10.195013256222
32.38	4.13646045501537	32.38	-5.88492975805366	32.38	-10.2376875428396
32.49	4.1194758759957	32.49	-5.92568548108829	32.49	-10.2678058674717
32.59	4.11281817798681	32.59	-5.96805253508137	32.59	-10.2905422831452
32.69	4.11648736007919	32.69	-6.00592016610335	32.69	-10.3049388656464
32.79	4.13048342397815	32.79	-6.03928837506373	32.79	-10.3109956149731
32.9	4.15698670803977	32.9	-6.06456903904018	32.9	-10.3192916995687
33	4.19589503098905	33	-6.08373895101977	33	-10.3318039129755
33.1	4.24720839407655	33.1	-6.096798110093	33.1	-10.3485322551955
33.2	4.30575274299372	33.2	-6.1037465170557	33.2	-10.3694767262265
33.31	4.36637525001515	33.31	-6.10458417304471	33.31	-10.3968176654412
33.41	4.42907591707353	33.41	-6.09890182101935	33.41	-10.4300436368779
33.51	4.49385474200881	33.51	-6.0889255140637	33.51	-10.4713806922942
33.61	4.56071172607153	33.61	-6.07465525104089	33.61	-10.5156547786589
33.72	4.62662403799641	33.72	-6.06220178508465	33.72	-10.5638238201944
33.82	4.69159167801081	33.82	-6.05156511505811	33.82	-10.6158878168986
33.92	4.75343430707653	33.92	-6.04274524209814	33.92	-10.6718467687758
34.02	4.81225410499064	34.02	-6.03574216506786	34.02	-10.7317006758216
34.12	4.86805107402688	34.12	-6.03333151502738	34.12	-10.7952023371064
34.22	4.92082521202519	34.22	-6.02900521300853	34.22	-10.8558436751799
34.33	4.97057651898558	34.33	-6.0227632590113	34.33	-10.911444350672
34.43	5.01978133002012	34.43	-6.01501490905321	34.43	-10.9625157995442
34.54	5.06512330503028	34.54	-6.00353411107335	34.54	-11.0068319700321
34.64	5.1066024410602	34.64	-5.98832086609491	34.64	-11.0443928621358
34.74	5.14724157108049	34.74	-5.96937517207152	34.74	-11.0751984758597
34.84	5.18704069406795	34.84	-5.94669703002637	34.84	-11.1017251455758
34.94	5.22599981002259	34.94	-5.92110488207709	34.94	-11.121474971823
35.05	5.26411891905809	35.05	-5.89259872901948	35.05	-11.1344479546103
35.15	5.29612484604058	35.15	-5.85840293899764	35.15	-11.1408912948651
35.26	5.3170053690792	35.26	-5.82502559109344	35.26	-11.1473130700353
35.36	5.32676048806024	35.36	-5.79246668507949	35.36	-11.1537132801231
35.46	5.32291386900852	35.46	-5.76072622106949	35.46	-11.1600919251286
35.56	5.30878185202255	35.56	-5.72980419906344	35.56	-11.161175830154
35.67	5.28436443698865	35.67	-5.70076363601402	35.67	-11.1530157898847
35.77	5.24966162606688	35.77	-5.67705519904393	35.77	-11.1390624717128
35.88	5.2046734169835	35.88	-5.6586788880395	35.88	-11.1168395412777
35.98	5.14544730708622	35.98	-5.64481626201996	35.98	-11.0888448980248
36.08	5.08229551201111	36.08	-5.6354673200758	36.08	-11.0550785419584
36.18	5.02049120598258	36.18	-5.63063206300285	36.18	-11.0155404730743
36.29	4.96504661305153	36.29	-5.63031049000529	36.29	-10.9702306913723
36.39	4.91596173208109	36.39	-5.63335435606405	36.39	-10.9140484481067
36.49	4.87323656307126	36.49	-5.63999619510014	36.49	-10.8575384916776
36.59	4.83687110499886	36.59	-5.65023600609038	36.59	-10.8059739969803
36.7	4.81459055606592	36.7	-5.66301077208209	36.7	-10.763304169341
36.8	4.80050723808745	36.8	-5.67486982504306	36.8	-10.7260783413538
36.91	4.79462115106344	36.91	-5.68581316599648	36.91	-10.6942965130277
37.01	4.8008848000336	37.01	-5.69584079403285	37.01	-10.6679586843559
37.11	4.80898596799761	37.11	-5.70495271006166	37.11	-10.6547900508254
37.22	4.81892465506917	37.22	-5.71506295807467	37.22	-10.6508169813124
37.32	4.83070086102089	37.32	-5.72617154000454	37.32	-10.6560394758126
37.42	4.84431458698964	37.42	-5.73942669802818	37.42	-10.6755582830828
37.52	4.8595659620787	37.52	-5.75459590208993	37.52	-10.6988286547118
37.63	4.87645498606071	37.63	-5.77167915105292	37.63	-10.7258505906995
37.73	4.88725646300736	37.73	-5.79067644503084	37.73	-10.7566240910438
37.84	4.89785807098997	37.84	-5.81158778402369	37.84	-10.7911491557446
37.94	4.90825980807585	37.94	-5.83295185504085	37.94	-10.8277646022052
38.04	4.91846167506083	38.04	-5.84951002804246	38.04	-10.8612117985067
38.15	4.92846367103539	38.15	-5.86126230109585	38.15	-10.8837655491688
38.25	4.93836797807035	38.25	-5.86629463009558	38.25	-10.8993994853152
38.35	4.94845194998561	38.35	-5.86460701401847	38.35	-10.9081136069437
38.46	4.95871558700856	38.46	-5.85619945502458	38.46	-10.9099079140587
38.56	4.9693587600359	38.56	-5.84107195106753	38.56	-10.9047824066536
38.66	4.98038146804447	38.66	-5.81922450305683	38.66	-10.892839265455
38.77	4.99178371103426	38.77	-5.79607350300648	38.77	-10.8797722376431
38.87	5.00356548900527	38.87	-5.77161895103018	38.87	-10.8655813232091
38.97	5.01573331803229	38.97	-5.74732216000484	38.97	-10.8519277047564
39.08	5.02618849498049	39.08	-5.7284417620167	39.08	-10.8440700142062
39.18	5.03493102200991	39.18	-5.71497775604257	39.18	-10.8420082515517
39.28	5.04185871807294	39.28	-5.70693014310564	39.28	-10.8457424167998
39.38	5.04669422900861	39.38	-5.70429892206903	39.38	-10.855279024175
39.49	5.04943755299792	39.49	-5.71022654605713	39.49	-10.8716618260743
39.59	5.05008869208723	39.59	-5.72471301506994	39.59	-10.8948908224932
39.69	5.04864764502599	39.69	-5.74775833001695	39.69	-10.9248638327164
39.79	5.04988438001419	39.79	-5.77394609604198	39.79	-10.9558871095612
39.9	5.053798898075	39.9	-5.80327631507771	39.9	-10.9879606530276
40	5.06038468404313	40	-5.83574898701045	40	-11.0210844631156
40.11	5.07174043900704	40.11	-5.87136411104439	40.11	-11.0552585398253
40.21	5.08786616205725	40.21	-5.90825607810075	40.21	-11.0933872423112
40.31	5.10876185398956	40.31	-5.94644642001185	40.31	-11.1354921027579
40.42	5.13442751400817	40.42	-5.98593513802825	40.42	-11.1815666069342
40.52	5.16987536502711	40.52	-6.02357977902557	40.52	-11.2305670024562
40.62	5.21477349707311	40.62	-6.0593803420943	40.62	-11.2824932893197
40.73	5.26912190798612	40.73	-6.09333682905344	40.73	-11.3373454675246
40.83	5.32815063104408	40.83	-6.125449238084	40.83	-11.3951235370731
40.94	5.39185966601963	40.94	-6.15571757009548	40.94	-11.4608397203665
41.04	5.46024901200326	41.04	-6.18082913808848	41.04	-11.5308494189254
41.14	5.53331867001816	41.14	-6.20078394001666	41.14	-11.6051526327474
41.24	5.61106863904115	41.24	-6.21744758700515	41.24	-11.680845002678
41.34	5.68858376300341	41.34	-6.23079854608477	41.34	-11.7579049965347
41.45	5.76586403906276	41.45	-6.24083681805132	41.45	-11.8363326143132
41.55	5.83789724703365	41.55	-6.24756240108582	41.55	-11.9161278560202
41.65	5.90501529597987	41.65	-6.25097529700724	41.65	-11.9972907216513
41.76	5.96721818703827	41.76	-6.25084297303147	41.76	-12.0746735203426
41.86	6.024505919072	41.86	-6.24841452508917	41.86	-12.1495253489389
41.97	6.07687849401373	41.97	-6.24368995306668	41.97	-12.2168339850322
42.07	6.13022358606941	42.07	-6.23998194600972	42.07	-12.2802440270998
42.17	6.17914703605038	42.17	-6.23729050300881	42.17	-12.3397554751439
42.28	6.22364884497983	42.28	-6.23561562508712	42.28	-12.3953683291623
42.38	6.26864417006345	42.38	-6.23495731008461	42.38	-12.4470825891528
42.48	6.31413301198336	42.48	-6.23537830904297	42.48	-12.5008486797857
42.58	6.36011537005743	42.58	-6.23520416002066	42.58	-12.5495979810765
42.68	6.40659124508147	42.68	-6.23443486301767	42.68	-12.5933304930252
42.78	6.44860767908995	42.78	-6.23330295104552	42.78	-12.6371939064956
42.89	6.48818963804842	42.89	-6.23055932805983	42.89	-12.6799391246518
42.99	6.52533712400327	42.99	-6.22620399303742	42.99	-12.721566147494
43.1	6.55416246002005	43.1	-6.22023694506879	43.1	-12.7620749750242
43.2	6.58005980506005	43.2	-6.21265818608663	43.2	-12.7965126497072
43.3	6.60302915900957	43.3	-6.20872634704028	43.3	-12.8321627705043
43.41	6.62307052402866	43.41	-6.2093544080426	43.41	-12.8699383164361
43.51	6.64018389704779	43.51	-6.21447961805188	43.51	-12.9038888628344
43.61	6.65334855807487	43.61	-6.22577644003286	43.61	-12.9410830296815
43.71	6.66256450506353	43.71	-6.24324487307604	43.71	-12.9815208169751
43.82	6.67278469597932	43.82	-6.26688491604455	43.82	-13.0252022247198
43.92	6.68198416406085	43.92	-6.29669657109844	43.92	-13.0721272529154
44.02	6.69016290999025	44.02	-6.32503739200274	44.02	-13.1136327344589
44.13	6.69732093308539	44.13	-6.34624180702303	44.13	-13.144053096022
44.23	6.70345823300522	44.23	-6.36030981399927	44.23	-13.1683412951311
44.33	6.71067351106558	44.33	-6.36198278300526	44.33	-13.1792137328295
44.43	6.7220069799987	44.43	-6.35034773506504	44.43	-13.1757574300964
44.53	6.73745863900876	44.53	-6.32540466904175	44.53	-13.1579723869297
44.63	6.75804921309009	44.63	-6.28715358504905	44.63	-13.1258586033339
44.74	6.78377870099212	44.74	-6.23896010904446	44.74	-13.084880404362
44.84	6.8146471030559	44.84	-6.18399456300267	44.84	-13.0412483273291
44.94	6.85065441905408	44.94	-6.12225694806057	44.94	-12.994962372233
45.04	6.89034702202207	45.04	-6.06138970806569	45.04	-12.9546857061835
45.15	6.92970660304582	45.15	-6.00705841600302	45.15	-12.9260839025066
45.25	6.96873316405799	45.25	-5.95926307300942	45.25	-12.9091569612045
45.35	7.00532800203746	45.35	-5.91800367806172	45.35	-12.9039048822751
45.45	7.03645090607097	45.45	-5.88328023206941	45.45	-12.9088740385619
45.56	7.06210187399847	45.56	-5.8550712020633	45.56	-12.9200245897155
45.66	7.08228090707053	45.66	-5.83459256108654	45.66	-12.9385725094701
45.76	7.09698800403658	45.76	-5.81847868602381	45.76	-12.9590534727591
45.86	7.1149066510543	45.86	-5.80355925205822	45.86	-12.9752569422719
45.96	7.13603684607733	45.96	-5.78983425907609	45.96	-12.9871829180064
46.07	7.16183221697975	46.07	-5.77730370810059	46.07	-12.9948313999626
46.17	7.19631107199348	46.17	-5.76596759901804	46.17	-12.9982023881425
46.27	7.23947341100484	46.27	-5.75568795204617	46.27	-13.005841387027
46.38	7.29131923503701	46.38	-5.74066754302294	46.38	-13.0119511738025
46.48	7.35184854204363	46.48	-5.72090637399469	46.48	-13.0179853756344
46.58	7.41566427598173	46.58	-5.69642597599795	46.58	-13.0279838328609
46.69	7.48086459304886	46.69	-5.66601037610326	46.69	-13.0407305717636
46.79	7.54744949199448	46.79	-5.62965957306005	46.79	-13.0562255923312
46.9	7.60673548904833	46.9	-5.58737356709571	46.9	-13.0744688945705
47	7.65872258500622	47	-5.53915236002922	47	-13.0900634209384
47.11	7.70341077907233	47.11	-5.48306647010577	47.11	-13.0991778473353
47.21	7.74080007204248	47.21	-5.41911589709798	47.21	-13.1018121737635
47.31	7.77089046198398	47.31	-5.34743862203868	47.31	-13.0894208957469
47.42	7.80398324604903	47.42	-5.27383186602037	47.42	-13.06780123609
47.52	7.84007842401024	47.52	-5.19829563108942	47.52	-13.0369531947927
47.63	7.88457305304746	47.63	-5.12082991508578	47.63	-12.9968767718573
47.73	7.93936897707681	47.73	-5.0414347200558	47.73	-12.9475719672837
47.83	8.00446619598461	47.83	-4.95703538706493	47.83	-12.896265418291
47.94	8.07986470999822	47.94	-4.86763191599948	47.94	-12.842957124877
48.04	8.16556451900396	48.04	-4.77322430708682	48.04	-12.7930441445847
48.14	8.25568542904875	48.14	-4.6757420400354	48.14	-12.7503578015113
48.25	8.3502274400189	48.25	-4.5751851150726	48.25	-12.7148980956547
48.35	8.44919055202809	48.35	-4.47155353208473	48.35	-12.6866650270171
48.46	8.542273469061	48.46	-4.36484729209496	48.46	-12.6656585955939
48.56	8.62947619305032	48.56	-4.25506639305695	48.56	-12.6459986072181
48.67	8.71079872206337	48.67	-4.14191942604702	48.67	-12.6273936510825
48.77	8.78624105700965	48.77	-4.02540639106519	48.77	-12.6098437271848
48.87	8.85654656599399	48.87	-3.90860194409015	48.87	-12.586122198306
48.98	8.9258323280319	48.98	-3.79150608705459	48.98	-12.5562290644505
49.08	8.99409834107701	49.08	-3.674118819049	49.08	-12.5201643256163
49.19	9.06722480101507	49.19	-3.55644014007339	49.19	-12.4779279818031
49.29	9.14521170807348	49.29	-3.43847005001408	49.29	-12.4302634011673
49.39	9.22805905997848	49.39	-3.32278060409408	49.39	-12.3838597168506
49.49	9.31576685900382	49.49	-3.20937180299552	49.49	-12.3387169288528
49.6	9.4083351050358	49.6	-3.0982436450131	49.6	-12.3007152313412
49.7	9.50671335999687	49.7	-2.98968754304951	49.7	-12.2701460351231
49.8	9.61090162604705	49.8	-2.8837034950584	49.8	-12.2470093402028
49.91	9.72015653201197	49.91	-2.78029150206294	49.91	-12.231305146576
50.01	9.83036100308254	50.01	-2.67945156406313	50.01	-12.223033454247
50.12	9.94151503607554	50.12	-2.57801335806107	50.12	-12.2199735033264
50.22	10.0536186340605	50.22	-2.47782275403097	50.22	-12.2239711643924
50.33	10.1666717949911	50.33	-2.3788797520865	50.33	-12.2342830692867
50.43	10.2846928269855	50.43	-2.27861229700466	50.43	-12.2442200848742
50.53	10.406976655986	50.53	-2.17702039003598	50.53	-12.2537822111526
50.63	10.5335232819925	50.63	-2.0741040300436	50.63	-12.2629694481265
50.74	10.6633831400131	50.74	-1.96986321600434	50.74	-12.2717817957913
50.84	10.7965562319805	50.84	-1.86429795110143	50.84	-12.2842375623077
50.95	10.9330425580083	50.95	-1.75656137503211	50.95	-12.2987848156981
51.05	11.0728421160502	51.05	-1.64665349007009	51.05	-12.3154235559624
51.15	11.2076033340145	51.15	-1.53774461807643	51.15	-12.3363745429969
51.26	11.3383101570435	51.26	-1.42798888907691	51.26	-12.3597919062144
51.36	11.4649625850234	51.36	-1.31738630307154	51.36	-12.3856756456172
51.46	11.5835423100634	51.46	-1.20593686006032	51.46	-12.4140257612029
51.56	11.6947544070172	51.56	-1.09364056106642	51.56	-12.4364906795736
51.66	11.7985988759983	51.66	-0.98365853807536	51.66	-12.4572154799548
51.77	11.8950757159837	51.77	-0.875990791996628	51.77	-12.4762001623465
51.87	11.9841849290196	51.87	-0.770637324080781	51.87	-12.4894264185924
51.97	12.0678283570896	51.97	-0.668444989059935	51.97	-12.4984461806568
52.08	12.1419704480559	52.08	-0.56941378807096	52.08	-12.5032594485509
52.18	12.2149627770796	52.18	-0.473543721000169	52.18	-12.5038662222679
52.28	12.2858213970858	52.28	-0.380834788074935	52.28	-12.5002665018147
52.39	12.3545463080745	52.39	-0.291967373073021	52.39	-12.4950425144436
52.49	12.421137511069	52.49	-0.198573801071689	52.49	-12.4757910345922
52.59	12.4855950060692	52.59	-0.100654074003614	52.59	-12.4508636356606
52.7	12.5430116570442	52.7	0.00495294295888016	52.7	-12.416115238419
52.8	12.6034211709793	52.8	0.118247249929482	52.8	-12.3715458428718
52.9	12.6668235490115	52.9	0.23922884690819	52.9	-12.3171554490191
53	12.7313169460876	53	0.367897733895006	53	-12.2529440568586
53.1	12.8009369150277	53.1	0.499504791946492	53.1	-12.178753649158
53.2	12.8756834570822	53.2	0.628957355957027	53.2	-12.1097105991027
53.3	12.9555565699775	53.3	0.756255426949792	53.3	-12.0458149066971
53.4	13.0444114830652	53.4	0.882079385974066	53.4	-11.9844843446799
53.5	13.1404979670151	53.5	0.998061560949282	53.5	-11.938122138618
53.61	13.2438160220545	53.61	1.10420195289862	53.61	-11.9067282885047
53.71	13.3592727839869	53.71	1.20050056091259	53.71	-11.890302794349
53.81	13.4768345460543	53.81	1.286957383968	53.81	-11.8927008832734
53.92	13.5965013070063	53.92	1.36419399200349	53.92	-11.9115507593438
54.02	13.7182730679797	54.02	1.43316104492897	54.02	-11.9459017623227
54.12	13.842149828065	54.12	1.49860765998255	54.12	-11.9959119094444
54.22	13.9640145090425	54.22	1.565626502952	54.22	-12.0464548275148
54.32	14.0894054610499	54.32	1.63421757497417	54.32	-12.0975305165382
54.42	14.2144674559859	54.42	1.70438087593539	54.42	-12.1491389765125
54.53	14.340950722044	54.53	1.77611640492614	54.53	-12.2012802074399
54.63	14.4688552600201	54.63	1.84633064395712	54.63	-12.2529306495135
54.73	14.5981810690046	54.73	1.92468425495917	54.73	-12.2999679907818
54.83	14.7289281489975	54.83	2.01117723690913	54.83	-12.3385370041134
54.94	14.8571067220473	54.94	2.10518802100523	54.94	-12.3710094854468
55.04	14.9849442560708	55.04	2.20576594995237	55.04	-12.3983360950174
55.14	15.1124407510679	55.14	2.31291102090836	55.14	-12.4205168328341
55.24	15.2437132840078	55.24	2.4266232339869	55.24	-12.4375516988881
55.35	15.3732235070265	55.35	2.54690259100698	55.35	-12.4454509157627
55.45	15.5009714180778	55.45	2.67559496194281	55.45	-12.4445960794968
55.55	15.6269570189806	55.55	2.80886169593941	55.55	-12.4388258403613
55.65	15.7511803090529	55.65	2.94979631098613	55.65	-12.4291637581653
55.75	15.8743463630344	55.75	3.08873814697108	55.75	-12.4197321448603
55.85	15.994672007082	55.85	3.22568720298477	55.85	-12.410531000444
55.95	16.1161470180105	55.95	3.36064347891352	55.95	-12.401560324921
56.06	16.2365439300629	56.06	3.49360697589418	56.06	-12.3928201182934
56.16	16.3558627419889	56.16	3.62494680894088	56.16	-12.3846463388047
56.26	16.4741034550389	56.26	3.76207694193909	56.26	-12.3678418499768
56.37	16.591266068076	56.37	3.90499737397931	56.37	-12.3463964292305
56.47	16.7063666369813	56.47	4.05186223395049	56.47	-12.3199284805316
56.57	16.8248168770333	56.57	4.20651017293494	56.57	-12.2845993536024
56.68	16.9466167869814	56.68	4.36894119093267	56.68	-12.2404090484384
56.78	17.0710612929952	56.78	4.53915528794369	56.78	-12.1873575650442
56.89	17.1999335700548	56.89	4.71451637497466	56.89	-12.127097047001
56.99	17.3332336170233	56.99	4.89856786191467	56.99	-12.0614957995066
57.09	17.4709614340145	57.09	5.09130974990057	57.09	-11.9905538225566
57.19	17.6131170210283	57.19	5.29237292096241	57.19	-11.9139351579143
57.3	17.7637359309983	57.3	5.49434341291999	57.3	-11.8408369420533
57.4	17.9255909010863	57.4	5.69722122691019	57.4	-11.7712591749737
57.5	18.0996658770027	57.5	5.90100636190982	57.5	-11.705201856671
57.6	18.2805491430145	57.6	6.10569881894207	57.6	-11.6426649871496
57.7	18.4682406990078	57.7	6.3029309239937	57.7	-11.5960517919722
57.81	18.6627405449826	57.81	6.49259991894269	57.81	-11.5682377676461
57.91	18.8640486800296	57.91	6.67734189096336	57.91	-11.5575707705923
58.01	19.0621313989823	58.01	6.85361343198565	58.01	-11.5621824956152
58.12	19.253670969988	58.12	7.02141454098637	58.12	-11.5820729427125
58.22	19.4386673930467	58.22	7.18074521796552	58.22	-11.6172421118821
58.32	19.6130851170437	58.32	7.33160546189993	58.32	-11.6676900031239
58.42	19.7741514029985	58.42	7.47908794096475	58.42	-11.7182902432526
58.52	19.9218662510248	58.52	7.62736950798626	58.52	-11.7615482473973
58.62	20.0562296610087	58.62	7.77645016296447	58.62	-11.7974640155602
58.72	20.1789918620534	58.72	7.93469757991261	58.72	-11.8136343221745
58.83	20.2911500970231	58.83	8.1022145169527	58.83	-11.8071836707325
58.93	20.3927043650083	58.93	8.27900097397105	58.93	-11.7781120612344
59.03	20.4936883740174	59.03	8.46505695290034	59.03	-11.72641949368
59.14	20.5974198540844	59.14	8.6603824508984	59.14	-11.6538561957926
59.24	20.7038988060049	59.24	8.86889326091023	59.24	-11.5575036205209
59.34	20.8131252289832	59.34	9.09058938191265	59.34	-11.437361767867
59.44	20.9250991230192	59.44	9.32037814800424	59.44	-11.3085570110231
59.54	21.0342821380891	59.54	9.55408270397129	59.54	-11.1785839348555
59.65	21.1445467180056	59.65	9.79170305095067	59.65	-11.0474425393641
59.75	21.2541426340067	59.75	10.0332391889424	59.75	-10.9151328245513
59.86	21.3620726430008	59.86	10.2786911169233	59.86	-10.7816547904148
59.96	21.4683367449879	59.96	10.5183981739856	59.96	-10.6511307489061
60.06	21.5729349390585	60.06	10.7548023279378	60.06	-10.5249911752137
60.17	21.6758672270316	60.17	10.9879035769609	60.17	-10.4014858416121
60.27	21.7749061400809	60.27	11.2137861329984	60.27	-10.2835332951528
60.37	21.8721496040644	60.37	11.4324499940039	60.37	-10.1711335358289
60.47	21.9675976180724	60.47	11.6438951599775	60.47	-10.0642865636473
60.58	22.0667885320154	60.58	11.8481216329656	60.58	-9.9629923786012
60.68	22.16584990299	60.68	12.0451294109216	60.68	-9.8650235140734
60.78	22.2647817320194	60.78	12.2376040479821	60.78	-9.7697923409428
60.89	22.3635840180805	60.89	12.4255455439197	60.89	-9.6772988592094
60.99	22.4622567610595	60.99	12.6186145599831	60.99	-9.5834207569218
61.09	22.5618239489904	61.09	12.8143691289324	61.09	-9.4867275589003
61.2	22.6622855819869	61.2	13.0128092519044	61.2	-9.387219265136
61.3	22.7658691270562	61.3	13.2139349269664	61.3	-9.2848958756291
61.4	22.8704766590226	61.4	13.4177461559375	61.4	-9.1797573903816
61.5	22.9761081779998	61.5	13.6168289759553	61.5	-9.08024175889879
61.61	23.0827636850108	61.61	13.8170162689448	61.61	-8.98051609800519
61.71	23.1904431790326	61.71	14.0183080379757	61.71	-8.88280787432459
61.81	23.293734945014	61.81	14.2180187269787	61.81	-8.78770471697579
61.91	23.4026989290896	61.91	14.4161483369771	61.91	-8.6952066259612
62.02	23.5173351310323	62.02	14.6126968689941	62.02	-8.6053136012763
62.12	23.6366195630353	62.12	14.8076643209833	62.12	-8.51802564292539
62.22	23.7605522249851	62.22	14.9975072839652	62.22	-8.43147444570649
62.33	23.8891331180184	62.33	15.1853987249524	62.33	-8.35254698875479
62.43	24.0223622409985	62.43	15.3713386429217	62.43	-8.281243272066
62.53	24.1602395950622	62.53	15.5627410009629	62.53	-8.20912534613939
62.63	24.2953193060202	62.63	15.7537729159003	62.63	-8.1420260941459
62.74	24.4276013770559	62.74	15.9444343869382	62.74	-8.07994551608569
62.84	24.5624975200371	62.84	16.1347254139628	62.84	-8.02288361195649
62.94	24.6899477920124	62.94	16.3246459979973	62.94	-7.97084038176049
63.04	24.8099521920722	63.04	16.5177335379667	63.04	-7.9128325526243
63.14	24.9225107190796	63.14	16.7139880369405	63.14	-7.848860124548
63.25	25.027623375081	63.25	16.9169529019655	63.25	-7.78079140272489
63.35	25.1286078880639	63.35	17.1234551689849	63.35	-7.70173940802399
63.46	25.2297786209965	63.46	17.3334948359525	63.46	-7.61170414045639
63.56	25.3311355750157	63.56	17.547071904005	63.56	-7.5106856000132
63.66	25.4401246199905	63.66	17.764186372915	63.66	-7.39868378669889
63.77	25.556745758081	63.77	17.9806613879236	63.77	-7.2831932853798
63.87	25.6809989880367	63.87	18.1970594640006	63.87	-7.1679659420459
63.97	25.8128843090617	63.97	18.4133806029649	63.97	-7.05300175669729
64.08	25.9514044799971	64.08	18.6260874029358	64.08	-6.9492840022094
64.18	26.0982500290083	64.18	18.8351798639133	64.18	-6.8568126785757
64.28	26.2534209559817	64.28	19.0406579869205	64.28	-6.77558778580289
64.38	26.4135995309971	64.38	19.242521769911	64.38	-6.7056093238886
64.49	26.5744713930189	64.49	19.4359047649186	64.49	-6.65074650012179
64.59	26.7360365410241	64.59	19.6201562379201	64.59	-6.61334057614049
64.69	26.8982949750125	64.69	19.7952761889155	64.69	-6.5933915519423
64.79	27.0612466949842	64.79	19.9654414739143	64.79	-6.58340484266109
64.9	27.2216808200483	64.9	20.130089574991	64.9	-6.5796286023023
65	27.3795973510005	65	20.2892204949876	65	-6.582062830868
65.1	27.5359935289998	65.1	20.4428342319716	65.1	-6.59070752835619
65.21	27.6891788270177	65.21	20.5909307859429	65.21	-6.605562694769
65.31	27.8391532419846	65.31	20.7362878799131	65.31	-6.6206397253078
65.41	27.9859167770837	65.41	20.8789055159286	65.41	-6.6359386199792
65.51	28.1294694300414	65.51	21.023650142979	65.51	-6.64759017149209
65.62	28.2677132780691	65.62	21.1711724929273	65.62	-6.6532531182108
65.72	28.4039298650214	65.72	21.3214725669104	65.72	-6.6529274601331
65.83	28.5381191910119	65.83	21.4745503649283	65.83	-6.6466131972634
65.93	28.6734921370453	65.93	21.6304058859578	65.93	-6.6343103295973
66.03	28.810048704031	66.03	21.7901922269448	66.03	-6.6127678359804
66.13	28.9477888900365	66.13	21.9537149419011	66.13	-6.5854617080789
66.24	29.0867126980174	66.24	22.1209740299173	66.24	-6.5523919458927
66.34	29.227579312078	66.34	22.2891917679817	66.34	-6.5195471542117
66.44	29.3709935850757	66.44	22.4583681559807	66.44	-6.4869273330402
66.54	29.5169555159873	66.54	22.6285031930047	66.54	-6.45453248237829
66.65	29.6675630290792	66.65	22.7995968799632	66.65	-6.4223626022215
66.75	29.8195345800423	66.75	22.97164921697	66.75	-6.3911768795516
66.85	29.9728701689901	66.85	23.1391581719436	66.85	-6.3670821981309
66.96	30.1275697950132	66.96	23.3021237429512	66.96	-6.350078557968
67.06	30.2836334600443	67.06	23.4593928339564	67.06	-6.3434169802153
67.16	30.4310012160158	67.16	23.6111598909474	67.16	-6.3436214732131
67.26	30.5763965729966	67.26	23.7574249169938	67.26	-6.3506920369571
67.37	30.7190603430172	67.37	23.8981879089124	67.37	-6.36462867144509
67.47	30.8583876740158	67.47	24.0334488679537	67.47	-6.3854313766836
67.58	30.9943785680389	67.58	24.1600348279007	67.58	-6.40621317354409
67.68	31.1270330240632	67.68	24.2777697559404	67.68	-6.4338736021151
67.78	31.2563510420887	67.78	24.386653651959	67.78	-6.4676534754194
67.88	31.3870057569829	67.88	24.4921885499707	67.88	-6.5014459096881
67.99	31.517255441031	67.99	24.5943744479291	67.99	-6.53525090491899
68.09	31.6471000960519	68.09	24.6932113479943	68.09	-6.5690684611167
68.19	31.7865996649971	68.19	24.7886992489157	68.19	-6.6028985782787
68.29	31.9290306430275	68.29	24.8774035089809	68.29	-6.6448490327667
68.39	32.0743930270737	68.39	24.9665617179744	68.39	-6.685940508042
68.49	32.2226868199778	68.49	25.0561738758961	68.49	-6.7261730041001
68.6	32.3739120200344	68.6	25.1494129499861	68.6	-6.7724335000766
68.7	32.5237542659806	68.7	25.2464549719207	68.7	-6.81782245586709
68.81	32.6759848720712	68.81	25.3472999409041	68.81	-6.86233987148259
68.91	32.8259307060534	68.91	25.4519478579596	68.91	-6.9059857469166
69.02	32.9753334930274	69.02	25.5603987219502	69.02	-6.9487600821735
69.12	33.1241932340163	69.12	25.6720900189293	69.12	-6.9869110312565
69.22	33.2725099279969	69.22	25.7843629869967	69.22	-7.0268686701335
69.32	33.4202835770157	69.32	25.9006522679783	69.32	-7.06052522243629
69.42	33.5658236490417	69.42	26.0137202729993	69.42	-7.09686000471249
69.53	33.7095422760285	69.53	26.123567001946	69.53	-7.13587301695759
69.63	33.8514394600224	69.63	26.2301924539088	69.63	-7.1775642591716
69.73	33.9958295610359	69.73	26.333596629911	69.73	-7.22193373135889
69.83	34.1389412640183	69.83	26.4344302609061	69.83	-7.26664017187939
69.93	34.2807745690834	69.93	26.5375098639424	69.93	-7.3072791970982
70.04	34.4213294760038	70.04	26.6428354379968	70.04	-7.34385080702439
70.14	34.5599444240179	70.14	26.7509694979253	70.14	-7.38010684764559
70.24	34.6966194130118	70.24	26.8645708059694	70.24	-7.40961724300089
70.34	34.8320996770326	70.34	26.9836393609921	70.34	-7.43238199309
70.45	34.9680757450415	70.45	27.1081751629936	70.45	-7.4484010979176
70.55	35.1041354859944	70.55	27.2329585219495	70.55	-7.4622326870917
70.65	35.2402788989821	70.65	27.3654591159129	70.65	-7.46640708186809
70.75	35.3765059850275	70.75	27.505676945907	70.75	-7.46166951576549
70.85	35.5128167429939	70.85	27.6529612789318	70.85	-7.4503612504218
70.96	35.64592963005	70.96	27.8024956008949	70.96	-7.43688666945859
71.06	35.7764653080039	71.06	27.9542799110004	71.06	-7.4212457728801
71.16	35.9050853380722	71.16	28.1083142089074	71.16	-7.4034385606887
71.26	36.0317897200275	71.26	28.2645984949568	71.26	-7.38346503288209
71.36	36.1558332200502	71.36	28.4233272169558	71.36	-7.35784919779199
71.47	36.277215840073	71.47	28.5830046839237	71.47	-7.32870740838569
71.57	36.3959375780496	71.57	28.7488505869078	71.57	-7.2914815350575
71.67	36.511393583055	71.67	28.9133952479688	71.67	-7.253641256547
71.77	36.6306023040579	71.77	29.0766386659698	71.77	-7.21444133934
71.88	36.753563739012	71.88	29.2385808409108	71.88	-7.17388178343649
71.98	36.8835594340453	71.98	29.3992217739287	71.98	-7.13196258883429
72.08	37.0199687250761	72.08	29.5582306129063	72.08	-7.0884097549401
72.18	37.1627916130137	72.18	29.7196153409232	72.18	-7.04623374738669
72.28	37.3120280970625	72.28	29.8833759579793	72.28	-7.0054345661785
72.39	37.4676781769949	72.39	30.0493180159265	72.39	-6.9694882029749
72.49	37.6224975710784	72.49	30.2189372049497	72.49	-6.93627830481519
72.59	37.7764862770391	72.59	30.3922335259585	72.59	-6.90580487169949
72.69	37.9302491489852	72.69	30.5692069779298	72.69	-6.8780679036254
72.79	38.0767677370386	72.79	30.749857560977	72.79	-6.8530674005864
72.9	38.216042041995	72.9	30.9359851709132	72.9	-6.82175918398249
73	38.3480720649914	73	31.1275898089889	73	-6.784143253818
73.11	38.4728578039812	73.11	31.3250023230012	73.11	-6.7404936106841
73.21	38.5921409880439	73.21	31.52421473294	73.21	-6.6877997889413
73.31	38.7069756760638	73.31	31.725227038919	73.31	-6.62606178859189
73.42	38.8173618700876	73.42	31.9280392399151	73.42	-6.5552796096381
73.52	38.9305438520751	73.52	32.1326513369513	73.52	-6.4754532520777
73.62	39.0465216230496	73.62	32.3307805849709	73.62	-6.39660718793129
73.72	39.1652951810784	73.72	32.5224269829505	73.72	-6.31979547836399
73.83	39.2868645279805	73.83	32.7075905319134	73.83	-6.24501812336679
73.93	39.4112296620506	73.93	32.8844713359331	73.93	-6.18131930155759
74.03	39.5349368060351	74.03	33.0530693948958	74.03	-6.12869901292959
74.13	39.6579859569783	74.13	33.2133847089153	74.13	-6.08715725748279
74.26	39.7786353900074	74.26	33.3654172769684	74.26	-6.05669403521719
74.36	39.8958310430544	74.36	33.5091671009877	74.36	-6.03730934613959
74.47	40.0095729160057	74.47	33.6513352599468	74.47	-6.0188483307327
74.57	40.1198610090887	74.57	33.7919217529361	74.57	-6.0013109889986
74.67	40.226695322076	74.67	33.9392093259221	74.67	-5.97467284891019
74.78	40.3328172900501	74.78	34.0931979779953	74.78	-5.9378798493111
74.88	40.438226913011	74.88	34.2538877109746	74.88	-5.89093199020149
74.99	40.5429241910724	74.99	34.4212785219042	74.99	-5.8338292715836
75.09	40.6503629030794	75.09	34.5953704139674	75.09	-5.7665716934551
75.19	40.7605430500553	75.19	34.7747530609013	75.19	-5.69331101404949
75.29	40.8734646319999	75.29	34.9594264649795	75.29	-5.6140472333579
75.39	40.9891276480039	75.39	35.1493906239284	75.39	-5.52878035138479
75.5	41.1075320990903	75.5	35.3379444599113	75.5	-5.4476652276408
75.6	41.2230422940638	75.6	35.5250879729283	75.6	-5.3707018621257
75.71	41.3356582350843	75.71	35.7108211619561	75.71	-5.297890254833
75.81	41.4426384860462	75.81	35.8951440269948	75.81	-5.22923040576929
75.91	41.5439830480864	75.91	36.0705868899913	75.91	-5.17219199367419
76.02	41.6396919190447	76.02	36.2395982559747	76.02	-5.1186908240175
76.12	41.7297651010813	76.12	36.4021781239217	76.12	-5.06872689679899
76.23	41.8142025930592	76.23	36.5597368179351	76.23	-5.01814845379869
76.33	41.9016290630907	76.33	36.7122743379014	76.33	-4.96695549500989
76.43	41.992044511062	76.43	36.8597906839341	76.43	-4.9151480204304
76.53	42.0854489370868	76.53	37.0022858559196	76.53	-4.86272603006009
76.64	42.1874780300868	76.64	37.1397598549947	76.64	-4.80968952390809
76.74	42.2981317910853	76.74	37.2764683079367	76.74	-4.7604075402263
76.84	42.4174102190591	76.84	37.4124112169056	76.84	-4.7148800790147
76.95	42.5453133150313	76.95	37.5550582609776	76.95	-4.66563746154039
77.05	42.6748226320797	77.05	37.7019609329636	77.05	-4.62076388232259
77.15	42.8013433860315	77.15	37.8531192349101	77.15	-4.5802593413679
77.26	42.92487558007	77.26	38.0085331659075	77.26	-4.54412383867199
77.36	43.0367945440366	77.36	38.1682027259558	77.36	-4.51235737423479
77.46	43.1371002790684	77.46	38.323724493921	77.46	-4.48634492239949
77.56	43.2257927850515	77.56	38.4750984699167	77.56	-4.4614917013989
77.67	43.3028720630091	77.67	38.622324653943	77.67	-4.4377977112372
77.77	43.3688588860832	77.77	38.7611474159257	77.77	-4.41089391364689
77.87	43.4301469540515	77.87	38.8915667559786	77.87	-4.38078030863019
77.97	43.4867362680507	77.97	39.0135826739879	77.97	-4.3474568961871
78.08	43.54564527398	78.08	39.127195172	78.08	-4.31092367632209
78.18	43.6114687530562	78.18	39.2307803839458	78.18	-4.2733252875419
78.28	43.6842067069847	78.28	39.333577429943	78.28	-4.23181630983389
78.38	43.7638591350833	78.38	39.4355863099918	78.38	-4.1863967432092
78.49	43.8504260370109	78.49	39.5452104449987	78.49	-4.1356816133246
78.59	43.942853352064	78.59	39.6624498368965	78.59	-4.0842657019409
78.69	44.0417741870078	78.69	39.7873044829566	78.69	-4.0321490090602
78.8	44.1466677650624	78.8	39.9197743859077	78.8	-3.97933153468259
78.9	44.2511403880417	78.9	40.0609046989757	78.9	-3.92476812332819
79	44.3551920570826	79	40.2105639549291	79	-3.8675361820892
79.1	44.4588227710483	79.1	40.368752153995	79.1	-3.808268817296
79.2	44.5620325310756	79.2	40.5370931599691	79.2	-3.7448213904331
79.3	44.6645037990265	79.3	40.7063478519376	79.3	-3.6800393215152
79.4	44.7679342030369	79.4	40.8765162319469	79.4	-3.6139226105424
79.51	44.8723237420836	79.51	41.0475982989738	79.51	-3.5464712575124
79.61	44.978726478007	79.61	41.2195940529045	79.61	-3.4776852624253
79.71	45.086509304042	79.71	41.3884611749609	79.71	-3.41128940883259
79.82	45.1956722209843	79.82	41.5532342159395	79.82	-3.34994677234139
79.92	45.3062152280381	79.92	41.7128680189762	79.92	-3.29470250844049
80.02	45.4149847580538	80.02	41.8674940528945	80.02	-3.24647921003329
80.13	45.5186057820356	80.13	42.0171123189448	80.13	-3.2046437707826
80.23	45.6170782990739	80.23	42.1617228149671	80.23	-3.16919619068599
80.33	45.7107198460562	80.33	42.3013255428941	80.33	-3.14013646974599
80.44	45.7978327959836	80.44	42.4325143100077	80.44	-3.11771723336809
80.54	45.8784171490834	80.54	42.5616891529899	80.54	-3.09216341370569
80.64	45.9524729060377	80.64	42.6888500740006	80.64	-3.0634750107542
80.75	46.0200000650275	80.75	42.8180393899993	80.75	-3.02792724096429
80.85	46.0858890839972	80.85	42.9502225518945	80.85	-2.9828570287289
80.95	46.1574361490875	80.95	43.0853995599136	80.95	-2.92826437405259
81.05	46.2377948260837	81.05	43.223570413943	81.05	-2.8641492769307
81.15	46.330340146028	81.15	43.3647351129594	81.15	-2.7905117373634
81.26	46.4350721080109	81.26	43.5031661259018	81.26	-2.7179697427621
81.36	46.5519907130556	81.36	43.6388634539071	81.36	-2.6538194796107
81.46	46.6810959610484	81.46	43.7752332879882	81.46	-2.59780832250579
81.57	46.8131425210458	81.57	43.9058755919177	81.57	-2.559711339294
81.67	46.9525278360834	81.67	44.0307903629673	81.67	-2.53952852997549
81.77	47.0992519050242	81.77	44.1499776039791	81.77	-2.5372598945501
81.87	47.2484242729934	81.87	44.2634373129067	81.87	-2.5529054330134
81.97	47.3927487520314	81.97	44.3684095519075	81.97	-2.5799797541483
82.08	47.5322253430477	82.08	44.4680988799746	82.08	-2.61967574036749
82.18	47.6668540470655	82.18	44.562505297904	82.18	-2.6719933916665
82.29	47.7966348620384	82.29	44.6573563369839	82.29	-2.7263147206404
82.39	47.9261625710024	82.39	44.7526519959638	82.39	-2.77534354080329
82.49	48.0547165300322	82.49	44.8483922759806	82.49	-2.81907985215719
82.59	48.1915420709811	82.59	44.9445771769206	82.59	-2.8575236547045
82.7	48.3322417500176	82.7	45.045602137975	82.7	-2.8862795084581
82.8	48.4768155670281	82.8	45.1539774498997	82.8	-2.9074319058473
82.9	48.6252635230358	82.9	45.2697031118987	82.9	-2.92026020368069
83	48.7775856180406	83	45.3955390629517	83	-2.9312497931909
83.11	48.9273881520376	83.11	45.5282807429285	83.11	-2.9392077919564
83.21	49.0778478940683	83.21	45.6679281519428	83.21	-2.9441341999749
83.31	49.2289648450424	83.31	45.814481290904	83.31	-2.9460290172464
83.42	49.3761442230607	83.42	45.9679401589028	83.42	-2.94489224377539
83.52	49.520106670002	83.52	46.1216305909602	83.52	-2.9410043459491
83.62	49.660852187003	83.62	46.2755525869625	83.62	-2.9375420925883
83.73	49.7983807740638	83.73	46.4253107069226	83.73	-2.9389009236758
83.83	49.9326924300476	83.83	46.5683946609943	83.83	-2.94299634678649
83.93	50.067591899051	83.93	46.7048044499734	83.93	-2.9505490051053
84.04	50.2030791790276	84.04	46.8345400729504	84.04	-2.961558898639
84.14	50.3455479699824	84.14	46.9576015309485	84.14	-2.9760260273851
84.24	50.4918215029875	84.24	47.0741202919953	84.24	-2.99381892308889
84.34	50.6418997780429	84.34	47.1807995729705	84.34	-3.02203911039929
84.44	50.7957827950349	84.44	47.2776393739878	84.44	-3.06068658930959
84.55	50.9534705540773	84.55	47.3713138609355	84.55	-3.10948089342809
84.65	51.11326542999	84.65	47.4618230339274	84.65	-3.1652452539362
84.75	51.2737856740841	84.75	47.5491668919403	84.75	-3.2279796708338
84.86	51.4350312890883	84.86	47.6333454359974	84.86	-3.2976841441188
84.96	51.5931975310195	84.96	47.7143586649618	84.96	-3.37435867378659
85.06	51.7482843999915	85.06	47.7960636789021	85.06	-3.45244853588149
85.16	51.9002918960041	85.16	47.8784604749762	85.16	-3.5305719839395
85.27	52.0492200209901	85.27	47.9614175869756	85.27	-3.6088604862109
85.37	52.1984438030358	85.37	48.0482317969972	85.37	-3.68021251806029
85.47	52.3498207240891	85.47	48.1389031049275	85.47	-3.7446280794943
85.57	52.5033507850594	85.57	48.2334315109938	85.57	-3.8021071705084
85.68	52.6607316120362	85.68	48.3318170139455	85.68	-3.85264979109599
85.78	52.8233449500704	85.78	48.4276595778965	85.78	-3.906031009106
85.88	52.9911908000713	85.88	48.5232994789158	85.88	-3.96176802957919
85.98	53.1642691620391	85.98	48.6187367170032	85.98	-4.0198608525132
86.09	53.3425800360874	86.09	48.7101141939092	86.09	-4.08586420186399
86.19	53.5188272350524	86.19	48.7974319099749	86.19	-4.16115982409559
86.29	53.6948784659899	86.29	48.8806898649727	86.29	-4.24574771920569
86.39	53.8673586960385	86.39	48.9598880589028	86.39	-4.3396278871965
86.49	54.0344104459791	86.49	49.0383055189341	86.49	-4.4395213016661
86.6	54.1960337139926	86.6	49.1221948169596	86.6	-4.5318792034616
86.7	54.3522285009885	86.7	49.2115559519561	86.7	-4.61856929795799
86.81	54.5029948070805	86.81	49.3127889639027	86.81	-4.6898165173085
86.91	54.643935190029	86.91	49.4235535740017	86.91	-4.746103656479
87.01	54.7771241180044	87.01	49.5438497829355	87.01	-4.7874307154719
87.11	54.90256159203	87.11	49.6736775919544	87.11	-4.81379769428479
87.22	55.0275437969958	87.22	49.8130369988985	87.22	-4.82520459291549
87.32	55.1502030290294	87.32	49.9582089649948	87.32	-4.8209730099571
87.42	55.2705392880171	87.42	50.1091934889928	87.42	-4.80317741437819
87.52	55.3885525730493	87.52	50.2627115439509	87.52	-4.77509683257629
87.63	55.5042428850356	87.63	50.412510557976	87.63	-4.75028002371089
87.73	55.6221889670496	87.73	50.5585905319776	87.73	-4.72685928240049
87.83	55.7423908200008	87.83	50.7009514639094	87.83	-4.7048346086494
87.94	55.8692458870382	87.94	50.8395933549082	87.94	-4.68420600245549
88.04	56.0006796970356	88.04	50.9720059159235	88.04	-4.6674837531612
88.14	56.1366922520392	88.14	51.1002844549466	88.14	-4.65715129665589
88.25	56.2772835510259	88.25	51.2244289719774	88.25	-4.6532086329396
88.35	56.4224535950189	88.35	51.3481585079489	88.35	-4.6563341634282
88.45	56.5690256130438	88.45	51.4714730629748	88.45	-4.6644534191464
88.55	56.7108820870317	88.55	51.5943726369414	88.55	-4.67756640009649
88.65	56.8480230140267	88.65	51.7168572299624	88.65	-4.6956731062784
88.75	56.9758696519784	88.75	51.8363618879221	88.75	-4.72133849131309
88.86	57.0944220000911	88.86	51.9535820978945	88.86	-4.7506903003286
88.96	57.2036800580236	88.96	52.0685178589702	88.96	-4.7776110123581
89.06	57.3036438270265	89.06	52.1836794609953	89.06	-4.7995903380635
89.17	57.3898754570337	89.17	52.2969715949557	89.17	-4.81414484155329
89.27	57.4711338060752	89.27	52.4083942619882	89.27	-4.8212745228252
89.37	57.5474188740372	89.37	52.5179474609558	89.37	-4.8209793818792
89.48	57.621907429052	89.48	52.6256311929956	89.48	-4.8132594187198
89.58	57.7007169930539	89.58	52.7445907159745	89.58	-4.78053152581939
89.69	57.7838475650196	89.69	52.8748260309158	89.69	-4.73155456005339
89.79	57.8712991450629	89.79	53.018902090912	89.79	-4.6637635677919
89.9	57.9630717339796	89.9	53.1761234099122	89.9	-4.58103080390899
90	58.0606887040176	90	53.3464899879164	90	-4.4894737893717
90.1	58.16415005404	90.1	53.5300018249245	90.1	-4.38909252417549
90.2	58.2778936339992	90.2	53.7266589219598	90.2	-4.27988700832929
90.31	58.3931605850694	90.31	53.9335696289527	90.31	-4.1647488901795
90.41	58.5099509090696	90.41	54.1458345419414	90.41	-4.0501009473313
90.51	58.6282646040672	90.51	54.3634536589934	90.51	-3.93594317978449
90.62	58.7481016719948	90.62	54.5732817229236	90.62	-3.8398586950667
90.72	58.8676046299952	90.72	54.7753187339595	90.72	-3.75308863630039
90.82	58.9891070280828	90.82	54.9695646899409	90.82	-3.67563300349219
90.92	59.112608863984	90.92	55.1560195929142	90.92	-3.60749179664449
91.03	59.2365867670424	91.03	55.3346834409467	91.03	-3.54866501575489
91.13	59.3610407360075	91.13	55.5050787619393	91.13	-3.4977726527715
91.23	59.4859707720161	91.23	55.6672055569152	91.23	-3.45714825589
91.33	59.6113768750683	91.33	55.8239554719648	91.33	-3.42390017676369
91.44	59.7372590450505	91.44	55.9802279140058	91.44	-3.391605637779
91.54	59.8628452009962	91.54	56.1360228819012	91.54	-3.36026463894669
91.64	59.9881353430192	91.64	56.2913403769016	91.64	-3.3298771802581
91.75	60.1149869530673	91.75	56.4461803990071	91.75	-3.3004432617154
91.85	60.2410664820354	91.85	56.596641028932	91.85	-3.2758648013847
91.95	60.3663739310605	91.95	56.7427222669039	91.95	-3.2553697187767
92.05	60.4909093000288	92.05	56.8844241139459	92.05	-3.23895801389369
92.15	60.6146725880308	92.15	57.022224042953	92.15	-3.22800969479199
92.26	60.736693685044	92.26	57.1561220539252	92.26	-3.2201912132695
92.36	60.856972593001	92.36	57.2861181469762	92.36	-3.2155025693283
92.47	60.975509310083	92.47	57.4122123219922	92.47	-3.2139437629662
92.57	61.0930759180519	92.57	57.5349190600036	92.57	-3.21500031317519
92.67	61.2096724159983	92.67	57.6591047139345	92.67	-3.2128357564894
92.78	61.3252988040358	92.78	57.7847692849218	92.78	-3.20745009290629
92.88	61.439955083074	92.88	57.9158146910004	92.88	-3.1949414043511
92.99	61.5497831510083	92.99	58.0522409319428	92.99	-3.1760817713174
93.09	61.6578454649925	93.09	58.1940480069534	93.09	-3.1508711938074
93.19	61.7641420270729	93.19	58.3412359179647	93.19	-3.11930967182329
93.29	61.8696429460215	93.29	58.4938046629304	93.29	-3.0813972053563
93.4	61.9743482210424	93.4	58.6472047349389	93.4	-3.03782520027679
93.5	62.0782578530452	93.5	58.8014361359228	93.5	-2.9916561143003
93.6	62.1813718410067	93.6	58.9559843839425	93.6	-2.9434044284368
93.71	62.2836901860637	93.71	59.1059831249368	93.71	-2.89890660616149
93.81	62.3922387050015	93.81	59.2514323579962	93.81	-2.85816264746759
93.92	62.5070173970244	93.92	59.3923320849399	93.92	-2.8211725523573
94.02	62.6318843629861	94.02	59.5286823049719	94.02	-2.78793632083289
94.12	62.7637771460741	94.12	59.6597875319276	94.12	-2.75914943894319
94.23	62.902695746061	94.23	59.7895614089339	94.23	-2.7379240806696
94.33	63.0486401630606	94.33	59.9180039359908	94.33	-2.72426024600779
94.43	63.2016103960495	94.43	60.0496646189868	94.43	-2.7174665290961
94.54	63.3528475890444	94.54	60.184543458945	94.54	-2.7144804722192
94.64	63.5093637899899	94.64	60.3226404559791	94.64	-2.71530207537039
94.74	63.6711590010464	94.74	60.4639556089523	94.74	-2.7199313385497
94.85	63.8312074030409	94.85	60.5986404419809	94.85	-2.7382167383094
94.95	63.9895089969968	94.95	60.7279262738984	94.95	-2.7601680994559
95.06	64.146063784051	95.06	60.8518131049323	95.06	-2.79279747082549
95.16	64.3008717620432	95.16	60.9709964189733	95.16	-2.83540936636069
95.26	64.4537913060503	95.26	61.0815625759642	95.26	-2.88489161208219
95.37	64.6049520020142	95.37	61.1835115739723	95.37	-2.9412442079966
95.47	64.7543538510718	95.47	61.276843413907	95.47	-3.00446715409719
95.58	64.9107557080697	95.58	61.3615580959959	95.58	-3.07456045038859
95.68	65.0671455240399	95.68	61.4409447119897	95.68	-3.14809337886769
95.78	65.2235233010288	95.78	61.5150032620022	95.78	-3.22519552511999
95.89	65.3798890380131	95.89	61.5935822229403	95.89	-3.29601841258849
95.99	65.5362427349928	95.99	61.6754502759704	95.99	-3.37055221646719
96.09	65.6873729089966	96.09	61.7606074220021	96.09	-3.441784887926
96.2	65.8332795629804	96.2	61.8490536589889	96.2	-3.50971642696729
96.3	65.9741043200484	96.3	61.9407889889771	96.3	-3.57434683358659
96.41	66.1097175960776	96.41	62.0339506089067	96.41	-3.63753891080179
96.51	66.240119390045	96.51	62.1365996649956	96.51	-3.6860200291491
96.61	66.3653097030874	96.61	62.2487361589492	96.61	-3.71979018862199
96.71	66.4852885340679	96.71	62.3670709979933	96.71	-3.7422801072254
96.81	66.5989602590571	96.81	62.4916041819006	96.81	-3.7533601993764
96.92	66.7102807950641	96.92	62.6223357099889	96.92	-3.7530304650794
97.02	66.8192501429985	97.02	62.7592655839635	97.02	-3.7412909043322
97.12	66.9310797829894	97.12	62.9000431468967	97.12	-3.7204921717397
97.22	67.0457697170832	97.22	63.0433074419443	97.22	-3.6908996012221
97.32	67.1633199440294	97.32	63.1890584689927	97.32	-3.6564691107113
97.43	67.2837304640552	97.43	63.3391590299652	97.43	-3.61533789718489
97.53	67.4058969170801	97.53	63.4855479779617	97.53	-3.5807785901134
97.63	67.5282683680507	97.63	63.6282253119589	97.63	-3.5527911894967
97.74	67.6508448170807	97.74	63.76719103298	97.74	-3.53137569533479
97.84	67.774721889009	97.84	63.9024451409114	97.84	-3.5165321076277
97.94	67.8959436650075	97.94	64.0279059749673	97.94	-3.5132377265476
98.04	68.0145101450762	98.04	64.1435735369669	98.04	-3.51994161595999
98.14	68.1304213310341	98.14	64.2517984809956	98.14	-3.5342931212622
98.25	68.2436772210622	98.25	64.3539417649208	98.25	-3.5560269085408
98.35	68.3512153569836	98.35	64.4500033899931	98.35	-3.58118705985269
98.45	68.4633309150513	98.45	64.5399833549618	98.45	-3.6097735751979
98.56	68.581128252049	98.56	64.6238816609639	98.56	-3.6417864545808
98.66	68.7061583050763	98.66	64.7041525058967	98.66	-3.6747714994331
98.76	68.8384210740196	98.76	64.7810230469759	98.76	-3.7054390946432
98.87	68.9779165589925	98.87	64.8544932859068	98.87	-3.74408441392479
98.97	69.1246447599951	98.97	64.9306448789275	98.97	-3.78573015709929
99.07	69.2776973810396	99.07	65.009477828994	99.07	-3.8319272603098
99.18	69.4329908260443	99.18	65.0909921349694	99.18	-3.8826757235563
99.28	69.5905250939859	99.28	65.1751877969673	99.28	-3.93797554683449
99.38	69.7533626440645	99.38	65.2620648149878	99.38	-3.99782673014659
99.49	69.9112083000273	99.49	65.3479784868978	99.49	-4.06496567939249
99.59	70.0640620650574	99.59	65.4329288129247	99.59	-4.1353087977104
99.69	70.2119239360854	99.69	65.5144615959671	99.69	-4.2113102836618
99.8	70.354793915044	99.8	65.5923496759669	99.8	-4.2962597523607
99.9	70.4829687980464	99.9	65.6665930549707	99.9	-4.37986203009549
100.01	70.5964485830464	100.01	65.7371917329783	100.01	-4.4621171168639
100.11	70.696141568078	100.11	65.8041457079435	100.11	-4.5430250126659
100.21	70.7861313489957	100.21	65.8662236639884	100.21	-4.62381703582239
100.31	70.8664179260268	100.31	65.9227983969686	100.31	-4.69541718563969
100.41	70.9370012980344	100.41	65.9738699059744	100.41	-4.757825462122
100.52	70.9978814670649	100.52	66.0230828939348	100.52	-4.80830545937159
100.62	71.0489288460394	100.62	66.0704373599401	100.62	-4.8509407742483
100.72	71.0908522860336	100.72	66.1159333039905	100.72	-4.88573140675419
100.82	71.1236517880707	100.82	66.1595707259721	100.82	-4.9126773568894
100.93	71.1570305560372	100.93	66.2029599399148	100.93	-4.9301683115046
101.03	71.1909885890236	101.03	66.2467121949248	101.03	-4.9374634360331
101.14	71.2255258880532	101.14	66.290827488956	101.14	-4.9352715817064
101.24	71.2606424530122	101.24	66.3365371430018	101.24	-4.92236143020359
101.34	71.2992162170849	101.34	66.3844683589332	101.34	-4.9078089822186
101.44	71.3421123950866	101.44	66.4346211369775	101.44	-4.8916142377515
101.54	71.3893309880405	101.54	66.4869954769074	101.54	-4.87377719680659
101.64	71.4410015800695	101.64	66.5415913789502	101.64	-4.85429785938179
101.75	71.4964153220308	101.75	66.5920654809042	101.75	-4.84239752093869
101.85	71.5555722119916	101.85	66.6384177839063	101.85	-4.8389413968567
101.95	71.6184722500657	101.95	66.6790379729036	101.95	-4.84553980027599
102.05	71.685115438072	102.05	66.7133147999266	102.05	-4.8629335657614
102.16	71.7506063590463	102.16	66.7412482649752	102.16	-4.8904138420811
102.26	71.8149450150349	102.26	66.7628383669125	102.26	-4.9279806292374
102.36	71.8752534710347	102.36	66.7780851078987	102.36	-4.97563392722809
102.46	71.930666512003	102.46	66.7883494459147	102.46	-5.0320127772496
102.57	71.9811841380533	102.57	66.7936419139323	102.57	-5.0922112298073
102.67	72.0268063499816	102.67	66.7939625149074	102.67	-5.1562292848967
102.77	72.067533146992	102.77	66.7956546079722	102.77	-5.21484564705819
102.87	72.1049154660705	102.87	66.7987181959688	102.87	-5.26719510091919
102.98	72.1419883950603	102.98	66.8031532769646	102.98	-5.31327764647979
103.08	72.1787519349846	103.08	66.8089598509596	103.08	-5.3530932837399
103.18	72.2201015000792	103.18	66.8173532249057	103.18	-5.3854267070249
103.28	72.266037090003	103.28	66.8389340229396	103.28	-5.4012282275701
103.39	72.3165587060066	103.39	66.8737022449477	103.39	-5.40353293462309
103.49	72.3716663470668	103.49	66.9202969319258	103.49	-5.3937017869853
103.59	72.4313600139794	103.59	66.9787075499926	103.59	-5.37664073415579
103.7	72.4871567700802	103.7	67.0489340989207	103.7	-5.3523497761368
103.8	72.5390566160513	103.8	67.1309765779142	103.8	-5.3208289129284
103.9	72.5855086150204	103.9	67.2248349879965	103.9	-5.28207814453049
104.01	72.6234776790307	104.01	67.3249553569804	104.01	-5.2416514415007
104.11	72.6529638070588	104.11	67.4313376869122	104.11	-5.19106586804409
104.22	72.6739669980816	104.22	67.5427666709538	104.22	-5.1315367298377
104.32	72.6864872540318	104.32	67.6486416839452	104.32	-5.0721137156437
104.42	72.6972095679912	104.42	67.7489627269097	104.42	-5.0097617362125
104.52	72.7061339390502	104.52	67.8437297999608	104.52	-4.94448079154619
104.63	72.7132603680047	104.63	67.9329429009385	104.63	-4.8762708816425
104.74	72.727071790041	104.74	68.0163330919186	104.74	-4.8054009475913
104.84	72.7475682050454	104.84	68.0911467929946	104.84	-4.74130955974129
104.94	72.774749614041	104.94	68.1573840059855	104.94	-4.68399671809469
105.05	72.8086160160046	105.05	68.2205987009183	105.05	-4.6279084520874
105.15	72.8518585660822	105.15	68.2807908769973	105.15	-4.58152769752079
105.25	72.9100912080867	105.25	68.3379605359278	105.25	-4.5448544543905
105.36	72.9833139409948	105.36	68.3921076760043	105.36	-4.51788872269429
105.47	73.0648417720658	105.47	68.4432322979092	105.47	-4.50063050243439
105.57	73.1546747010725	105.57	68.495645062967	105.57	-4.49146028789329
105.67	73.2528127280148	105.67	68.5493459709505	105.67	-4.4959920217805
105.78	73.3592558530063	105.78	68.6046039629673	105.78	-4.5139567630062
105.88	73.4740040750239	105.88	68.6641726159678	105.88	-4.53591594122389
105.98	73.5977049840812	105.98	68.728051929952	105.98	-4.56186955643359
106.09	73.7303585790414	106.09	68.7962419038968	106.09	-4.5918176086352
106.19	73.869273704986	106.19	68.8687425399621	106.19	-4.6257600978334
106.29	74.0088364190115	106.29	68.9474376739554	106.29	-4.6618131864485
106.4	74.1490467210042	106.4	69.0323273068998	106.4	-4.70062446265279
106.5	74.2899046110779	106.5	69.1234114379995	106.5	-4.7421939264419
106.6	74.4314100900283	106.6	69.2163794059297	106.6	-4.7881410835401
106.71	74.5715274269969	106.71	69.3112312129642	106.71	-4.832851991231
106.81	74.7102566230069	106.81	69.4079668569429	106.81	-4.87632664951479
106.91	74.8475976790814	106.91	69.5065863379796	106.91	-4.9185650583891
107.01	74.9829030040701	107.01	69.6042689189653	107.01	-4.96238795593909
107.11	75.1161726010423	107.11	69.7010145989907	107.11	-5.0057596129002
107.22	75.2474064690887	107.22	69.7968233789652	107.22	-5.0486800292745
107.32	75.3766046070723	107.32	69.8898114209214	107.32	-5.0930330426371
107.45	75.5083618870458	107.45	69.9799787249731	107.45	-5.138171064818
107.56	75.6426783090092	107.56	70.0673252899833	107.56	-5.1840940958237
107.66	75.7795538720529	107.66	70.1518511179984	107.66	-5.2308021356455
107.76	75.9210243070356	107.76	70.233556206972	107.76	-5.2782951842921
107.86	76.0670896120246	107.86	70.315348409963	107.86	-5.32826026166469
107.97	76.2177497890661	107.97	70.3972277259481	107.97	-5.38069736776779
108.07	76.3730048370235	108.07	70.4820148919225	108.07	-5.43278576450949
108.18	76.5328547549871	108.18	70.5697099099325	108.18	-5.4865611811567
108.28	76.6919683829883	108.28	70.6603127789549	108.28	-5.54202361771179
108.38	76.8503457189809	108.38	70.7538234998992	108.38	-5.5991730741701
108.49	77.0033918930721	108.49	70.8502420709465	108.49	-5.65800955053179
108.59	77.1511069040116	108.59	70.9378647759422	108.59	-5.7302367643222
108.7	77.2934907530498	108.7	71.0166916150001	108.7	-5.8105235531586
108.8	77.4305434390499	108.8	71.0867225869833	108.8	-5.8965738438946
108.9	77.5640750910043	108.9	71.1450498419026	108.9	-5.9889966897687
109	77.6922734689833	109	71.1916733789622	109	-6.087792090781
109.11	77.8151385750334	109.11	71.2265931979346	109.11	-6.1952561200711
109.21	77.9326704069945	109.21	71.2530888409901	109.21	-6.3058131635038
109.31	78.0502001290415	109.31	71.2764871209401	109.31	-6.4159465351961
109.42	78.1677277400377	109.42	71.2967880378983	109.42	-6.523843997229
109.52	78.2852532410061	109.52	71.3139915909551	109.52	-6.6295055496048
109.63	78.4086122309873	109.63	71.3398014979703	109.63	-6.7212274747937
109.73	78.5352033140043	109.73	71.3742177589438	109.73	-6.80434093518729
109.83	78.6650264910804	109.83	71.4172403748989	109.83	-6.8788459307811
109.94	78.7962716340189	109.94	71.4662758919076	109.94	-6.94733591373109
110.04	78.9307509810442	110.04	71.5213243119024	110.04	-7.01564648447099
110.14	79.0684645320425	110.14	71.5851392109244	110.14	-7.078422669516
110.25	79.2094122870139	110.25	71.6544410469169	110.25	-7.13894400986169
110.35	79.3535942460721	110.35	71.7239030079782	110.35	-7.20072719138889
110.45	79.4966580020855	110.45	71.793525094904	110.45	-7.26558445201669
110.55	79.6329896120369	110.55	71.8633073059891	110.55	-7.3276801913134
110.66	79.7567534769996	110.66	71.9332496419156	110.66	-7.39285000971519
110.76	79.870550992041	110.76	72.0040588129223	110.76	-7.4603871971725
110.87	79.9743821570473	110.87	72.0720513609194	110.87	-7.533975211267
110.97	80.0682469730418	110.97	72.1398207389257	110.97	-7.601054250318
111.07	80.1521454400245	111.07	72.2073669459178	111.07	-7.66162431432349
111.2	80.2251759920409	111.2	72.2719364059685	111.2	-7.7152047763298
111.31	80.2859821900483	111.31	72.333529117941	111.31	-7.76179563634359
111.52	80.3345640359794	111.52	72.3921450829721	111.52	-7.80139689435839
111.62	80.3752739340098	111.62	72.4474524129164	111.62	-7.834340437193
111.72	80.4137258290893	111.72	72.4969560229738	111.72	-7.8631213514066
111.82	80.449919719058	111.82	72.5406559109842	111.82	-7.88548163301379
111.93	80.4838556060758	111.93	72.5778453689827	111.93	-7.90212799206609
112.03	80.5161530230407	112.03	72.6122078528988	112.03	-7.9093769709689
112.14	80.5479824840631	112.14	72.643743363983	112.14	-7.9171949192601
112.24	80.5793439900526	112.24	72.6724519009849	112.24	-7.9255818369396
112.35	80.6111391050308	112.35	72.6983334649276	112.35	-7.9345377240074
112.45	80.6447242690638	112.45	72.7211420999083	112.45	-7.94430853620359
112.55	80.6800994810146	112.55	72.7408778059271	112.55	-7.9566843219611
112.65	80.7172647409971	112.65	72.7578724689693	112.65	-7.97133319446279
112.75	80.7562200490111	112.75	72.7746211769045	112.75	-7.98576006715229
112.86	80.7951325709837	112.86	72.7911239289369	112.86	-8.00222294401459
112.96	80.8340023060055	112.96	72.807380724953	112.96	-8.02072182504529
113.07	80.8722097190184	113.07	72.8233915659757	113.07	-8.04125671025339
113.17	80.9085842970489	113.17	72.8436577139746	113.17	-8.05932633678209
113.28	80.9431260390738	113.28	72.8652607818958	113.28	-8.07419371629099
113.38	80.9758349460026	113.38	72.8882007729226	113.38	-8.08768138762049
113.48	81.0067110180626	113.48	72.9127236389786	113.48	-8.0995433950259
113.59	81.0409639170757	113.59	72.9388293829061	113.59	-8.1079896900768
113.69	81.0808897180095	113.69	72.9665180039092	113.69	-8.11302027277319
113.79	81.126488419045	113.79	72.9957895019879	113.79	-8.114635143115
113.89	81.1795928569836	113.89	73.0233841189829	113.89	-8.1160940583811
114	81.2402030320527	114	73.0504049489582	114	-8.116293925943
114.1	81.3083189419785	114.1	73.0768519919138	114.1	-8.1227404822089
114.2	81.3839405890349	114.2	73.0982239829245	114.2	-8.1422310631729
114.3	81.458533157047	114.3	73.1174393099536	114.3	-8.1732065840336
114.41	81.5320966440822	114.41	73.1344979719779	114.41	-8.2138445059529
114.51	81.6046310510501	114.51	73.1493999699069	114.51	-8.2618487557912
114.61	81.6709267149918	114.61	73.1588657619113	114.61	-8.32279494767919
114.71	81.7286875629861	114.71	73.1616264429249	114.71	-8.3961418596724
114.82	81.7779135950332	114.82	73.1576820129476	114.82	-8.4751648027184
114.92	81.818604809996	114.92	73.1502922290019	114.92	-8.5566040195406
115.03	81.8449256090616	115.03	73.1383539989565	115.03	-8.64156260276959
115.13	81.8609139460023	115.13	73.121867322925	115.13	-8.7225348159951
115.23	81.8665698229779	115.23	73.100832199998	115.23	-8.7995206592192
115.33	81.8704280550264	115.33	73.0778420829665	115.33	-8.86992668029049
115.43	81.8724886420341	115.43	73.0551569999989	115.43	-8.9256572512447
115.54	81.8727515850242	115.54	73.0327769499581	115.54	-8.96671237207959
115.64	81.8712168830871	115.64	73.0139814739914	115.64	-8.9938504576495
115.75	81.8678845370187	115.75	73.0000394779609	115.75	-9.00761272990329
115.85	81.8678121970606	115.85	72.990950960957	115.85	-9.014723877889
115.95	81.8709998620761	115.95	72.9867159249125	115.95	-9.0210195020424
116.06	81.8832831350846	116.06	72.9873343678946	116.06	-9.02066400192769
116.16	81.9006240579938	116.16	72.9927546509543	116.16	-9.0137090163869
116.27	81.9230226320542	116.27	73.0029767759106	116.27	-9.0001545454224
116.37	81.9504788570384	116.37	73.0154072899722	116.37	-8.9876516918954
116.47	81.982992732037	116.47	73.0277861639479	116.47	-8.97846048333649
116.58	82.0214658219811	116.58	73.0401133999976	116.58	-8.97841652018159
116.68	82.0632963750541	116.68	73.0523889959613	116.68	-8.98348184657649
116.78	82.1084843900053	116.78	73.0646129539991	116.78	-8.99365646252999
116.89	82.1519722160247	116.89	73.0771171599827	116.89	-9.0086084812208
116.99	82.1937598529985	116.99	73.0916816029321	116.99	-9.0265579134661
117.09	82.2338473020636	117.09	73.1083062839843	117.09	-9.0484063238426
117.2	82.2722345620832	117.2	73.1270428399284	117.2	-9.07150032029159
117.3	82.3083020990225	117.3	73.1478912719012	117.3	-9.09583990281079
117.4	82.3428262340258	117.4	73.1708515799028	117.4	-9.1163674206904
117.5	82.3758069660698	117.5	73.195923763933	117.5	-9.13308287392819
117.61	82.4063427320425	117.61	73.2231078249015	117.61	-9.1459862625287
117.71	82.4370352839878	117.71	73.2530584099322	117.71	-9.1544229370449
117.81	82.4678846220195	117.81	73.2857755209579	117.81	-9.1577733629407
117.91	82.4988907460238	117.91	73.3209272709701	117.91	-9.1571457478538
118.02	82.5300536570239	118.02	73.3567336699252	118.02	-9.1543200809695
118.12	82.5601442370498	118.12	73.3931947189603	118.12	-9.1483947977087
118.22	82.589162487011	118.22	73.4303104169385	118.22	-9.14197165128799
118.32	82.617727942079	118.32	73.4680807649966	118.32	-9.1350506417118
118.43	82.6450642809959	118.43	73.508302009941	118.43	-9.1258355206536
118.53	82.6711715020565	118.53	73.5509741529086	118.53	-9.1143262881155
118.63	82.6960496079892	118.63	73.5960971938994	118.63	-9.09929382769449
118.74	82.7196985970886	118.74	73.6430164829471	118.74	-9.0813927888419
118.84	82.7369088070782	118.84	73.6917320209614	118.84	-9.0612427060896
118.94	82.7480540790475	118.94	73.7422438069189	118.94	-9.0380672586122
119.05	82.7531344129966	119.05	73.7945518409333	119.05	-9.01186644641169
119.15	82.753378925986	119.15	73.8519158809368	119.15	-8.9793805122072
119.25	82.7487876180157	119.25	73.9129832439858	119.25	-8.9419621384694
119.35	82.7393604890858	119.35	73.9777539299666	119.35	-8.89440166192749
119.45	82.7250975380593	119.45	74.0444316909361	119.45	-8.83886917298529
119.56	82.7127234559839	119.56	74.1130165259847	119.56	-8.7753646716429
119.66	82.7012603250523	119.66	74.1835084369313	119.66	-8.7051172743053
119.76	82.6907081470836	119.76	74.2559074219571	119.76	-8.62812698097269
119.86	82.6862765850365	119.86	74.3302134819714	119.86	-8.54439379164949
119.97	82.6875917960024	119.97	74.4022963859834	119.97	-8.45804793729089
120.07	82.6946537799813	120.07	74.4721561339929	120.07	-8.3758141069451
120.17	82.7074625370869	120.17	74.5365329679544	120.17	-8.29997414226169
120.27	82.7260180690246	120.27	74.5967795709248	120.27	-8.22917536077629
120.38	82.743985281013	120.38	74.6528959439274	120.38	-8.1686274257534
120.48	82.7613641740754	120.48	74.7048820849159	120.48	-8.1179564951111
120.58	82.7714300589832	120.58	74.7527379959365	120.58	-8.0771625688474
120.69	82.7751608520657	120.69	74.7965071680028	120.69	-8.0462021542746
120.79	82.7725565529818	120.79	74.8361896019105	120.79	-8.0250752513972
120.89	82.7636171610493	120.89	74.8717852980008	120.89	-8.0074467678594
121	82.7483426770641	121	74.9074244859003	121	-7.9891864727102
121.1	82.7260278570066	121.1	74.9431071669733	121.1	-7.96356967689729
121.2	82.7015606159875	121.2	74.9788333409924	121.2	-7.93157429604749
121.31	82.6749409540071	121.31	75.0146030069345	121.31	-7.8932003301633
121.41	82.6525039650505	121.41	75.0497610949878	121.41	-7.8491028504494
121.51	82.6342496470716	121.51	75.0838724059122	121.51	-7.7997170554619
121.62	82.6201780009796	121.62	75.1169369399349	121.62	-7.7443377013125
121.72	82.6102890270022	121.72	75.1489112039962	121.72	-7.6878961963837
121.82	82.6045827240023	121.82	75.1797951979825	121.82	-7.63039254067779
121.92	82.6049131360378	121.92	75.2095889229167	121.92	-7.578161826544
122.03	82.6112802620855	122.03	75.2382923780033	122.03	-7.53120405398229
122.13	82.6243893460514	122.13	75.2659055619915	122.13	-7.48951922299269
122.23	82.6393524720288	122.23	75.2959815279155	122.23	-7.44955428373099
122.33	82.6561696400177	122.33	75.328520272933	122.33	-7.41130923620399
122.44	82.6748408510412	122.44	75.3641768689022	122.44	-7.3759830515258
122.54	82.6953661040761	122.54	75.4033865149495	122.54	-7.34314053114279
122.65	82.7179733820458	122.65	75.4461492109613	122.65	-7.3134869189431
122.75	82.7426626850638	122.75	75.4924649569375	122.75	-7.2821342992274
122.85	82.7694340119933	122.85	75.5423337529919	122.85	-7.24908267199549
122.96	82.7964333220734	122.96	75.5905119769977	122.96	-7.21957565940999
123.06	82.8236606140536	123.06	75.6369996279318	123.06	-7.19361326146629
123.16	82.8511158890706	123.16	75.681796706931	123.16	-7.17142346056379
123.27	82.8787991459876	123.27	75.7213501630076	123.27	-7.15655930654449
123.37	82.906116963045	123.37	75.7556599979807	123.37	-7.14902079940589
123.47	82.9353864739915	123.47	75.7847262099176	123.47	-7.1469538968247
123.58	82.9666076790545	123.58	75.8085487999551	123.58	-7.15035859879849
123.68	82.999552595993	123.68	75.8208302569301	123.68	-7.16553241649949
123.78	83.0342212250343	123.78	75.8235154479507	123.78	-7.1905304825407
123.89	83.0706135650416	123.89	75.8166043729034	123.89	-7.22475937449389
123.99	83.1087296180613	123.99	75.8053406539148	123.99	-7.265292604429
124.09	83.1485693820468	124.09	75.7897242909849	124.09	-7.3121301723528
124.2	83.1849476280695	124.2	75.7697552849095	124.2	-7.36504409586609
124.3	83.2178643560155	124.3	75.7454336350065	124.3	-7.4240343749753
124.41	83.2479129879857	124.41	75.7167593409349	124.41	-7.4891010096739
124.51	83.2727763900039	124.51	75.6844624359019	124.51	-7.5595139675103
124.61	83.2924545610467	124.61	75.6485429189979	124.61	-7.63527324847789
124.72	83.306947503047	124.72	75.6152983019547	124.72	-7.7048961112897
124.82	83.316255214072	124.82	75.582783718005	124.82	-7.7703274233258
124.93	83.3169673729799	124.93	75.5509991658982	124.93	-7.8321606070194
125.03	83.3090839810211	125.03	75.5199446459756	125.03	-7.8880785281332
125.13	83.2926050370588	125.13	75.489620158919	125.13	-7.93808118666719
125.24	83.2727157710451	125.24	75.4654248408997	125.24	-7.9767694463324
125.34	83.2494161840032	125.34	75.4446028189477	125.34	-8.00689917953459
125.45	83.2227062750235	125.45	75.4271540939726	125.45	-8.02506006460789
125.55	83.1925860439924	125.55	75.4123486319713	125.55	-8.03198213400839
125.65	83.1613526280535	125.65	75.4001864339671	125.65	-8.0276653877405
125.76	83.1352692750897	125.76	75.3906674999598	125.76	-8.01729505592359
125.86	83.1143359830548	125.86	75.3837918299496	125.86	-8.0008711385552
125.96	83.1019630760466	125.96	75.3772559039589	125.96	-7.98069715585149
126.07	83.0981505520185	126.07	75.37018733899	126.07	-7.9576454896288
126.17	83.1028984119939	126.17	75.3625861369756	126.17	-7.9340132763954
126.28	83.1162066560864	126.28	75.3490531599255	126.28	-7.9214628998108
126.38	83.1380752840687	126.38	75.3323442809233	126.38	-7.91723848747139
126.48	83.1585676149871	126.48	75.312459499969	126.48	-7.92475036104059
126.59	83.1776836510016	126.59	75.2893988159258	126.59	-7.94399852051859
126.69	83.1931262530361	126.69	75.2631622309536	126.69	-7.97498296590529
126.79	83.1986321750264	126.79	75.2320505639545	126.79	-8.01940287675609
126.9	83.1942014160632	126.9	75.1960638159517	126.9	-8.077258253069
127	83.1798339770558	127	75.1575055058993	127	-8.1363088943318
127.1	83.1555298580042	127.1	75.1172480169089	127.1	-8.19568241872369
127.21	83.1223937010463	127.21	75.0752913479573	127.21	-8.2530816897432
127.31	83.0804255069779	127.31	75.0316354989309	127.31	-8.30224346001319
127.41	83.0296252739799	127.41	74.9862804709664	127.41	-8.3431677295359
127.51	82.9799296840292	127.51	74.9385264080047	127.51	-8.3765543538091
127.62	82.9313387359889	127.62	74.8883733099319	127.62	-8.4024033328325
127.72	82.8838524309958	127.72	74.8358211769755	127.72	-8.42181930908299
127.83	82.83747076905	127.83	74.782569188983	127.83	-8.43310310300929
127.93	82.7911894450608	127.93	74.7286173449311	127.93	-8.4362547146116
128.04	82.7430719700715	128.04	74.6739656449336	128.04	-8.44121082419029
128.14	82.6931183420356	128.14	74.6186140898999	128.14	-8.4479714317454
128.24	82.6402239200661	128.24	74.5685005599626	128.24	-8.4505986565403
128.35	82.5843887040492	128.35	74.5200208629058	128.35	-8.4526966906726
128.45	82.5256126930753	128.45	74.4731749989569	128.45	-8.4532612309199
128.56	82.463895887031	128.56	74.4286628239479	128.56	-8.4496559304848
128.66	82.3992382870529	128.66	74.3864843379924	128.66	-8.4418807893652
128.77	82.3332740640126	128.77	74.3466395399537	128.77	-8.4288311650844
128.87	82.266003219047	128.87	74.3091284309685	128.87	-8.41050705763799
128.98	82.1984300530403	128.98	74.2739510109232	128.98	-8.3869084670328
129.08	82.132491059042	129.08	74.2460220559451	129.08	-8.3531206169785
129.19	82.0681862360289	129.19	74.2253415648975	129.19	-8.3091435074662
129.29	82.0055155850241	129.29	74.2059716588983	129.29	-8.2625491908174
129.39	81.9444791060278	129.39	74.1915165289129	129.39	-8.2097334749367
129.49	81.8898881869927	129.49	74.1819761749412	129.49	-8.15170066304439
129.6	81.8390998659879	129.6	74.1773505969832	129.6	-8.09038724644009
129.7	81.7921141440365	129.7	74.1776397959484	129.7	-8.0257932251305
129.81	81.7472968490165	129.81	74.1834664219141	129.81	-7.95729594910299
129.91	81.7046479820647	129.91	74.1847026969253	129.91	-7.895023194226
130.01	81.664167541021	130.01	74.1813486229148	130.01	-7.843786348535
130.12	81.6258555290688	130.12	74.1684894229593	130.12	-7.8058572275503
130.22	81.5941001800411	130.22	74.1461250979683	130.22	-7.7812358312743
130.32	81.5734750210595	130.32	74.1142556458954	130.32	-7.76828798812429
130.42	81.5639800500776	130.42	74.0728810689006	130.42	-7.7670136980981
130.53	81.5608038810751	130.53	74.0220013649378	130.53	-7.77741296119119
130.63	81.5665894740505	130.63	73.9677605079123	130.63	-7.79334180530809
130.73	81.5813368279805	130.73	73.9101584969148	130.73	-7.81918846773709
130.84	81.6050459440021	130.84	73.8485726830049	130.84	-7.8601491229664
130.94	81.6377168220015	130.94	73.7931308399311	130.94	-7.9060959951274
131.04	81.67073140703	131.04	73.7438329699671	131.04	-7.95221769618699
131.14	81.7040897010202	131.14	73.7006790719761	131.14	-8.0011571869149
131.25	81.733403465023	131.25	73.663669145958	131.25	-8.05291446731099
131.35	81.7540991749865	131.35	73.6355827809803	131.35	-8.1047099476126
131.45	81.7661768310245	131.45	73.6164199789755	131.45	-8.1565436278174
131.56	81.7696364330232	131.56	73.6061807378974	131.56	-8.19979745399089
131.66	81.7644779820057	131.66	73.598721087933	131.66	-8.24061539823749
131.76	81.7557502400632	131.76	73.5940410269222	131.76	-8.27460922326449
131.86	81.7390697720839	131.86	73.5921405549789	131.86	-8.297205404594
131.96	81.7144365760214	131.96	73.5930196739218	131.96	-8.308403942224
132.07	81.6904687060287	132.07	73.5988127599967	132.07	-8.3060704580431
132.17	81.6671661619921	132.17	73.6126918429818	132.17	-8.28703292393569
132.27	81.6445289450485	132.27	73.6346569209445	132.27	-8.2563401045031
132.37	81.622557054061	132.37	73.6619284059543	132.37	-8.21238815121529
132.48	81.600893557038	132.48	73.6945062959649	132.48	-8.15517706407219
132.58	81.5819716410715	132.58	73.7323905929088	132.58	-8.0933248970107
132.68	81.5657913040013	132.68	73.7755812968999	132.68	-8.0268316500263
132.78	81.5473037830543	132.78	73.8194452229664	132.78	-7.9603305066573
132.89	81.5308925160707	132.89	73.8646279039585	132.89	-7.8931759341426
132.99	81.5165575020274	132.99	73.9111293408996	132.99	-7.82501100090309
133.09	81.5042987420611	133.09	73.9568151549292	133.09	-7.7604032702672
133.2	81.4941162350351	133.2	73.9985133189975	133.2	-7.70252477035249
133.3	81.4879464730893	133.3	74.0362238309444	133.3	-7.6463267365558
133.4	81.4921925110639	133.4	74.06994669293	133.4	-7.59619260717649
133.51	81.507211281064	133.51	74.099681903931	133.51	-7.5521223822123
133.61	81.5305695959978	133.61	74.131271794954	133.61	-7.5082737313613
133.72	81.5622674580254	133.72	74.1647163649759	133.72	-7.46464665462329
133.82	81.6023048649868	133.82	74.2046487979451	133.82	-7.41854445975959
133.92	81.6506818190419	133.92	74.2504235619208	133.92	-7.37701573431569
134.02	81.7034470130693	134.02	74.3020406559936	134.02	-7.34041740987079
134.13	81.7587743509876	134.13	74.359500079936	134.13	-7.3063163012099
134.23	81.8166638320008	134.23	74.4228018339754	134.23	-7.2747124083265
134.34	81.8751789649923	134.34	74.4850862758994	134.34	-7.2524653748952
134.44	81.9279166960314	134.44	74.5413505449051	134.44	-7.24457805901299
134.54	81.9748770239812	134.54	74.591594642925	134.54	-7.24709915486439
134.64	82.0160599499786	134.64	74.6299762399758	134.64	-7.2640448960372
134.74	82.0514654730005	134.74	74.6564953338975	134.74	-7.2954152825358
134.85	82.0831612589927	134.85	74.6711519269638	134.85	-7.33927382305399
134.95	82.1111473070459	134.95	74.6739460179242	134.95	-7.3892174628139
135.05	82.139374923031	135.05	74.664877607006	135.05	-7.4452462018134
135.16	82.1696702050758	135.16	74.655156248923	135.16	-7.49615048564639
135.26	82.2020331510203	135.26	74.6447819439027	135.26	-7.54193031431499
135.36	82.2364637620012	135.36	74.6406143349532	135.36	-7.5777937091074
135.46	82.2729620380187	135.46	74.6476562799216	135.46	-7.5987378119291
135.56	82.3069544550208	135.56	74.665907779945	135.56	-7.60871392859749
135.66	82.3382829780712	135.66	74.695368834	135.66	-7.6095481558249
135.77	82.3669476070563	135.77	74.7360394419729	135.77	-7.60124049361589
135.87	82.3908806770532	135.87	74.7855228948993	135.87	-7.5861876518689
135.97	82.410082188062	135.97	74.8438191930063	135.97	-7.5643896305907
136.08	82.4245521409921	136.08	74.9109283349298	136.08	-7.5312729052992
136.18	82.4342905350477	136.18	74.9756407669793	136.18	-7.4978889960662
136.28	82.441652176044	136.28	75.0379564889272	136.28	-7.46423790289159
136.38	82.4430638510876	136.38	75.097875501001	136.38	-7.4282519608125
136.49	82.4385255600646	136.49	75.1553978039965	136.49	-7.38993116982889
136.59	82.4326108260038	136.59	75.2086161879788	136.59	-7.3511827378827
136.69	82.4254776849784	136.69	75.2585223419828	136.69	-7.3110149777917
136.79	82.4171261360789	136.79	75.3051162649854	136.79	-7.2717826961176
136.9	82.4075561790778	136.9	75.3507946679974	136.9	-7.2275159686952
137	82.3967678149984	137	75.3955575489726	137	-7.1782147955267
137.11	82.3910931289902	137.11	75.4394049099574	137.11	-7.1284527010876
137.21	82.3905321229859	137.21	75.4823367499284	137.21	-7.0783877197166
137.31	82.392729987987	137.31	75.5243530689995	137.31	-7.02801985141599
137.41	82.4012599400703	137.41	75.5621120279102	137.41	-6.9806909359814
137.52	82.4161219779853	137.52	75.5956136259783	137.52	-6.9364009734125
137.62	82.4373161029825	137.62	75.6267650720019	137.62	-6.89957484222109
137.72	82.4648423140388	137.72	75.6545746779693	137.72	-6.8712042295917
137.82	82.4962674270182	137.82	75.6790424439941	137.82	-6.8489343289648
137.93	82.5322887060338	137.93	75.7001683699627	137.93	-6.8363383545936
138.03	82.5729061540414	138.03	75.7179524568983	138.03	-6.8334163064759
138.14	82.6117876820263	138.14	75.7317491709273	138.14	-6.84081371737499
138.24	82.6489332910114	138.24	75.7425912719327	138.24	-6.85749782703129
138.35	82.6843429809969	138.35	75.7504787609378	138.35	-6.8810354502277
138.45	82.7180167530059	138.45	75.7587534779987	138.45	-6.9087820133527
138.56	82.7499546049921	138.56	75.7674154219785	138.56	-6.940737516413
138.66	82.7744202409804	138.66	75.7764645939005	138.66	-6.9705698729462
138.77	82.7914136610843	138.77	75.7859009929689	138.77	-6.9982790829566
138.87	82.8033680489852	138.87	75.7934864819845	138.87	-7.02610328464649
138.97	82.8095861410247	138.97	75.7975048938988	138.97	-7.0557586439744
139.07	82.8100679360659	139.07	75.7979562289393	139.07	-7.08724516094239
139.18	82.8048134330857	139.18	75.7954860199561	139.18	-7.114181005624
139.28	82.7938226329934	139.28	75.7890615069527	139.28	-7.13759893828099
139.38	82.7789216330075	139.38	75.7786826899292	139.38	-7.15993214412619
139.49	82.765609473995	139.49	75.764349568999	139.49	-7.180483356971
139.59	82.7538861560697	139.59	75.746062143935	139.59	-7.19925257681539
139.69	82.7494879760025	139.69	75.7303986239322	139.69	-7.2096615941991
139.8	82.7524149350438	139.8	75.7173590089906	139.8	-7.21171040911529
139.9	82.7626670310337	139.9	75.709181437901	139.9	-7.2049869800718
140	82.7802442670418	140	75.7075820760065	140	-7.1932741826931
140.1	82.8057219359835	140.1	75.7125609239893	140.1	-7.17657201698109
140.21	82.8329253860147	140.21	75.7241179809398	140.21	-7.16061678009709
140.31	82.8618546170219	140.31	75.7422532469718	140.31	-7.14540847204309
140.41	82.890683532014	140.41	75.7658849449854	140.41	-7.13202887135919
140.51	82.9139130889871	140.51	75.7925269729185	140.51	-7.12296407866729
140.61	82.931543289078	140.61	75.8221793309986	140.61	-7.1187893897763
140.71	82.9435741320594	140.71	75.8482638099167	140.71	-7.1199083608805
140.81	82.9500056170218	140.81	75.8707804099004	140.81	-7.1263209919865
140.92	82.9548030829983	140.92	75.8897291299263	140.92	-7.136201186382
141.02	82.9579665299889	141.02	75.9051099719272	141.02	-7.1440499024822
141.12	82.9589206609853	141.12	75.9159315439319	141.12	-7.15085853007799
141.23	82.9638401299917	141.23	75.9316759609874	141.23	-7.14714495622459
141.33	82.972724937008	141.33	75.9523432209335	141.33	-7.13290918091769
141.43	82.9855750830575	141.43	75.9790151039397	141.43	-7.1110347636784
141.54	83.00239056598	141.54	76.0141777109311	141.54	-7.07903560387819
141.64	83.0267446020798	141.64	76.0578310399751	141.64	-7.036336405708
141.74	83.0602462630168	141.74	76.1099750919811	141.74	-6.98911182243639
141.84	83.1028955510646	141.84	76.1706098679724	141.84	-6.9373618540656
141.94	83.1507271260534	141.94	76.2360982708969	141.94	-6.88472359650169
142.05	83.2037409890063	142.05	76.3064403009821	142.05	-6.831197049747
142.15	83.2619371400369	142.15	76.3826273479253	142.15	-6.7793640382683
142.25	83.3253155790317	142.25	76.4551772999766	142.25	-6.74031574858949
142.35	83.3919276579991	142.35	76.524090154976	142.35	-6.71405218071069
142.46	83.4661558679954	142.46	76.5893659139465	142.46	-6.6966079965774
142.56	83.5480002079976	142.56	76.6510045779114	142.56	-6.6879831961873
142.67	83.6338874660214	142.67	76.7091759569212	142.67	-6.6880079678604
142.77	83.7222085669964	142.77	76.7634451749473	142.77	-6.6971171890475
142.87	83.8129635120595	142.87	76.8138122309665	142.87	-6.71336221158769
142.98	83.9061523000737	142.98	76.8639142210077	142.98	-6.7374884310904
143.08	84.0017749310391	143.08	76.9137511449571	143.08	-6.76949584755319
143.18	84.0963468770042	143.18	76.9633230039517	143.18	-6.80581124672959
143.29	84.1898681360362	143.29	77.0126297969682	143.29	-6.8448255550381
143.39	84.2842873580594	143.39	77.0616715240067	143.39	-6.88653877247419
143.49	84.3752220509941	143.49	77.1099973248965	143.49	-6.9314017591572
143.6	84.4626722150679	143.6	77.1576072010021	143.6	-6.9794145150871
143.7	84.5466378500532	143.7	77.2043313389759	143.7	-7.0272623227908
143.8	84.6271189550407	143.8	77.2506046159833	143.8	-7.07451030481319
143.9	84.7034487740075	143.9	77.2964270339571	143.9	-7.12310710931499
144.01	84.7760414020513	144.01	77.3417985909646	144.01	-7.1686702447764
144.11	84.8448968390585	144.11	77.3867192889384	144.11	-7.21119971119739
144.21	84.9134996140037	144.21	77.4329052919711	144.21	-7.2489793426217
144.32	84.9818497280239	144.32	77.4821021288972	144.32	-7.28026361063179
144.42	85.0499471810053	144.42	77.5343098009671	144.42	-7.30438575760889
144.53	85.1177919720385	144.53	77.5899791669872	144.53	-7.3213090194655
144.63	85.1853841010097	144.63	77.6491102269574	144.63	-7.3310333962059
144.73	85.2435689860158	144.73	77.711702981901	144.73	-7.33704341699
144.84	85.2923466270568	144.84	77.7777574309084	144.84	-7.3393390818155
144.94	85.3323837820881	144.94	77.8456982229727	144.94	-7.33949574205059
145.04	85.3632663549888	145.04	77.9133812729924	145.04	-7.3396574829548
145.14	85.3849943450768	145.14	77.9808065809675	145.14	-7.339824304526
145.24	85.3975677530343	145.24	78.0462579799632	145.24	-7.3325577903291
145.35	85.4009865780654	145.35	78.1079899429642	145.35	-7.3196034687837
145.45	85.4037962670873	145.45	78.1660024689472	145.45	-7.3016280975087
145.55	85.4059968190768	145.55	78.2202955589355	145.55	-7.2782175804636
145.66	85.4075882340339	145.66	78.2708692119058	145.66	-7.249371917657
145.76	85.4177250949988	145.76	78.3203976619689	145.76	-7.21241687506109
145.86	85.4364074010618	145.86	78.3688809099203	145.86	-7.1673524526779
145.96	85.4636351540421	145.96	78.4178943069946	145.96	-7.1211487448328
146.06	85.4994083520069	146.06	78.469581936929	146.06	-7.07166166626159
146.17	85.5399196919961	146.17	78.5239438019971	146.17	-7.0188912169642
146.27	85.586690584023	146.27	78.5809798999253	146.27	-6.9719919793344
146.37	85.639721028997	146.37	78.6406902329873	146.37	-6.9309639533698
146.48	85.690465581024	146.48	78.6935926869319	146.48	-6.90528925201529
146.58	85.7389242399904	146.58	78.7369054659166	146.58	-6.8977496708951
146.68	85.7850970060099	146.68	78.7706285699414	146.68	-6.9045379062799
146.79	85.8289838790824	146.79	78.792087765919	146.79	-6.92984960280189
146.89	85.8705848580712	146.89	78.8012830539628	146.89	-6.9736847604676
146.99	85.9096415330214	146.99	78.7982144329362	146.99	-7.02749793357919
147.1	85.9461539040467	147.1	78.7828819029528	147.1	-7.0912891221389
147.2	85.9839292739935	147.2	78.7579308739623	147.2	-7.16241291741859
147.3	86.0214462320528	147.3	78.7303219859723	147.3	-7.23390867781909
147.41	86.0587047790204	147.41	78.7000552400059	147.41	-7.3057764033382
147.51	86.0957049150102	147.51	78.67661274895	147.51	-7.3682755696676
147.61	86.1324466389988	147.61	78.662776307965	147.61	-7.418624381183
147.72	86.1645474610668	147.72	78.6585459169373	147.72	-7.46063014160239
147.82	86.1910791760465	147.82	78.6639215770037	147.82	-7.49277144032419
147.92	86.2120417859842	147.92	78.6789032869137	147.92	-7.51504827734839
148.02	86.2276937020852	148.02	78.7011838999661	148.02	-7.52976780043299
148.13	86.2380349229852	148.13	78.7307634149101	148.13	-7.53693000957779
148.23	86.2430654500486	148.23	78.7649964239563	148.23	-7.5347978219934
148.34	86.2427852820247	148.34	78.796922284937	148.34	-7.52940367640699
148.44	86.2399816829793	148.44	78.826540998989	148.44	-7.5207475728165
148.54	86.234790874073	148.54	78.8538525639524	148.54	-7.50908792258539
148.65	86.2272128540553	148.65	78.8788569819872	148.65	-7.4944247257248
148.75	86.2216301139824	148.75	78.900972351903	148.75	-7.4773398823664
148.85	86.2189708590222	148.85	78.9228683349847	148.85	-7.4551637323039
148.96	86.2192350880377	148.96	78.9445449289587	148.96	-7.43068353850659
149.06	86.2224228010291	149.06	78.9683092839368	149.06	-7.40172837413849
149.16	86.2285339970867	149.16	78.9941613988958	149.16	-7.3682982391997
149.26	86.2391598160457	149.26	79.0221012739494	149.26	-7.3347756252079
149.37	86.2543002569964	149.37	79.0521289089838	149.37	-7.30208873503929
149.47	86.2711680580333	149.47	79.0842443039992	149.47	-7.2702375686918
149.57	86.2896269979956	149.57	79.1192425720055	149.57	-7.23842701382389
149.67	86.3096770760876	149.67	79.1571237119797	149.67	-7.20665707043569
149.77	86.3313182929915	149.77	79.1984696239751	149.77	-7.1759369769801
149.87	86.354550648025	149.87	79.2406106489807	149.87	-7.14893639365649
149.98	86.3830296830201	149.98	79.2835467859732	149.98	-7.122868057498
150.08	86.4199281489846	150.08	79.3272780349525	150.08	-7.0975957475848
150.18	86.4652460470552	150.18	79.371804396942	150.18	-7.0731194639103
150.28	86.5173922389886	150.28	79.4192699559062	150.28	-7.0472951212236
150.39	86.5763667230794	150.39	79.4634859789767	150.39	-7.02631145385089
150.49	86.6421695010331	150.49	79.5044524649029	150.49	-7.01382400260779
150.6	86.7148005720537	150.6	79.5413743019253	150.6	-7.01380063221629
150.7	86.791889144024	150.7	79.5742514899302	150.7	-7.02624134267879
150.81	86.8750313439932	150.81	79.6030840278945	150.81	-7.04955499541519
150.91	86.964227172075	150.91	79.6278719179782	150.91	-7.08374159042099
151.01	87.0558210859826	151.01	79.6484270249493	151.01	-7.12898926109809
151.11	87.1466403360728	151.11	79.667089735949	151.11	-7.18295762063749
151.21	87.2366849200716	151.21	79.6838600520005	151.21	-7.2432758766144
151.32	87.3259548390024	151.32	79.6965938869789	151.32	-7.31368424145799
151.42	87.4144500929788	151.42	79.7114799750034	151.42	-7.38799398083539
151.53	87.5006492710781	151.53	79.7285183169834	151.53	-7.4625495539401
151.63	87.5829753570088	151.63	79.7477089118956	151.63	-7.53417820838449
151.74	87.663799145048	151.74	79.7690517609908	151.74	-7.60287994416429
151.84	87.7415245059865	151.84	79.7937508559698	151.84	-7.66745076756539
151.95	87.8161514410749	151.95	79.8218061989928	151.95	-7.72789067859239
152.05	87.8876799500858	152.05	79.8534059219946	152.05	-7.78249013323959
152.15	87.9561100330193	152.15	79.8862096389712	152.15	-7.83201250275099
152.25	88.0200910280564	152.25	79.9202173499225	152.25	-7.87882857955799
152.35	88.0772715970579	152.35	79.9554290549622	152.35	-7.92134223648669
152.45	88.1276517400238	152.45	79.9918447529535	152.45	-7.9595534735437
152.55	88.1727528679903	152.55	80.0225038029794	152.55	-8.0004229323237
152.66	88.2141519959987	152.66	80.0512741949433	152.66	-8.0400826230881
152.76	88.2518491259816	152.76	80.0781559289589	152.76	-8.0771818836214
152.86	88.2858442549832	152.86	80.1019450109379	152.86	-8.11057337034519
152.96	88.3161373850498	152.96	80.1226414409939	152.96	-8.1402570832618
153.06	88.3456852650397	153.06	80.1402452199227	153.06	-8.1677544329727
153.16	88.3744878950665	153.16	80.1547563469285	153.16	-8.194642435032
153.27	88.403895938086	153.27	80.1689168459916	153.27	-8.21817906423529
153.37	88.4362607300773	153.37	80.1812157098993	153.37	-8.23987532992429
153.47	88.4715822710405	153.47	80.1916529379696	153.47	-8.25973123209679
153.58	88.5098605619987	153.58	80.2071891719152	153.58	-8.27374287870509
153.68	88.5510956030657	153.68	80.2239564209231	153.68	-8.2857782594922
153.78	88.5951511720577	153.78	80.2419546859028	153.78	-8.29718803667589
153.88	88.6455573380545	153.88	80.261183966968	153.88	-8.31032354754629
153.99	88.7023140990095	153.99	80.2816442640051	153.99	-8.32518479210989
154.09	88.7624647070879	154.09	80.3050961599183	154.09	-8.3400111879508
154.19	88.8260091620623	154.19	80.3315396530024	154.19	-8.3548027350643
154.29	88.8929474630231	154.29	80.3582327199592	154.29	-8.3721652377393
154.39	88.9632796109936	154.39	80.3866863689109	154.39	-8.39411775411999
154.49	89.0350003700178	154.49	80.4169005999711	154.49	-8.42066028420879
154.59	89.1095387380574	154.59	80.4488754139356	154.59	-8.4488360784475
154.7	89.1868947140892	154.7	80.482610809895	154.7	-8.4786451368383
154.8	89.2672045200698	154.8	80.5155661479375	154.8	-8.5126281001401
154.91	89.3469380860097	154.91	80.5444193379117	154.91	-8.5541070582479
155.01	89.4260954149786	155.01	80.569170378908	155.01	-8.6010767765321
155.11	89.5046765040206	155.11	80.5880586899548	155.11	-8.6567268336297
155.22	89.5826813559779	155.22	80.6010842699152	155.22	-8.7210572295406
155.32	89.6612191660324	155.32	80.6082471189029	155.32	-8.7942041851803
155.42	89.7402899340705	155.42	80.6095472379411	155.42	-8.8726376330695
155.53	89.821898896048	155.53	80.6049846260066	155.53	-8.95635757319939
155.63	89.9046170540032	155.63	80.597119901995	155.63	-9.0428033875616
155.73	89.9884444090731	155.73	80.5859530649968	155.73	-9.1319750761537
155.83	90.0733809610301	155.83	80.574024755947	155.83	-9.2224411950909
155.94	90.1594267099881	155.94	80.5646570649969	155.94	-9.3108796544802
156.04	90.2449855290115	156.04	80.5578499919193	156.04	-9.39929568893799
156.15	90.3263170670243	156.15	80.5536035369414	156.15	-9.4862603022567
156.25	90.4034213240266	156.25	80.5519176999496	156.25	-9.57177349443429
156.35	90.4751891030173	156.35	80.553093619983	156.35	-9.655534126271
156.46	90.5416204050198	156.46	80.5571312979509	156.46	-9.73754219776039
156.56	90.6027152279876	156.56	80.564030732944	156.56	-9.81620158173499
156.66	90.6584735740807	156.66	80.571231305953	156.66	-9.89033254562199
156.77	90.7088954420487	156.77	80.5787330189105	156.77	-9.9599350894216
156.87	90.7579473640681	156.87	80.5865358719302	156.87	-10.0239000162598
156.97	90.8056293410482	156.97	80.5946398629658	156.97	-10.082227326141
157.08	90.853537497992	157.08	80.6046227959314	157.08	-10.1333392171597
157.18	90.9054121869985	157.18	80.6153327199581	157.18	-10.1783876388851
157.28	90.9612534080679	157.28	80.6267696359555	157.28	-10.2173725913216
157.39	91.0210611610864	157.39	80.638632403975	157.39	-10.2545617454775
157.49	91.0848354460541	157.49	80.6509210239028	157.49	-10.289955101355
157.59	91.1563542790645	157.59	80.6636354969896	157.59	-10.3251487861237
157.69	91.2356176610274	157.69	80.6767758219848	157.69	-10.3638831503669
157.8	91.3226255920563	157.8	80.6903419990022	157.8	-10.4061581940891
157.9	91.4134115390652	157.9	80.7033690969092	157.9	-10.4529388494011
158	91.5079755039869	158	80.7158571149102	158	-10.5042251163008
158.1	91.6063174850024	158.1	80.72622825091	158.1	-10.5653728135367
158.21	91.708437483021	158.21	80.7356344549817	158.21	-10.6352299915282
158.31	91.8123069510557	158.31	80.7440757259883	158.31	-10.7137966502776
158.41	91.9196521180083	158.41	80.7515520659763	158.41	-10.7971062579807
158.52	92.03047298206	158.52	80.7580634739224	158.52	-10.885158814633
158.62	92.1409915280265	158.62	80.76214527091	158.62	-10.9794189990154
158.73	92.2512077560214	158.73	80.7637974569388	158.73	-11.0798868111255
158.83	92.3611216639983	158.83	80.7630200318954	158.83	-11.1845337042861
158.93	92.470733255027	158.93	80.7607779279351	158.93	-11.2941209744567
159.04	92.5800425260377	159.04	80.7570711449443	159.04	-11.4086486216352
159.14	92.6872648610697	159.14	80.7518996839462	159.14	-11.5243386289809
159.25	92.7924002580767	159.25	80.7452635439176	159.25	-11.6411909964961
159.35	92.897477265069	159.35	80.7327324819198	159.35	-11.7636359668009
159.45	93.0007696530311	159.45	80.7205391589605	159.45	-11.8854408808245
159.55	93.1022774229859	159.55	80.7086835719701	159.55	-12.0066057385714
159.65	93.2020005740242	159.65	80.6986304029351	159.65	-12.1238812427321
159.76	93.2999391070553	159.76	80.6903796488996	159.76	-12.2372673933042
159.87	93.3936956830621	159.87	80.6839313129331	159.87	-12.3487927369742
159.97	93.4832703030679	159.97	80.679285391966	159.97	-12.4567310456692
160.07	93.5686629660495	160.07	80.6764418879311	160.07	-12.5610823193871
160.18	93.6516582910372	160.18	80.6808978129538	160.18	-12.6563495457548
160.28	93.7322562780309	160.28	80.6926531669205	160.28	-12.7425327247813
160.38	93.810456928054	160.38	80.7161381919741	160.38	-12.8128042758683
160.49	93.88626023906	160.49	80.7451202289258	160.49	-12.873396858082
160.59	93.9553842630403	160.59	80.7795992789124	160.59	-12.9243104714314
160.69	94.018793679993	160.69	80.8195753409109	160.69	-12.9673297344407
160.8	94.0764884900318	160.8	80.8650484159443	160.8	-13.0024546471121
160.9	94.1308660310369	160.9	80.9196466188951	160.9	-13.0260570931278
161	94.1819263040315	161	80.9809014549501	161	-13.040605568139
161.1	94.229669307083	161.1	81.0488129249052	161.1	-13.0418181228864
161.21	94.274095040987	161.21	81.1178840149296	161.21	-13.0361564500042
161.31	94.3152035060848	161.31	81.1881147259328	161.31	-13.023620549499
161.41	94.3632838290114	161.41	81.2595050570053	161.41	-13.0066077593335
161.52	94.4183360110173	161.52	81.3320550089429	161.52	-12.9851180795145
161.62	94.4846419990881	161.62	81.4031230549972	161.62	-12.9617930360458
161.73	94.5612371140214	161.73	81.4656394749136	161.73	-12.943702350535
161.83	94.6481213560446	161.83	81.5196042678963	161.83	-12.93084602298
161.93	94.7452947260672	161.93	81.5613893169029	161.93	-12.9371412966703
162.03	94.8527572220428	162.03	81.5934631189066	162.03	-12.9601196759503
162.14	94.9681193289962	162.14	81.6158256739072	162.14	-13.004063110086
162.24	95.0874827290136	162.24	81.6284769799722	162.24	-13.0680069188028
162.34	95.2108474219813	162.34	81.6314170389205	162.34	-13.1519511021028
162.45	95.3279242810368	162.45	81.6301339079928	162.45	-13.2504076027098
162.55	95.4387133050432	162.55	81.6246275859385	162.55	-13.3633764206194
162.65	95.5432144960469	162.65	81.6175395999608	162.65	-13.4858265135728
162.75	95.6414278530247	162.75	81.6159396719058	162.75	-13.6067898421756
162.85	95.7319266960894	162.85	81.6198277999547	162.85	-13.726266406428
162.95	95.8134504639929	162.95	81.6292039859263	162.95	-13.8339670793602
163.06	95.8859991579857	163.06	81.6440682289112	163.06	-13.9298918609658
163.16	95.9519622930429	163.16	81.6615174719573	163.16	-14.0169438088811
163.27	96.015238187988	163.27	81.6818063129858	163.27	-14.0948683254121
163.37	96.075826842025	163.37	81.7049347499506	163.37	-14.1622387310195
163.47	96.1337282560635	163.47	81.7254147279982	163.47	-14.2232825219052
163.57	96.1889424290803	163.57	81.7432462449688	163.57	-14.2779996980736
163.67	96.2453787000186	163.67	81.7584293029086	163.67	-14.3287797757707
163.78	96.3030370700153	163.78	81.7709639009081	163.78	-14.379521072792
163.88	96.3633442190712	163.88	81.7838257269159	163.88	-14.4272479010173
163.98	96.4275607060472	163.98	81.8009858809319	163.98	-14.467989159709
164.08	96.4956865320801	164.08	81.8224443650024	164.08	-14.5017448488626
164.19	96.5677216980794	164.19	81.8511042349428	164.19	-14.5295212500188
164.29	96.6436662030219	164.29	81.8867108949917	164.29	-14.5515729608717
164.4	96.7217745979951	164.4	81.929264342989	164.4	-14.5693266609584
164.5	96.8051611509964	164.5	81.9787645799579	164.5	-14.5840429113511
164.6	96.8938258610024	164.6	82.0352116049889	164.6	-14.595721712052
164.7	96.9838593910026	164.7	82.0949693819557	164.7	-14.6079991005606
164.8	97.0752617390644	164.8	82.1580379109719	164.8	-14.6208750768704
164.91	97.1680329050741	164.91	82.2214415029521	164.91	-14.6355798801488
165.01	97.2621728900549	165.01	82.2812090569869	165.01	-14.6591988787452
165.11	97.3586500360852	165.11	82.3373405739858	165.11	-14.6917320726551
165.21	97.4528127280792	165.21	82.3898360529256	165.21	-14.7292701227124
165.32	97.5446609670598	165.32	82.4386954949432	165.32	-14.7718130289171
165.42	97.6359402020535	165.42	82.4817439759045	165.42	-14.8215357137516
165.53	97.7235361650628	165.53	82.5129507769589	165.53	-14.8844688979833
165.63	97.8074488550646	165.63	82.5323158979927	165.63	-14.9615809233744
165.74	97.8876782739917	165.74	82.543475374905	165.74	-15.0445841386789
165.84	97.9642244210481	165.84	82.5464292079232	165.84	-15.1334785438901
165.94	98.0361226149853	165.94	82.5411773989799	165.94	-15.2300095879697
166.04	98.1047996210691	166.04	82.5277199459151	166.04	-15.3310630033083
166.15	98.1692870960842	166.15	82.5060568499794	166.15	-15.4366387899035
166.25	98.2342366539797	166.25	82.4797417569698	166.25	-15.5431833016283
166.35	98.2996482960061	166.35	82.4487746670002	166.35	-15.6506965384827
166.45	98.3655220210267	166.45	82.4153305019308	166.45	-15.7560388977208
166.56	98.4318578290413	166.56	82.3854399829997	166.56	-15.8546064220698
166.66	98.4921069430129	166.66	82.3591031110027	166.66	-15.9454307697728
166.76	98.5515527090683	166.76	82.336319884007	166.76	-16.0331635545768
166.86	98.6101951240244	166.86	82.3170903039454	166.86	-16.1178047764848
166.97	98.6689988700391	166.97	82.3084840909587	166.97	-16.1922847138938
167.07	98.726537182074	167.07	82.3163454929272	167.07	-16.2507591201408
167.18	98.7828100620618	167.18	82.3406745089414	167.18	-16.2866792188428
167.28	98.8378175089792	167.28	82.377917494	167.28	-16.3088819994918
167.39	98.8915595230537	167.39	82.4280744459429	167.39	-16.3173674620838
167.49	98.9438510180207	167.49	82.4911453669301	167.49	-16.3131002868888
167.59	98.9946919970635	167.59	82.5671302569617	167.59	-16.2946537104048
167.69	99.0506312340358	167.69	82.6516930069374	167.69	-16.2663638403398
167.79	99.1063853870173	167.79	82.7442109768981	167.79	-16.2288533164428
167.9	99.1619544540754	167.9	82.8446841690038	167.9	-16.1821221387138
168	99.2173384380521	168	82.9460428589073	168	-16.1330549441408
168.11	99.2725373370149	168.11	83.0424428019114	168.11	-16.0874959793838
168.21	99.3288117119846	168.21	83.1338839979026	168.21	-16.0519940208288
168.31	99.39111099402	168.31	83.2203664459712	168.31	-16.0212657251178
168.42	99.4594351850537	168.42	83.3018901469131	168.42	-15.9953110922458
168.52	99.5339693670303	168.52	83.3773593780052	168.52	-15.9752258444218
168.62	99.614713541996	168.62	83.4467741399294	168.62	-15.9610099816408
168.73	99.7016677090414	168.73	83.5144705389439	168.73	-15.9495879572838
168.83	99.794831869076	168.83	83.5810712169405	168.83	-15.9452865627428
168.93	99.8885704530039	168.93	83.6465761719865	168.93	-15.9481057980238
169.03	99.9820598370889	169.03	83.7109854039682	169.03	-15.9582307477328
169.14	100.07530002099	169.14	83.7742989149319	169.14	-15.9756614118688
169.24	100.167030444027	169.24	83.8325456029452	169.24	-16.0043688911748
169.34	100.252301675027	169.34	83.884383250961	169.34	-16.0456954026188
169.44	100.331113713082	169.44	83.9298118579563	169.44	-16.0940053789558
169.55	100.40346656001	169.55	83.969927148928	169.55	-16.1473794729548
169.65	100.469360213992	169.65	84.0047291209203	169.65	-16.2058176846178
169.75	100.525680408055	169.75	84.0342177759794	169.75	-16.2680594528718
169.85	100.572927355984	169.85	84.0583931129686	169.85	-16.3291553465668
169.95	100.616736625057	169.95	84.0746585109855	169.95	-16.3917019872738
170.06	100.657931841056	170.06	84.0886900589339	170.06	-16.4500232851168
170.16	100.696513003072	170.16	84.1004877579508	170.16	-16.5041192400928
170.26	100.732480110992	170.26	84.1140227089454	170.26	-16.5469044838538
170.37	100.765833166065	170.37	84.1306371269184	170.37	-16.5775370133198
170.47	100.801223780081	170.47	84.150331013916	170.47	-16.6016523957268
170.57	100.830847861062	170.57	84.1731043699383	170.57	-16.6200742561048
170.67	100.854705410029	170.67	84.1989571929389	170.67	-16.6328025944458
170.77	100.875910692025	170.77	84.2339202059748	170.77	-16.6338066899798
170.88	100.893963495992	170.88	84.2747902789824	170.88	-16.6262896709068
170.98	100.908863819996	170.98	84.3241640349106	170.98	-16.6123065294068
171.08	100.920611664037	171.08	84.376365383946	171.08	-16.5897292622058
171.18	100.929207029026	171.18	84.4313943249517	171.18	-16.5585578693028
171.28	100.938274889018	171.28	84.489250858951	171.28	-16.5219066183068
171.39	100.947815245036	171.39	84.5499349849206	171.39	-16.4792752953388
171.49	100.953176481084	171.49	84.6123615528995	171.49	-16.4317490508668
171.59	100.962162693008	171.59	84.6755412899256	171.59	-16.3803171585508
171.69	100.974773878079	171.69	84.7394741949756	171.69	-16.3249796183868
171.8	100.991010039024	171.8	84.7981295479485	171.8	-16.2753921256888
171.9	101.010871174026	171.9	84.854710476975	171.9	-16.2283515522568
172	101.029073940026	172	84.9092169819414	172	-16.1792062843338
172.1	101.053596873044	172.1	84.9616490619383	172.1	-16.1357604150878
172.2	101.084439972055	172.2	85.0120067179887	172.2	-16.0980139445118
172.31	101.117978264028	172.31	85.0614493159583	172.31	-16.0648075073738
172.41	101.154211748053	172.41	85.1099768549375	172.41	-16.0361411036678
172.51	101.193140424016	172.51	85.158674485001	172.51	-16.0056462395538
172.61	101.234764293054	172.61	85.2085314799069	172.61	-15.9803121769628
172.72	101.283166756048	172.72	85.2595478409057	172.72	-15.9601389158988
172.82	101.340286463028	172.82	85.3117235669743	172.82	-15.9415014818138
172.92	101.406123415018	172.92	85.3650586579988	172.92	-15.9243998747118
173.03	101.485960954051	173.03	85.4201757539386	173.03	-15.9082114548348
173.13	101.571820546042	173.13	85.476504175972	173.13	-15.8935069010678
173.23	101.663702190081	173.23	85.5340439248948	173.23	-15.8843696158108
173.33	101.761605885031	173.33	85.5916356339321	173.33	-15.8838976139918
173.44	101.865531633052	173.44	85.6492793039934	173.44	-15.8920908956058
173.54	101.971179267025	173.54	85.7069749349648	173.54	-15.9142328040198
173.64	102.078548788086	173.64	85.7647225269602	173.64	-15.9423448036478
173.75	102.183556792056	173.75	85.8233632039855	173.75	-15.9755857699748
173.85	102.284264631066	173.85	85.8806351889143	173.85	-16.0162174811908
173.95	102.38067230398	173.95	85.9365384799275	173.95	-16.0642399372938
174.06	102.472779812047	174.06	85.9904504399083	174.06	-16.1159756123538
174.16	102.560587154017	174.16	86.0429417449495	174.16	-16.1708538274858
174.27	102.64491795499	174.27	86.094012396984	174.27	-16.2247911802938
174.37	102.726417776012	174.37	86.1436623949885	174.37	-16.2758490210918
174.48	102.805086617082	174.48	86.191891738963	174.48	-16.3240273498748
174.58	102.885224643046	174.58	86.234867097005	174.58	-16.3731594996768
174.68	102.966831856065	174.68	86.2725884679776	174.68	-16.4232454705008
174.79	103.04990825307	174.79	86.3042147279884	174.79	-16.4759500118848
174.89	103.134453837015	174.89	86.3320076549599	174.89	-16.5296569062048
174.99	103.220468606082	174.99	86.3559672479823	174.99	-16.5843661534648
175.1	103.299864397059	175.1	86.3760935089886	175.1	-16.6443779193438
175.2	103.37264121199	175.2	86.3923864369553	175.2	-16.7096922038388
175.3	103.437975424981	175.3	86.3991699419557	175.3	-16.7859850968308
175.41	103.495221474986	175.41	86.4032891079205	175.41	-16.8664115135228
175.51	103.544379362006	175.51	86.404743936896	175.51	-16.9509714539178
175.61	103.58544908604	175.61	86.407367759989	175.61	-17.0277434222848
175.71	103.618430647998	175.71	86.4111605789049	175.71	-17.0967274186278
175.82	103.651128140996	175.82	86.4161223919382	175.82	-17.1570998179188
175.92	103.689663589989	175.92	86.4222531999985	175.92	-17.2082150595988
176.03	103.734036996002	176.03	86.4295530029722	176.03	-17.2500731436648
176.13	103.792336522019	176.13	86.4425357609662	176.13	-17.2781601108198
176.23	103.864562167018	176.23	86.4612014719341	176.23	-17.2924759610608
176.33	103.950713932022	176.33	86.4912262279631	176.33	-17.2951486976678
176.44	104.050791816007	176.44	86.5257649429623	176.44	-17.2991454319028
176.54	104.159744083063	176.54	86.5648176169316	176.54	-17.3044661637638
176.64	104.277332325978	176.64	86.6083842499847	176.64	-17.3191990559438
176.75	104.403556547027	176.75	86.6564648429176	176.75	-17.3433441084468
176.85	104.53061265207	176.85	86.7083426300042	176.85	-17.3776180870908
176.95	104.652378615015	176.95	86.7640176089708	176.95	-17.4220209918768
177.06	104.768854435065	177.06	86.8234897830007	177.06	-17.4715010847688
177.16	104.88004011404	177.16	86.8822451899405	177.16	-17.5303339208288
177.26	104.985935650006	177.26	86.9402838319502	177.26	-17.5985195000668
177.37	105.079420283005	177.37	86.9976057080066	177.37	-17.6682537293118
177.47	105.160494013035	177.47	87.0542108179961	177.47	-17.7334145821128
177.58	105.234208579077	177.58	87.1030955499918	177.58	-17.8010056703598
177.68	105.300802384022	177.68	87.139598473982	177.68	-17.8756884241288
177.78	105.360275429007	177.78	87.1637195909898	177.78	-17.9574628434198
177.89	105.412627713008	177.89	87.1761756659453	177.89	-18.0384914019178
177.99	105.457859237049	177.99	87.176966697939	177.99	-18.1187740996198
178.09	105.494031350986	178.09	87.1660926889035	178.09	-18.2033626745698
178.19	105.522555771017	178.19	87.1435536379295	178.19	-18.2924955309978
178.29	105.543432499076	178.29	87.1093495449031	178.29	-18.3861726689038
178.4	105.563782293984	178.4	87.0634031278996	178.4	-18.4844713697238
178.5	105.583605156085	178.5	87.0057143879421	178.5	-18.5873916334638
178.6	105.602901086058	178.6	86.9432869369575	178.6	-18.6859911985348
178.7	105.621670082996	178.7	86.8807822039344	178.7	-18.7770203520038
178.8	105.63926288205	178.8	86.8182001898958	178.8	-18.8604790938638
178.91	105.658957944001	178.91	86.7555408939324	178.91	-18.9434881846158
179.01	105.680755268054	179.01	86.6928043169537	179.01	-19.0260476242608
179.11	105.706593505033	179.11	86.6322522359724	179.11	-19.1058956346078
179.22	105.735060936013	179.22	86.5797423999766	179.22	-19.1771744674698
179.32	105.766157563039	179.32	86.5352748099895	179.32	-19.2392348573738
179.42	105.799883385089	179.42	86.4989267460032	179.42	-19.2952779834188
179.52	105.836238401025	179.52	86.4706982079042	179.52	-19.3453038455968
179.63	105.867848559001	179.63	86.4505891959197	179.63	-19.3912510935928
179.73	105.894713857992	179.73	86.4385997109594	179.73	-19.4317080102748
179.84	105.917483563985	179.84	86.4399053019724	179.84	-19.4614990456468
179.94	105.932879216084	179.94	86.4561340229102	179.94	-19.4789961467138
180.04	105.940900814062	180.04	86.4872858729768	180.04	-19.4841993134778
180.14	105.941548358032	180.14	86.531099073909	180.14	-19.4719962702488
180.25	105.934821847995	180.25	86.5817158779691	180.25	-19.4482447652048
180.35	105.928309233036	180.35	86.6391362849299	180.35	-19.4135940638218
180.45	105.922970737083	180.45	86.703360294905	180.45	-19.3647657055758
180.55	105.918806360023	180.55	86.7743879078944	180.55	-19.3017596904668
180.66	105.923190155067	180.66	86.8373245319845	180.66	-19.2394706112738
180.76	105.936122123012	180.76	86.8921701649015	180.76	-19.1778984679988
180.86	105.957602263061	180.86	86.9337492589466	180.86	-19.1298067594518
180.96	105.98763057601	180.96	86.9604337599412	180.96	-19.0977837623998
181.07	106.026207061063	181.07	86.9722236679991	181.07	-19.0818294768428
181.17	106.068024634055	181.17	86.9691189830064	181.17	-19.0893179566628
181.28	106.113083294986	181.28	86.9511197059865	181.28	-19.1202492018548
181.38	106.153795093064	181.38	86.9169150039397	181.38	-19.1759340435228
181.48	106.189199807091	181.48	86.8747117109478	181.48	-19.2481656499378
181.59	106.219297436041	181.59	86.8245098249645	181.59	-19.3369440210978
181.69	106.244087979007	181.69	86.7812039399496	181.69	-19.4220674790068
181.79	106.263571437012	181.79	86.7447940559032	181.79	-19.5035360236708
181.89	106.277986214081	181.89	86.7152801719158	181.89	-19.5737617062768
182	106.291286854002	182	86.6926622888968	182	-19.6317843030458
182.1	106.303473358025	182.1	86.6786464459892	182.1	-19.6758977744978
182.2	106.319852810998	182.2	86.6639879479862	182.2	-19.7153468158108
182.31	106.340425212011	182.31	86.6486867950016	182.31	-19.7501314269758
182.41	106.365190562997	182.41	86.6340538179884	182.41	-19.7791791811278
182.51	106.394148861	182.51	86.6118821849113	182.51	-19.8146514544668
182.62	106.426442334055	182.62	86.5821718959978	182.62	-19.8565482469878
182.72	106.46294096	182.72	86.5449229519299	182.72	-19.9101766438998
182.82	106.503644740997	182.82	86.5001353519119	182.82	-19.9755366452048
182.92	106.548315271993	182.92	86.4576714009218	182.92	-20.0427659466988
183.03	106.592998008068	183.03	86.4175310979363	183.03	-20.1118645483858
183.13	106.637692948993	183.13	86.3780084039263	183.13	-20.1836807146548
183.24	106.68240009602	183.24	86.3483480139848	183.24	-20.2498397308488
183.34	106.72711944801	183.34	86.3285499289077	183.34	-20.3103415969718
183.44	106.770954054014	183.44	86.3186141478991	183.44	-20.3649479087918
183.55	106.813903913007	183.55	86.318540670959	183.55	-20.4097041218408
183.66	106.856826801049	183.66	86.3289774579243	183.66	-20.4439622758008
183.76	106.898852737004	183.76	86.3488709409239	183.76	-20.4687759393548
183.86	106.939981720984	183.86	86.3782211209809	183.86	-20.4841451125008
183.96	106.98021375299	183.96	86.4071656909573	183.96	-20.4990351475068
184.06	107.019548833023	184.06	86.4357046539226	184.06	-20.5134460443778
184.16	107.054708500982	184.16	86.4638380079441	184.16	-20.5282355781998
184.27	107.086669184014	184.27	86.4915657539314	184.27	-20.5425337684568
184.37	107.115430883027	184.37	86.5188878909748	184.37	-20.5563406151488
184.47	107.141890549997	184.47	86.5413464779294	184.47	-20.5741140601628
184.58	107.166048185036	184.58	86.5589415149088	184.58	-20.5958541035048
184.68	107.187903787008	184.68	86.5710250409393	184.68	-20.6189302449588
184.78	107.207457356026	184.78	86.5786506249151	184.78	-20.6432653440108
184.89	107.231437386986	184.89	86.5818182679732	184.89	-20.6688594006638
184.99	107.257395378042	184.99	86.5805279679535	184.99	-20.6966093668478
185.09	107.285331329081	185.09	86.5747797269023	185.09	-20.7265152425618
185.19	107.318523700997	185.19	86.5607424169639	185.19	-20.7624081540568
185.3	107.355996066076	185.3	86.5384160399572	185.3	-20.8042881013368
185.4	107.397748423068	185.4	86.5078005939495	185.4	-20.8588835777078
185.51	107.443780772996	185.51	86.4733540219049	185.51	-20.9192881406298
185.61	107.494093116088	185.61	86.4350763239372	185.61	-20.9855017900958
185.71	107.54772522705	185.71	86.3929674999326	185.71	-21.0608029866338
185.82	107.604292174983	185.82	86.3470275489817	185.82	-21.1442153020688
185.92	107.657065464082	185.92	86.3053059799768	185.92	-21.2276892284198
186.02	107.708493596988	186.02	86.26794835493	186.02	-21.3110792027958
186.13	107.758576571996	186.13	86.2349546760015	186.13	-21.3943852251948
186.24	107.807314391039	186.24	86.2101560669544	186.24	-21.4728159455828
186.34	107.85470705207	186.34	86.1935525289255	186.34	-21.5459864307508
186.44	107.899939616004	186.44	86.1851440619148	186.44	-21.6071681873798
186.54	107.94286932105	186.54	86.1849306659224	186.54	-21.6588097161358
186.64	107.98349616698	186.64	86.192912339925	186.64	-21.7009110170158
186.74	108.022780379088	186.74	86.2076387419393	186.74	-21.7349224341938
186.84	108.061106890091	186.84	86.2291098699188	186.84	-21.7608439676738
186.95	108.09847569908	186.95	86.249276216904	186.95	-21.7859101841818
187.05	108.134886806056	187.05	86.26799221895	187.05	-21.8101238864458
187.16	108.170340212041	187.16	86.2852578779894	187.16	-21.8334850744688
187.26	108.207703479025	187.26	86.3010731919758	187.26	-21.8569539720278
187.36	108.246976607006	187.36	86.3154381619324	187.36	-21.8809155123388
187.46	108.288974535981	187.46	86.3375974829523	187.46	-21.8961250002308
187.57	108.333840028081	187.57	86.3694996749018	187.57	-21.9006339154108
187.67	108.381573082056	187.67	86.4111447389178	187.67	-21.8944422578838
187.77	108.43217369802	187.77	86.4639830180067	187.77	-21.8789672455928
187.88	108.485641876086	187.88	86.5280145129645	187.88	-21.8542088785428
187.98	108.541107635006	187.98	86.6032392229954	187.98	-21.8209820979858
188.08	108.59874363905	188.08	86.6896571479856	188.08	-21.7794296640928
188.18	108.658549886059	188.18	86.7820674149016	188.18	-21.7347524509918
188.28	108.71765881609	188.28	86.8739801640004	188.28	-21.6934403184118
188.38	108.776070426984	188.38	86.9653953939178	188.38	-21.6554932663518
188.48	108.833784719991	188.48	87.0470684099018	188.48	-21.6292860094648
188.58	108.890801694997	188.58	87.1170506929957	188.58	-21.6169397304128
188.69	108.946606586983	188.69	87.1753422419488	188.69	-21.6184544291928
188.79	108.99878902103	188.79	87.2219430569885	188.79	-21.6309625436878
188.9	109.04734899907	188.9	87.2568531380011	188.9	-21.6544640738928
189	109.09315650008	189	87.2880801579186	189	-21.6809513467168
189.1	109.136038863085	189.1	87.3156241179913	189.1	-21.7104243621628
189.21	109.175996086037	189.21	87.3446858909119	189.21	-21.7371674809028
189.31	109.213028170984	189.31	87.3817553359686	189.31	-21.7522804696048
189.42	109.247135117016	189.42	87.4268324560035	189.42	-21.7557633282728
189.52	109.280430915078	189.52	87.479917247947	189.52	-21.7484860374198
189.62	109.312915563009	189.62	87.5410097129361	189.62	-21.7302759346818
189.73	109.345103827081	189.73	87.6087100449467	189.73	-21.7025328263568
189.83	109.379406081985	189.83	87.6823806049742	189.83	-21.6658943509488
189.93	109.415822326014	189.93	87.7620213939281	189.93	-21.6203605084528
190.04	109.454352560078	190.04	87.8396247379669	190.04	-21.5760529618308
190.14	109.494996784065	190.14	87.9151906369771	190.14	-21.5329717110758
190.25	109.540203499023	190.25	87.9887190909585	190.25	-21.4916315213918
190.35	109.58791090502	190.35	88.0602100999113	190.35	-21.4544427663678
190.45	109.638119002057	190.45	88.1318667379674	190.45	-21.4192023727438
190.55	109.688713801006	190.55	88.2027237379361	190.55	-21.3868756070298
190.66	109.739695301982	190.66	88.2727810999313	190.66	-21.3574624692328
190.76	109.791063504076	190.76	88.3434386299768	190.76	-21.3320116537078
190.86	109.842818408083	190.86	88.4153339669638	190.86	-21.3078237229188
190.97	109.894960014003	190.97	88.4884671099826	190.97	-21.2848986768658
191.07	109.951797255007	191.07	88.562838060966	191.07	-21.2611225256848
191.18	110.013330132006	191.18	88.6384468179813	191.18	-21.2364952693768
191.28	110.077110144061	191.28	88.7113702779061	191.28	-21.2149400111018
191.38	110.145199090084	191.38	88.781608441991	191.38	-21.1964567508678
191.48	110.217596969051	191.48	88.8469582368998	191.48	-21.1832485619348
191.58	110.294303783007	191.58	88.9083849280041	191.58	-21.1786591118108
191.69	110.375319531045	191.69	88.9658885159861	191.69	-21.1826884004968
191.79	110.460786974045	191.79	89.0194690019825	191.79	-21.1928879273298
191.9	110.549659297021	191.9	89.069126382924	191.9	-21.2113194913498
192	110.641936500997	192	89.1081041739881	192	-21.2447395801078
192.1	110.733309652005	192.1	89.1395394169194	192.1	-21.2900111518358
192.2	110.823778751069	192.2	89.1634321098991	192.2	-21.3471342065318
192.31	110.913343796028	192.31	89.1837053569589	192.31	-21.4123284011998
192.41	111.00200478802	192.41	89.2003591588946	192.41	-21.4845469227128
192.51	111.082939621042	192.51	89.2133935149104	192.51	-21.5637897710718
192.61	111.152804954031	192.61	89.2228084250064	192.61	-21.6457480122558
192.72	111.211600786078	192.72	89.2286038889551	192.72	-21.7304216462658
192.82	111.259184358005	192.82	89.2264692129174	192.82	-21.8221213679668
192.93	111.296602482071	192.93	89.2164043959838	192.93	-21.9208471773558
193.03	111.323855159071	193.03	89.2051659259323	193.03	-22.0130204802848
193.13	111.340942387983	193.13	89.1896167609048	193.13	-22.0984349777348
193.24	111.347864170057	193.24	89.1697569009011	193.24	-22.1770906697068
193.34	111.345017360009	193.34	89.1455863459214	193.34	-22.2488447960278
193.44	111.33240195602	193.44	89.1171050969888	193.44	-22.3147441698268
193.55	111.316840066024	193.55	89.0926331229593	193.55	-22.3664688201878
193.65	111.301675031086	193.65	89.0721704259931	193.65	-22.4040187471088
193.75	111.286906850978	193.75	89.0557170049533	193.75	-22.4273939505968
193.86	111.272535525018	193.86	89.0475835539064	193.86	-22.4326805903478
193.96	111.258561052978	193.96	89.0477700748988	193.96	-22.4198786663648
194.06	111.247393810004	194.06	89.0562765659979	194.06	-22.3958102852418
194.17	111.233820646021	194.17	89.0731030289089	194.17	-22.3638187877688
194.27	111.217841562052	194.27	89.0912953569796	194.27	-22.3308582783578
194.37	111.19905970304	194.37	89.1092371809918	194.37	-22.2985451281108
194.48	111.177475068075	194.48	89.1269285009457	194.48	-22.2668793370268
194.58	111.15308765909	194.58	89.1360493449156	194.58	-22.2465912496188
194.69	111.125897475063	194.69	89.1365997139246	194.69	-22.2324677172798
194.79	111.092814098015	194.79	89.1285796069496	194.79	-22.2245087400118
194.89	111.060568905032	194.89	89.1119890239906	194.89	-22.2223174632478
195	111.029161898045	195	89.0868279669803	195	-22.2258938869858
195.1	110.996182702024	195.1	89.0553610089455	195.1	-22.2329734359348
195.2	110.96684446602	195.2	89.0175881499999	195.2	-22.2435561101018
195.3	110.941147190033	195.3	88.9804634960001	195.3	-22.2475973870408
195.4	110.91909087304	195.4	88.9456034169598	195.4	-22.2502122736168
195.51	110.900675517087	195.51	88.9130079129927	195.51	-22.2514007698308
195.61	110.888298676059	195.61	88.8826769848947	195.61	-22.2487525020928
195.71	110.88196035098	195.71	88.8546106319836	195.71	-22.2474806189998
195.82	110.884750960054	195.82	88.8273203179324	195.82	-22.2490736566868
195.92	110.889939124036	195.92	88.8008060429684	195.92	-22.2535316151508
196.02	110.897524844063	196.02	88.775067808001	196.02	-22.2608544943968
196.12	110.907508120022	196.12	88.7478410359108	196.12	-22.2757044254058
196.23	110.919888951003	196.23	88.7191257279483	196.23	-22.2980814081778
196.33	110.930743337008	196.33	88.6889218839997	196.33	-22.3310758607498
196.43	110.940808410078	196.43	88.6572295039514	196.43	-22.3679564051478
196.53	110.950084169076	196.53	88.627826128004	196.53	-22.4049455011048
196.63	110.956173058071	196.63	88.6034881809792	196.63	-22.4392667229178
196.74	110.959075078995	196.74	88.5842156649232	196.74	-22.4709200705948
196.84	110.958790230029	196.84	88.5714971149127	196.84	-22.4944930071918
196.94	110.95531851106	196.94	88.5653325299245	196.94	-22.5107226641738
197.05	110.948659922997	197.05	88.5657219120048	197.05	-22.5196090415438
197.15	110.938494192055	197.15	88.5726652589938	197.15	-22.5187545836028
197.25	110.924821315052	197.25	88.5861625729376	197.25	-22.5081592903538
197.35	110.911565296078	197.35	88.6016101599125	197.35	-22.4924268540808
197.46	110.897989002069	197.46	88.6190080209417	197.46	-22.4715572747958
197.56	110.884092433025	197.56	88.634578614915	197.56	-22.4493280927618
197.66	110.869875590083	197.66	88.6455455168971	197.66	-22.4281954589088
197.77	110.855338471083	197.77	88.6519087270017	197.77	-22.4081593732348
197.87	110.843824419021	197.87	88.6536682439782	197.87	-22.3931438365458
197.97	110.838783255986	197.97	88.6508240699868	197.97	-22.3824117173798
198.08	110.840214983	198.08	88.648347854928	198.08	-22.3709913636328
198.18	110.848439873052	198.18	88.6462395989156	198.18	-22.3588827753108
198.29	110.863457928076	198.29	88.6444993039959	198.29	-22.3460859524118
198.4	110.885269146024	198.4	88.6477306609095	198.4	-22.3313405434358
198.5	110.913873529057	198.5	88.6559336689743	198.5	-22.3180963717228
198.6	110.948701558982	198.6	88.6691083298956	198.6	-22.3063534372738
198.7	110.990491692064	198.7	88.6872546429913	198.7	-22.2964320148568
198.8	111.039243926029	198.8	88.7085424969882	198.8	-22.2901622156588
198.91	111.091614922088	198.91	88.7378642349859	198.91	-22.2826516966458
199.01	111.144154857016	199.01	88.775219855961	199.01	-22.2739004578158
199.12	111.196863728992	199.12	88.8156377098994	199.12	-22.2683106343398
199.22	111.249741539041	199.22	88.859117794982	199.22	-22.2666206812698
199.32	111.302788288071	199.32	88.9056601129141	199.32	-22.2688305986028
199.42	111.361354454061	199.42	88.9552646619904	199.42	-22.2715970455498
199.53	111.42544003701	199.53	89.0079314430068	199.53	-22.2714701987718
199.63	111.495614554087	199.63	89.0633384859711	199.63	-22.2687720283718
199.73	111.571139551074	199.73	89.121485789974	199.73	-22.2635025343508
199.84	111.652015027062	199.84	89.1842034669708	199.84	-22.2538316055248
199.94	111.738240982049	199.94	89.2465991749987	199.94	-22.2500020641368
200.04	111.829817416037	200.04	89.3086729118977	200.04	-22.2520139101918
200.14	111.920012952055	200.14	89.3704246789184	200.14	-22.2604366606178
200.24	112.010533808075	200.24	89.4318544759471	200.24	-22.2745318603668
200.35	112.101379985006	200.35	89.4881974429609	200.35	-22.2990643685558
200.45	112.187201004076	200.45	89.539453582006	200.45	-22.3340341851828
200.56	112.267996863011	200.56	89.5856228909224	200.56	-22.3794413102478
200.66	112.343767564994	200.66	89.6270273419759	200.66	-22.4282323956818
200.76	112.414513107069	200.76	89.6636669330064	200.76	-22.4821136608828
200.87	112.479897735057	200.87	89.6955416649234	200.87	-22.5410851058568
200.97	112.535092911003	200.97	89.7226515369312	200.97	-22.5997962513898
201.07	112.580098637068	201.07	89.7474503539115	201.07	-22.6557932948338
201.17	112.621646289995	201.17	89.7694192699419	201.17	-22.7095950792108
201.28	112.658029649992	201.28	89.788558287978	201.28	-22.7612016045158
201.38	112.689248718084	201.38	89.8096322649735	201.38	-22.8023899386848
201.48	112.715303493019	201.48	89.8326412009283	201.48	-22.8345761786098
201.59	112.735721221043	201.59	89.8575850980023	201.59	-22.8546380079888
201.69	112.749764768978	201.69	89.8844639528988	201.69	-22.8693068047888
201.79	112.757434137052	201.79	89.9077085589397	201.79	-22.8824455592648
201.89	112.759065083083	201.89	89.9245424889159	201.89	-22.8968306971128
201.99	112.759486141044	201.99	89.9349657439643	201.99	-22.9124622183298
202.09	112.758697312074	202.09	89.9365245199988	202.09	-22.9313211698218
202.2	112.756698596058	202.2	89.9297376599861	202.2	-22.9521515771058
202.3	112.755474902087	202.3	89.9146051659727	202.3	-22.9749534401758
202.4	112.756393318023	202.4	89.8911270359122	202.4	-23.0000625156948
202.51	112.759453845001	202.51	89.8658544709861	202.51	-23.0257561390308
202.61	112.765129237005	202.61	89.8402541209862	202.61	-23.0505676596678
202.71	112.774156626983	202.71	89.8143259869357	202.71	-23.0744970775998
202.85	112.786536014028	202.85	89.7936392779002	202.85	-23.0939600926668
202.96	112.802267399047	202.96	89.7809704199517	202.96	-23.1075473670678
203.07	112.820618293085	203.07	89.7763194129766	203.07	-23.1152589008028
203.17	112.841588697052	203.17	89.7796862559517	203.17	-23.1175674496108
203.27	112.861728787038	203.27	89.7917361689906	203.27	-23.1145449266418
203.38	112.879053654069	203.38	89.8098596729824	203.38	-23.1088008094198
203.48	112.892196210055	203.48	89.8340567699734	203.48	-23.1003350979478
203.58	112.901156454996	203.58	89.857776256963	203.58	-23.0949665048318
203.69	112.905934389005	203.69	89.8795514849553	203.69	-23.0941616805938
203.83	112.909204709013	203.83	89.8993824539502	203.83	-23.0944708018928
203.93	112.910967413086	203.93	89.9172691639478	203.93	-23.0939089592428
204.08	112.910484049053	204.08	89.9281210189429	204.08	-23.0961996600708
204.18	112.908487103027	204.18	89.9319380189354	204.18	-23.1013429043838
204.28	112.904976573986	204.28	89.9238278229859	204.28	-23.1142310352098
204.38	112.903402287998	204.38	89.9031252099576	204.38	-23.1382039674448
204.49	112.903764243015	204.49	89.8724396579382	204.49	-23.1706522235688
204.59	112.860233090032	204.59	89.8317711689742	204.59	-23.2108373485218
204.69	112.772808830982	204.69	89.7811197409055	204.69	-23.2594918300328
204.81	112.641354133075	204.81	89.6390487289409	204.81	-23.3980523144078
204.96	112.463194301085	204.96	89.4055581309203	204.96	-23.6299686249838
205.06	112.238329335014	205.06	89.0825862909423	205.06	-23.9533024205518
205.16	111.967497689079	205.16	88.6752238019426	205.16	-24.3171337570058
205.26	111.650699364077	205.26	88.1834706649443	205.26	-24.7214626343418
205.37	111.234962078015	205.37	87.6122192229332	205.37	-25.1612593789158
205.47	110.720285829984	205.47	86.9614694759093	205.47	-25.6338492941418
205.57	110.106670621008	205.57	86.1481378709641	205.57	-26.2223159323998
205.68	109.438239580072	205.68	85.172224409007	205.68	-26.9273977487388
205.81	108.714992708087	205.81	84.036867011946	205.81	-27.7459568208268
205.92	107.937067333978	205.92	82.8235023259367	205.92	-28.5435842205108
206.03	107.104463458995	206.03	81.5321303509791	206.03	-29.3202799477928
206.17	106.166504510043	206.17	80.1608127459303	206.17	-30.0779823438758
206.28	105.123190487006	206.28	78.7095495109043	206.28	-30.8608145381448
206.38	103.974521391024	206.38	77.1231346229797	206.38	-31.7239825534218
206.48	102.778298039084	206.48	75.4015680819293	206.48	-32.6676237203258
206.58	101.53452043005	206.58	73.5448498879805	206.58	-33.6917380388588
206.68	100.243188566083	206.68	71.636582436895	206.68	-34.6620465411898
206.79	98.9060086640166	206.79	69.6767657279906	206.79	-35.5785492273218
206.89	97.5021690720723	206.89	67.6622618399279	206.89	-36.4475063358808
207	96.0316697900225	207	65.5930707719108	207	-37.3204740518148
207.13	94.4949835720763	207.13	63.459580225981	207.13	-38.2101869887938
207.23	92.942786993035	207.23	61.2617902039574	207.23	-39.1166451468188
207.33	91.3750800500566	207.33	59.005269913996	207.33	-40.0359855356328
207.44	89.7918627459831	207.44	56.7452253789043	207.44	-40.8921904785438
207.54	88.1883065430884	207.54	54.4816565989095	207.54	-41.6852599755548
207.64	86.5929812840704	207.64	52.2145635749212	207.64	-42.4156667824058
207.75	85.0058869690429	207.75	49.9434274629493	207.75	-43.1346063145468
207.86	83.425038689029	207.86	47.7081914809787	207.86	-43.8021353543638
207.96	81.8712480970589	207.96	45.5088556288956	207.96	-44.4182539018498
208.08	80.3445151930191	208.08	43.3388687069964	208.08	-44.9846846216388
208.18	78.8443672209951	208.18	41.2078430109659	208.18	-45.5203850583838
208.28	77.3708041830332	208.28	39.1157785429641	208.28	-46.0253552120808
208.39	75.9080132700092	208.39	37.0571060909697	208.39	-46.5031793828978
208.49	74.455994484083	208.49	35.0318256569153	208.49	-46.9746692246878
208.59	73.0154803120513	208.59	32.9851320969965	208.59	-47.4946298810508
208.7	71.5579009130352	208.7	30.9170254099627	208.7	-48.0625885962428
208.82	70.0832562860114	208.82	28.8268403789971	208.82	-48.6792105885798
208.92	68.5935313400705	208.92	26.6746337849781	208.92	-49.3686262696778
209.06	67.0887260760082	209.06	24.4604056299522	209.06	-50.1308356395268
209.16	65.568840494052	209.16	22.1907071119176	209.16	-50.9600199855268
209.27	63.9776482880734	209.27	19.8655382329207	209.27	-51.8276094656548
209.37	62.3124747600059	209.37	17.3886889309642	209.37	-52.8298141394508
209.48	60.5891327170411	209.48	14.7601592090041	209.48	-53.9686189164038
209.58	58.8076221590654	209.58	11.9850396599759	209.58	-55.2389332011918
209.68	56.9672105980317	209.68	9.11813542893469	209.68	-56.5859518502098
209.83	55.0678980350767	209.83	6.1594465159942	209.83	-57.9534485571988
209.93	53.1096844680405	209.93	3.10963813797116	209.93	-59.3380834072628
210.03	51.0095627320197	210.03	-0.0312897039975724	210.03	-60.7556692064078
210.13	48.8133621760198	210.13	-3.35606607802674	210.13	-62.2989350215358
210.24	46.5210827990177	210.24	-6.86469098206999	210.24	-63.9671483649218
210.34	44.1889509070279	210.34	-10.475727770995	210.34	-65.6788725902588
210.45	41.8196411980034	210.45	-14.0929663850784	210.45	-67.3378976380108
210.55	39.4131536720579	210.55	-17.7164068250022	210.55	-68.8612163416908
210.66	36.8934514900729	210.66	-21.3511396850663	210.66	-70.2997486454098
210.76	34.2605346539813	210.76	-24.9971649660665	210.76	-71.6534945491648
210.86	31.567375444979	210.86	-28.729892029105	210.86	-73.0540897215928
210.97	28.8139738630662	210.97	-32.5493208760008	210.97	-74.5042088592818
211.08	26.0833370750788	211.08	-36.3723679530494	211.08	-75.9207684098518
211.19	23.3296357309882	211.19	-40.1063041940688	211.19	-77.1350024693698
211.29	20.552869832045	211.29	-43.7511295990589	211.29	-78.1469110378358
211.39	17.6871518460757	211.39	-47.3882808140615	211.39	-79.0909030434038
211.5	14.73248177399	211.5	-51.0177578380535	211.5	-79.9669784860718
211.6	11.7395361860417	211.6	-54.7006554540985	211.6	-80.9192393136348
211.7	8.78435192100824	211.7	-58.4369736610597	211.7	-81.9018561773078
211.81	5.86692897798002	211.81	-62.1715064370392	211.81	-82.8596230542588
211.92	2.9342950759883	211.92	-65.8288444190021	211.92	-83.6512430502328
212.06	-0.0135497859901079	212.06	-69.408987607062	212.06	-84.2767161652238
212.16	-2.97660560693203	212.16	-72.9950195531046	212.16	-84.8698025240468
212.27	-6.01249391399961	212.27	-76.5869402580392	212.27	-85.5065389637338
212.37	-9.10040305291204	212.37	-80.2394907090047	212.37	-86.2416664712148
212.47	-12.174445492974	212.47	-83.9526709040683	212.47	-87.0222127646448
212.57	-15.2346212319117	212.57	-87.7168685480001	212.57	-87.8385655466568
212.68	-18.3316068449813	212.68	-91.4709888580774	212.68	-88.6296300359498
212.82	-21.465402329909	212.82	-95.2150318350959	212.82	-89.3377847059948
212.92	-24.7004494719931	212.92	-99.0042035020906	212.92	-90.0390472334868
213.05	-28.0367482729389	213.05	-102.838503858038	213.05	-90.7993051503038
213.15	-31.502868572943	213.15	-106.758844518026	213.15	-91.6594700705988
213.25	-35.0988103729151	213.25	-110.765225482055	213.25	-92.5688654219458
213.36	-38.7669521459202	213.36	-114.897589967086	213.36	-93.5674344219598
213.47	-42.5281055469213	213.47	-119.101196987003	213.47	-94.5359942986468
213.57	-46.3822705739858	213.57	-123.376046540102	213.57	-95.4745450520008
213.67	-50.3294472289326	213.67	-127.731750926046	213.67	-96.3641291373698
213.81	-54.4154308029192	213.81	-132.168310143015	213.81	-97.2047465547578
213.91	-58.624408490914	213.91	-136.730295486018	213.91	-98.0985901236318
214.01	-62.8919385079598	214.01	-141.417706952097	214.01	-99.0248481901328
214.13	-67.2180208529198	214.13	-146.175739400064	214.13	-99.9287156106648
214.23	-71.5740856849152	214.23	-150.963481215058	214.23	-100.769280771078
214.33	-75.9601330039459	214.33	-155.780932397079	214.33	-101.500748378681
214.43	-80.4250661409469	214.43	-160.588149728028	214.43	-102.09898802187
214.54	-84.9688850950088	214.54	-165.385133209043	214.54	-102.628441485705
214.64	-89.5915898669273	214.64	-170.193774244012	214.64	-103.111000175786
214.74	-94.2369541500057	214.74	-175.014072835097	214.74	-103.575233934135
214.86	-98.8591826529728	214.86	-179.749818920072	214.86	-103.924932701212
214.96	-103.474088179951	214.96	-184.356441209047	214.96	-104.066621852992
215.1	-108.081670731963	215.1	-188.833939699066	215.1	-104.000301389477
215.2	-112.720384654949	215.2	-193.237119536093	215.2	-103.780776454265
215.31	-117.390229949933	215.31	-197.602868182003	215.31	-103.452257485584
215.45	-122.091206616005	215.45	-201.931185637022	215.45	-103.109443107203
215.55	-126.691404155963	215.55	-206.222071901038	215.55	-102.736520513114
215.65	-131.19082256992	215.65	-210.382797908096	215.65	-102.289663967505
215.76	-135.58946185799	215.76	-214.391472251009	215.76	-101.659624387095
215.86	-139.943548325959	215.86	-218.248094930004	215.86	-100.846401771888
215.96	-144.286243669967	215.96	-222.048876006056	215.96	-99.9462061814218
216.06	-148.617547890922	216.06	-225.815424243024	216.06	-99.1125568780688
216.17	-152.861424150956	216.17	-229.547739639997	216.17	-98.3454538618208
216.27	-156.979418104015	216.27	-233.245822199024	216.27	-97.6448971326838
216.37	-160.971529749986	216.37	-236.797375093033	216.37	-96.8423635589708
216.47	-164.837759087959	216.47	-240.202398323049	216.47	-95.9046914443268
216.58	-168.66111328693	216.58	-243.460891888049	216.58	-94.8318807887478
216.68	-172.468617307004	216.68	-246.665584856032	216.68	-93.7926974961758
216.82	-176.260271148976	216.82	-249.816477225068	216.82	-92.8255959131968
216.92	-179.970187281015	216.92	-252.937207591003	216.92	-91.9542146330528
217.07	-183.565204006982	217.07	-256.027775953044	217.07	-91.1785536557398
217.17	-187.045321326991	217.17	-259.005478764038	217.17	-90.3329022686708
217.28	-190.486576078001	217.28	-261.870316024101	217.28	-89.3902355090968
217.38	-193.888968260012	217.38	-264.622287734028	217.38	-88.3505533770228
217.48	-197.269535568921	217.48	-267.336803256057	217.48	-87.3551527667018
217.58	-200.628278007002	217.58	-270.027292007057	217.58	-86.4506247909478
217.69	-203.965195573005	217.69	-272.693753985095	217.69	-85.6369694497628
217.82	-207.195641776934	217.82	-275.336189193013	217.82	-84.8381499061088
217.97	-210.31961662095	217.97	-277.899856641056	217.97	-83.9994251730508
218.11	-213.403007633929	218.11	-280.361117738039	218.11	-83.0801189602168
218.21	-216.44581481894	218.21	-282.719972483051	218.21	-82.0802312676088
218.34	-219.468011816957	218.34	-285.037515658018	218.34	-81.0608568765248
218.45	-222.469598629914	218.45	-287.330273830094	218.45	-80.1231688440378
218.55	-225.38613347092	218.55	-289.598246999049	218.55	-79.2671671701498
218.65	-228.200578644987	218.65	-291.84143516602	218.65	-78.4269643229768
218.75	-230.912934149956	218.75	-294.005497299054	218.75	-77.5482192719088
218.86	-233.523199986962	218.86	-296.090433399058	218.86	-76.6109583734838
218.96	-236.088997682941	218.96	-298.096243466034	218.96	-75.6151816277028
219.08	-238.610327235961	219.08	-300.077668486097	219.08	-74.6800718065678
219.18	-241.10384637595	219.18	-302.034708460042	219.18	-73.8226666072148
219.29	-243.569555101999	219.29	-303.98089210405	219.29	-73.0564947456938
219.39	-245.941684477998	219.39	-305.916219417099	219.39	-72.3815562219988
219.49	-248.22023450497	219.49	-307.779592540101	219.49	-71.6791316488648
219.59	-250.469646965939	219.59	-309.571011471007	219.59	-70.9492210262958
219.7	-252.689921861929	219.7	-311.29047621107	219.7	-70.1751666265698
219.82	-254.88105919294	219.82	-312.978898375036	219.82	-69.3978800638418
219.93	-257.057558200017	219.93	-314.636277961085	219.93	-68.6831302742558
220.06	-259.17051555291	220.06	-316.277190654091	220.06	-68.0454929412418
220.16	-261.219931250935	220.16	-317.901636454053	220.16	-67.4205262797438
220.27	-263.189147567005	220.27	-319.487723954012	220.27	-66.7863388841558
220.37	-265.078164499982	220.37	-321.021924440061	220.37	-66.1294020384368
[truncated: 143,846 more rows]
