# Supplementary material for: Unveiling the domain-specific and RAS isoform-specific details of BRAF kinase regulation
Source: eLife. 2023 Dec 27;12:RP88836. doi: 10.7554/eLife.88836 (PMC10752582; doi:10.7554/eLife.88836)
Supplement: Figure 4—source data 2. — Full test preview provided in .txt format for NT1, NT2, NT3, and NT4. NT2 data also applies for Figure 4—figure supplement 2. [file elife-88836-fig4-data2.zip › Figure 4- source data 2/2023-03-23--10-46-31--NT2_GST-KRAS_Test3_NTA_FullTestPreview.txt]

x_CH1	y_CH1	x_CH2	y_CH2	x_CORRECTED	y_CORRECTED
6.61		6.61		6.61
6.72		6.72		6.72
6.82		6.82		6.82
6.92		6.92		6.92
7.02		7.02		7.02
7.13		7.13		7.13
7.23		7.23		7.23
7.33		7.33		7.33
7.44		7.44		7.44
7.54		7.54		7.54
7.64		7.64		7.64
7.74		7.74		7.74
7.85		7.85		7.85
7.95		7.95		7.95
8.05		8.05		8.05
8.16		8.16		8.16
8.26		8.26		8.26
8.36		8.36		8.36
8.47		8.47		8.47
8.57		8.57		8.57
8.67		8.67		8.67
8.78		8.78		8.78
8.88		8.88		8.88
8.98		8.98		8.98
9.09		9.09		9.09
9.19	0	9.19	0	9.19	0
9.29	-0.0205318699499912	9.29	-0.743324770041909	9.29	-0.719646250380013
9.39	-0.0395202470144795	9.39	-1.4943078019769	9.39	-1.44546693160996
9.5	-0.0569651309660912	9.5	-2.25294909398599	9.5	-2.18048936695991
9.6	-0.0775174449927363	9.6	-3.01924864697867	9.6	-2.92471355641988
9.7	-0.101177190003909	9.7	-3.79320646095493	9.7	-3.67813949999984
9.81	-0.13303651996921	9.81	-4.56574625502526	9.81	-4.43169091654982
9.91	-0.169546773008733	9.91	-5.33686802805278	9.91	-5.18536780604983
10.02	-0.210707950941469	10.02	-6.09892411603141	10.02	-5.92687157981997
10.12	-0.256520051948428	10.12	-6.85190392300683	10.12	-6.6561916416199
10.23	-0.306983077962286	10.23	-7.59580744897903	10.23	-7.36823583824986
10.33	-0.355989451009009	10.33	-8.33063469394801	10.33	-8.06655282956981
10.44	-0.40814564692937	10.44	-9.05638565802747	10.44	-8.75114261555998
10.54	-0.463451664927561	10.54	-9.76837175403489	10.54	-9.41731661060996
10.64	-0.517256583975723	10.64	-10.423494083966	10.64	-10.0219759137898
10.74	-0.56956040100431	10.74	-11.0217526449787	10.74	-10.5712281028698
10.85	-0.620363117945999	10.85	-11.5722237200089	10.85	-11.06954298206
10.95	-0.669664732981801	10.95	-12.0749073080333	10.95	-11.5169205513699
11.05	-0.716178651941846	11.05	-12.5298034099615	11.05	-11.91801173496
11.15	-0.764029347919859	11.15	-12.9369120249976	11.15	-12.2728165328299
11.26	-0.813216820915841	11.26	-13.296233153028	11.26	-12.5813349449799
11.36	-0.869848649017513	11.36	-13.955198014969	11.36	-13.19099819087
11.47	-0.929318355019859	11.47	-14.9138066100249	11.47	-14.1030928666599
11.57	-0.991625938013385	11.57	-16.1767475229908	11.57	-15.31818308388
11.68	-1.05677139993077	11.68	-17.7871196550541	11.68	-16.8793677434198
11.78	-1.1247547399762	11.78	-19.7449230070106	11.78	-18.78053926752
11.89	-1.24838229191937	11.89	-22.050157578974	11.89	-21.02630413313
11.99	-1.42765405496448	11.99	-24.7028233700348	11.99	-23.6166623402398
12.09	-1.66385662691937	12.09	-27.3377334500537	12.09	-26.18642695901
12.19	-1.95286553298502	12.19	-29.9548878209634	12.19	-28.7355979894399
12.3	-2.29468077191086	12.3	-32.5542864800354	12.3	-31.21136909755
12.4	-2.68930234597065	12.4	-34.7884982099913	12.4	-33.2663090638599
12.5	-3.13673025391381	12.5	-36.6575230100352	12.5	-34.89913129223
12.61	-3.63981342991337	12.61	-38.161360880963	12.61	-36.1139602567799
12.71	-4.17072645996086	12.71	-39.3000118209557	12.71	-36.9107959574999
12.81	-4.72946934394258	12.81	-40.0521501079538	12.81	-37.2683126705899
12.92	-5.26323574797516	12.92	-40.4232692139885	12.92	-37.19200386858
13.02	-5.77202567092172	13.02	-40.4133691380366	13.02	-36.6790206168499
13.13	-6.25583911494232	13.13	-40.3876368110332	13.13	-36.1223752600399
13.23	-6.71467607799059	13.23	-40.3460722329783	13.23	-35.5220677981398
13.33	-7.14914269292422	13.33	-40.2886754039855	13.33	-34.9309045651398
13.44	-7.42681082192576	13.44	-40.2154463240549	13.44	-34.3488855610499
13.54	-7.54768046294885	13.54	-40.1263849920497	13.54	-33.77601078585
13.65	-7.50890268295734	13.65	-40.0027665830294	13.65	-33.1935554142899
13.75	-7.3383028969829	13.75	-39.8445910990404	13.75	-32.60091331425
13.85	-7.03588110400233	13.85	-39.6731842610052	13.85	-32.15183834827
13.95	-6.60163730401564	13.95	-39.4830525980296	13.95	-31.8408370438099
14.06	-6.03557149793232	14.06	-39.27419611	14.06	-31.6707583354998
14.16	-5.42256691301191	14.16	-39.0466147970301	14.16	-31.6137768085498
14.26	-4.76262354800383	14.26	-38.8003086579829	14.26	-31.6698924629499
14.36	-4.05513527095991	14.36	-38.5298099459987	14.36	-31.8336375499599
14.47	-3.43253022197132	14.47	-38.2351186590313	14.47	-32.1050120695698
14.57	-2.89480840001488	14.57	-37.91623479799	14.57	-32.3991327945399
14.67	-2.44196980497691	14.67	-37.5918831889521	14.67	-32.7347245501299
14.77	-2.07401443799426	14.77	-37.2620638310082	14.77	-33.1123934684698
14.88	-1.79289851098474	14.88	-36.9267767240444	14.88	-33.39971141081
14.98	-1.60132355995302	14.98	-36.5860218679472	14.98	-33.59667837715
15.08	-1.49928958501278	15.08	-36.2477106140204	15.08	-33.71120571828
15.18	-1.401913357995	15.18	-35.9870814410215	15.18	-33.8185319126598
15.29	-1.30919487901338	15.29	-35.8041343489504	15.29	-33.9167007466399
15.4	-1.2211341489774	15.4	-35.7043370850079	15.4	-34.00847843428
15.5	-1.13773116595439	15.5	-35.687689651013	15.5	-34.09386497557
15.6	-1.0589859330139	15.6	-35.7541920460562	15.6	-34.2577435977498
15.71	-0.98201794992292	15.71	-35.9038442710471	15.71	-34.5001143008399
15.81	-0.906827216908823	15.81	-36.1366463240529	15.81	-34.8209770848098
15.91	-0.831457521940138	15.91	-36.4236000109486	15.91	-35.1913337536398
16.01	-0.753207329012184	16.01	-36.764705331052	16.01	-35.6111843073099
16.11	-0.672076638920771	16.11	-37.1520509339689	16.11	-36.07549789272
16.21	-0.588065449960595	16.21	-37.5103983400322	16.21	-36.50903603137
16.32	-0.501173763950646	16.32	-37.8397475500378	16.32	-36.9137549369398
16.42	-0.417550842939818	16.42	-38.1400985639857	16.42	-37.2923561441099
16.53	-0.337196686018615	16.53	-38.4114513830127	16.53	-37.6448396528899
16.63	-0.260111292959664	16.63	-38.2951597480314	16.63	-37.6125592059999
16.74	-0.189175161949606	16.74	-37.7912236590419	16.74	-37.19551480345
16.84	-0.124388292988442	16.84	-36.8996431169535	16.84	-36.38755718322
16.95	-0.0657506859624846	16.95	-35.6494163189609	16.95	-35.2176845413699
17.05	-0.013262342008602	17.05	-34.0405432619946	17.05	-33.6858968778999
17.15	0.0867931020138712	17.15	-32.0730239490103	17.15	-31.7893136951499
17.26	0.234809944004155	17.26	-29.7468583779619	17.26	-29.5279349931299
17.36	0.430788184985431	17.36	-27.4121388949879	17.36	-27.2518531170298
17.47	0.680877088029774	17.47	-25.0715976079618	17.47	-24.9638001754999
17.57	0.985076651090822	17.57	-22.7252345190436	17.57	-22.7174925290099
17.67	1.34338687598756	17.67	-20.7316958830006	17.67	-20.8719707354199
17.78	1.75580776101469	17.78	-19.0909817009697	17.78	-19.42723479472
17.88	2.22233930799121	17.88	-17.8030919720413	17.88	-18.3894339689099
17.98	2.712514252039	17.98	-16.8680266980346	17.98	-17.7585682579899
18.08	3.22633259406757	18.08	-16.2857858780399	18.08	-17.5346376619498
18.19	3.71007797298262	18.19	-16.0515346210559	18.19	-17.71280729075
18.29	4.16335608906593	18.29	-16.1652729279922	18.29	-18.2930771443699
18.39	4.58616694106695	18.39	-16.276908453051	18.39	-18.8948876142998
18.5	4.97851053103204	18.5	-16.3837090890411	18.5	-19.5155065919099
18.6	5.34038685702853	18.6	-16.485674835053	18.6	-20.1012177167099
18.71	5.54589438900166	18.71	-16.58280568995	18.71	-20.65162668815
18.81	5.59503312604193	18.81	-16.6751016560056	18.81	-21.16673350622
18.91	5.48780306803565	18.91	-16.749685947957	18.91	-21.63366138767
19.02	5.25467148008829	19.02	-16.8065585660315	19.02	-22.0524103325099
19.12	4.89563836003981	19.12	-16.8457195120482	19.12	-22.2970788096
19.23	4.41070371005026	19.23	-16.8720036740524	19.23	-22.372501709
19.33	3.79986752807326	19.33	-16.8854110529537	19.33	-22.2786790307099
19.43	3.15156170199771	19.43	-16.8859416489795	19.43	-22.0460780380398
19.54	2.46537664406787	19.54	-16.8735954609929	19.54	-21.6746987309799
19.64	1.74131235405639	19.64	-16.8538296429688	19.64	-21.1699982620599
19.74	1.1052703630412	19.74	-16.8208071009985	19.74	-20.5261395381
19.85	0.557250671022302	19.85	-16.7745278349685	19.85	-19.83155444618
19.95	0.0972532779996982	19.95	-16.7278686279815	19.95	-19.0987101815199
20.05	-0.274721815003431	20.05	-16.6808294809471	20.05	-18.3276067441198
20.16	-0.558674609919763	20.16	-16.6334103929557	20.16	-17.64414566512
20.26	-0.752569484916421	20.26	-16.5856113640075	20.26	-17.0483269445099
20.36	-0.856406438970225	20.36	-16.5374323950118	20.36	-16.54015058229
20.47	-0.958617358946867	20.47	-16.4125535120547	20.47	-16.0432966055999
20.57	-1.05879265890962	20.57	-16.2109747160457	20.57	-15.5577650144498
20.68	-1.156932337949	20.68	-15.9272388530098	20.68	-15.0801342775799
20.78	-1.25303639492813	20.78	-15.5671830179926	20.78	-14.6162414881799
20.88	-1.3471048299607	20.88	-15.130807209971	20.88	-14.0776547591399
20.98	-1.43952080395593	20.98	-14.6181114290584	20.98	-13.4647836785
21.09	-1.53028431691382	21.09	-14.0290956750277	21.09	-12.7776282462799
21.19	-1.61939536701539	21.19	-13.4358570450104	21.19	-12.08828555941
21.3	-1.70888957700299	21.3	-12.8388945189499	21.3	-11.39725459733
21.4	-1.79876694699033	21.4	-12.2382080960506	21.4	-10.70415220056
21.5	-1.88902747595421	21.5	-11.710117749999	21.5	-10.0852983419499
21.6	-1.97967116400832	21.6	-11.2546234799993	21.6	-9.54069302148985
21.71	-2.06042427601005	21.71	-10.8717252860515	21.71	-9.06830061792996
21.81	-2.12863415401898	21.81	-10.5614231689515	21.81	-8.6681211312698
21.91	-2.18430079792142	21.91	-10.3335458010179	21.91	-8.34998323364
22.01	-2.22704104794502	22.01	-10.1908801500485	22.01	-8.11667389479998
22.12	-2.25685490397609	22.12	-10.1334262179762	22.12	-7.97846685086001
22.22	-2.27374236692413	22.22	-10.0890869069872	22.22	-7.8659176623499
22.32	-2.27770343599332	22.32	-10.0573632389569	22.32	-7.77852734982987
22.42	-2.26873811197947	22.42	-10.0382552119527	22.42	-7.71667907278983
22.53	-2.24925509598961	22.53	-10.0317628269977	22.53	-7.68037283125
22.63	-2.21925438893322	22.63	-10.0378860829551	22.63	-7.66960862518995
22.74	-2.18900972697611	22.74	-10.0538928729748	22.74	-7.68165434595991
22.84	-2.16117376601233	22.84	-10.073701747956	22.84	-7.71042854477999
22.94	-2.13574650797455	22.94	-10.0874840350116	22.94	-7.74369384738982
23.04	-2.11272795195327	23.04	-10.0924527639563	23.04	-7.77866328402999
23.14	-2.09211809692533	23.14	-10.0886079360407	23.14	-7.80506311857998
23.25	-2.06223554096141	23.25	-10.0759495510374	23.25	-7.82024069357989
23.35	-2.02308028201514	23.35	-10.0544776080369	23.35	-7.82419600900996
23.45	-1.97465232099603	23.45	-10.0235335249863	23.45	-7.81627048241984
23.55	-1.91454295600124	23.55	-9.98535439998705	23.55	-7.79870121205994
23.66	-1.8427521860076	23.66	-9.93994023394862	23.66	-7.78316960231984
23.76	-1.7592800119246	23.76	-9.89002313497167	23.76	-7.77240776181998
23.86	-1.66412643397962	23.86	-9.84168455204326	23.86	-7.77249713938999
23.96	-1.56381805891215	23.96	-9.79492448402652	23.96	-7.78584643711988
24.06	-1.46447339500355	24.06	-9.74974293296782	24.06	-7.81245565501987
24.16	-1.36609244293595	24.16	-9.70248379803706	24.16	-7.84866869478984
24.27	-1.28035660691239	24.27	-9.65154056302708	24.27	-7.89287903762981
24.37	-1.20726588590969	24.37	-9.5969132260052	24.37	-7.93856007594984
24.47	-1.14682028197421	24.47	-9.53926037004749	24.47	-7.98025188391982
24.58	-1.09901979294591	24.58	-9.47634489705251	24.58	-8.01571736327999
24.68	-1.06386442098483	24.68	-9.40816680702028	24.68	-8.03327510966989
24.78	-1.03468305894694	24.78	-9.33472610097397	24.78	-8.03292512308995
24.88	-1.01147571001547	24.88	-9.2560227769809	24.88	-8.01466740351997
24.99	-0.987715763926644	24.99	-9.17789392894974	24.99	-7.98433904414986
25.09	-0.957284713990703	25.09	-9.10406876505476	25.09	-7.94566925350981
25.19	-0.920182559980276	25.19	-9.03820338498917	25.19	-7.90898523419981
25.3	-0.87640930098587	25.3	-8.98190430598333	25.3	-7.87589350503981
25.4	-0.825964937916979	25.4	-8.93517152894674	25.4	-7.85292067362997
25.5	-0.777399398998568	25.5	-8.89800505399307	25.5	-7.84618524822989
25.6	-0.730712682980084	25.6	-8.87040487998547	25.6	-7.85568722885999
25.71	-0.685904789975211	25.71	-8.85345250196679	25.71	-7.88250810989988
25.81	-0.649646824967931	25.81	-8.84154197797216	25.81	-7.92104194852983
25.92	-0.621938787958243	25.92	-8.8346733069784	25.92	-7.96273881704002
26.02	-0.602780677922965	26.02	-8.82700939598635	26.02	-8.00176162225985
26.12	-0.592172495998966	26.12	-8.81482103704911	26.12	-8.03438115566002
26.23	-0.58800510294077	26.23	-8.79810822902982	26.23	-8.05392631293
26.33	-0.59168568293444	26.33	-8.77687097204216	26.33	-8.06039709405981
26.43	-0.603214235979976	26.43	-8.75110926801881	26.43	-8.05379349904989
26.53	-0.614040834989282	26.53	-8.72346483504316	26.53	-8.03675724843989
26.64	-0.624165479962357	26.64	-8.69393767504789	26.64	-8.01139748098989
26.74	-0.633588169989707	26.74	-8.66144629196697	26.74	-7.97522551800989
26.84	-0.642308904957645	26.84	-8.63159663003898	26.84	-7.93384730231983
26.95	-0.650327686912533	26.95	-8.60438868801339	26.95	-7.89581276162998
27.05	-0.655023566991986	27.05	-8.57982246702704	27.05	-7.86112189591992
27.16	-0.656396547014992	27.16	-8.55789796605677	27.16	-7.82977470520985
27.26	-0.656555764976474	27.26	-8.53582821605414	27.26	-7.79898421972991
27.36	-0.654094036917741	27.36	-8.50885531303902	27.36	-7.76399253567983
27.46	-0.649011361929297	27.46	-8.47697925701141	27.46	-7.72742059924991
27.57	-0.64130774194382	27.57	-8.43755832795523	27.57	-7.68662668989983
27.67	-0.630983174914945	27.67	-8.39059252496099	27.67	-7.63950166885996
27.77	-0.616023259908616	27.77	-8.3360818480287	27.77	-7.58745272043981
27.88	-0.598126433942525	27.88	-8.27402629795415	27.88	-7.53047984464983
27.98	-0.577292694970311	27.98	-8.20442587405523	27.98	-7.46858304149001
28.08	-0.556142989921682	28.08	-8.13425030105464	28.08	-7.40873203537995
28.18	-0.534677318910326	28.18	-8.06349957895236	28.18	-7.35294122784991
28.29	-0.512895682959424	28.29	-7.99496067804739	28.29	-7.30229915308001
28.39	-0.490798079908927	28.39	-7.93339150004613	28.39	-7.26156371485986
28.5	-0.47742406695761	28.5	-7.87879204801811	28.5	-7.22811396699985
28.6	-0.467588075935055	28.6	-7.83116232003067	28.6	-7.20194990949996
28.71	-0.461290105931766	28.71	-7.79050231597012	28.71	-7.18307154236997
28.81	-0.460544559018672	28.81	-7.75457493796239	28.81	-7.16924176731992
28.91	-0.463652998973885	28.91	-7.71839088804427	28.91	-7.14643173023988
29.02	-0.470615426934273	29.02	-7.68195016701156	29.02	-7.11982699965996
29.12	-0.481431841990343	29.12	-7.63828304798153	29.12	-7.08245785115991
29.22	-0.49610224391472	29.22	-7.58738953300053	29.22	-7.03230988319992
29.33	-0.50476699493629	29.33	-7.52926962195488	29.33	-6.97108153137993
29.43	-0.507426093008689	29.43	-7.46392331404877	29.43	-6.89877279569995
29.53	-0.495039984002688	29.53	-7.39295712799048	29.53	-6.81699019496995
29.64	-0.472794234951834	29.64	-7.72652378998373	29.64	-7.13588645497998
29.74	-0.440688846992998	29.74	-8.46462330105169	29.74	-7.86532121498995
29.84	-0.398723818989311	29.84	-9.60949275702205	29.84	-9.00753157326983
29.94	-0.346899152987135	29.94	-11.1661214580181	29.94	-10.57654638396
30.04	-0.29147636291782	30.04	-13.1345094040398	30.04	-12.5671800785199
30.15	-0.233344384014345	30.15	-15.5146565949735	30.15	-14.9794326569399
30.25	-0.172503214002973	30.25	-18.3065630300234	30.25	-17.8133041192299
30.35	-0.118812493951737	30.35	-21.5064995010152	30.35	-21.0650652568598
30.45	-0.0722722229511419	30.45	-24.7046413489898	30.45	-24.3186298942999
30.56	-0.0328824019106833	30.56	-27.8993820550113	30.56	-27.5715025797298
30.66	-0.000643029920865956	30.66	-30.6805688929899	30.66	-30.4135305873599
30.76	0.0336617340508383	30.76	-33.0482018630391	30.76	-32.83485427791
30.86	0.0703299020869963	30.86	-35.0022809659549	30.86	-34.8354736513798
30.97	0.10936147305074	30.97	-36.5428062010551	30.97	-36.4153887077798
31.07	0.157017964056649	31.07	-37.6753835109866	31.07	-37.5802053899199
31.17	0.214188308063967	31.17	-38.3963051100409	31.17	-38.3354317536999
31.27	0.280872504049512	31.27	-38.7055710000368	31.27	-38.68136581085
31.38	0.357070554059646	31.38	-38.6069103880118	31.38	-38.6217367699
31.48	0.442782456048008	31.48	-38.5101479339482	31.48	-38.5726308063499
31.59	0.539105595066758	31.59	-38.4152836370504	31.59	-38.5349368532499
31.69	0.646039969979029	31.69	-38.3223174969771	31.69	-38.50865491059
31.79	0.754369741002847	31.79	-38.2281088160425	31.79	-38.4906442784199
31.89	0.863796896055646	31.89	-38.1376960820035	31.89	-38.4859434473299
32	0.974321434000558	32	-38.0510792970199	32	-38.4956498009699
32.1	1.08594335506496	32.1	-37.962652516967	32.1	-38.51415739652
32.2	1.19866266106783	32.2	-37.8761235280081	32.2	-38.53595817808
32.3	1.30720574600218	32.3	-37.7914923290064	32.3	-38.5607541339299
32.4	1.40642929704882	32.4	-37.708758920985	32.4	-38.58854526408
32.51	1.49633331204768	32.51	-37.6279233040577	32.51	-38.6193315685099
32.61	1.57582040901616	32.61	-37.5537433809541	32.61	-38.6578709510499
32.72	1.64489058806794	32.72	-37.487158008048	32.72	-38.6998286626199
32.82	1.70354384806615	32.82	-37.4313078830255	32.82	-38.7432020883398
32.92	1.75178018901079	32.92	-37.3811545169929	32.92	-38.78295273761
33.02	1.78959961203873	33.02	-37.3366979090406	33.02	-38.8179832267699
33.13	1.81970480400651	33.13	-37.297938059055	33.13	-38.8482935558199
33.23	1.84209576298144	33.23	-37.2648749680593	33.23	-38.87388372476
33.33	1.86204609508422	33.33	-37.2366203599768	33.33	-38.8938654579598
33.44	1.88469911302036	33.44	-37.2121188750043	33.44	-38.9071833960699
33.54	1.91005481804041	33.54	-37.1913705130282	33.54	-38.91654022587
33.64	1.93811321003068	33.64	-37.1696173720011	33.64	-38.91717804353
33.74	1.96887428808168	33.74	-37.1459205949805	33.74	-38.9134315981499
33.84	1.99715248504617	33.84	-37.1202801829895	33.84	-38.9104442045498
33.95	2.03305185107183	33.95	-37.0926961360283	33.95	-38.9082158627498
34.05	2.07657238604497	34.05	-37.0631684539831	34.05	-38.90674657275
34.15	2.12501140401855	34.15	-37.0366864359539	34.15	-38.91102563283
34.25	2.17836890408307	34.25	-37.0126803619542	34.25	-38.9152977553
34.36	2.23664488703434	34.36	-36.9920385070373	34.36	-38.93055526681
34.46	2.29983935207656	34.46	-36.9758162320295	34.46	-38.9578535266999
34.56	2.36421116801466	34.56	-36.9640135349982	34.56	-38.99448984819
34.67	2.42313743206068	34.67	-36.9566304179898	34.67	-39.0404642312898
34.77	2.47661814501043	34.77	-36.953666879981	34.77	-39.0957766759998
34.87	2.52983887298797	34.87	-36.5449701960188	34.87	-38.75027445652
34.98	2.57269556698247	34.98	-35.7275194099884	34.98	-37.9971954873499
35.08	2.60518822608446	35.08	-34.5013145230268	35.08	-36.8299168648298
35.18	2.62731685006656	35.18	-32.8613662370572	35.18	-35.2434492906799
35.28	2.63908144006564	35.28	-30.8082442710429	35.28	-33.2435480525599
35.38	2.63962753103897	35.38	-28.3419486239609	35.38	-30.82010909949
35.49	2.62895512207706	35.49	-25.4624792960385	35.49	-27.9731324314498
35.59	2.61080534608027	35.59	-22.1698362889811	35.59	-24.70261804845
35.7	2.59180110606394	35.7	-18.873844260952	35.7	-21.4183906097298
35.8	2.57194240100489	35.8	-15.5805704459908	35.8	-18.12566288581
35.9	2.55122923203999	35.9	-12.7001675709835	35.9	-15.23458760251
36	2.52966159905554	36	-10.2356565899981	36	-12.75192684531
36.1	2.5069414890595	36.1	-8.18703750303484	36.1	-10.6843035178898
36.2	2.48655499501638	36.2	-6.55431030997988	36.2	-9.0317176202499
36.3	2.46850211601668	36.3	-5.33747501094695	36.3	-7.79416915239994
36.41	2.45363731698944	36.41	-4.54023939198578	36.41	-6.97536589955994
36.51	2.44196059702517	36.51	-4.16219827604891	36.51	-6.57460467508986
36.61	2.43347195601018	36.61	-4.20335166597852	36.61	-6.59537157015988
36.71	2.42817139508134	36.71	-4.2538748999732	36.71	-6.62784192554988
36.82	2.42636871405466	36.82	-4.30770074501652	36.82	-6.66680297071998
36.92	2.42409032603064	36.92	-4.36482919997161	36.92	-6.71225470565995
37.02	2.42133622907659	37.02	-4.42526026495216	37.02	-6.76419713037002
37.12	2.41840443698038	37.12	-4.48395545004132	37.12	-6.81759175425989
37.23	2.41180885700487	37.23	-4.54321790198264	37.23	-6.87505152549983
37.33	2.40154949005955	37.33	-4.60304762202668	37.33	-6.93260285621999
37.43	2.38762633603073	37.43	-4.65973682298682	37.43	-6.98653796118998
37.54	2.37003939503211	37.54	-4.71369068100103	37.54	-7.03756002704981
37.64	2.35092773800716	37.64	-4.76490919595562	37.64	-7.08218296260998
37.74	2.33029136404639	37.74	-4.81339236898748	37.74	-7.12040676787984
37.85	2.3078204740159	37.85	-4.85914019702705	37.85	-7.15223144285981
37.95	2.28748865504258	37.95	-4.90121382904363	37.95	-7.17671813294984
38.05	2.26929590701275	38.05	-4.93129337303344	38.05	-7.18768601991981
38.15	2.25324223004009	38.15	-4.95441732095969	38.15	-7.19017359438001
38.25	2.23932762503409	38.25	-4.96828252505566	38.25	-7.18156790813995
38.36	2.22654783908638	38.36	-4.97288898498027	38.36	-7.16584254908992
38.46	2.21954645098776	38.46	-4.96823670096092	38.46	-7.14299751721992
38.56	2.2183234619888	38.56	-4.95432567299758	38.56	-7.11303281252995
38.66	2.22073980000914	38.66	-4.93221126100707	38.66	-7.07700379437992
38.77	2.22679546504878	38.77	-4.90149293898412	38.77	-7.03350568654981
38.87	2.23649045699403	38.87	-4.86217070704242	38.87	-6.98718206734994
38.97	2.24982477607227	38.97	-4.81518341996434	38.97	-6.93897179136993
39.08	2.26679842307931	39.08	-4.76885096804835	39.08	-6.89505567682991
39.18	2.2786492220348	39.18	-4.72317335004391	39.18	-6.85543372373987
39.29	2.28537717305244	39.29	-4.678150565951	39.29	-6.82010593208981
39.39	2.28798652801743	39.39	-4.63378261599701	39.39	-6.78907230186998
39.49	2.28183370904844	39.49	-4.59071169802883	39.49	-6.76297503023982
39.6	2.26691871500861	39.6	-4.54893781204646	39.6	-6.73305194263984
39.7	2.24324154703481	39.7	-4.50740559801943	39.7	-6.69824767970995
39.8	2.21080220399017	39.8	-4.46651558002031	39.8	-6.65398156291985
39.9	2.17993578201003	39.9	-4.42626775998178	39.9	-6.60623904700985
40	2.1506422820039	40	-4.38666213699435	40	-6.55037655368984
40.11	2.12292170203909	40.11	-4.347698711058	40.11	-6.48639408294982
40.21	2.10553621900544	40.21	-4.31239843703679	40.21	-6.4173125892999
40.31	2.09848583199346	40.31	-4.28357129896995	40.31	-6.35256496097991
40.42	2.10177053997995	40.42	-4.26121729697115	40.42	-6.29586339015997
40.52	2.11539034398811	40.52	-4.2446942350125	40.52	-6.24656567968995
40.62	2.14108864099671	40.62	-4.23400211104763	40.62	-6.21477588056996
40.73	2.17711738503112	40.73	-4.22914092598603	40.73	-6.19915211637001
40.83	2.22347657609134	40.83	-4.23011068096457	40.83	-6.1996943870799
40.93	2.26983111804202	40.93	-4.23691137496007	40.93	-6.21640269270984
41.03	2.31618101099684	41.03	-4.23769953704323	41.03	-6.23917695971987
41.14	2.36252625404632	41.14	-4.23247516698666	41.14	-6.26801718811998
41.24	2.40886684900943	41.24	-4.21821731094951	41.24	-6.29815437701997
41.34	2.45520279406719	41.34	-4.19211598398306	41.34	-6.32015563817001
41.44	2.49530593498548	41.44	-4.15417118597361	41.44	-6.33030877940999
41.55	2.52917627108218	41.55	-4.10438291703485	41.55	-6.3286138007399
41.65	2.55507040401426	41.65	-4.0427511779626	41.65	-6.31507070214998
41.75	2.57473638100691	41.75	-3.97306962497623	41.75	-6.29347314153983
41.86	2.58817420206015	41.86	-3.89533826000843	41.86	-6.26033502770995
41.96	2.59538386808345	41.96	-3.80955708101283	41.96	-6.21291429591997
42.06	2.59636537703045	42.06	-3.7275695600556	42.06	-6.16131101969986
42.17	2.59509231807442	42.17	-3.64937569804624	42.17	-6.10552519903984
42.28	2.59471284800838	42.28	-3.57497549305208	42.28	-6.04730488033001
42.38	2.59522696501335	42.38	-3.50436894598261	42.38	-5.98665006355992
42.49	2.60286282605193	42.49	-3.43525290998059	42.49	-5.92125760122997
42.59	2.61762043101044	42.59	-3.36306837903066	42.59	-5.85054207688995
42.69	2.63949978000255	42.69	-3.28781535495182	42.69	-5.77450349054986
42.8	2.66850087302828	42.8	-3.20570017902355	42.8	-5.69249634034996
42.9	2.70762795400969	42.9	-3.11672285101849	42.9	-5.60800671748996
43.01	2.75660586407867	43.01	-3.02088337105033	43.01	-5.52377668671
43.11	2.81543460607736	43.11	-2.91818173900538	43.11	-5.43980624800988
43.21	2.88014058901354	43.21	-2.8086179560205	43.21	-5.35609540138982
43.31	2.94757565905002	43.31	-2.70767893300672	43.31	-5.29113530340997
43.42	3.01773981504994	43.42	-2.6153646720104	43.42	-5.24492595404991
43.52	3.09063305701329	43.52	-2.53397831897928	43.52	-5.21949534343991
43.62	3.16625538607695	43.62	-2.46807887901923	43.62	-5.21542888801996
43.73	3.24144836099549	43.73	-2.41766635099339	43.73	-5.23272658777985
43.83	3.31621198301946	43.83	-2.38274073694811	43.83	-5.26824028667994
43.93	3.3875420079994	43.93	-2.36330203495072	43.93	-5.32196998473999
44.04	3.45571359298447	44.04	-2.35975077100647	44.04	-5.39431620698982
44.14	3.52072673808834	44.14	-2.37227455704669	44.14	-5.48082298679997
44.24	3.58258144308365	44.24	-2.4008733920482	44.24	-5.58297546269992
44.34	3.64127770899358	44.34	-2.43006036396309	44.34	-5.68228247813996
44.45	3.69547365801282	44.45	-2.45983547199558	44.45	-5.77874403311984
44.55	3.75074650798979	44.55	-2.49019871796463	44.55	-5.87263528503001
44.65	3.80709625801501	44.65	-2.52115009902809	44.65	-5.96395623388002
44.75	3.86768134808335	44.75	-2.55261714005428	44.75	-6.05263440164983
44.85	3.93250177899063	44.85	-2.57935696799905	44.85	-6.13208504042984
44.95	4.00155754903153	44.95	-2.60136958297608	44.95	-6.20230815020983
45.06	4.07484865900187	45.06	-2.6182544600033	45.06	-6.27446587723002
45.16	4.14866291805538	45.16	-2.62982398805889	45.16	-6.34238515506991
45.27	4.21698753405053	45.27	-2.63607816600597	45.27	-6.40922442349989
45.37	4.27982250903369	45.37	-2.63701699498142	45.37	-6.47498368253996
45.47	4.33850971899119	45.47	-2.63264047498524	45.47	-6.5396629321699
45.58	4.38747194698408	45.58	-2.62515050599177	45.58	-6.60546407378981
45.68	4.42670919301236	45.68	-2.6145470890242	45.68	-6.66867491521983
45.78	4.45622145707603	45.78	-2.60090270205637	45.78	-6.72335514484002
45.89	4.4760087390614	45.89	-2.58946021597239	45.89	-6.77474763411001
45.99	4.48692516101801	45.99	-2.58021963202282	45.99	-6.82419425947001
46.1	4.48897072203636	46.1	-2.57318094895709	46.1	-6.86611780438984
46.2	4.4858576139859	46.2	-2.56834416802576	46.2	-6.90051826887994
46.3	4.48359862798497	46.3	-2.57148552395847	46.3	-6.93317188893983
46.41	4.4821937630104	46.41	-2.57780452500356	46.41	-6.95927817236996
46.51	4.48164301906218	46.51	-2.58730117104733	46.51	-6.97969124035991
46.61	4.48194639602661	46.61	-2.59777356097857	46.61	-6.99220919151999
46.72	4.48584595903867	46.72	-2.60922169502464	46.72	-7.00054421801988
46.82	4.50063342304929	46.82	-2.62164557295819	46.82	-7.01070910950996
46.92	4.52630878498894	46.92	-2.63504519398339	46.92	-7.02270386600001
47.03	4.56201792701449	47.03	-2.64603207699565	47.03	-7.03314000451982
47.13	4.60776084707959	47.13	-2.65532559603798	47.13	-7.04273690108992
47.24	4.66353754507054	47.24	-2.66292575201987	47.24	-7.05423662042981
47.34	4.72934802201053	47.34	-2.66305630896113	47.34	-7.06915464036983
47.44	4.80519227801324	47.44	-2.66051775895448	47.44	-7.09229145310997
47.54	4.87998692506153	47.54	-2.65531010199993	47.54	-7.12279293746998
47.65	4.95373196508808	47.65	-2.64743333798378	47.65	-7.16065909343988
47.75	5.02368533204844	47.75	-2.63688746701973	47.75	-7.20588992102988
47.85	5.08255531201485	47.85	-2.62198309405903	47.85	-7.25679602469986
47.95	5.13034190601047	47.95	-2.60272021796482	47.95	-7.31337740441984
48.05	5.16704511301214	48.05	-2.58248732200173	48.05	-7.36793915659995
48.16	5.19266493404302	48.16	-2.56056503098989	48.16	-7.41976190522986
48.26	5.21165292502701	48.26	-2.536953345043	48.26	-7.46610358556987
48.36	5.22400908698728	48.36	-2.51165226302419	48.36	-7.49967248378991
48.47	5.22973341901434	48.47	-2.48466178504714	48.47	-7.52046859989997
48.57	5.23990930798846	48.57	-2.4488148879982	48.57	-7.52132491038981
48.67	5.2545367550465	48.67	-2.40850731302089	48.67	-7.50663715605993
48.78	5.27361575802843	48.78	-2.36373906000154	48.78	-7.48085689399991
48.88	5.29714631898059	48.88	-2.31619952398887	48.88	-7.4456735197399
48.98	5.32364329808388	48.98	-2.26588870600608	48.98	-7.40108703330988
49.08	5.35277022004266	49.08	-2.2128066040068	49.08	-7.35818082125994
49.19	5.3845270850843	49.19	-2.15695322003739	49.19	-7.31695488359985
49.29	5.41446233603438	49.29	-2.09832855296099	49.29	-7.27740922031983
49.4	5.44257597300657	49.4	-2.03346280500227	49.4	-7.23607403250992
49.5	5.46886799600088	49.5	-1.96235597502437	49.5	-7.19146418162997
49.6	5.49333840501731	49.6	-1.89217508705042	49.6	-7.15041021563989
49.71	5.51598720005586	49.71	-1.81852439902741	49.71	-7.10851639374988
49.81	5.53406859705774	49.81	-1.7414039130017	49.81	-7.06133115887986
49.91	5.54758259602295	49.91	-1.6608136289733	49.91	-7.00885451102984
50.02	5.55801433608849	50.02	-1.57675354500952	50.02	-6.95108645018983
50.12	5.56570029198156	50.12	-1.49446653301766	50.12	-6.89326984783989
50.22	5.57064046302003	50.22	-1.41646583199417	50.22	-6.83791794130983
50.32	5.57283485102289	50.32	-1.3427514400064	50.32	-6.78228494671984
50.43	5.57228345508065	50.43	-1.27679315801288	50.43	-6.72984066297988
50.53	3.87854385303399	50.53	-1.21859098396726	50.53	-6.68207022862988
50.64	0.49161604499659	50.64	-1.16814491900641	50.64	-6.63931011920993
50.74	-4.58849996891786	50.74	-1.12545496199346	50.74	-6.60156033470982
50.84	-11.3590584060148	50.84	-1.0855092290285	50.84	-6.56380898915998
50.94	-19.8200592640205	50.94	-2.40457669303851	50.94	-7.88232505712982
51.05	-29.9715025449814	51.05	-5.08265735402347	51.05	-8.86666611643983
51.15	-41.8133882479879	51.15	-9.11450834200878	51.15	-9.51158929560991
51.25	-55.344822447978	51.25	-14.4976164169748	51.25	-9.81458135729985
51.35	-68.7318086889945	51.35	-21.231981581991	51.35	-9.77838808539988
51.46	-81.9743469709238	51.46	-29.3176038350111	51.46	-9.4030094798998
51.56	-93.3819948719474	51.56	-38.7544831770583	51.56	-8.68844554081982
51.67	-102.954752391952	51.67	-48.2163585769513	51.67	-6.30843523849989
51.77	-110.692619529914	51.77	-57.7032300369638	51.77	-2.26387249814985
51.87	-116.595596287993	51.87	-67.2201094420188	51.87	1.60623433835005
51.98	-120.663682663917	51.98	-75.4107278160063	51.98	6.65815424554017
52.08	-122.622203149945	52.08	-82.2750851619958	52.08	11.2014448012501
52.18	-122.471157743917	52.18	-87.8131814770313	52.18	15.23610600546
52.28	-120.211440372941	52.28	-92.0250167630456	52.28	18.7621378581802
52.39	-117.677047490929	52.39	-94.9098716430399	52.39	21.7802597354
52.49	-114.867979099927	52.49	-96.2270793679636	52.49	24.5311383875702
52.59	-111.784235198911	52.59	-95.9766399359978	52.59	26.7400983047901
52.69	-108.425815787996	52.69	-95.4848143779827	52.69	27.0808784574501
52.79	-105.168473545973	52.79	-94.7516026930089	52.79	25.5543727707201
52.9	-102.012208472956	52.9	-93.7770048819857	52.9	23.9945777005501
53	-98.9570205679229	53	-92.5610209440038	53	22.4014932469401
53.1	-96.2775853419089	53.1	-91.1098992800135	53.1	20.76887101004
53.21	-93.9739027949145	53.21	-90.3368510059863	53.21	18.1834998728101
53.31	-92.0459729259164	53.31	-90.2418761230592	53.31	15.02113251392
53.41	-90.493795735938	53.41	-90.8256940069805	53.41	11.2810495573501
53.52	-89.3215476249907	53.52	-92.3289714060047	53.52	6.72258425269012
53.62	-88.5347295849215	53.62	-94.7517083239973	53.62	1.62041210980002
53.72	-88.1333416159578	53.72	-98.0939047569791	53.72	-4.02546687132999
53.82	-87.7416310399894	53.82	-102.35556070802	53.82	-10.2150526906799
53.93	-87.3595978559933	53.93	-106.826109029043	53.93	-16.2377782019298
54.03	-86.9872420649926	54.03	-111.50554972096	54.03	-22.08946700537
54.14	-86.6245636669873	54.14	-116.387634383955	54.14	-27.7583697081398
54.24	-86.2715626619774	54.24	-120.559151900011	54.24	-32.3312751931999
54.34	-85.9340129019301	54.34	-124.020102270038	54.34	-36.18393613921
54.44	-85.6119143879823	54.44	-126.770485494035	54.44	-39.3163525461699
54.55	-85.3010907189855	54.55	-128.810301570979	54.55	-41.7285244140699
54.65	-84.9960409040023	54.65	-130.142832688989	54.65	-43.4237339301799
54.75	-84.6967649409862	54.75	-130.768795930976	54.75	-44.40269817707
54.85	-84.4032628299374	54.85	-130.688191296031	54.85	-44.6596433019699
54.96	-84.1155345730158	54.96	-130.611585930978	54.96	-44.9051364512298
55.06	-83.8364116009416	55.06	-130.538979835023	55.06	-45.1433540245398
55.16	-83.5666151849637	55.16	-130.470373009985	55.16	-45.3797970149199
55.26	-83.3061453270147	55.26	-130.405765454043	55.26	-45.61446542238
55.36	-83.0492281719444	55.36	-130.345157169018	55.36	-45.8473592469
55.47	-82.7958637219126	55.47	-130.291776653962	55.47	-46.08170698987
55.57	-82.5460519749868	55.57	-130.245623911037	55.57	-46.3146772186198
55.67	-82.2997929319627	55.67	-130.203416750987	55.67	-46.5422664745798
55.78	-80.36063138195	55.78	-130.164438092947	55.78	-46.7637576751398
55.88	-76.7358593649305	55.88	-130.128687936008	55.88	-46.98492467308
55.98	-71.4254768829505	55.98	-130.096166280964	55.98	-47.2057674683999
56.09	-64.4266525030162	56.09	-130.066873127021	56.09	-47.4262860610999
56.19	-55.738664952969	56.19	-128.6845395	56.19	-46.2902114765999
56.3	-45.3615142339459	56.3	-125.945595242001	56.3	-45.4904287685398
56.4	-33.2952003440141	56.4	-121.850040352001	56.4	-45.0196458947698
56.5	-19.5397232849928	56.5	-116.394646329013	56.5	-44.8746343539199
56.6	-5.92907951295274	56.6	-109.579413173037	56.6	-45.0582255786298
56.71	7.5405677970366	56.71	-101.404340884983	56.71	-45.5711408402499
56.81	19.1727634320387	56.81	-91.8694294640545	56.81	-46.4133801387698
56.91	28.9747994330583	56.91	-82.305740432048	56.91	-48.91600499605
57.02	36.946675802028	57.02	-72.7169441870501	57.02	-53.08268581027
57.12	43.0883925370154	57.12	-63.1030407299704	57.12	-57.0794261254999
57.22	47.3999496400666	57.22	-54.8202990339632	57.22	-62.2663317393299
57.33	49.5993798870131	57.33	-47.8722892579526	57.33	-66.95051759813
57.43	49.6843456120359	57.43	-42.2590114020522	57.43	-71.1392757440499
57.53	47.6548468150213	57.53	-37.9804654670579	57.53	-74.8326061771099
57.63	45.3448799540865	57.63	-35.036651451037	57.63	-78.0305088972899
57.74	42.7506082040736	57.74	-33.6612237219924	57.74	-80.9666382713199
57.84	39.8720315649825	57.84	-33.854182280038	57.84	-83.3590270754998
57.94	36.709150039087	57.94	-34.2844656030366	57.94	-83.87427612334
58.04	33.6456515329928	58.04	-34.948403293015	58.04	-82.5087150166399
58.15	30.6787205330465	58.15	-35.8459953489501	58.15	-81.0963402113598
58.25	27.8083570379977	58.25	-36.9772417719787	58.25	-79.6333148844499
58.35	25.3165282720147	58.35	-38.3421425619872	58.35	-78.11963903591
58.46	23.2055719000073	58.46	-39.0274866009577	58.46	-75.6421015487199
58.56	21.4754879210659	58.56	-39.0312573860001	58.56	-72.58237382835
58.66	20.1262763370096	58.66	-38.353454918024	58.66	-68.93764035938
58.76	19.1579371460193	58.76	-36.7604248280031	58.76	-64.4742467750798
58.87	18.5759713419884	58.87	-34.2521671179838	58.87	-59.47416029914
58.97	18.3799717229931	58.97	-30.8286817870567	58.97	-53.9397185962198
59.08	18.1862503800403	59.08	-26.4899688360174	59.08	-47.8709216662998
59.18	17.9976228280339	59.18	-21.9421996689562	59.18	-41.97394091498
59.28	17.814089067997	59.28	-17.1847901390265	59.28	-36.2481921939399
59.38	17.6356491000433	59.38	-12.2177402449779	59.38	-30.6991764962099
59.49	17.4623029220129	59.49	-7.95426110505559	59.49	-26.2396977372099
59.59	17.3001608650338	59.59	-4.3963692220359	59.59	-22.4880845114599
59.69	17.1537743079853	59.69	-1.54406459705569	59.69	-19.44715233439
59.79	17.0231432530272	59.79	0.602652771021894	59.79	-17.1169012060099
59.9	16.9027667060391	59.9	2.04378288299267	59.9	-15.49733112632
60	16.7930518690582	60	2.77438613704817	60	-14.59338169463
60.11	16.6939987420847	60.11	2.79446253500737	60.11	-14.4111632392399
60.21	16.6056073239815	60.21	2.8101834809604	60.21	-14.2490557360799
60.31	16.5278776159994	60.31	2.82096482897032	60.31	-14.10764333343
60.41	16.4565065310853	60.41	2.82680657699075	60.41	-13.9814250382799
60.51	16.3914940679888	60.51	2.82770872604488	60.51	-13.8708080522398
60.62	16.3267298989922	60.62	2.82367127499583	60.62	-13.7757923752999
60.72	16.2576626420332	60.72	2.82043596394033	60.72	-13.6906362687599
60.83	16.1842922990445	60.83	2.82405406096586	60.83	-13.60928846427
60.93	16.1066188670702	60.93	2.83452556504926	60.93	-13.5274458744199
61.04	16.0246423490662	61.04	2.85679007697581	61.04	-13.4401688999199
61.14	15.9456547850141	61.14	2.89084759504021	61.14	-13.3413472124699
61.24	15.870639687023	61.24	2.93669812094777	61.24	-13.22642943056
61.34	15.7995970540696	61.34	2.99434165299317	61.34	-13.0954155542
61.44	15.736829975026	61.44	3.06377819299541	61.44	-12.9483055833899
61.54	15.6823384480731	61.54	3.14150914596212	61.54	-12.7885981123199
61.65	15.6361224740067	61.65	3.22753451098379	61.65	-12.62358518314
61.75	15.5981820530542	61.75	3.31611255103326	61.75	-12.4599920453499
61.85	15.5685171849882	61.85	3.40119199597666	61.85	-12.3038699673099
61.96	15.5495792949978	61.96	3.48277284695087	61.96	-12.1595220364099
62.06	15.5413683800134	62.06	3.56085510395587	62.06	-12.0269482526498
62.17	15.5365924010766	62.17	3.63543876699168	62.17	-11.9061486160399
62.27	15.5342678450552	62.27	3.70732716100974	62.27	-11.7963198015698
62.38	15.5343947139954	62.38	3.77652028498687	62.38	-11.69746180925
62.48	15.5369730060784	62.48	3.84301814096943	62.48	-11.61202606296
62.58	15.5420027219861	62.58	3.91031932099395	62.58	-11.53651396852
62.69	15.5533103770722	62.69	3.97842382596991	62.69	-11.4636334837599
62.79	15.570895974065	62.79	4.04733165703419	62.79	-11.3924010978799
62.89	15.5947595100088	62.89	4.11704281202674	62.89	-11.3228168108999
63	15.6224495619881	63	4.18054490796749	63	-11.2618930065198
63.1	15.653966130003	63.1	4.23527893804021	63.1	-11.2121886926699
63.2	15.6893092140535	63.2	4.28124490099435	63.2	-11.17753038546
63.3	15.7284788150491	63.3	4.31763947301533	63.3	-11.1587214098698
63.41	15.7742904469842	63.41	4.34446265296629	63.41	-11.1557617659099
63.51	15.8234830530546	63.51	4.3617144409609	63.51	-11.1662000296899
63.62	15.8760566330329	63.62	4.36939483802234	63.62	-11.1900362012198
63.72	15.9281846709973	63.72	4.36750384301376	63.72	-11.2272702804899
63.83	15.9798671670615	63.83	4.35546425501343	63.83	-11.27847946872
63.93	16.0311041220211	63.93	4.33327607402134	63.93	-11.34647928135
64.03	16.0818955340574	64.03	4.30795168495024	64.03	-11.4209962772398
64.14	16.1322414040797	64.14	4.28205009404792	64.14	-11.49947144846
64.24	16.1827726300316	64.24	4.2555713019965	64.24	-11.5780782788999
64.34	16.2334892110039	64.34	4.22851530800017	64.34	-11.65681676858
64.44	16.2815756310692	64.44	4.20088211296843	64.44	-11.7356869174698
64.55	16.3302929480551	64.55	4.17208756903165	64.55	-11.8152728738898
64.65	16.3796411629846	64.65	4.14422688800187	64.65	-11.8934794257399
64.75	16.429620275062	64.75	4.1173000689696	64.75	-11.97093747019
64.86	16.4802302840599	64.86	4.09188431297025	64.86	-12.04706980604
64.96	16.5225330280236	64.96	4.06797962205019	64.96	-12.1190609178299
65.07	16.5565285060438	65.07	4.04558599404936	65.07	-12.190171863
65.17	16.5822167190299	65.17	4.02470343101413	65.17	-12.2604026415498
65.27	16.5989667690383	65.27	4.01098861198079	65.27	-12.3240965715798
65.38	16.6067786569783	65.38	4.00279859400143	65.38	-12.3828965991799
65.48	16.6056523820544	65.48	4.00013337502969	65.48	-12.4278645617599
65.59	16.5955879450621	65.59	4.00357710395838	65.59	-12.45841631103
65.69	16.5816097030529	65.69	4.01103456897545	65.69	-12.4766470590698
65.79	16.5636568970058	65.79	4.02250576996721	65.79	-12.4819259087199
65.89	16.5417295240786	65.89	4.03799070602417	65.89	-12.4742528599699
65.99	16.524765748045	65.99	4.05748937794215	65.99	-12.45362791282
66.1	16.5127655690185	66.1	4.07230221196642	66.1	-12.42875064121
66.2	16.5057289869992	66.2	4.0824292079833	66.2	-12.40464540389
66.31	16.5036560019871	66.31	4.08221368400064	66.31	-12.3869081208599
66.41	16.5065466130727	66.41	4.07329858694538	66.41	-12.37389584606
66.51	16.520361256994	66.51	4.05568391499855	66.51	-12.3745467420699
66.61	16.5450999320456	66.61	4.02936966895595	66.61	-12.38886080889
66.71	16.5757382810625	66.71	3.99435584995445	66.71	-12.4168380465199
66.82	16.6123370640889	66.82	3.950570892016	66.82	-12.45855001899
66.92	16.6548962820343	66.92	3.90510508202624	66.92	-12.5069064408099
67.02	16.7034159360355	67.02	3.85795841896197	67.02	-12.5678677469299
67.12	16.7578960240462	67.12	3.81783047794215	67.12	-12.6327343634398
67.22	16.8153711830428	67.22	3.7847212579436	67.22	-12.69648193159
67.32	16.875841412002	67.32	3.7586307599895	67.32	-12.75917121324
67.43	16.9393067110377	67.43	3.73955898294298	67.43	-12.82080220839
67.53	16.9998066460266	67.53	3.73037300096257	67.53	-12.87850784386
67.63	17.0573412160593	67.63	3.72837427801187	67.63	-12.9349866551298
67.73	17.1119104220452	67.73	3.73356281397719	67.73	-12.9872732776499
67.83	17.1635142639843	67.83	3.74601017301757	67.83	-13.0352961473899
67.93	17.2106638890455	67.93	3.7586260699527	67.93	-13.0861455498299
68.04	17.2484039030678	68.04	3.77141050500995	68.04	-13.13386105001
68.14	17.2767343060514	68.14	3.78436347796196	68.14	-13.17844264793
68.25	17.2986204620429	68.25	3.79748498801291	68.25	-13.2198903435998
68.35	17.3140623720656	68.35	3.81284806303483	68.35	-13.2561311096
68.45	17.3230600349825	68.45	3.83045270302773	68.45	-13.28567609446
68.56	17.3256134510211	68.56	3.84743183599312	68.56	-13.3064369762199
68.66	17.3217226210909	68.66	3.86648399501155	68.66	-13.3157152193899
68.76	17.3177402750753	68.76	3.88760918201569	68.76	-13.3164761885298
68.87	17.3136664120648	68.87	3.91080739700556	68.87	-13.3087198836299
68.97	17.3109898850043	68.97	3.93607863895795	68.97	-13.2924463047099
69.07	17.3146660890779	69.07	3.96198360601829	69.07	-13.26909475425
69.18	17.324695023035	69.18	3.99072601896933	69.18	-13.2364615104998
69.28	17.3410766869893	69.28	4.0223058799711	69.28	-13.2008993039998
69.38	17.3638110820775	69.38	4.05465015899154	69.38	-13.1644811621499
69.49	17.3950520960489	69.49	4.08775885796331	69.49	-13.1286959364099
69.59	17.434799729017	69.59	4.12163197597692	69.59	-13.0984990219498
69.69	17.4830539800723	69.69	4.15626951303238	69.69	-13.0738904187599
69.8	17.5334621200136	69.8	4.191671469016	69.8	-13.0548701268298
69.9	17.586024148045	69.9	4.22406393204255	69.9	-13.04521205918
70.01	17.6407400640528	70.01	4.25344690097518	70.01	-13.0470701040699
70.11	17.697609868037	70.11	4.2812596790327	70.11	-13.0590049589998
70.21	17.76102034205	70.21	4.30529854304496	70.21	-13.0832203456999
70.32	17.827770648978	70.32	4.32556349494462	70.32	-13.11336353367
70.42	17.8978607880254	70.42	4.34205453302638	70.42	-13.1494345229
70.52	17.9691368720114	70.52	4.35477165899556	70.52	-13.19143331339
70.63	18.0415989010498	70.63	4.3653578179601	70.63	-13.2377169590798
70.73	18.115246875027	70.73	4.37347177501124	70.73	-13.2930134754798
70.83	18.1900807930333	70.83	4.37911353094478	70.83	-13.3541220261999
70.94	18.2661006559783	70.94	4.38605699901018	70.94	-13.4172686982299
71.04	18.3461003160801	71.04	4.39430217795689	71.04	-13.4802996033299
71.14	18.4300797710648	71.14	4.40384906903546	71.14	-13.54321474148
71.25	18.5136522420635	71.25	4.41469767099534	71.25	-13.6060141126899
71.35	18.6000185640296	71.35	4.42949629098166	71.35	-13.6660494113798
71.45	18.6891787379864	71.45	4.44649903397476	71.45	-13.7250665309898
71.55	18.7811327640475	71.55	4.46570590099782	71.55	-13.78585932309
71.66	18.8758806400529	71.66	4.48547394603338	71.66	-13.8500707337499
71.76	18.9625235600488	71.76	4.50614440296704	71.76	-13.9129727474498
71.87	19.0410615219889	71.87	4.52771727202617	71.87	-13.9777662006
71.97	19.1114945259869	71.97	4.55019255400657	71.97	-14.0444510931799
72.07	19.1710287210753	72.07	4.57357024697558	72.07	-14.1130274251999
72.18	19.21966410805	72.18	4.59122467805173	72.18	-14.1901208714499
72.28	19.2574006840687	72.28	4.60315584598447	72.28	-14.2648326227899
72.38	19.2842384520873	72.38	4.6067154460161	72.38	-14.3398109847999
72.48	19.2968545289887	72.48	4.60364937100621	72.48	-14.41331006404
72.59	19.2927574690884	72.59	4.59395762095482	72.59	-14.48253600893
72.69	19.2719472739782	72.69	4.5776401969988	72.69	-14.5474888194899
72.79	19.2453227530223	72.79	4.55469709800127	72.79	-14.60816849569
72.9	19.2128839050838	72.9	4.52782685897546	72.9	-14.6618765020599
73	19.1746307300491	73	4.49395965904387	73	-14.7083597784898
73.1	19.1305632280319	73.1	4.45309549797912	73.1	-14.7451268807499
73.21	19.0806814000553	73.21	4.41186004900374	73.21	-14.76555213405
73.31	19.0325733700547	73.31	4.37025331405039	73.31	-14.7805343475098
73.41	18.986239137007	73.41	4.32827529198221	73.41	-14.7900735211499
73.52	18.9450015850525	73.52	4.28592598404975	73.52	-14.7941696549498
73.62	18.9113521570334	73.62	4.24369136896985	73.62	-14.79233676842
73.72	18.8852908540866	73.72	4.20488517897866	73.72	-14.7812611298099
73.83	18.8668176750753	73.83	4.16950741498567	73.83	-14.7685308635399
73.93	18.8559326210225	73.93	4.13485954095449	73.93	-14.7568445051198
74.04	18.84954401703	74.04	4.10401138003635	74.04	-14.7464551146299
74.14	18.8517548129994	74.14	4.07696292995752	74.14	-14.7398541363299
74.24	18.8625650080212	74.24	4.05371419299172	74.24	-14.7370415701999
74.35	18.8743864770231	74.35	4.03426516800209	74.35	-14.7380174162499
74.45	18.8872192200051	74.45	4.01766466904974	74.45	-14.7437328606399
74.55	18.9010632379905	74.55	4.00391269602096	74.55	-14.7510962302799
74.65	18.9159185300696	74.65	3.99252326894839	74.65	-14.7646964531698
74.75	18.929407513042	74.75	3.9801826560506	74.75	-14.7878472610699
74.86	18.9432836569949	74.86	3.96689085596336	74.86	-14.8129605295499
74.96	18.9575469620422	74.96	3.95264787096039	74.96	-14.8400362585799
75.06	18.9752891020589	75.06	3.93745369899534	75.06	-14.8690744481998
75.17	18.9924071290761	75.17	3.92298704196037	75.17	-14.8983963974598
75.27	19.0089010420706	75.27	3.90769009402447	75.27	-14.92718232823
75.37	19.0247708430888	75.37	3.89156285496028	75.37	-14.9571857112198
75.48	19.0400165300844	75.48	3.87555651104776	75.48	-14.9874553602498
75.58	19.0542414420634	75.58	3.85967106296903	75.58	-15.0210829484299
75.68	19.067445580049	75.68	3.84390651004196	75.68	-15.05396552825
75.79	19.0820065259913	75.79	3.82826285203919	75.79	-15.0861030997098
75.89	19.0961708100303	75.89	3.81274008896071	75.89	-15.11749566281
75.99	19.1099384320523	75.99	3.79184310895653	75.99	-15.15363833077
76.1	19.1233093920573	76.1	3.76557190998028	76.1	-15.19413444165
76.2	19.1362836900453	76.2	3.7322477919588	76.2	-15.2406626963699
76.3	19.1461282370256	76.3	3.69342856197363	76.3	-15.2940428730799
76.41	19.1614232639949	76.41	3.64911421797842	76.41	-15.3525215010799
76.51	19.1821687710672	76.51	3.59930475997317	76.51	-15.41609858036
76.61	19.2087614200318	76.61	3.54400019000423	76.61	-15.4847741109299
76.71	19.2412012110026	76.71	3.48494640002173	76.71	-15.55680219934
76.82	19.2794881439795	76.82	3.4288720579525	76.82	-15.6227210875799
76.92	19.3236222190762	76.92	3.37577716504711	76.92	-15.6911110074398
77.02	19.3775582999933	77.02	3.33115683395135	77.02	-15.7564768457099
77.12	19.4398246750325	77.12	3.29501106500629	77.12	-15.8192152643
77.23	19.51042134408	77.23	3.26733985696137	77.23	-15.87932626323
77.33	19.5920813970361	77.33	3.24814321095346	77.33	-15.9368098424899
77.43	19.6762246019944	77.43	3.23695651604794	77.43	-15.9921306127899
77.54	19.7628509599781	77.54	3.23384845603414	77.54	-16.04917475361
77.64	19.8519604690546	77.64	3.23881903102574	77.64	-16.10647055367
77.75	19.9435531300196	77.75	3.25012234702626	77.75	-16.1657639064099
77.85	20.0352672550252	77.85	3.26102973701836	77.85	-16.2365165698499
77.95	20.1271028430483	77.95	3.27154119895567	77.95	-16.3101483121999
78.06	20.2151050310704	78.06	3.28165673499825	78.06	-16.3866591334598
78.16	20.3007455299939	78.16	3.29137634400922	78.16	-16.4660490336299
78.26	20.3840243400464	78.26	3.30262736497389	78.26	-16.5463906739298
78.36	20.4649414620235	78.36	3.31540979800593	78.36	-16.6253223655599
78.46	20.5434968950158	78.46	3.33018825403997	78.46	-16.7023794978298
78.57	20.6170579090212	78.57	3.34689404894561	78.57	-16.77367589125
78.67	20.7008864400677	78.67	3.36552718204075	78.67	-16.84068325709
78.78	20.7949824870184	78.78	3.3860876540075	78.78	-16.90340159536
78.88	20.9017077390854	78.88	3.40857546495954	78.88	-16.96183090606
78.98	21.0210621960414	78.98	3.42967688300178	78.98	-17.0192849209398
79.08	21.153045858	79.08	3.45182914202269	79.08	-17.07069367648
79.18	21.2976587250751	79.18	3.47503224202228	79.18	-17.1313191069899
79.29	21.4549007980622	79.29	3.49735884503843	79.29	-17.20308855122
79.39	21.6085148340426	79.39	3.51880895004797	79.39	-17.2883636979799
79.49	21.7585008340393	79.49	3.53938255796038	79.49	-17.38714454727
79.59	21.9074915280544	79.59	3.55907966797986	79.59	-17.4994310990899
79.7	22.04022498006	79.7	3.57664774503519	79.7	-17.6264758890099
79.8	22.1567011919888	79.8	3.58772979905098	79.8	-17.7726359078199
79.91	22.2569201630449	79.91	3.59232582798086	79.91	-17.9216539145499
80.01	22.3408818919779	80.01	3.59374956599368	80.01	-18.07021617745
80.11	22.4078245090595	80.11	3.58956377704089	80.11	-18.2233926600399
80.22	22.4577480120161	80.22	3.57976846100883	80.22	-18.3659214280198
80.32	22.4906524010748	80.32	3.56436361994383	80.32	-18.4978024814
80.42	22.5227949190412	80.42	3.54334925202693	80.42	-18.6190358201799
80.53	22.5541755630729	80.53	3.51828316297542	80.53	-18.72806363867
80.63	22.5847943360122	80.63	3.49575478594488	80.63	-18.8175346320298
80.73	22.6146512360401	80.73	3.47701665600653	80.73	-18.8861962646698
80.84	22.6473437610366	80.84	3.46642576403156	80.84	-18.9296915458299
80.94	22.6938630480618	80.94	3.46398211104315	80.94	-18.9642777164698
81.04	22.7542090970019	81.04	3.46968569601813	81.04	-18.98995477657
81.14	22.8291437780399	81.14	3.4835365189565	81.14	-19.0067227261499
81.25	22.918667094018	81.25	3.51137092695808	81.25	-19.0087452175398
81.35	23.0227790430035	81.35	3.55197126702933	81.35	-19.00083740273
81.46	23.1414796249965	81.46	3.60533753996606	81.46	-18.99399041701
81.56	23.27476884102	81.56	3.66991193902777	81.56	-18.98976206605
81.66	23.4234024350144	81.66	3.73910503299157	81.66	-18.9955036546998
81.77	23.587380405047	81.77	3.81291682003848	81.77	-19.01121518297
81.87	23.7631052530105	81.87	3.8913473009643	81.87	-19.0368966508498
81.97	23.939585845028	81.97	3.9743964759964	81.97	-19.07254805834
82.08	24.1168221800763	82.08	4.05304618595892	82.08	-19.1271875648999
82.18	24.2948142590649	82.18	4.12729642994236	82.18	-19.20157091387
82.29	24.4735620810843	82.29	4.19131086096058	82.29	-19.30153445288
82.39	24.6472416770303	82.39	4.24630713200713	82.39	-19.4222630299599
82.5	24.8158530459932	82.5	4.2922852439915	82.5	-19.55276550984
82.6	24.9793961880869	82.6	4.32924519702738	82.6	-19.6930418924999
82.7	25.1371153610762	82.7	4.35718698997789	82.7	-19.84309217794
82.81	25.2890105650749	82.81	4.37604193996322	82.81	-20.0029850500498
82.91	25.4350817980367	82.91	4.3837005810019	82.91	-20.16900600413
83.01	25.5753290620078	83.01	4.38016291502663	83.01	-20.34115504017
83.11	25.7146054890427	83.11	4.37444709905321	83.11	-20.51041399872
83.22	25.8505308549957	83.22	4.36655313399115	83.22	-20.6760271364499
83.32	25.9831051599804	83.32	4.35648101995412	83.32	-20.8379944533599
83.43	26.1181523740106	83.43	4.34423075796531	83.43	-20.99631594944
83.53	26.2556724970864	83.53	4.33094482900742	83.53	-21.1498491412399
83.63	26.3956655280708	83.63	4.31965568202486	83.63	-21.3004147156499
83.74	26.5381314690103	83.74	4.31036331497126	83.74	-21.44563244847
83.84	26.6830703180858	83.84	4.30313641300017	83.84	-21.5854336558199
83.94	26.824063884078	83.94	4.3000844400467	83.94	-21.7235328424099
84.04	26.9611121660773	84.04	4.30120739702033	84.04	-21.8599300082298
84.14	27.0893620320294	84.14	4.30650528403476	84.14	-21.9946251532799
84.24	27.2111937060799	84.24	4.3159780999531	84.24	-22.1276182775498
84.34	27.3266071880016	84.34	4.32108559800781	84.34	-22.26744962881
84.44	27.4356024769986	84.44	4.32182777797152	84.44	-22.4077010147798
84.55	27.5381795730709	84.55	4.31706215601935	84.55	-22.5495149189399
84.65	27.6087060730106	84.65	4.30375628695856	84.65	-22.6910706543699
84.76	27.647181977045	84.76	4.28191016999335	84.76	-22.83474844528
84.86	27.653607283014	84.86	4.25152380501004	84.86	-22.9805482916599
84.97	27.6344001849793	84.97	4.21259719200862	84.97	-23.1284701935199
85.07	27.5895606820313	85.07	4.16948732197397	85.07	-23.2741571600898
85.17	27.5190887750796	85.17	4.01187882005161	85.17	-23.5022921622399
85.27	27.4229844629872	85.27	3.73977168601414	85.27	-23.81287519997
85.37	27.3002561480098	85.37	3.36170616697018	85.37	-24.1973660255299
85.48	27.0755017070314	85.48	2.87768226303342	85.48	-24.6621828312099
85.58	26.7487211410753	85.58	2.28769997397649	85.58	-25.20732561699
85.68	26.3455468540315	85.68	1.59175930104993	85.68	-25.83279438289
85.79	25.8659788460136	85.79	0.789860243003204	85.79	-26.5385891288898
85.89	25.3100171159986	85.89	-0.222101244958139	85.89	-27.4278223021098
86	24.6776616650095	86	-1.44412516294778	86	-28.4250917796498
86.1	23.9689124930464	86.1	-2.88056850195062	86.1	-29.5347545522999
86.21	23.1048599100632	86.21	-4.42111588597527	86.21	-30.6721276491699
86.31	22.0855039179924	86.31	-6.06576731604491	86.31	-31.8372110702698
86.41	20.9118361129867	86.41	-7.81452279102268	86.41	-33.0300048155798
86.52	19.6592586180486	86.52	-9.66738231102227	86.52	-34.2505088851199
86.62	18.327771434997	86.62	-11.6231282230501	86.62	-35.49750562523
86.73	16.9173745620128	86.73	-13.7485118129916	86.73	-36.7588366331399
86.83	15.4280680000056	86.83	-16.0435330819837	86.83	-38.0345019088799
86.93	13.8505157740383	86.93	-18.4040879839813	86.93	-39.2213890053199
87.03	12.1559221630605	87.03	-20.8301765179613	87.03	-40.3949000453498
87.14	10.3442871679817	87.14	-23.3217986849468	87.14	-41.5550350289799
87.24	8.49452047702925	87.24	-25.8789544850515	87.24	-42.7017939562
87.34	6.60662209202201	87.34	-28.4993544270264	87.34	-43.83288733586
87.45	4.68059201102733	87.45	-31.1093422619706	87.45	-44.8653229449698
87.55	2.7164302350684	87.55	-33.708917992044	87.55	-45.7703050635498
87.65	0.721432445061509	87.65	-36.2992992689897	87.65	-46.54905134524
87.75	-1.30807564198676	87.75	-38.8137348070359	87.75	-47.2137201928
87.86	-3.37209402698591	87.86	-41.2522246059552	87.86	-47.7643116062298
87.96	-5.46128673397561	87.96	-43.6147686659751	87.96	-48.20082558553
88.06	-7.54685804395194	88.06	-45.9013669869819	88.06	-48.5232621306899
88.17	-9.62880795498222	88.17	-48.1445005970045	88.17	-48.77139795167
88.27	-11.7071364699086	88.27	-50.3441694979756	88.27	-48.9415587650699
88.37	-13.7818435860027	88.37	-52.5026631800074	88.37	-49.0360340620399
88.47	-15.9470152169661	88.47	-54.6936378909777	88.47	-49.13781606556
88.57	-18.2026513620031	88.57	-56.917093629977	88.57	-49.2757004956299
88.68	-20.5560477029394	88.68	-59.1730303980285	88.68	-49.4496873522499
88.78	-23.0035299549627	88.78	-61.4614481960416	88.78	-49.6597766354299
88.88	-25.5450981189824	88.88	-63.7853794679586	88.88	-49.9090007912699
88.98	-28.1807521960218	88.98	-66.2258723699551	88.98	-50.1843220618499
89.08	-30.9104921839207	89.08	-68.7829268999849	89.08	-50.4857404471499
89.19	-33.7431618260098	89.19	-71.424062031042	89.19	-50.7734792372398
89.29	-36.7884043619142	89.29	-74.1492777609665	89.29	-51.0512127155098
89.39	-40.0462197919751	89.39	-76.958574092032	89.39	-51.3189408819499
89.49	-43.4225222039686	89.49	-79.851951022988	89.49	-51.57666373658
89.59	-46.9173115980084	89.59	-82.823305540046	89.59	-51.8182782658698
89.7	-50.530587975004	89.7	-85.9262574440436	89.7	-52.0885605277399
89.8	-54.262351332909	89.8	-89.1608067349807	89.8	-52.2778672820898
89.9	-58.0748149759529	89.9	-92.5239209659594	89.9	-52.38316608282
90.01	-62.0290487059947	90.01	-95.934551982964	90.01	-52.4174946878599
90.11	-66.1250525239439	90.11	-99.3926997859944	90.11	-52.3808530972198
90.21	-70.353982688971	90.21	-102.89836437596	90.21	-52.27324131089
90.31	-74.6061959589497	90.31	-106.451545752975	90.31	-52.09465932888
90.42	-78.8816923350169	90.42	-109.964686236026	90.42	-51.7953361697099
90.52	-83.1804718169451	90.52	-113.437785826022	90.52	-51.3142020294999
90.62	-87.5025344039386	90.62	-116.87694753698	90.62	-50.6573599217799
90.72	-91.7995567609751	90.72	-120.228551567948	90.72	-49.7800337886498
90.83	-96.0715388869176	90.83	-123.492597919949	90.83	-48.7918668701699
90.93	-100.356267480947	90.93	-126.66908659196	90.93	-47.6928591663399
91.04	-104.592672738931	91.04	-129.758017585004	91.04	-46.4830106771699
91.14	-108.780754658937	91.14	-132.661876285056	91.14	-45.0648067896999
91.25	-112.920513243921	91.25	-135.383046608013	91.25	-43.4889547561599
91.35	-117.01194849195	91.35	-137.921528555012	91.35	-41.7554545765599
91.45	-120.987141849014	91.45	-140.364879803997	91.45	-39.9140772323798
91.55	-124.863920622943	91.55	-142.713100357014	91.55	-38.0258925274699
91.66	-128.64228481294	91.66	-144.966190212017	91.66	-36.0909004618499
91.76	-132.370557755962	91.76	-147.124149370029	91.76	-34.1091010354999
91.87	-136.048739452008	91.87	-149.18697783105	91.87	-32.0804942484398
91.97	-139.676829900964	91.97	-151.076627235057	91.97	-29.9949502944998
92.07	-143.25482910192	92.07	-152.793097581025	92.07	-27.8346418669
92.17	-146.782737056014	92.17	-154.433903482982	92.17	-25.6970835785999
92.28	-150.244972183941	92.28	-155.996661025029	92.28	-23.53156817736
92.38	-153.641534485018	92.38	-157.481370206028	92.38	-21.3380956631899
92.49	-157.040342513938	92.49	-158.888031028027	92.49	-19.11666603607
92.59	-160.423568962983	92.59	-160.21664348898	92.59	-16.8672792960198
92.7	-163.791213833974	92.7	-161.517501133972	92.7	-14.64022898648
92.8	-167.143277124978	92.8	-162.79060396198	92.8	-12.4510966867299
92.9	-170.479758835995	92.9	-164.035951973005	92.9	-10.2998823967699
93	-173.805067100943	93	-165.331593527981	93	-8.19671592273985
93.11	-177.119201918003	93.11	-166.677528625996	93.11	-6.15942457143981
93.21	-180.422163287972	93.21	-168.073757267962	93.21	-4.18800834285982
93.32	-183.729532790949	93.32	-169.520279452968	93.32	-2.28246723700987
93.42	-187.041310425002	93.42	-170.982504687004	93.42	-0.408210759919925
93.52	-190.35749619195	93.52	-172.430827385028	93.52	1.46877480697016
93.62	-193.678090090998	93.62	-173.865247544995	93.62	3.34848946366018
93.73	-196.90662598498	93.73	-175.235471626024	93.73	5.28122675360998
93.83	-200.035963925984	93.83	-176.541499625955	93.83	7.28256825606999
93.93	-203.066103910942	93.93	-177.783331545015	93.93	9.35251397106018
94.03	-205.992637809914	94.03	-178.960967384	94.03	11.4910638985801
94.14	-208.81556562199	94.14	-180.074407143024	94.14	13.69821803862
94.24	-211.534887347966	94.24	-181.008223529034	94.24	15.9929375476902
94.34	-214.15060298591	94.34	-181.762416541005	94.34	18.3680824751802
94.44	-216.662712537982	94.44	-182.371576674996	94.44	20.7890623271401
94.55	-218.945009964955	94.55	-182.865309516046	94.55	23.2218633849901
94.65	-220.997495267966	94.65	-183.243615064953	94.65	25.6664856487301
94.76	-222.916634580997	94.76	-183.50649332001	94.76	28.12292911837
94.86	-224.709567855939	94.86	-183.653944283037	94.86	30.5911937939001
94.97	-226.376295093928	94.97	-183.603105646057	94.97	33.1541419833601
95.07	-227.916816292918	95.07	-183.353977408046	95.07	35.6855676486101
95.18	-229.331131453932	95.18	-182.906559569005	95.18	38.1854707896601
95.28	-230.540670718938	95.28	-182.376279421987	95.28	40.63489024999
95.38	-231.545434088957	95.38	-181.763136966993	95.38	43.04096598022
95.49	-232.345421562968	95.49	-181.067132204021	95.49	45.40369798035
95.59	-233.066839179969	95.59	-180.288265132958	95.59	47.7230862503901
95.69	-233.70968693996	95.69	-179.403778058031	95.69	50.02188848627
95.8	-234.273964841918	95.8	-178.375338122009	95.8	52.2598676875201
95.9	-234.75967288698	95.9	-177.20294532603	95.9	54.43702385416
96.01	-235.139732287962	96.01	-175.969461976024	96.01	56.47049467815
96.11	-235.391761841925	96.11	-174.674888074037	96.11	58.48648619762
96.21	-235.515761547958	96.21	-173.319223618023	96.21	60.4849984125702
96.31	-235.590301265006	96.31	-171.902468611052	96.31	62.4660313229901
96.41	-235.615380991021	96.41	-170.42462304903	96.41	64.4295849289001
96.51	-235.591000726913	96.51	-168.848931772004	96.51	66.3853356072901
96.62	-235.517160472909	96.62	-167.175394778951	96.62	68.31090215455
96.72	-235.39386022901	96.72	-165.426769764963	96.72	70.1835268747402
96.82	-235.177302034913	96.82	-163.641389587042	96.82	72.04344676831
96.93	-234.867485890959	96.93	-161.819254247007	96.93	73.8906618352801
97.03	-234.491490581945	97.03	-159.960363743039	97.03	75.72517207563
97.13	-234.071697313993	97.13	-158.064718075025	97.13	77.54697748938
97.24	-233.608106084944	97.24	-156.115474610033	97.24	79.3729207106502
97.34	-233.100716895933	97.34	-154.11263334704	97.34	81.1592037791902
97.45	-232.549529746962	97.45	-152.056194286956	97.45	82.905826695
97.55	-231.920496075986	97.55	-149.982912592009	97.55	84.60311308107
97.65	-231.213615883007	97.65	-147.892788264016	97.65	86.27344414101
97.76	-230.428889168934	97.76	-145.785821301047	97.76	87.9168198748401
97.86	-229.610113893955	97.86	-143.662011704009	97.86	89.5332402825402
97.96	-228.757290057956	97.96	-141.544722177969	97.96	91.09934265971
98.07	-227.870417659915	98.07	-139.404566407961	98.07	92.6104647586401
98.17	-226.949496700968	98.17	-137.24154439501	98.17	94.0666065793101
98.28	-225.986444766022	98.28	-135.072498772956	98.28	95.4509254876001
98.38	-224.958186757931	98.38	-132.897429541003	98.38	96.8072194437501
98.48	-223.864722676922	98.48	-130.716336700971	98.48	98.1354884477801
98.58	-222.740101085947	98.58	-128.529220251039	98.58	99.4357324996802
98.68	-221.584321983983	98.68	-126.336080193028	98.68	100.70795159944
98.79	-220.397385370006	98.79	-124.145014352052	98.79	101.93596550486
98.89	-219.17929124595	98.89	-121.956022728	98.89	103.0966991204
98.99	-217.930039609996	98.99	-119.745742617965	98.99	104.2135151505
99.09	-216.627978834936	99.09	-117.543560333957	99.09	105.29107584287
99.2	-215.273108917927	99.2	-115.349475876997	99.2	106.32938119749
99.3	-213.873512277019	99.3	-113.163489246972	99.3	107.32843121438
99.4	-212.45226400697	99.4	-110.985600442973	99.4	108.28822589354
99.5	-211.009364106985	99.5	-108.850188604947	99.5	109.17438609631
99.61	-209.544812577974	99.61	-106.726143574974	99.61	109.99637035057
99.71	-208.058609419936	99.71	-104.613465353054	99.71	110.75417865634
99.82	-206.545863752012	99.82	-102.504056113048	99.82	111.46399125581
99.92	-205.006575574998	99.92	-100.397915853023	99.92	112.14888324452
100.02	-203.440744887985	100.02	-98.295044576048	100.02	112.80885462246
100.13	-201.870023321931	100.13	-96.1954422799636	100.13	113.44390538963
100.23	-200.294410875017	100.23	-94.1283514730458	100.23	114.02479303792
100.33	-198.713907547926	100.33	-92.0785903399519	100.33	114.56180850325
100.44	-197.128513340999	100.44	-90.0461588799999	100.44	115.0549517856
100.54	-195.555728306999	100.54	-87.9966779559709	100.54	115.53860202365
100.65	-193.980609594973	100.65	-85.9612577230564	100.65	116.00330068951
100.75	-192.403157204012	100.75	-83.9398981829618	100.75	116.44904778316
100.85	-190.828262013952	100.85	-81.9325993339817	100.85	116.87584330463
100.95	-189.255924025019	100.95	-79.9393611780488	100.95	117.28368725389
101.05	-187.686143238011	101.05	-77.9780508410113	101.05	117.67221255684
101.16	-186.118919652017	101.16	-76.0486683250292	101.16	118.02647636122
101.26	-184.554253266924	101.26	-74.1219711200074	101.26	118.37572117514
101.36	-182.987878131939	101.36	-72.2131410419706	101.36	118.7096560627
101.46	-181.419794247972	101.46	-70.3221780920558	101.46	119.02828102389
101.56	-179.832501559986	101.56	-68.4490822700354	101.56	119.33159605871
101.66	-178.240942920979	101.66	-66.5938535760233	101.66	119.61960116716
101.77	-176.645118330953	101.77	-64.7908632560075	101.77	119.85792510159
101.87	-175.04502779002	101.87	-63.0263954800512	101.87	120.05601774285
101.98	-173.440671297953	101.98	-61.3004502480408	101.98	120.21387909093
102.08	-171.846903289975	102.08	-59.5951604310585	102.08	120.33187621997
102.18	-170.263723768016	102.18	-57.9105260300139	102.18	120.42495198221
102.29	-168.691132730942	102.29	-56.2465470439975	102.29	120.49310637765
102.39	-167.133396129998	102.39	-54.6032234740323	102.39	120.53633940628
102.49	-165.590513964958	102.49	-53.0086950279838	102.49	120.52651136035
102.59	-164.062486236958	102.59	-51.4474154369964	102.59	120.49402294426
102.69	-162.549312943952	102.69	-49.9193847009565	102.69	120.43887415802
102.8	-161.071828507943	102.8	-48.3902315729665	102.8	120.39543624927
102.9	-159.607940346973	102.9	-46.8736718839864	102.9	120.35425933716
103.01	-158.157648460929	103.01	-45.3697056340161	103.01	120.31534342171
103.11	-156.706098412997	103.11	-43.8783328249883	103.11	120.2786885029
103.21	-155.25329020295	103.21	-42.3995534539472	103.21	120.24429458073
103.32	-153.799223832948	103.32	-40.9627538369932	103.32	120.2036097622
103.42	-152.343899299922	103.42	-39.5515551809922	103.42	120.15092025642
103.53	-150.887316606941	103.53	-38.1378177800116	103.53	120.11436577116
103.63	-149.448520252008	103.63	-36.7370879019973	103.63	120.063545602
103.74	-148.027510236943	103.74	-35.3493655450166	103.74	119.99845974895
103.84	-146.603452139971	103.84	-33.9746507110021	103.84	119.91910821201
103.95	-145.198438543957	103.95	-32.612943399954	103.95	119.82549099117
104.05	-143.812469447994	104.05	-31.2857513710014	104.05	119.6961003267
104.15	-142.44554485299	104.15	-29.9858674260349	104.15	119.55718791708
104.26	-141.097664758945	104.26	-28.713291565964	104.26	119.4087537623
104.36	-139.797620744957	104.36	-27.4386374760525	104.36	119.25934975538
104.46	-138.525191212011	104.46	-26.1782839479565	104.46	119.1146896872
104.56	-137.280376159993	104.56	-24.9322309820172	104.56	118.97477355776
104.67	-136.044131087942	104.67	-23.7004785769841	104.67	118.83960136705
104.77	-134.816455994951	104.77	-22.4830267350171	104.77	118.70917311508
104.87	-133.597350882951	104.87	-21.2947147240357	104.87	118.5974411129
104.98	-132.38681575092	104.98	-20.1355425430165	104.98	118.48418376061
105.08	-131.20630427693	105.08	-18.9840024330579	105.08	118.39090881795
105.18	-130.046039392937	105.18	-17.8473015920417	105.18	118.29136458645
105.28	-128.906021099965	105.28	-16.7254400199681	105.28	118.18555106612
105.39	-127.757457816983	105.39	-15.6184177169507	105.39	118.07346825693
105.49	-126.62057114494	105.49	-14.5262346829895	105.49	117.95511615891
105.59	-125.495361082926	105.59	-13.4640727339956	105.59	117.83676663418
105.69	-124.381827630941	105.69	-12.4291638560408	105.69	117.71141062855
105.79	-123.279970790009	105.79	-11.4215080490112	105.79	117.579048142
105.89	-122.188234321925	105.89	-10.4262660449876	105.89	117.4257268635
106	-121.106618227941	106	-9.44343784294688	106	117.27166839293
106.1	-120.01366882896	106.1	-8.47302344402578	106.1	117.11687273029
106.2	-118.919163192913	106.2	-7.51502284697381	106.2	116.96133987558
106.3	-117.823101320937	106.3	-6.58990178101249	106.3	116.78460409952
106.4	-116.725483212008	106.4	-5.68121272101507	106.4	116.60155669177
106.51	-115.626308866013	106.51	-4.78895566595838	106.51	116.41219765233
106.61	-114.552225437933	106.61	-3.89794880095451	106.61	116.21025511906
106.72	-113.480489095991	106.72	-3.01096013799906	106.72	116.00273814616
106.82	-112.41109983996	106.82	-2.12798967800154	106.82	115.78964673364
106.92	-111.345613905996	106.92	-1.24903742096194	106.92	115.5709808815
107.03	-110.284031295009	107.03	-0.37410336699395	107.03	115.34674058974
107.13	-109.226352006999	107.13	0.483096652033055	107.13	115.12985718112
107.23	-108.172576041966	107.23	1.34001304502362	107.23	114.915037232
107.33	-107.13381961591	107.33	2.21711154097193	107.33	114.72274647164
107.43	-106.092239010991	107.43	3.09794461304591	107.43	114.53809361039
107.54	-105.047834224933	107.54	3.98251226204138	107.54	114.36107864826
107.64	-103.973958104007	107.64	4.87081448704885	107.64	114.19170158524
107.74	-102.893354481012	107.74	5.7628512889778	107.74	114.02996242134
107.84	-101.806023354925	107.84	6.64307639897288	107.84	113.87143110563
107.95	-100.711964725974	107.95	7.53213570999378	107.95	113.71890981097
108.05	-99.6111785949552	108.05	8.4300292220405	108.05	113.57239853737
108.15	-98.5004299739103	108.15	9.35047276698242	108.15	113.41896596206
108.25	-97.3797188629533	108.25	10.2760159370519	108.25	113.2639055087
108.36	-96.2379290459694	108.36	11.2066587309982	108.36	113.10721717729
108.46	-95.0929042419375	108.46	12.1424011509816	108.46	112.94890096782
108.56	-93.9446444509713	108.56	13.0832431949557	108.56	112.78895688029
108.66	-92.793149672957	108.66	14.0355671909447	108.66	112.63053225522
108.77	-91.6384199080085	108.77	14.9993731389486	108.77	112.4736270926
108.87	-90.484485751972	108.87	15.990207307027	108.87	112.32267144336
108.97	-89.2924504800021	108.97	16.9874238019929	108.97	112.17486313463
109.08	-88.0623140919852	109.08	17.9910226249831	109.08	112.0302021664
109.18	-86.7973115749692	109.18	19.0010037749744	109.18	111.88868853867
109.28	-85.4974429289541	109.28	20.0173672519668	109.28	111.75032225145
109.39	-84.16270815394	109.39	21.0329058589878	109.39	111.61192670176
109.49	-82.7931072499268	109.49	22.0508733079896	109.49	111.43785887807
109.59	-81.3886402179378	109.59	23.0712695979491	109.59	111.22811878037
109.7	-79.9438975969906	109.7	24.0877124019789	109.7	110.97955906816
109.8	-78.458879389018	109.8	25.1002017220117	109.8	110.69217974143
109.9	-76.9295549979461	109.9	26.1087375549778	109.9	110.3659808002
110.01	-75.3948211489615	110.01	27.1133199030373	110.01	110.00096224445
110.11	-73.8546778409273	110.11	28.0976778769855	110.11	109.58085318588
110.21	-72.3091250739571	110.21	29.0901080650201	110.21	109.12854075322
110.31	-70.7581628479375	110.31	30.0906104660044	110.31	108.64402494649
110.42	-69.1739361359396	110.42	31.1063922789572	110.42	108.13048236865
110.52	-67.5564449359172	110.52	32.1341997910167	110.52	107.62355603124
110.62	-65.9056892490071	110.62	33.1740330029788	110.62	107.12324593426
110.73	-64.227078534941	110.73	34.2258919130245	110.73	106.62955207771
110.83	-62.5206127920137	110.83	35.2897765219495	110.83	106.1424744616
110.93	-60.7862920199977	110.93	36.3987673399606	110.93	105.66723856689
111.03	-59.0241162209395	111.03	37.552864366944	111.03	105.2038443936
111.14	-57.2505844819489	111.14	38.7683384890352	111.14	104.76856283002
111.24	-55.4137685819569	111.24	40.0168931220151	111.24	104.33850674743
111.34	-53.5136685199404	111.34	41.2985282630416	111.34	103.91367614582
111.44	-51.5781393239649	111.44	42.6132439140474	111.44	103.49407102518
111.54	-49.6071809949399	111.54	43.9610400740094	111.54	103.07969138553
111.65	-47.6007935319558	111.65	45.3254692170049	111.65	102.67058878944
111.75	-45.5589769359221	111.75	46.7427489819556	111.75	102.25105265429
111.87	-43.4817312069526	111.87	48.2128793699985	111.87	101.82108298005
111.97	-41.3456158469216	111.97	49.7027798710405	111.97	101.37545428576
112.07	-39.1506308559428	112.07	51.2124504859912	112.07	100.91416657142
112.18	-36.8802771449737	112.18	52.741891213941	112.18	100.43721983702
112.28	-34.5864829379252	112.28	54.2911020550036	112.28	99.9446140825702
112.39	-32.2692482329785	112.39	55.8600830099749	112.39	99.4363493080701
112.49	-29.9285730309293	112.49	57.4730562740342	112.49	98.91320721121
112.59	-27.5644573309819	112.59	59.1300218450215	112.59	98.375187792
112.69	-25.1427869779945	112.69	60.8474272520425	112.69	97.8222394878501
112.79	-22.6635619709441	112.79	62.5890548529924	112.79	97.27007288141
112.9	-20.1267823109674	112.9	64.3549046490079	112.9	96.71868797266
113	-17.5558884939164	113	66.1449766399755	113	96.1680847616202
113.11	-14.950880520928	113.11	67.9592708260088	113.11	95.61826324828
113.22	-12.3117583909789	113.22	69.825573301955	113.22	95.06289537041
113.32	-9.63852210497862	113.32	71.7438840659952	113.32	94.5019811280001
113.42	-6.95649923090969	113.42	73.7142031190388	113.42	93.9355205210501
113.53	-4.14895086191791	113.53	75.7123082670432	113.53	93.3627318518702
113.63	-1.2158769980033	113.63	77.7381995089854	113.63	92.7836151204402
113.73	1.80860820501039	113.73	79.791876844979	113.73	92.19817032677
113.84	4.92450474598627	113.84	81.873340275024	113.84	91.6063974708601
113.94	8.1318126270844	113.94	83.9598286810315	113.94	91.0108630030901
114.05	11.430531846031	114.05	86.1795618669703	114.05	90.4230478199901
114.15	14.8206624030536	114.15	88.5325398329542	114.15	89.84295192158
114.25	18.4326607929961	114.25	90.9909764840222	114.25	89.2769033701002
114.36	22.2665270140396	114.36	93.5548718209702	114.36	88.7249021655501
114.46	26.3475886359856	114.46	96.2242258440256	114.46	88.1869483079101
114.56	30.5591067500472	114.56	98.9990385520514	114.56	87.6630417972102
114.66	34.9010813580435	114.66	101.879309945957	114.66	87.1531826334302
114.77	39.373512460088	114.77	104.917671960948	114.77	86.5795462590602
114.87	43.9764000540208	114.87	108.114124597023	114.87	85.9421326741001
114.97	48.4726815139993	114.97	111.491428972954	114.97	85.23837542817
115.07	52.8623568390003	115.07	114.921365283976	115.07	84.45679362473
115.18	57.1454260290238	115.18	118.403933530999	115.18	83.5973872637701
115.28	61.1914325920679	115.28	121.939133714022	115.28	82.66015634529
115.38	65.0003765280189	115.38	125.526965832023	115.38	81.64510086929
115.49	68.572257836081	115.49	128.75577240095	115.49	80.3776259791802
115.59	71.9070765160268	115.59	131.625553421941	115.59	78.8577316749401
115.7	74.7081285190916	115.7	134.136308894995	115.7	77.0854179565801
115.8	76.9754138460712	115.8	136.235406882975	115.8	75.1385093816101
115.9	78.7089324960561	115.9	137.922847387017	115.9	73.0170059500401
116	80.1457470960258	116	139.198630405986	116	70.72090766185
116.1	81.2858576480266	116.1	140.06275594204	116.1	68.25021451706
116.21	82.1292641500122	116.21	140.479375470022	116.21	65.8657820420501
116.31	82.6759666030057	116.31	140.213790378994	116.31	63.3329116241301
116.42	82.9259650070071	116.42	139.266000668044	116.42	60.65160326331
116.52	82.6931456890634	116.52	138.047663820998	116.52	57.9964518162102
116.63	81.9775086490608	116.63	136.558779838992	116.63	55.36745728281
116.73	81.0757579380379	116.73	134.799348722026	116.73	52.7646196631202
116.83	79.9878935530387	116.83	132.769370468964	116.83	50.18793895713
116.94	78.7139154959959	116.94	130.468845080941	116.94	47.63741516485
117.04	77.2538237670233	117.04	127.764057708987	117.04	45.16544711118
117.15	75.6076183649839	117.15	124.655008355035	117.15	42.7720347961
117.25	73.63482802009	117.25	121.177545540036	117.25	40.19632269325
117.35	71.3354527340471	117.35	117.566367876975	117.35	37.6730094152902
117.46	68.709492505036	117.46	113.82147536699	117.46	35.20209496223
117.56	65.9430610060099	117.56	109.942868008943	117.56	32.7835793340601
117.66	63.0361582370824	117.66	105.930545803972	117.66	30.41746253079
117.76	59.9887841990494	117.76	101.742836147992	117.76	28.2025432189201
117.87	56.8009388910014	117.87	97.325994358016	117.87	26.0850767151302
117.97	53.4206644360893	117.97	92.680020433022	117.97	24.0650630194101
118.07	49.7816431490037	118.07	87.9386292219806	118.07	22.0901033068601
118.18	45.8838750309951	118.18	83.1018207239822	118.18	20.1601975775001
118.28	41.8678313510554	118.28	78.1695949390269	118.28	18.2753458313101
118.39	37.7335121090709	118.39	73.1419518680241	118.39	16.4355480682901
118.49	33.4809173050417	118.49	67.9704595230533	118.49	14.6443301778101
118.59	29.1100469390813	118.59	62.6232447269786	118.59	12.9361366682301
118.69	24.6209010110761	118.69	57.1003074800274	118.69	11.3109675395402
118.79	19.8550287150283	118.79	51.4433203850331	118.79	9.6700241252301
118.89	14.8124300479822	118.89	45.7060281270287	118.89	8.06705110865003
119	9.5450628900835	119	39.888430703968	119	6.5020484897802
119.1	4.11924492402704	119.1	33.9905281169877	119.1	4.97501626864016
119.2	-1.46502384995983	119.2	28.0123203659741	119.2	3.48595444522015
119.3	-7.20774342994446	119.3	21.7933251700515	119.3	2.03283154671019
119.41	-13.1089138179732	119.41	15.3335425300156	119.41	0.615647573100064
119.51	-19.3789505240147	119.51	8.68140443401444	119.51	-0.769123364959823
119.62	-26.0178535489786	119.62	1.86878405702373	119.62	-2.1559257758399
119.72	-33.0256228919552	119.72	-5.10431860004701	119.72	-3.54475965953993
119.82	-40.2438077469469	119.82	-12.2379035369704	119.82	-4.93562501604994
119.93	-47.6724081129305	119.93	-19.5319707539738	119.93	-6.32852184537991
120.03	-55.3114239909291	120.03	-27.0424058990102	120.03	-7.56892028410983
120.13	-63.1608553790102	120.13	-34.7900711659577	120.13	-8.67768252604995
120.23	-71.0092707099648	120.23	-42.7749665550436	120.23	-9.65480857121981
120.34	-78.8791136569671	120.34	-50.8366097850512	120.34	-10.4982669467899
120.44	-86.7703842209266	120.44	-58.9750008570036	120.44	-11.20805765277
120.54	-94.4726668889189	120.54	-67.1901397710144	120.54	-11.7841806891599
120.65	-101.985961661967	120.65	-75.4820265259468	120.65	-12.22663605595
120.75	-109.310268538934	120.75	-83.467300226971	120.75	-12.3634944253999
120.86	-116.445587520957	120.86	-91.161053457995	120.86	-12.1874047091399
120.96	-123.132846654926	120.96	-98.5632862190187	120.96	-11.69836690715
121.06	-129.39776259293	121.06	-105.618112862999	121.06	-11.0509108828498
121.16	-135.240335335993	121.16	-112.304671195034	121.16	-10.2241744424199
121.26	-140.871996450983	121.26	-118.622961216033	121.26	-9.21815758585987
121.36	-146.270302265975	121.36	-124.572982925997	121.36	-8.03286031317985
121.47	-151.435252779947	121.47	-130.154736324016	121.47	-6.92735457750993
121.57	-156.366847993922	121.57	-135.133522798014	121.57	-5.64122511359
121.67	-161.065087908014	121.67	-139.524707765986	121.67	-4.1898373390199
121.77	-165.421027715979	121.77	-143.711652124011	121.77	-2.74512058154985
121.88	-169.434667419978	121.88	-147.679263287046	121.88	-1.31442592955988
121.98	-173.365078973006	121.98	-151.427541254975	121.98	0.102246616950019
122.08	-177.186545721952	122.08	-154.956486027004	122.08	1.50489705798007
122.18	-180.899067666019	122.18	-158.266097604951	122.18	2.89352539354004
122.28	-184.502644806912	122.28	-161.258878780018	122.28	4.25668402734014
122.39	-187.997277142927	122.39	-163.94528652404	122.39	5.58391598743002
122.49	-191.288677734974	122.49	-166.325320837018	122.49	7.13429322696002
122.6	-194.388096909961	122.6	-168.63368033205	122.6	8.64740048067003
122.7	-197.295534665955	122.7	-170.854999591029	122.7	10.1386031661401
122.8	-200.119935808971	122.8	-172.989278613954	122.8	11.6079012833901
122.9	-202.861300337986	122.9	-175.036517401963	122.9	13.0552948324001
123	-205.51962825391	123	-176.996715954033	123	14.3864968726202
123.11	-208.094919555947	123.11	-178.829154679988	123.11	15.6534773201802
123.21	-210.587174243983	123.21	-180.53383358199	123.21	16.8562361750702
123.32	-212.937382516998	123.32	-182.208249867017	123.32	18.0062210335801
123.42	-215.145544374991	123.42	-183.841946561984	123.42	19.1138888676501
123.53	-217.305946757961	123.53	-185.434923668026	123.53	20.1792396772802
123.63	-219.407339339	123.63	-186.987181184008	123.63	21.2022734624802
123.73	-221.449722119019	123.73	-188.498719111976	123.73	22.18299022325
123.84	-223.433095098017	123.84	-189.937664272975	123.84	23.094253335
123.94	-225.357458273947	123.94	-191.307616157019	123.94	23.93246330883
124.05	-227.193199641988	124.05	-192.608574763995	124.05	24.79190708531
124.15	-228.940319199978	124.15	-193.88125968203	124.15	25.6206147483
124.25	-230.598816949964	124.25	-195.125670912034	124.25	26.4185862978101
124.36	-232.227702691944	124.36	-196.341808454008	124.36	27.1858217338401
124.46	-233.82697642694	124.46	-197.529672308974	124.46	27.9223210563901
124.56	-235.396638154953	124.56	-198.656999997979	124.56	28.6307347342001
124.66	-236.936687875982	124.66	-199.73440451804	124.66	29.30044977329
124.77	-238.406063293951	124.77	-200.761885866996	124.77	29.93146617367
124.87	-239.811409495928	124.87	-201.771317223006	124.87	30.5509205599002
124.98	-241.152726478958	124.98	-202.759099096966	124.98	31.16241242091
125.08	-242.45962625298	125.08	-203.725231488988	125.08	31.76594175667
125.18	-243.732108815948	125.18	-204.66971439896	125.18	32.36150856721
125.28	-244.970174168998	125.28	-205.592547826996	125.28	32.9080505581501
125.38	-246.173822312926	125.38	-206.476912307039	125.38	33.4290322794502
125.49	-247.343053245004	125.49	-207.322807838977	125.49	33.9244537310901
125.59	-248.462742785932	125.59	-208.162496899035	125.59	34.3916644443401
125.69	-249.532890935939	125.69	-208.985366493948	125.69	34.8412774131801
125.8	-250.594559987007	125.8	-209.791416623034	125.8	35.2732926376
125.9	-251.641104857981	125.9	-210.580647285951	125.9	35.6877101176101
126.01	-252.672525546018	126.01	-211.353058483041	126.01	36.08452985321
126.11	-253.688822052936	126.11	-212.093557629032	126.11	36.4637202481401
126.22	-254.689994377941	126.22	-212.807854283028	126.22	36.8195717430702
126.32	-255.657055187953	126.32	-213.495948446052	126.32	37.1931466323701
126.42	-256.59000448195	126.42	-214.174659582	126.42	37.5609803660801
126.53	-257.488842259932	126.53	-214.84398769303	126.53	37.9230729442102
126.63	-258.368692704948	126.63	-215.503932776983	126.63	38.2794243667701
126.73	-259.229555814954	126.73	-216.154494834996	126.73	38.63003463374
126.83	-260.071431591996	126.83	-216.795673867978	126.83	38.9559164111501
126.94	-260.894320033913	126.94	-217.418050532046	126.94	39.2664890410102
127.04	-261.672980496996	127.04	-218.021624827998	127.04	39.5617525233101
127.14	-262.411448768944	127.14	-218.62148934099	127.14	39.8417384543102
127.25	-263.109724851006	127.25	-219.211934513055	127.25	40.1121563933502
127.35	-263.786796076943	127.35	-219.792960342033	127.35	40.3730063404202
127.46	-264.442662445958	127.46	-220.364566829971	127.46	40.6242882955101
127.56	-265.077323959986	127.56	-220.92675397505	127.56	40.84076161266
127.67	-265.690780616978	127.67	-221.470615216958	127.67	41.0353686428502
127.77	-266.283032417959	127.77	-221.996150556038	127.77	41.2081093860901
127.87	-266.856782669947	127.87	-222.503359991947	127.87	41.37797117635
127.98	-267.412031373965	127.98	-223.001662865954	127.98	41.5355346716302
128.08	-267.974019175995	128.08	-223.491059178968	128.08	41.6807998719302
128.19	-268.538710285952	128.19	-223.97154893099	128.19	41.81376677724
128.29	-269.106104703951	128.29	-224.443132120996	128.29	41.9344353875701
128.39	-269.676202429991	128.39	-224.890220750012	128.39	42.06109701185
128.49	-270.249003464983	128.49	-225.312814815993	128.49	42.1937516501001
128.6	-270.812544787987	128.6	-225.710914319961	128.6	42.3576399482701
128.7	-271.366826401959	128.7	-226.093425822	128.7	42.5398195553701
128.8	-271.911848304967	128.8	-226.460349324043	128.8	42.74029047142
128.91	-272.444907188969	128.91	-226.811684824952	128.91	42.9590526964001
129.01	-272.966003054989	129.01	-227.147432325978	129.01	43.1961062303201
129.12	-273.475135902913	129.12	-227.467591824961	129.12	43.4394880548001
129.22	-273.972305731945	129.22	-227.77673060898	129.22	43.6846308835301
129.33	-274.445412650948	129.33	-228.074848679057	129.33	43.9315347164901
129.43	-274.904574170932	129.43	-228.377534034962	129.43	44.1619082447502
129.53	-275.349790292012	129.53	-228.684786678059	129.53	44.3757514683201
129.64	-275.793024032964	129.64	-228.996606606984	129.64	44.57306438718
129.75	-276.234275392994	129.75	-229.312993821964	129.75	44.75384700134
129.86	-276.673544373011	129.86	-229.633948324022	129.86	44.9059994183201
129.96	-277.110830973015	129.96	-229.949130096998	129.96	45.04997916505
130.07	-277.546135193006	130.07	-230.258539142028	130.07	45.1857862415401
130.17	-277.975667090914	130.17	-230.562175457976	130.17	45.32538366615
130.27	-278.399426667988	130.27	-230.855471759014	130.27	45.4733387252202
130.38	-278.829513815936	130.38	-231.138428046052	130.38	45.6296514187502
130.48	-279.255811021926	130.48	-231.411044317952	130.48	45.79432174673
130.58	-279.678318288006	130.58	-231.673320575055	130.58	45.9673497091602
130.68	-280.097035612926	130.68	-231.92121408897	130.68	46.1489880930701
130.79	-280.511962996911	130.79	-232.156201494035	130.79	46.33776026512
130.89	-280.916776864956	130.89	-232.378282789	130.89	46.5457661178001
130.99	-281.311477217969	130.99	-232.597797989001	130.99	46.7525481241802
131.09	-281.69606405595	131.09	-232.814747094949	131.09	46.9581062842401
131.2	-282.074327319947	131.2	-233.029130106047	131.2	47.162440598
131.3	-282.446267008936	131.3	-233.240947021955	131.3	47.36555106544
131.4	-282.811883124964	131.4	-233.450197844036	131.4	47.56111411232
131.5	-283.171175664961	131.5	-233.656254585981	131.5	47.74975772347
131.61	-283.517415312986	131.61	-233.859117248016	131.61	47.9314818988901
131.71	-283.849988190013	131.71	-234.06282855899	131.71	48.1060338515702
131.81	-284.168894295931	131.81	-234.265911885018	131.81	48.27489021483
131.91	-284.480457203927	131.91	-234.468367227009	131.91	48.4380509886801
132.01	-284.78467691491	132.01	-234.670194583032	132.01	48.5955161731
132.11	-285.081553428995	132.11	-234.871393955018	132.11	48.74055644951
132.21	-285.371086746977	132.21	-235.069703873023	132.21	48.8748194080402
132.32	-285.653276866924	132.32	-235.265124337957	132.32	48.9983050487002
132.42	-285.931069701974	132.42	-235.457655349023	132.42	49.11733694576
132.52	-286.204465252013	132.52	-235.647924891964	132.52	49.2312871143501
132.63	-286.480192834915	132.63	-235.835932965983	132.63	49.3401555544901
132.73	-286.758866329933	132.73	-236.021679571991	132.73	49.4439422661801
132.83	-287.040485735929	132.83	-236.205164708963	132.83	49.54264724942
132.93	-287.32505105495	132.93	-236.384837966966	132.93	49.6407668266701
133.04	-287.612562284949	133.04	-236.562229860056	133.04	49.7367704830201
133.14	-287.893793367971	133.14	-236.737340389027	133.14	49.8373875370801
133.24	-288.168744302993	133.24	-236.912431022006	133.24	49.9409703986802
133.34	-288.437415090016	133.34	-237.087501760016	133.34	50.04751906784
133.45	-288.696859817946	133.45	-237.26255260101	133.45	50.15703354454
133.55	-288.94707848599	133.55	-237.437583547035	133.55	50.2695138288001
133.66	-289.188071094941	133.66	-237.615157504024	133.66	50.37317095436
133.76	-289.419837644914	133.76	-237.795097716003	133.76	50.4681816773001
133.87	-289.649518882925	133.87	-237.977404182971	133.87	50.55454599763
133.97	-289.877114811929	133.97	-238.163627315998	133.97	50.6277675928701
134.07	-290.102625428972	134.07	-238.352236598985	134.07	50.6893769779402
134.17	-290.335276795986	134.17	-238.543232032953	134.17	50.7393741528601
134.27	-290.575068910925	134.27	-238.736613618016	134.27	50.7777591176102
134.37	-290.822001774927	134.37	-238.932381353038	134.37	50.8116726210301
134.48	-291.076075387991	134.48	-239.129141787998	134.48	50.8425081147701
134.58	-291.337289750004	134.58	-239.326894921987	134.58	50.87026559883
134.68	-291.591912400918	134.68	-239.523077848048	134.68	50.90673403947
134.79	-291.839943338914	134.79	-239.717867322042	134.79	50.9517366806
134.89	-292.074241818	134.89	-239.91126334397	134.89	51.0052735222102
134.99	-292.294807836015	134.99	-240.103265914968	134.99	51.0673445643202
135.1	-292.501641395006	135.1	-240.293875034013	135.1	51.13794980691
135.2	-292.694742492017	135.2	-240.482085495046	135.2	51.2043619964402
135.3	-292.874111130004	135.3	-240.667897297953	135.3	51.2665811329001
135.42	-293.041214399977	135.42	-240.851310442054	135.42	51.31746646747
135.52	-293.196052303983	135.52	-241.033718378958	135.52	51.3556245484801
135.63	-293.338624840999	135.63	-241.215121110031	135.63	51.3810553759302
135.73	-293.482664469934	135.73	-241.395518634022	135.73	51.3937589498301
135.83	-293.628171193973	135.83	-241.574910951044	135.83	51.3937352701701
135.94	-293.775145009931	135.94	-241.753298060985	135.94	51.3824514303001
136.04	-293.92358591997	136.04	-241.929600716048	136.04	51.3609866785401
136.14	-294.06882707292	136.14	-242.10381891703	136.14	51.32934101491
136.25	-294.210868469008	136.25	-242.276957868967	136.25	51.30024169296
136.35	-294.349710106985	136.35	-242.449017571971	136.35	51.2736887126901
136.45	-294.483884894021	136.45	-242.619998026953	136.45	51.2496820741102
136.56	-294.613392830911	136.56	-242.789899234026	136.56	51.2282217772
136.66	-294.738233916974	136.66	-242.958721192963	136.66	51.20464097133
136.77	-294.858408153004	136.77	-243.122521757982	136.77	51.1828818015401
136.88	-294.977820011013	136.88	-243.281300929993	136.88	51.1629442678201
136.98	-295.09708336991	136.98	-243.435058707973	136.98	51.1433612768402
137.09	-295.216198229014	137.09	-243.584874341991	137.09	51.12305358025
137.19	-295.33983144097	137.19	-243.73074783	137.19	51.1020211780602
137.29	-295.467983002936	137.29	-243.872679173023	137.29	51.0802640702501
137.39	-295.600652917983	137.39	-244.01066837197	137.39	51.06168672995
137.5	-295.73784118395	137.5	-244.147088979048	137.5	51.0445294819402
137.6	-295.879547800951	137.6	-244.281940994028	137.6	51.02879232623
137.7	-296.022762398934	137.7	-244.415224418049	137.7	51.01914211346
137.81	-296.167484976991	137.81	-244.55088139598	137.81	51.01163669859
137.92	-296.309811062997	137.92	-244.688911927028	137.92	51.0062760816301
138.02	-296.44912677702	138.02	-244.829316011987	138.02	51.0030602625702
138.12	-296.585432119969	138.12	-244.972093650972	138.12	51.0019892414202
138.24	-296.718727091957	138.24	-245.118113416993	138.24	50.9991840732802
138.34	-296.849011692984	138.34	-245.265844794972	138.34	50.9961752730901
138.45	-296.975818071019	138.45	-245.415287786045	138.45	50.9890583677302
138.55	-297.099146225946	138.55	-245.564068835961	138.55	50.9795930324102
138.65	-297.218996159017	138.65	-245.712187944036	138.65	50.9677792671301
138.75	-297.338378238919	138.75	-245.859645110954	138.75	50.9536170718901
138.85	-297.457292467925	138.85	-246.006440337055	138.85	50.9371064466801
138.96	-297.575738845012	138.96	-246.152573621998	138.96	50.9177795397902
139.06	-297.693717370976	139.06	-246.297654399996	139.06	50.8960269173901
139.18	-297.81546703498	139.18	-246.441682670024	139.18	50.8718485794701
139.28	-297.940987837933	139.28	-246.58378985896	139.28	50.8491234709201
139.39	-298.070279778926	139.39	-246.725506481994	139.39	50.8263210768101
139.49	-298.203810709992	139.49	-246.866832539013	139.49	50.8034413971601
139.59	-298.341580631927	139.59	-247.007768030016	139.59	50.7804844319402
139.7	-298.483589544958	139.7	-247.148312953982	139.7	50.7616891715201
139.8	-298.629837446924	139.8	-247.283422256032	139.8	50.75210067249
139.91	-298.774946457911	139.91	-247.41309593503	139.91	50.7517189348401
140.01	-298.922531525932	140.01	-247.537333990977	140.01	50.7610118103001
140.11	-299.072592649964	140.11	-247.656526991022	140.11	50.77958873271
140.21	-299.220890840957	140.21	-247.770674934031	140.21	50.8074497020501
140.31	-299.367426098001	140.31	-247.879777820003	140.31	50.84459471834
140.42	-299.512198420985	140.42	-247.983835649961	140.42	50.88564589969
140.52	-299.655207810019	140.52	-248.086658250031	140.52	50.9304083670901
140.63	-299.796454264992	140.63	-248.188245621009	140.63	50.9788821205501
140.73	-299.937161625962	140.73	-248.288597761984	140.73	51.0268281697102
140.84	-300.077329890996	140.84	-248.392759731018	140.84	51.0692014579901
140.94	-300.222336942966	140.94	-248.500731525951	140.94	51.1060019853802
141.04	-300.368567833971	141.04	-248.612513149055	141.04	51.1372297518802
141.16	-300.516022562988	141.16	-248.728104598968	141.16	51.1628847574801
141.26	-300.664701130017	141.26	-248.850396430953	141.26	51.1813002863502
141.36	-300.814603536992	141.36	-248.978991259037	141.36	51.1928737234502
141.47	-300.964320982985	141.47	-249.113889082992	141.47	51.2029829506901
141.57	-301.113853469928	141.57	-249.251280078056	141.57	51.2118228470702
141.68	-301.263200997937	141.68	-249.391164241047	141.68	51.2193934125802
141.78	-301.411139726952	141.78	-249.53354157401	141.78	51.22569464722
141.88	-301.557669657996	141.88	-249.678412076946	141.88	51.2307265510001
141.99	-301.702790790955	141.99	-249.823936709959	141.99	51.2349193650601
142.09	-301.846503125944	142.09	-249.968976042965	142.09	51.23941251883
142.2	-301.991217369959	142.2	-250.113530076987	142.2	51.2442060123202
142.32	-302.136933521979	142.32	-250.254708256989	142.32	51.2509665613701
142.43	-302.283651583934	142.43	-250.392907969058	142.43	51.2592967810201
142.53	-302.432780353001	142.53	-250.528129211034	142.53	51.2691966712402
142.63	-302.584319828952	142.63	-250.660371984964	142.63	51.2806662320402
142.73	-302.738270012014	142.73	-250.789636290051	142.73	51.29611617063
142.84	-302.89463090196	142.84	-250.908064244982	142.84	51.3234043684501
142.94	-303.056641953958	142.94	-251.01565584896	142.94	51.3625308255001
143.05	-303.220331836997	143.05	-251.114250143019	143.05	51.4130653006601
143.15	-303.385700551985	143.15	-251.204986554967	143.15	51.47386836447
143.25	-303.550337391016	143.25	-251.287865086056	143.25	51.5449400169301
143.36	-303.714242353976	143.36	-251.362885735034	143.36	51.6262802580501
143.46	-303.877415440979	143.46	-251.430048503039	143.46	51.7211285423
143.56	-304.039856652935	143.56	-251.488509671049	143.56	51.8263572573301
143.67	-304.20156598791	143.67	-251.538269239973	143.67	51.94196640313
143.77	-304.353484649937	143.77	-251.579327210038	143.77	52.0655452725101
143.87	-304.495612639016	143.87	-251.619541460968	143.87	52.1892359840002
144.01	-304.624710499979	144.01	-251.658911995037	144.01	52.3130385376001
144.11	-304.744749562929	144.11	-251.69743880997	144.11	52.4369529333302
144.21	-304.855729829001	144.21	-251.735121908041	144.21	52.5609791711701
144.31	-304.957651297968	144.31	-251.769948706965	144.31	52.67807103398
144.42	-305.050513968922	144.42	-251.802486529982	144.42	52.7876611995202
144.52	-305.12123022595	144.52	-251.832735378002	144.52	52.8865102132901
144.62	-305.169800068938	144.62	-251.861538966978	144.62	52.9777456876601
144.72	-305.196223496978	144.72	-251.888897298045	144.72	53.0613676226501
144.83	-305.209559307968	144.83	-251.914810370977	144.83	53.1373760182401
144.93	-305.20980750191	144.93	-251.939278186001	144.93	53.20577087445
145.03	-305.196968078917	145.03	-251.962300743003	145.03	53.2534645743401
145.14	-305.171041040012	145.14	-251.98916638999	145.14	53.27516876994
145.24	-305.137879610925	145.24	-252.019875126052	145.24	53.2708834612601
145.34	-305.097483791997	145.34	-252.056439534044	145.34	53.2476548654301
145.45	-305.049853583	145.45	-252.098292287997	145.45	53.2060503047
145.55	-305.008076602007	145.55	-252.145433392002	145.55	53.14606977907
145.65	-304.972152847995	145.65	-252.197862841967	145.65	53.06771328854
145.75	-304.942082321986	145.75	-252.255580640963	145.75	52.9768340604202
145.85	-304.917865022958	145.85	-252.312088062013	145.85	52.8799308207102
145.96	-304.902313034972	145.96	-252.367385105003	145.96	52.7770035694302
146.06	-304.889880284918	146.06	-252.421471770049	146.06	52.6811399235001
146.17	-304.880566770976	146.17	-252.469059709028	146.17	52.59762823089
146.27	-304.868519266961	146.27	-252.510148921033	146.27	52.52646849161
146.37	-304.853737771964	146.37	-252.544739407995	146.37	52.46766070565
146.48	-304.836222287008	146.48	-252.572831169005	146.48	52.42401695761
146.58	-304.815972810957	146.58	-252.597194602004	146.58	52.3872207742402
146.69	-304.795039000965	146.69	-252.617829706992	146.69	52.3572721555301
146.79	-304.77850058594	146.79	-252.634736483969	146.79	52.32831787418
146.89	-304.766357567019	146.89	-252.654413659002	146.89	52.2938592041702
147	-304.755797859002	147	-252.676861232999	147	52.2538961454901
147.12	-304.752367537958	147.12	-252.702079204028	147.12	52.2084286981501
147.23	-304.756066602977	147.23	-252.730067574021	147.23	52.1595065175702
147.33	-304.766895054968	147.33	-252.760913218026	147.33	52.11212245895
147.45	-304.784852893022	147.45	-252.794616136043	147.45	52.0662765222601
147.55	-304.802597833941	147.55	-252.831176327049	147.55	52.01915662295
147.65	-304.820129877953	147.65	-252.867823395036	147.65	51.9790792342501
147.75	-304.835399369949	147.75	-252.904557337956	147.75	51.9460443561601
147.86	-304.843326577952	147.86	-252.941378156947	147.86	51.92005198868
147.96	-304.843911502985	147.96	-252.978285852009	147.96	51.9011021318201
148.06	-304.837154143911	148.06	-253.017291531023	148.06	51.87984139433
148.16	-304.823054501981	148.16	-253.060194914042	148.16	51.85447005538
148.27	-304.799452244993	148.27	-253.106996000952	148.27	51.8229384595501
148.37	-304.766347374994	148.37	-253.157607917046	148.37	51.7802537516701
148.48	-304.723739889937	148.48	-253.212030661984	148.48	51.7264159317101
148.58	-304.67897207393	148.58	-253.27026423497	148.58	51.6614249996901
148.68	-304.632043927995	148.68	-253.332308637027	148.68	51.5852809556101
148.78	-304.582955450996	148.78	-253.398163867018	148.78	51.4958234686902
148.89	-304.531706642933	148.89	-253.470069702985	148.89	51.3908127629701
149.02	-304.476443193948	149.02	-253.548026141971	149.02	51.27024883845
149.13	-304.421964178005	149.13	-253.630022079051	149.13	51.1434850863801
149.23	-304.368269594988	149.23	-253.714257790989	149.23	51.0123212275702
149.34	-304.317519774941	149.34	-253.800733280059	149.34	50.8767572620301
149.44	-304.269714718998	149.44	-253.889448543987	149.44	50.73679318976
149.54	-304.224854425911	149.54	-253.980403584023	149.54	50.5905747006001
149.64	-304.182938896929	149.64	-254.07303547604	149.64	50.4434637928302
149.77	-304.143968130916	149.77	-254.167344219013	149.77	50.29546046646
149.87	-304.119649340009	149.87	-254.263329813966	149.87	50.1487250522501
149.97	-304.109982521936	149.97	-254.358752482972	149.97	50.0054973261701
150.08	-304.116821988941	150.08	-254.453612228986	150.08	49.8657772882201
150.18	-304.135368666948	150.18	-254.547909049052	150.18	49.72956493838
150.28	-304.165622554933	150.28	-254.641642944989	150.28	49.5968602766701
150.39	-304.20758365392	150.39	-254.734813917025	150.39	49.4793705137302
150.49	-304.261251964022	150.49	-254.826544433968	150.49	49.3779731789801
150.59	-304.327238198994	150.59	-254.916834497976	150.59	49.29452258258
150.7	-304.405542357927	150.7	-255.006247032043	150.7	49.2236567262301
150.8	-304.49616444298	150.8	-255.094782036053	150.8	49.1653756099502
150.9	-304.587397240994	150.9	-255.182439511032	150.9	49.1196792337301
151.01	-304.679240754922	151.01	-255.269219456977	151.01	49.08656759758
151.11	-304.771694981923	151.11	-255.355121872981	151.11	49.06665141583
151.21	-304.86475992393	151.21	-255.441066900971	151.21	49.0590105478901
151.32	-304.955623495971	151.32	-255.527054540039	151.32	49.06364499375
151.42	-305.049351910952	151.42	-255.613084789957	151.42	49.0688475427701
151.52	-305.145945168988	151.52	-255.700035179984	151.52	49.0737406655202
151.62	-305.244792557005	151.62	-255.787905711031	151.62	49.0783243620201
151.73	-305.345894072957	151.73	-255.876696382984	151.73	49.0825986322501
151.83	-305.449249719004	151.83	-255.966407195046	151.83	49.08375139163
151.93	-305.554859494009	151.93	-256.05396831395	151.93	49.08991868781
152.03	-305.660673741954	152.03	-256.139379739011	152.03	49.1011005208102
152.14	-305.76476829799	152.14	-256.22264147205	152.14	49.1166861762802
152.24	-305.867143158935	152.24	-256.30283337	152.24	49.1375957948101
152.34	-305.970610411919	152.34	-256.379955433999	152.34	49.1638293764101
152.45	-306.070103843012	152.45	-256.454007664047	152.45	49.1953869210802
152.55	-306.165623450966	152.55	-256.524990060029	152.55	49.2302187733902
152.65	-306.257169236915	152.65	-256.594654785999	152.65	49.2646486027801
152.75	-306.34474119995	152.75	-256.660026396048	152.75	49.30165185413
152.85	-306.429563980942	152.85	-256.721104890971	152.85	49.34404061203
152.95	-306.511637580911	152.95	-256.780960104948	152.95	49.38367882882
153.06	-306.593011653945	153.06	-256.839592037977	153.06	49.42056650451
153.16	-306.675610367961	153.16	-256.897000688014	153.16	49.4547036391
153.26	-306.759433721936	153.26	-256.953186058013	153.26	49.48609023259
153.37	-306.844481717008	153.37	-257.006137038957	153.37	49.5179620333901
153.47	-306.930754352948	153.47	-257.058570089043	153.47	49.5476025831101
153.57	-307.017020170974	153.57	-257.110485208045	153.57	49.57706153717
153.68	-307.103279171997	153.68	-257.160130232023	153.68	49.6100152261301
153.78	-307.189531356926	153.78	-257.210480608023	153.78	49.64348820512
153.88	-307.274552082959	153.88	-257.261536333999	153.88	49.67748047412
153.98	-307.358341351915	153.98	-257.313297409951	153.98	49.7119920331501
154.08	-307.440899162998	154.08	-257.365763838038	154.08	49.7457914244801
154.19	-307.522225517005	154.19	-257.417682670962	154.19	49.7801315925901
154.31	-307.610180518964	154.31	-257.469053909972	154.31	49.8150125374601
154.41	-307.704764170012	154.41	-257.521888663973	154.41	49.8471985106901
154.52	-307.805976469922	154.52	-257.573470472948	154.52	49.8794059706702
154.62	-307.915048875998	154.62	-257.623799337011	154.62	49.9116349174
154.72	-308.031981388922	154.72	-257.672875256958	154.72	49.94388535088
154.82	-308.156774008921	154.82	-257.720698233015	154.82	49.98401737763
154.92	-308.289426734973	154.92	-257.771860181037	154.92	50.02743908051
155.02	-308.429939566963	155.02	-257.826361102047	155.02	50.0741504595301
155.13	-308.572957465003	155.13	-257.884200995022	155.13	50.12538297239
155.23	-308.718480426933	155.23	-257.946632806011	155.23	50.1798836746301
155.33	-308.858648348973	155.33	-258.01365653399	155.33	50.23765256626
155.43	-308.993461227942	155.43	-258.08527217896	155.43	50.2986896472701
155.54	-309.122919067022	155.54	-258.161479741034	155.54	50.3629949176601
155.64	-309.247021863939	155.64	-258.242279219985	155.64	50.4252133360101
155.75	-309.365769618921	155.75	-258.321058273964	155.75	50.49195724469
155.85	-309.478129745003	155.85	-258.397816902971	155.85	50.5553665372001
155.96	-309.584102241956	155.96	-258.467963188991	155.96	50.6200331306601
156.06	-309.683687108986	156.06	-258.531497133049	156.06	50.6859570250802
156.16	-309.782239388937	156.16	-258.588418734007	156.16	50.75313822046
156.27	-309.87975907999	156.27	-258.638727993002	156.27	50.8215767167901
156.37	-309.976246182941	156.37	-258.682424910035	156.37	50.8902399261102
156.49	-310.071700698927	156.49	-258.715982306967	156.49	50.9626550259401
156.59	-310.172479722951	156.59	-258.739400184027	156.59	51.0388220162701
156.71	-310.273517041992	156.71	-258.752678540986	156.71	51.1240959385402
156.81	-310.374812655937	156.81	-258.762429720036	156.81	51.2118644503601
156.91	-310.47739915391	156.91	-258.768653722996	156.91	51.30212755172
157.01	-310.581276533981	157.01	-258.771350547022	157.01	51.39488524263
157.12	-310.686444797966	157.12	-258.770520194048	157.12	51.4964946198202
157.22	-310.792903943934	157.22	-258.767346289005	157.22	51.60070584398
157.33	-310.900653973931	157.33	-258.761828832007	157.33	51.7075189150802
157.43	-311.009352907945	157.43	-258.753967823964	157.43	51.81796642111
157.53	-311.119000744952	157.53	-258.747290440965	157.53	51.9285211845502
157.64	-311.22324038995	157.64	-258.741796683012	157.64	52.0391832053901
157.74	-311.327138055958	157.74	-258.737486552036	157.74	52.1499524836402
157.84	-311.430693742977	157.84	-258.734360045992	157.84	52.2608290193101
157.95	-311.533907451917	157.95	-258.732417164993	157.95	52.37147083339
158.05	-311.636779180958	158.05	-258.737932225017	158.05	52.4756036112302
158.16	-311.742450705992	158.16	-258.750905225043	158.16	52.5668702561202
158.26	-311.850922025997	158.26	-258.770152540023	158.26	52.6515206073701
158.36	-311.962193143017	158.36	-258.79567416996	158.36	52.7295546649802
158.46	-312.076606033997	158.46	-258.827470114056	158.46	52.80097242896
158.57	-312.194160700983	158.57	-258.865540372994	158.57	52.8657738993001
158.67	-312.314857141928	158.67	-258.909884945979	158.67	52.9271008508201
158.77	-312.438695357969	158.77	-258.960191413053	158.77	52.98526570451
158.88	-312.563151269956	158.88	-259.016459773989	158.88	53.0402684603701
158.98	-312.688224879935	158.98	-259.078690027991	158.98	53.09245109741
159.08	-312.813916185974	159.08	-259.140607862037	159.08	53.1480879302502
159.18	-312.937083414909	159.18	-259.202213273966	159.18	53.2071789589101
159.29	-313.057726564921	159.29	-259.263506265029	159.29	53.2697241833902
159.39	-313.175845637943	159.39	-259.324486836022	159.39	53.33319952573
159.5	-313.291440632952	159.5	-259.382397904005	159.5	53.40036206672
159.6	-313.398505752957	159.6	-259.437239471026	159.6	53.47121180637
159.7	-313.500910595963	159.7	-259.489011535948	159.7	53.5426069698501
159.81	-313.598655160945	159.81	-259.538026519976	159.81	53.6142351361701
159.91	-313.694263525917	159.91	-259.584284424022	159.91	53.6860963053201
160.01	-313.787735692017	160.01	-259.627785246039	160.01	53.7581904773201
160.11	-313.879071657993	160.11	-259.668528987959	160.11	53.8245118557901
160.22	-313.96827142396	160.22	-259.704499237046	160.22	53.89094644963
160.32	-314.05533499094	160.32	-259.736271717998	160.32	53.95691853413
160.42	-314.13748468492	160.42	-259.763846430019	160.42	54.02495218724
160.52	-314.214720506925	160.52	-259.789980455025	160.52	54.09229032817
160.63	-314.293048252011	160.63	-259.814673791993	160.63	54.1589329569301
160.73	-314.368598325018	160.73	-259.837926441946	160.73	54.2248800735101
160.83	-314.441370724921	160.83	-259.859738403975	160.83	54.2901316779201
160.94	-314.511365452972	160.94	-259.880109678988	160.94	54.3519100974301
161.04	-314.57858250792	161.04	-259.893195736026	161.04	54.4160598615802
161.14	-314.638859792922	161.14	-259.898996577022	161.14	54.4885867667402
161.24	-314.692197309	161.24	-259.899528611982	161.24	54.5636048040001
161.35	-314.738595055019	161.35	-259.894216118028	161.35	54.6416896980801
161.45	-314.780830703967	161.45	-259.883059095046	161.45	54.72284144898
161.56	-314.818904255958	161.56	-259.866057542013	161.56	54.8070600566901
161.66	-314.852815712015	161.66	-259.843211459952	161.66	54.89018342439
161.76	-314.882565071002	161.76	-259.820615262015	161.76	54.9661171376801
161.87	-314.901795235983	161.87	-259.798268948998	161.87	55.0348611965601
161.97	-314.913343584976	161.97	-259.776172521015	161.97	55.0991932737501
162.07	-314.91721011696	162.07	-259.760170508002	162.07	55.15326883972
162.18	-314.917556929004	162.18	-259.750262909051	162.18	55.1970878944601
162.28	-314.914384022018	162.28	-259.746449724048	162.28	55.23065043799
162.38	-314.907691394978	162.38	-259.748730954016	162.38	55.2475993735602
162.49	-314.897479048	162.49	-259.753331853972	162.49	55.2545468224601
162.6	-314.883746980968	162.6	-259.76315510502	162.6	55.2485901030202
162.71	-314.87682962495	162.71	-259.778200708979	162.71	55.23389131206
162.81	-314.876726978923	162.81	-259.792374249969	162.81	55.2165448639801
162.91	-314.889796138914	162.91	-259.805675727989	162.91	55.1965507587802
163.01	-314.913199728949	163.01	-259.81810514304	163.01	55.17390899646
163.12	-314.946937748914	163.12	-259.829662496031	163.12	55.1486195770101
163.22	-314.991010198924	163.22	-259.840347786053	163.22	55.1310169302801
163.32	-315.045417078977	163.32	-259.850603108021	163.32	55.1206589617801
163.42	-315.107048004961	163.42	-259.860428462048	163.42	55.12390276823
163.53	-315.175902976989	163.53	-259.87359859198	163.53	55.1341362283502
163.63	-315.251981994948	163.63	-259.887210817055	163.63	55.1542620238201
163.73	-315.324950629929	163.73	-259.901265136023	163.73	55.18428015464
163.84	-315.394808880001	163.84	-259.915761550019	163.84	55.2241906208002
163.94	-315.461556746982	163.94	-259.930700058021	163.94	55.2708830385702
164.04	-315.525194229963	164.04	-259.945401538971	164.04	55.3250365290201
164.15	-315.58317085296	164.15	-259.959865994006	164.15	55.3866510921501
164.25	-315.635486613928	164.25	-259.974093423011	164.25	55.4453922981302
164.35	-315.682141514912	164.35	-259.987641730049	164.35	55.5017022414301
164.45	-315.726245939004	164.45	-260.000510916029	164.45	55.55558092208
164.55	-315.767799884952	164.55	-260.012700980951	164.55	55.6070283400501
164.65	-315.806803354917	164.65	-260.024211925042	164.65	55.6534940183402
164.76	-315.843256347989	164.76	-260.037405481057	164.76	55.69261622418
164.88	-315.877158863941	164.88	-260.052281647972	164.88	55.7243949575501
164.99	-315.907307232919	164.99	-260.068840427039	164.99	55.75194060221
165.09	-315.933701455947	165.09	-260.087760938973	165.09	55.7745740370701
165.19	-315.958892009007	165.19	-260.109043184002	165.19	55.7922952621401
165.29	-315.982878893919	165.29	-260.132687162013	165.29	55.8051042774201
165.4	-316.005662108978	165.4	-260.158692871983	165.4	55.8130010829001
165.5	-316.027241653956	165.5	-260.187060315047	165.5	55.8147820092301
165.6	-316.047617529989	165.6	-260.214632330985	165.6	55.8136042157802
165.7	-316.072001050998	165.7	-260.241408921047	165.7	55.8120181795501
165.81	-316.100392216981	165.81	-260.265028351	165.81	55.8123856333301
165.91	-316.13279102794	165.91	-260.285490621982	165.91	55.8147065771202
166.02	-316.170401152021	166.02	-260.302795733992	166.02	55.81898101091
166.12	-316.213222590932	166.12	-260.31694368703	166.12	55.82520893471
166.23	-316.261255343989	166.23	-260.332797285059	166.23	55.8337388571502
166.33	-316.314499410964	166.33	-260.356674315972	166.33	55.8382529918402
166.44	-316.380963457959	166.44	-260.388574779995	166.44	55.8387513387801
166.54	-316.460647485997	166.54	-260.428498675992	166.54	55.8364375673102
166.64	-316.553551494962	166.64	-260.479603163958	166.64	55.8281545180901
166.74	-316.654464169005	166.74	-260.541888244006	166.74	55.8139021911002
166.87	-316.763385509944	166.87	-260.615353915	166.87	55.7936805863501
166.97	-316.880315518006	166.97	-260.700000178986	166.97	55.7754983701702
167.08	-317.00525419194	167.08	-260.792578192991	167.08	55.7626043847002
167.18	-317.134504240926	167.18	-260.893087955992	167.18	55.7549986299502
167.28	-317.265228288989	167.28	-260.996666663004	167.28	55.75233259726
167.39	-317.397426336925	167.39	-261.096996527954	167.39	55.7609240730501
167.49	-317.523089716019	167.49	-261.194077551977	167.49	55.7807730573101
167.59	-317.642218427977	167.59	-261.287909732005	167.59	55.8118795500402
167.71	-317.754812472003	167.71	-261.378493070993	167.71	55.8505462607002
167.81	-317.860871849007	167.81	-261.471798644038	167.81	55.8879647366401
167.91	-317.96301853592	167.91	-261.564923767992	167.91	55.92703765954
168.02	-318.053184248015	168.02	-261.65786844399	168.02	55.95975636309
168.12	-318.131368986997	168.12	-261.753881513982	168.12	55.9828720051201
168.22	-318.201270040959	168.22	-261.852962977969	168.22	55.9963845856601
168.32	-318.265724788944	168.32	-261.955112835949	168.32	56.00029410468
168.43	-318.324733230952	168.43	-262.060331087014	168.43	55.9972225394301
168.6	-318.37829536596	168.6	-262.167179187031	168.6	55.9805401520901
168.71	-318.430716436978	168.71	-262.271916171017	168.71	55.9539879069
168.81	-318.481767516005	168.81	-262.374542037946	168.81	55.9212630944101
168.91	-318.531448602926	168.91	-262.469085712951	168.91	55.8911741672501
169.01	-318.577137720013	169.01	-262.558449878043	169.01	55.8608184437401
169.11	-318.626903150971	169.11	-262.642634532995	169.11	55.83019592389
169.21	-318.680744896938	169.21	-262.721639678034	169.21	55.80361185055
169.31	-318.738662957003	169.31	-262.791162404028	169.31	55.78514020277
169.42	-318.796924318917	169.42	-262.849477796976	169.42	55.77650589686
169.52	-318.860755871015	169.52	-262.896585854946	169.52	55.7750869556202
169.62	-318.930157613977	169.62	-262.933925126049	169.62	55.7875131168302
169.72	-319.000824303998	169.72	-262.965236571972	169.72	55.81004341628
169.82	-319.072984871013	169.82	-262.990520193966	169.82	55.84267785396
169.93	-319.146639313999	169.93	-263.009775993055	169.93	55.8816834171301
170.03	-319.221787632955	170.03	-263.02832358806	170.03	55.9269673740401
170.13	-319.304310046959	170.13	-263.045546641024	170.13	55.97914606395
170.23	-319.394206556922	170.23	-263.061445151038	170.23	56.0339142439701
170.34	-319.48881123401	170.34	-263.080322027008	170.34	56.0871979350801
170.44	-319.59185709195	170.44	-263.103902183957	170.44	56.1372722209501
170.56	-319.698117241956	170.56	-263.132185621998	170.56	56.1841371015801
170.66	-319.807591683912	170.66	-263.165172342042	170.66	56.23367279599
170.77	-319.920280416909	170.77	-263.198918067019	170.77	56.2898235802001
170.87	-320.040170656966	170.87	-263.233422797953	170.87	56.34992352691
170.97	-320.16726240397	170.97	-263.271267969003	170.97	56.4151242142101
171.08	-320.299132859986	171.08	-263.307133958961	171.08	56.4855183738402
171.19	-320.429901804914	171.19	-263.341637108056	171.19	56.5604896665701
171.29	-320.559569240004	171.29	-263.374777415947	171.29	56.6400380923902
171.39	-320.690801091018	171.39	-263.406554881954	171.39	56.7281508664301
171.52	-320.823597360004	171.52	-263.43696950596	171.52	56.82482798869
171.64	-320.957958044914	171.64	-263.468717154979	171.64	56.92495079618
171.75	-321.091720534923	171.75	-263.501797826052	171.75	57.02263906989
171.87	-321.220984787942	171.87	-263.540155797045	171.87	57.1139485337702
171.97	-321.341763588975	171.97	-263.583791067049	171.97	57.2015451151502
172.08	-321.45405693791	172.08	-263.630122202017	172.08	57.2880102486602
172.18	-321.560287633019	172.18	-263.679149201948	172.18	57.37334393431
172.28	-321.660455674987	172.28	-263.730872066049	172.28	57.45538355969
172.38	-321.754561063017	172.38	-263.783647813966	172.38	57.5318720646001
172.49	-321.843949192953	172.49	-263.840659036987	172.49	57.5956396428201
172.59	-321.932317354936	172.59	-263.901905733974	172.59	57.6466862943401
172.7	-322.019665549988	172.7	-263.964692042009	172.7	57.69013068217
172.8	-322.108156389959	172.8	-264.029017959047	172.8	57.7259728063
172.9	-322.201689916938	172.9	-264.094883487019	172.9	57.7542126667401
173.03	-322.300266128991	173.03	-264.162288623993	173.03	57.77619565919
173.14	-322.403885027938	173.14	-264.230551799983	173.14	57.7963006464601
173.25	-322.512555522962	173.25	-264.293701937049	173.25	57.8204987041902
173.35	-322.623655635994	173.35	-264.351739035988	173.35	57.8509524447801
173.45	-322.737185366918	173.45	-264.406306078968	173.45	57.8899189284401
173.55	-322.851799321938	173.55	-264.454220474022	173.55	57.9405807462501
173.65	-322.963800207958	173.65	-264.495482221037	173.65	58.0029378982101
173.76	-323.07318802691	173.76	-264.530091320012	173.76	58.0769992937702
173.86	-323.179962777999	173.86	-264.558119137973	173.86	58.1600715885502
173.96	-323.284124460997	173.96	-264.581004220986	173.96	58.25071623655
174.07	-323.379624994004	174.07	-264.598746569959	174.07	58.3475878420601
174.17	-323.46646437793	174.17	-264.612027757039	174.17	58.4463075422701
174.27	-323.544633702909	174.27	-264.626818855959	174.27	58.5409042615601
174.37	-323.616754945988	174.37	-264.643119868992	174.37	58.6313779999201
174.48	-323.682828106939	174.48	-264.66093079398	174.48	58.7177287573502
174.58	-323.742853187014	174.58	-264.680251632967	174.58	58.7939084520201
174.68	-323.796830183937	174.68	-264.709795592012	174.68	58.85120387719
174.79	-323.852771166912	174.79	-264.749562671	174.79	58.8896061234101
174.89	-323.910676134915	174.89	-264.799481501996	174.89	58.9118085350502
174.99	-323.970545087946	174.99	-264.858113539958	174.99	58.9192496581201
175.09	-324.038426108018	175.09	-264.925458785001	175.09	58.9119294926201
175.19	-324.114319195019	175.19	-265.00151723701	175.19	58.88984803855
175.3	-324.198224348947	175.3	-265.086288894963	175.3	58.86101736294
175.4	-324.290141570941	175.4	-265.169893448046	175.4	58.8353177774601
175.5	-324.384076302977	175.5	-265.252330897056	175.5	58.81274928211
175.61	-324.480028545963	175.61	-265.333601240968	175.61	58.7993599587402
175.72	-324.577998300924	175.72	-265.404991272021	175.72	58.8038630140801
175.82	-324.669973498999	175.82	-265.466500992034	175.82	58.8262584481301
175.92	-324.755954140983	175.92	-265.518130401006	175.92	58.8665462608902
176.02	-324.835940228013	176.02	-265.559879498028	176.02	58.91873189636
176.12	-324.909931757929	176.12	-265.601326868023	176.12	58.9732367689
176.25	-324.973941516987	176.25	-265.642472513036	176.25	59.0300608785101
176.36	-325.03587693293	176.36	-265.683316432046	176.36	59.0811921581802
176.46	-325.095738007008	176.46	-265.733738935978	176.46	59.1167502962
176.56	-325.159519292924	176.56	-265.79374002597	176.56	59.13673529258
176.67	-325.22722079193	176.67	-265.863319702021	176.67	59.14114714733
176.77	-325.298842504935	176.77	-265.942477962994	176.77	59.1259986453001
176.87	-325.374384430006	176.87	-266.031214810027	176.87	59.0991972146902
176.97	-325.453846568962	176.97	-266.11776258801	176.97	59.0725105099001
177.08	-325.537056379972	177.08	-266.202121297056	177.08	59.0519330869301
177.18	-325.624013862011	177.18	-266.274712352015	177.18	59.0470435314001
177.28	-325.71870623201	177.28	-266.335535753001	177.28	59.0578418433201
177.38	-325.813226061996	177.38	-266.384591498991	177.38	59.0843280227
177.48	-325.907573349923	177.48	-266.421879589984	177.48	59.1265020695302
177.59	-326.001748096928	177.59	-266.447400028028	177.59	59.1841914429001
177.69	-326.095750303921	177.69	-266.467456715986	177.69	59.25109223748
177.8	-326.181951701983	177.8	-266.482049654996	177.8	59.3311916684001
177.9	-326.260352291001	177.9	-266.491178845058	177.9	59.4165823074801
178	-326.330952071999	178	-266.506611941054	178	59.49549650032
178.11	-326.393923584988	178.11	-266.528348941961	178.11	59.5679342469202
178.21	-326.449266830991	178.21	-266.556389848006	178.21	59.6338955472802
178.32	-326.496981808987	178.32	-266.590734658962	178.32	59.6857521338001
178.42	-326.537068519997	178.42	-266.632064947999	178.42	59.7228224342301
178.52	-326.56951805302	178.52	-266.681349928035	178.52	59.7441372348
178.63	-326.598895318966	178.63	-266.738589599981	178.63	59.7498690764402
178.73	-326.625200316926	178.73	-266.797480056994	178.73	59.74632186447
178.84	-326.65606131502	178.84	-266.858021301005	178.84	59.7334955989002
178.94	-326.691478313933	178.94	-266.920213330991	178.94	59.7113902797202
179.04	-326.731451311957	179.04	-266.984056146043	179.04	59.6799969974802
179.14	-326.775980310003	179.14	-267.049478380954	179.14	59.6439520287702
179.25	-326.825065307958	179.25	-267.120177200013	179.25	59.59955820802
179.35	-326.881544972935	179.35	-267.196152602992	179.35	59.5544438028202
179.45	-326.945419304934	179.45	-267.276723018995	179.45	59.5092903854202
179.55	-327.016697212912	179.55	-267.360919233056	179.55	59.46506716958
179.65	-327.090813788004	179.65	-267.448741245971	179.65	59.42177415531
179.75	-327.167769029984	179.75	-267.540189056035	179.75	59.37941134261
179.85	-327.247562938965	179.85	-267.635262665976	179.85	59.3408173983101
179.96	-327.330195513923	179.96	-267.719497383951	179.96	59.3204570116201
180.06	-327.414612134021	180.06	-267.792893212004	180.06	59.31833909198
180.16	-327.500812796984	180.16	-267.855521516026	180.16	59.32982736282
180.26	-327.588797504973	180.26	-267.903685131046	180.26	59.3608106454602
180.37	-327.675727589963	180.37	-267.93738405695	180.37	59.4123217156401
180.47	-327.761603051954	180.47	-267.956618293965	180.47	59.4843605733601
180.58	-327.846423890946	180.58	-267.967254989003	180.58	59.5624607563701
180.68	-327.930766006943	180.68	-267.973854835986	180.68	59.6463818330801
180.79	-328.014743736958	180.79	-267.97641783196	180.79	59.7350279756002
180.89	-328.098357080989	180.89	-267.974943979993	180.89	59.8266563449801
180.99	-328.181606038015	180.99	-267.983897966019	180.99	59.9068022520102
181.1	-328.265545231943	181.1	-268.003279791969	181.1	59.97604159626
181.2	-328.350174661978	181.2	-268.033089457958	181.2	60.0343743777401
181.33	-328.435494328915	181.33	-268.074535855021	181.33	60.0807060409401
181.44	-328.515807913959	181.44	-268.121984674963	181.44	60.12067089549
181.54	-328.591115416998	181.54	-268.17543591801	181.54	60.1510445098901
181.64	-328.653509408923	181.64	-268.229022433957	181.64	60.1819730870001
181.74	-328.702413992005	181.74	-268.278183532971	181.74	60.2180173178102
181.85	-328.73771482798	181.85	-268.322919215052	181.85	60.2534808836701
181.95	-328.759411916963	181.95	-268.363229479974	181.95	60.2883637845901
182.05	-328.767505258952	182.05	-268.399114327963	182.05	60.32266602057
182.15	-328.761994854972	182.15	-268.427232329032	182.15	60.3512456931101
182.26	-328.746191886921	182.26	-268.451792469023	182.26	60.3698938180102
182.36	-328.722431509959	182.36	-268.471585853035	182.36	60.3797049507802
182.46	-328.696410040948	182.46	-268.492246793016	182.46	60.3750447818001
182.57	-328.66812748091	182.57	-268.513775287033	182.57	60.35591331108
182.67	-328.64549125793	182.67	-268.536171335995	182.67	60.32562172231
182.77	-328.628501372918	182.77	-268.559434941039	182.77	60.2841700155001
183.04	-328.617157823942	183.04	-268.58567474801	183.04	60.2374810147202
183.14	-328.612642407961	183.14	-268.61022983303	183.14	60.19021564422
183.26	-328.621237996913	183.26	-268.633100197007	183.26	60.1423739039901
183.36	-328.642944590001	183.36	-268.657627269022	183.36	60.0985217929602
183.46	-328.674451004986	183.46	-268.679602065049	183.46	60.0628682953202
183.56	-328.713422086935	183.56	-268.699024583952	183.56	60.03659520681
183.67	-328.759857835962	183.67	-268.715894826983	183.67	60.0197025274301
183.77	-328.813758252977	183.77	-268.727574797026	183.77	60.0211111256901
183.87	-328.873392970991	183.87	-268.73406449397	183.87	60.03750981789
183.97	-328.938761988979	183.97	-268.734394703984	183.97	60.06986781778
184.07	-329.00530039899	184.07	-268.726456779973	184.07	60.1179586199301
184.18	-329.071826403947	184.18	-268.71491164502	184.18	60.1771213000901
184.28	-329.132057131915	184.28	-268.699759300034	184.28	60.2456254911301
184.38	-329.185992583007	184.38	-268.680999743992	184.38	60.32347119306
184.48	-329.233632758019	184.48	-268.658632978031	184.48	60.4106584058701
184.58	-329.274977656951	184.58	-268.632692639017	184.58	60.50140678723
184.68	-329.318265376969	184.68	-268.599481560955	184.68	60.5994135026902
184.78	-329.362400092009	184.78	-268.561637740959	184.78	60.6957576837601
184.89	-329.409112168946	184.89	-268.519161179029	184.89	60.7904393304402
184.99	-329.458401606985	184.99	-268.473021087971	184.99	60.8824892289601
185.1	-329.514833316011	185.1	-268.423217469035	185.1	60.98014547817
185.2	-329.578407295912	185.2	-268.369750321995	185.2	61.08340807806
185.3	-329.649123546915	185.3	-268.308966866016	185.3	61.1965643477801
185.41	-329.721673007953	185.41	-268.25092149204	185.41	61.3095598972702
185.51	-329.792831247005	185.51	-268.195614199954	185.51	61.42239472653
185.62	-329.862598264981	185.62	-268.143011351981	185.62	61.53966738216
185.73	-329.922735963009	185.73	-268.096810114002	185.73	61.65548904284
185.83	-329.974340167951	185.83	-268.057010487041	185.83	61.7635178717801
185.93	-330.017410879918	185.93	-268.02361246996	185.93	61.8637538689601
186.04	-330.051948099936	186.04	-267.990748914031	186.04	61.9663844423601
186.14	-330.085269495953	186.14	-267.964233804037	186.14	62.0530372499801
186.25	-330.117375068994	186.25	-267.944067138956	186.25	62.1248081197201
186.35	-330.148264818945	186.35	-267.933901699053	186.35	62.1780442716802
186.46	-330.183247805962	186.46	-267.923683094978	186.46	62.2228000959102
186.56	-330.225548462977	186.56	-267.913411325026	186.56	62.2663932616601
186.66	-330.275166788965	186.66	-267.903086391016	186.66	62.30882376892
186.76	-330.332102783927	186.76	-267.89149939998	186.76	62.3513005101801
186.86	-330.402052766999	186.86	-267.882016392036	186.86	62.3957665054802
186.97	-330.487887325944	186.97	-267.874637367981	186.97	62.4454461863302
187.07	-330.589606458943	187.07	-267.875229475976	187.07	62.4944724041401
187.17	-330.699892497933	187.17	-267.877978733054	187.17	62.54865914267
187.27	-330.818745443935	187.27	-267.882885137965	187.27	62.61370272057
187.37	-330.946165295018	187.37	-267.889948691959	187.37	62.69247372508
187.47	-331.082152050953	187.47	-267.899169394013	187.47	62.7849721562102
187.58	-331.226705714016	187.58	-267.90718618804	187.58	62.8872414018
187.68	-331.369318494012	187.68	-267.913999073016	187.68	62.9992814618601
187.78	-331.509990390941	187.78	-267.920816942024	187.78	63.1198834439102
187.88	-331.643025086919	187.88	-267.924273754033	187.88	63.2524133889301
187.98	-331.765551993954	187.98	-267.924369509046	187.98	63.3968712969302
188.08	-331.877571111932	188.08	-267.921104206039	188.08	63.5427493791201
188.19	-331.979082440967	188.19	-267.914477847057	188.19	63.6900476355
188.29	-332.070085980945	188.29	-267.90238178296	188.29	63.8351783953202
188.39	-332.149399936952	188.39	-267.889330839012	188.39	63.9707562463601
188.49	-332.22004209199	188.49	-267.875325013961	188.49	64.0967811886302
188.59	-332.282012446967	188.59	-267.863725366965	188.59	64.20989216504
188.7	-332.345818790941	188.7	-267.854531897001	188.7	64.3100891755901
188.8	-332.411461123002	188.8	-267.847744603955	188.8	64.39619042454
188.9	-332.478939442922	188.9	-267.843363488055	188.9	64.4712136960301
189	-332.548253751952	189	-267.844026545049	189	64.53252099344
189.11	-332.621134415945	189.11	-267.846327134976	189.11	64.5940267471401
189.21	-332.699946113962	189.21	-267.850265257039	189.21	64.6557309571301
189.31	-332.784688846914	189.31	-267.857949559016	189.31	64.71552497551
189.41	-332.876544408919	189.41	-267.864865215984	189.41	64.7779236272601
189.51	-332.972495016975	189.51	-267.871012228056	189.51	64.8446572794901
189.61	-333.072540669946	189.61	-267.876390595006	189.61	64.91809061078
189.71	-333.176681369991	189.71	-267.881000316947	189.71	64.9982236211302
189.82	-333.284917114952	189.82	-267.884807757014	189.82	65.0862717434502
189.92	-333.389009806979	189.92	-267.891906256978	189.92	65.1751238512901
190.02	-333.492877007984	190.02	-267.899657819953	190.02	65.26741794129
190.12	-333.594788349956	190.12	-267.911469088972	190.12	65.3597473718501
190.22	-333.692379155991	190.22	-267.927340063011	190.22	65.4521121429801
190.32	-333.78564942393	190.32	-267.947270741956	190.32	65.5362741558501
190.42	-333.874599155934	190.42	-267.971261126036	190.42	65.6161509723801
190.52	-333.959228350977	190.52	-268.002963995968	190.52	65.6863594455601
190.62	-334.044846070015	190.62	-268.038092805	190.62	65.7488214412201
190.72	-334.128024103961	190.72	-268.076647555972	190.72	65.8035369593402
190.83	-334.208762454978	190.83	-268.118661884046	190.83	65.8504723627802
190.93	-334.295299220003	190.93	-268.160042448017	190.93	65.8937209938302
191.03	-334.38371683792	191.03	-268.200789246976	191.03	65.93859191353
191.13	-334.474015307933	191.13	-268.240902282059	191.13	65.9816569135201
191.23	-334.566194630952	191.23	-268.280381552017	191.23	66.0229159938002
191.33	-334.652361238	191.33	-268.313413073997	191.33	66.07642123697
191.44	-334.732515128962	191.44	-268.344271459	191.44	66.13398046954
191.54	-334.80237064191	191.54	-268.369303928012	191.54	66.1992464713901
191.64	-334.856618716003	191.64	-268.392797024035	191.64	66.2679326981301
191.74	-334.898687558962	191.74	-268.414750747979	191.74	66.33214558094
191.84	-334.928577171013	191.84	-268.435165099959	191.84	66.3918851198202
191.94	-334.946287551929	191.94	-268.454040079973	191.94	66.4428656528302
192.05	-334.951818702962	192.05	-268.468009646995	192.05	66.4831441599001
192.15	-334.942300034982	192.15	-268.475110226973	192.15	66.5181124229302
192.25	-334.91609658995	192.25	-268.475341820022	192.25	66.5477704419302
192.35	-334.881101934002	192.35	-268.474518410017	192.35	66.5663042331302
192.45	-334.837316068956	192.45	-268.468365385957	192.45	66.5779884080802
192.56	-334.78902465697	192.56	-268.456882747046	192.56	66.5799523795201
192.66	-334.736227695998	192.66	-268.440070493057	192.66	66.5705611871001
192.76	-334.678925188996	192.76	-268.424631111998	192.76	66.5510059132901
192.86	-334.624313738004	192.86	-268.41056460205	192.86	66.5212865581002
192.96	-334.566350406931	192.96	-268.396919292059	192.96	66.4866404558502
193.06	-334.505035193956	193.06	-268.387061222029	193.06	66.4437015655501
193.17	-334.443238686958	193.17	-268.382953966011	193.17	66.39050631367
193.27	-334.382595846932	193.27	-268.384597524005	193.27	66.33425130531
193.37	-334.323106672969	193.37	-268.39199189601	193.37	66.2688936017801
193.47	-334.264771165977	193.47	-268.405137082027	193.47	66.1944332030702
193.57	-334.207589324933	193.57	-268.419518257019	193.57	66.1182555214101
193.68	-334.148543365927	193.68	-268.434512653016	193.68	66.04261828502
193.78	-334.079869693937	193.78	-268.443417784056	193.78	65.9742239802201
193.88	-333.994371704989	193.88	-268.446233650025	193.88	65.91307260704
193.98	-333.898092335971	193.98	-268.443911922986	193.98	65.85821249308
194.08	-333.791031588021	194.08	-268.436452603055	194.08	65.8066258542
194.19	-333.67318946091	194.19	-268.423855690003	194.19	65.75054909537
194.29	-333.54456595498	194.29	-268.409527825952	194.29	65.6793789699102
194.39	-333.402796390942	194.39	-268.393905955008	194.39	65.59872147221
194.49	-333.228763577949	194.49	-268.376990077059	194.49	65.5085766022601
194.59	-333.022467513956	194.59	-268.363295017025	194.59	65.4044295351102
194.69	-332.786925984919	194.69	-268.353443542992	194.69	65.2856575028902
194.8	-332.529902585975	194.8	-268.34743565496	194.8	65.14989582702
194.9	-332.251397315986	194.9	-268.345271353041	194.9	64.97802731557
195.01	-331.951410175975	195.01	-268.34695063701	195.01	64.7700519685301
195.11	-331.62994116492	195.11	-268.348380163957	195.11	64.5330809123501
195.22	-331.272645034915	195.22	-268.351731799044	195.22	64.2727058774701
195.32	-330.879521784937	195.32	-268.353598901967	195.32	63.9923335054702
195.42	-330.452936094957	195.42	-268.353544526008	195.42	63.6924007406701
195.53	-330.012005155936	195.53	-268.351568672983	195.53	63.37290758306
195.63	-329.55672896901	195.63	-268.347671341985	195.63	63.01950878393
195.73	-329.087107532928	195.73	-268.341852533013	195.73	62.6322043433001
195.84	-328.603140847918	195.84	-268.338398791002	195.84	62.2090723953301
195.95	-328.108257122949	195.95	-268.339889708955	195.95	61.76665053865
196.05	-327.59182300299	196.05	-268.346325286984	196.05	61.30493877326
196.15	-327.053838489974	196.15	-268.361798866977	196.15	60.8198437568601
196.25	-326.508648831009	196.25	-268.38413858502	196.25	60.31353735404
196.36	-325.956254027005	196.36	-268.413344441001	196.36	59.7894477731602
196.46	-325.396654077963	196.46	-268.449416434009	196.46	59.2369416604601
196.56	-324.829848982972	196.56	-268.492354564955	196.56	58.65601901593
196.67	-324.255838741919	196.67	-268.53737449801	196.67	58.0658094240001
196.77	-323.677290479964	196.77	-268.584476233059	196.77	57.4663128846702
196.88	-323.094204194945	196.88	-268.629373225963	196.88	56.8618159423302
196.98	-322.503151679939	196.98	-268.669485883038	196.98	56.2548981903102
197.09	-321.914766288955	197.09	-268.704814204057	197.09	55.6455596286101
197.19	-321.329048019948	197.19	-268.735358190042	197.19	55.0364673805601
197.29	-320.745996874962	197.29	-268.761117839972	197.29	54.4276214461501
197.4	-320.165612853998	197.4	-268.784056728009	197.4	53.8136300435001
197.5	-319.590868340924	197.5	-268.801329082976	197.5	53.2079722962502
197.6	-319.021763335968	197.6	-268.812934907032	197.6	52.6106482044102
197.7	-318.458297839925	197.7	-268.823658533961	197.7	52.0168734322601
197.8	-317.897804729	197.8	-268.833499965012	197.8	51.4266479798
197.91	-317.34028400399	197.91	-268.84245919905	197.91	50.84294423226
198.01	-316.785735663984	198.01	-268.850536236982	198.01	50.2657621896401
198.12	-316.234159708983	198.12	-268.857731079038	198.12	49.69510185193
198.22	-315.691599077923	198.22	-268.863950842956	198.22	49.1283889776801
198.33	-315.151708438975	198.33	-268.869195528055	198.33	48.5656235668701
198.43	-314.614487793961	198.43	-268.871501560966	198.43	48.00876919304
198.53	-314.076964755941	198.53	-268.873714712981	198.53	47.45498008631
198.63	-313.539139324917	198.63	-268.875834982964	198.63	46.9102991853501
198.74	-313.00101150191	198.74	-268.877862371028	198.74	46.3683811590201
198.84	-312.462581286923	198.84	-268.879796877059	198.84	45.8292260073401
198.95	-311.92384867893	198.95	-268.883531341999	198.95	45.2879685041201
199.05	-311.387295043914	199.05	-268.889065766984	199.05	44.7446086493801
199.15	-310.852920380967	199.15	-268.89640014997	199.15	44.1991464431002
199.26	-310.314681752971	199.26	-268.905627374011	199.26	43.6514890034301
199.36	-309.77892448891	199.36	-268.916747438993	199.36	43.10163633036
199.46	-309.245648591968	199.46	-268.929760345031	199.46	42.55206978907
199.57	-308.714854058962	199.57	-268.944666092011	199.57	42.00278937956
199.67	-308.186540890915	199.67	-268.961558248975	199.67	41.4476585948
199.77	-307.684202742962	199.77	-268.980436815013	199.77	40.8930227659301
199.88	-307.207839613966	199.88	-269.00130178899	199.88	40.33888189295
199.98	-306.75745150495	199.98	-269.022260333031	199.98	39.7871288167901
200.09	-306.330557049932	200.09	-269.043312443955	200.09	39.2377635374701
200.19	-305.927156248913	200.19	-269.064458124035	200.19	38.7142797092801
200.29	-305.547249102915	200.29	-269.085697373043	200.29	38.2166773322301
200.4	-305.190835610915	200.4	-269.107030189048	200.4	37.7449564063201
200.5	-304.86834345993	200.5	-269.121846657981	200.5	37.3032454825102
200.6	-304.581432259965	200.6	-269.130146779048	200.6	36.89154456079
200.7	-304.330102010908	200.7	-269.131836984002	200.7	36.5099472095101
200.81	-304.090859058988	200.81	-269.126917272956	200.81	36.1584534286701
200.91	-303.863703402953	200.91	-269.115387646025	200.91	35.8474909050401
201.02	-303.648635043942	201.02	-269.097248101957	201.02	35.5787192485302
201.12	-303.445653981953	201.12	-269.072498643027	201.12	35.35213845913
201.23	-303.254760215964	201.23	-269.042175475988	201.23	35.1432186734602
201.33	-303.088337247004	201.33	-269.006278603001	201.33	34.95195989152
201.44	-302.946385072914	201.44	-268.964808022019	201.44	34.7783621133
201.54	-302.818476008952	201.54	-268.924373649952	201.54	34.6158154226801
201.65	-302.702950442949	201.65	-268.884975488049	201.65	34.4643198196402
201.75	-302.599808376954	201.75	-268.846613534038	201.75	34.3362588034601
201.85	-302.509049809942	201.85	-268.809287789963	201.85	34.2316323741101
201.96	-302.430674742936	201.96	-268.772810801011	201.96	34.1402002981501
202.06	-302.371158274013	202.06	-268.737182568998	202.06	34.0603029656801
202.16	-302.330500403968	202.16	-268.702403091993	202.16	33.9919403766902
202.26	-302.308701132006	202.26	-268.667436160968	202.26	33.9361487402701
202.36	-302.293376958914	202.36	-268.632281777968	202.36	33.8929280564102
202.47	-302.284527885945	202.47	-268.596939940949	202.47	33.86875342441
202.58	-302.282153910937	202.58	-268.561410650022	202.58	33.8636248442401
202.68	-302.286255036961	202.68	-268.525693907009	202.68	33.8775423159301
202.78	-302.297527099995	202.78	-268.489347174977	202.78	33.89856487508
202.89	-302.315970100949	202.89	-268.452370454952	202.89	33.9266925217001
202.99	-302.341584039937	202.99	-268.414951200043	202.99	33.9617378024801
203.09	-302.367893817973	203.09	-268.377089410023	203.09	34.0037007174101
203.19	-302.394899434944	203.19	-268.33878508603	203.19	34.0532771052502
203.3	-302.42260088994	203.3	-268.300038226016	203.3	34.1104669659902
203.4	-302.450998183986	203.4	-268.260848832028	203.4	34.1752702996501
203.51	-302.480091317989	203.51	-268.228525183986	203.51	34.23390372568
203.61	-302.521025515944	203.61	-268.203067282002	203.61	34.2863672441101
203.71	-302.573800778987	203.71	-268.184475126986	203.71	34.3326608549201
203.82	-302.637721267956	203.82	-268.173191253027	203.82	34.37234202324
203.92	-302.712786983989	203.92	-268.169215660009	203.92	34.4054107490701
204.03	-302.798997925947	204.03	-268.172548348048	204.03	34.44301225874
204.13	-302.896354094969	204.13	-268.183189318052	204.13	34.48514655225
204.24	-303.004855489917	204.24	-268.196229078058	204.24	34.5360272816502
204.34	-303.124549517975	204.34	-268.211667627952	204.34	34.5956544469201
204.45	-303.255436178915	204.45	-268.229504968986	204.45	34.6640280480701
204.55	-303.397515472966	204.55	-268.242432819989	204.55	34.7484563663401
204.66	-303.539642173973	204.66	-268.250451179028	204.66	34.8489394017402
204.76	-303.681816281937	204.76	-268.253560048038	204.76	34.96552456107
204.86	-303.824037796971	204.86	-268.251759425993	204.86	35.0982118443401
204.97	-303.966306718962	204.97	-268.244518799975	204.97	35.24753176421
205.07	-304.099444710005	205.07	-268.233294203014	205.07	35.4008830625201
205.17	-304.223451771009	205.17	-268.218085633976	205.17	35.5582657392701
205.28	-304.338327901974	205.28	-268.203802585049	205.28	35.7147703036802
205.38	-304.444025695943	205.38	-268.190445053961	205.38	35.8703967557501
205.48	-304.540545152918	205.48	-268.178013042984	205.48	36.0159667584601
205.59	-304.627886273011	205.59	-268.166506550983	205.59	36.1514803117902
205.69	-304.706049055994	205.69	-268.155925577958	205.69	36.2769374157601
205.79	-304.775033501983	205.79	-268.142062752986	205.79	36.3964980345102
205.89	-304.819737756929	205.89	-268.124918075955	205.89	36.5101621680302
205.99	-304.840161822995	205.99	-268.105022061036	205.99	36.61739930368
206.1	-304.84548403399	206.1	-268.080918674059	206.1	36.71966547327
206.21	-304.835704392985	206.21	-268.052607916047	206.21	36.8169606768001
206.31	-304.810822897934	206.31	-268.020089788024	206.31	36.8941830609402
206.41	-304.770839549974	206.41	-267.983364288057	206.41	36.9513326256901
206.52	-304.715754347967	206.52	-267.945498603012	206.52	36.9945205226101
206.63	-304.644552880973	206.63	-267.906492731981	206.63	37.02374675171
206.73	-304.557235148991	206.73	-267.866346675987	206.73	37.0390113129702
206.83	-304.453801150999	206.83	-267.829267805951	206.83	37.0361068354401
206.93	-304.349352740928	206.93	-267.795256120053	206.93	37.0150333191102
207.04	-304.243889919007	207.04	-267.764311621022	207.04	36.97477635184
207.14	-304.137412685009	207.14	-267.736434307039	207.14	36.9153359336301
207.25	-304.029921037909	207.25	-267.705925433006	207.25	36.8424108088501
207.35	-303.913946958914	207.35	-267.672785000968	207.35	36.7711028308102
207.46	-303.789490447002	207.46	-267.637013010017	207.46	36.7014119995102
207.56	-303.656551501945	207.56	-267.595542274989	207.56	36.63640550044
207.66	-303.516144535934	207.66	-267.548372796	207.66	36.57608333358
207.77	-303.368269548969	207.77	-267.495504572025	207.77	36.5129774782
207.87	-303.21292654196	207.87	-267.436937602952	207.87	36.4470879343002
207.97	-303.050115513997	207.97	-267.372671891053	207.97	36.3784147018802
208.08	-302.871377262932	208.08	-267.309249573032	208.08	36.3014300540001
208.18	-302.67671178899	208.18	-267.246670650024	208.18	36.2161339906601
208.29	-302.466119092969	208.29	-267.190633865994	208.29	36.1168277674901
208.39	-302.247067194003	208.39	-267.14113922003	208.39	36.0035113845001
208.5	-302.01955609391	208.5	-267.098186714975	208.5	35.86772563963
208.6	-301.783585790986	208.6	-267.061776347987	208.6	35.70947053288
208.7	-301.539156286935	208.7	-267.031908119975	208.7	35.5287460642402
208.81	-301.28626757994	208.81	-267.004581247988	208.81	35.33702103735
208.91	-301.032023130915	208.91	-266.97979573305	208.91	35.13429545219
209.02	-300.776422939975	209.02	-266.957551574023	209.02	34.9205693087702
209.12	-300.527926208929	209.12	-266.931306632046	209.12	34.70238474617
209.22	-300.286532938003	209.22	-266.901060907003	209.22	34.4797417643901
209.33	-300.05224312697	209.33	-266.866814399009	209.33	34.25974382337
209.43	-299.825056775944	209.43	-266.82856710795	209.43	34.04239092308
209.54	-299.604973884925	209.54	-266.789958453046	209.54	33.8325028478901
209.64	-299.399969325918	209.64	-266.749063182033	209.64	33.6320048477801
209.74	-299.21004310097	209.74	-266.705881295024	209.74	33.44089692275
209.85	-299.035195207921	209.85	-266.664413577018	209.85	33.25517828991
209.95	-298.868322188923	209.95	-266.624660025968	209.95	33.07484894928
210.06	-298.709424042954	210.06	-266.586620643011	210.06	32.9078837739201
210.16	-298.558500770014	210.16	-266.550295428033	210.16	32.7542827638301
210.27	-298.415552369988	210.27	-266.51568438001	210.27	32.6140459190101
210.37	-298.329436012978	210.37	-266.475764242955	210.37	32.4870930371601
210.47	-298.300151697958	210.47	-266.430535015047	210.47	32.37342411828
210.58	-298.327699426977	210.58	-266.376357281047	210.58	32.2766785800901
210.68	-298.404104325982	210.68	-266.315156287988	210.68	32.19493117259
210.79	-298.529366394973	210.79	-266.24693203803	210.79	32.1770390657001
210.89	-298.703485632927	210.89	-266.171684530036	210.89	32.2230022594101
210.99	-298.926462042004	210.99	-266.089413764007	210.99	32.3328207537201
211.09	-299.198295619931	211.09	-266.014065968989	211.09	32.48457344789
211.2	-299.514246893978	211.2	-265.945641143958	211.2	32.67826034191
211.3	-299.87431586494	211.3	-265.884139288005	211.3	32.9138814357801
211.4	-300.229645361924	211.4	-265.836583660985	211.4	33.1844134718802
211.5	-300.580235384018	211.5	-265.802974260964	211.5	33.4898564502002
211.6	-300.926085932929	211.6	-265.783311088967	211.6	33.8254708968602
211.71	-301.267197007974	211.71	-265.77759414397	211.71	34.1912568118601
211.82	-301.603568608925	211.82	-265.779140439008	211.82	34.5450400131602
211.92	-301.915675212967	211.92	-265.779971089046	211.92	34.89479938574
212.02	-302.203516819986	212.02	-265.780086093969	212.02	35.2405349296101
212.12	-302.467093431005	212.12	-265.765539225981	212.12	35.59619287244
212.22	-302.711144517957	212.22	-265.736330485993	212.22	35.9617732142401
212.33	-302.935670081979	212.33	-265.692459871957	212.33	36.31775043201
212.43	-303.14067012398	212.43	-265.633927385011	212.43	36.6641245257502
212.54	-303.326144641915	212.54	-265.567128947964	212.54	36.99449957361
212.64	-303.494705096909	212.64	-265.494410517022	212.64	37.3112690922601
212.74	-303.627202548	212.74	-265.415772091956	212.74	37.6144330816701
212.85	-303.723636993936	212.85	-265.337896660981	212.85	37.8973085540002
212.95	-303.803533957989	212.95	-265.26876310902	212.95	38.1519166242401
213.06	-303.866893439931	213.06	-265.208371435961	213.06	38.38086875248
213.16	-303.91371543999	213.16	-265.156721642029	213.16	38.56501599684
213.26	-303.94399995896	213.26	-265.113813728021	213.26	38.7043583573101
213.37	-303.964172934002	213.37	-265.07693829501	213.37	38.82113075381
[truncated: 168,133 more rows]
