# Supplementary material for: Unveiling the domain-specific and RAS isoform-specific details of BRAF kinase regulation
Source: eLife. 2023 Dec 27;12:RP88836. doi: 10.7554/eLife.88836 (PMC10752582; doi:10.7554/eLife.88836)
Supplement: Figure 4—source data 2. — Full test preview provided in .txt format for NT1, NT2, NT3, and NT4. NT2 data also applies for Figure 4—figure supplement 2. [file elife-88836-fig4-data2.zip › Figure 4- source data 2/2023-03-21--14-02-27--NT1_GST-KRAS_NTA_Trial_FullTestPreview.txt]

x_CH1	y_CH1	x_CH2	y_CH2	x_CORRECTED	y_CORRECTED
19.84		19.84		19.84
19.95		19.95		19.95
20.05		20.05		20.05
20.15		20.15		20.15
20.26		20.26		20.26
20.36		20.36		20.36
20.46		20.46		20.46
20.56		20.56		20.56
20.67		20.67		20.67
20.77		20.77		20.77
20.87		20.87		20.87
20.98		20.98		20.98
21.08		21.08		21.08
21.18		21.18		21.18
21.29		21.29		21.29
21.39		21.39		21.39
21.49		21.49		21.49
21.59		21.59		21.59
21.69		21.69		21.69
21.79		21.79		21.79
21.9		21.9		21.9
22		22		22
22.1		22.1		22.1
22.2		22.2		22.2
22.3		22.3		22.3
22.41	0	22.41	0	22.41	0
22.51	-0.000410083998758637	22.51	0.00866241600760986	22.51	0.0163546415099525
22.62	0.00043861700760317	22.62	0.0113895770255112	22.62	0.0232682371799076
22.72	0.00120834602057585	22.72	0.00945530405260797	22.72	0.0242616145400554
22.83	-0.000225796043196169	22.83	0.00428033604293887	22.83	0.0207555136300108
22.93	-0.0038638080468445	22.93	-0.00413532700349606	22.93	0.0127499344400039
23.03	-0.0109644749954896	23.03	-0.0145200369843224	23.03	0.00151652395996571
23.13	-0.0215277949564552	23.13	-0.022210187012206	23.13	-0.00694335529005663
23.23	-0.0355537699761044	23.23	-0.0272057779966417	23.23	-0.0105048042100542
23.34	-0.0530423980080741	23.34	-0.0295068080049532	23.34	-0.00916782280002693
23.44	-0.073429823942206	23.44	-0.0291132789698167	23.44	-0.00167362743996868
23.54	-0.0973898929714778	23.54	-0.0264545109303072	23.54	0.0115484616900474
23.65	-0.124922603959021	23.65	-0.0122173639738321	23.65	0.0398115827799916
23.75	-0.154690203999053	23.75	0.0123243399912099	23.75	0.081841916049985
23.86	-0.184567791961854	23.86	0.0457498630339614	23.86	0.135654864189982
23.96	-0.214555370007474	23.96	0.0880592040175543	23.96	0.201924273369958
24.06	-0.244652935975864	24.06	0.139252362032494	24.06	0.280650143569927
24.17	-0.274860491003892	24.17	0.199329339011456	24.17	0.370494719740044
24.27	-0.323665278983754	24.27	0.263430721020086	24.27	0.464473690319878
24.37	-0.391067300029135	24.37	0.407819495990225	24.37	0.63885004316
24.48	-0.477630410046004	24.48	0.632495665058741	24.48	0.893623778259967
24.58	-0.582680763955068	24.58	0.937888547014154	24.58	1.22922421580007
24.68	-0.706218361983701	24.68	1.31468500501342	24.68	1.65482546135998
24.78	-0.848243204018218	24.78	1.76288503803335	24.78	2.1704275149399
24.89	-1.00875528903543	24.89	2.28248864607394	24.89	2.77659423380006
24.99	-1.18656729102895	24.99	2.8734958300447	24.99	3.47265177179001
25.09	-1.40725606502201	25.09	3.70214301108263	25.09	4.42483654991999
25.19	-1.67082160999144	25.19	4.76843018702766	25.19	5.63314856819996
25.3	-1.9587766839777	25.3	6.07721677306472	25.3	7.10244723908993
25.4	-2.27112128595763	25.4	7.55223977898822	25.4	8.75528224746991
25.5	-2.60785541604491	25.5	9.19349920707191	25.5	10.61723044869
25.61	-2.96897907401217	25.61	11.000995055042	25.61	12.68829184276
25.71	-3.3544922589499	25.71	12.9747273250587	25.71	14.94997918592
25.81	-3.76841587001309	25.81	15.1129590860819	25.81	17.40055554873
25.92	-4.21074990504167	25.92	17.7174968440568	25.92	20.3418274365299
26.02	-4.68268169197472	26.02	20.7883405989833	26.02	23.77379484932
26.12	-5.1586343749932	26.12	24.1592539290423	26.12	27.53022136609
26.23	-5.63860795500659	26.23	27.8302368360528	26.23	31.6151278832899
26.33	-6.12260243099172	26.33	31.8012893189916	26.33	36.02851440093
26.44	-6.61061780397176	26.44	36.072411377063	26.44	40.7715682462899
26.54	-7.10490108099293	26.54	40.6385110010206	26.54	45.8136205530899
26.64	-7.59594335102065	26.64	45.9798541950249	26.64	51.63493732725
26.74	-8.08374461701078	26.74	52.0964409599856	26.74	58.23551856878
26.84	-8.56428397901254	26.84	58.9900082260328	26.84	65.6171012071101
26.95	-9.0375614399818	26.95	66.3587494869944	26.95	73.48012574465
27.05	-9.50357699696269	27.05	74.2026647420744	27.05	81.8150832712801
27.16	-9.96233065302476	27.16	82.5217539929781	27.16	90.62197378702
27.26	-10.4160504109814	27.26	91.3160172390235	27.26	99.8967763954199
27.37	-10.8624850399792	27.37	100.590118086984	27.37	109.64415470393
27.47	-11.3016345410415	27.47	110.785640140989	27.47	120.30569231556
27.57	-11.7312519049619	27.57	121.90767541108	27.57	131.88648124121
27.68	-12.1608460440257	27.68	133.475957891051	27.68	143.90848347918
27.78	-12.5904169569822	27.78	145.490487582038	27.78	156.36944779929
27.88	-13.0199646439451	27.88	157.951264484041	27.88	169.26937420152
27.98	-13.4494891050281	27.98	170.858288596037	27.98	182.60601567815
28.09	-13.8745595139653	28.09	184.210139178049	28.09	196.38746039922
28.19	-14.2951758720073	28.19	198.285085087036	28.19	210.89197722127
28.29	-14.7091101739534	28.29	213.083126322999	28.29	226.11956614428
28.39	-15.1186136509978	28.39	228.59959927905	28.39	242.06556356077
28.5	-15.5236863020036	28.5	244.392920351061	28.5	258.28395504226
28.6	-15.9243281279942	28.6	260.463089540053	28.6	274.77474058872
28.7	-16.3205391279462	28.7	276.810106845005	28.7	291.53569219594
28.81	-16.7116454559846	28.81	293.43397226603	28.81	308.56906109411
28.91	-17.0997574839475	28.91	310.325372666057	28.91	325.86553414505
29.01	-17.4848752119487	29.01	327.608482214032	29.01	343.54928551861
29.12	-17.8714294650035	29.12	345.284721650046	29.12	361.62173595483
29.22	-18.2594202440214	29.22	363.075822118049	29.22	379.80394275106
29.32	-18.6488475479791	29.32	380.981783617017	29.32	398.09801627869
29.43	-19.0397113769905	29.43	399.002606148088	29.43	416.50395653774
29.53	-19.4107393530203	29.53	417.138289711033	29.53	435.02619435371
29.63	-19.769355188032	29.63	435.312571318036	29.63	453.58846673877
29.73	-20.1155588810025	29.73	453.572257718065	29.73	472.23758044218
29.83	-20.4500242780341	29.83	471.917348909983	29.83	490.97353546393
29.94	-20.7706410079709	29.94	490.357158034044	29.94	509.78437256452
30.04	-21.0774090719497	30.04	508.767510920052	30.04	528.55334128474
30.14	-21.3703284680378	30.14	527.148407566983	30.14	547.28044162457
30.24	-21.649399197031	30.24	545.499847975066	30.24	565.96634743017
30.35	-21.8890444029967	30.35	563.663750190017	30.35	584.4508663758
30.45	-22.0929324550525	30.45	581.655377946049	30.45	602.74926219478
30.55	-22.2823357289599	30.55	599.474731242026	30.55	620.86153488711
30.65	-22.4498305150291	30.65	617.198073067016	30.65	638.863947440646
30.76	-22.5954168130329	30.76	634.778596670003	30.76	656.684116250752
30.86	-22.7190946229712	30.86	652.216302053034	30.86	674.325709684706
30.96	-22.8208639449576	30.96	669.511189214063	30.96	691.810000120195
31.07	-22.8958899380132	31.07	686.663258155022	31.07	709.129563846595
31.17	-22.9437888290249	31.17	703.370702369057	31.17	725.98259435858
31.28	-22.9645606159465	31.28	719.636892544031	31.28	742.372462343372
31.39	-22.9837821550518	31.39	735.619910634	31.39	758.457249755294
31.49	-22.9977850799514	31.49	751.304492906002	31.49	774.216858021134
31.59	-23.0065693889401	31.59	766.690639360036	31.59	789.650903365667
31.69	-23.010135083041	31.69	781.778349995989	31.69	804.759385788889
31.8	-23.0084821620267	31.8	796.567624814088	31.8	819.567882146163
31.9	-23.0024695230213	31.9	810.57819780699	31.9	833.592458064288
32	-22.9920971660249	32	823.808383259006	32	846.831427825355
32.11	-22.9821999309934	32.11	836.258181169001	32.11	859.284791429368
32.21	-22.9731615939954	32.21	848.229398042008	32.21	871.254355381655
32.32	-22.9649821529847	32.32	859.718663191984	32.32	882.737607892211
32.42	-22.9576616100076	32.42	870.725976618019	32.42	893.734548961031
32.52	-22.9511999640408	32.52	881.251338319089	32.52	904.250013428012
32.63	-22.9478484460515	32.63	891.294748297014	32.63	914.284385068387
32.73	-22.9308581219811	32.73	900.414622949029	32.73	923.396080279166
32.84	-22.9002289919435	32.84	908.612603583038	32.84	931.586740370188
32.94	-22.855102159042	32.94	916.368956206043	32.94	939.336631347374
33.04	-22.7954776239585	33.04	923.685366536006	33.04	946.649690158826
33.14	-22.7213553860111	33.14	930.561834573041	33.14	953.509167871548
33.25	-22.6327354449722	33.25	936.998360317034	33.25	959.915064485532
33.35	-22.5319237280246	33.35	942.994943767076	33.35	965.866521103566
33.45	-22.4013956750468	33.45	948.273316068025	33.45	971.085268869132
33.56	-22.241151286039	33.56	952.828044395005	33.56	975.565874957957
33.66	-22.0489393319667	33.66	956.659128748015	33.66	979.308339370046
33.76	-21.8415087449557	33.76	960.208152730047	33.76	982.756551634807
33.87	-21.6188595260292	33.87	963.473475031037	33.87	985.891345883261
33.97	-21.3809916740502	33.97	966.455095652009	33.97	988.712722115407
34.07	-21.1279051890187	34.07	969.153014592052	34.07	991.218429101049
34.18	-20.8574897000062	34.18	971.567231851054	34.18	993.425215773184
34.28	-20.5496191859993	34.28	973.573573259046	34.28	995.208907961966
34.39	-20.2019877200428	34.39	975.168859182077	34.39	996.566326033023
34.49	-19.8321198620306	34.49	976.631358476993	34.49	997.775738842879
34.59	-19.4400156119627	34.59	977.966503967991	34.59	998.840468844394
34.69	-19.0256749699529	34.69	979.174295654047	34.69	999.740390016677
34.79	-18.5890979349779	34.79	980.254733536071	34.79	1000.4731964333
34.89	-18.122860797007	34.89	981.207817614063	34.89	1001.0564126534
34.99	-17.6113912709752	34.99	981.98674113803	34.99	1001.44323192773
35.1	-17.0546893549499	35.1	982.588242473071	35.1	1001.6303926196
35.2	-16.4548654220198	35.2	983.012321617025	35.2	1001.61789472903
35.3	-15.8320454929708	35.3	983.383152740998	35.3	1001.52248871522
35.4	-15.1862295670071	35.4	983.703915479055	35.4	1001.33178192661
35.51	-14.5174176450382	35.51	983.97460983108	35.51	1001.04577436319
35.61	-13.825609726041	35.61	984.195235796051	35.61	1000.66657639638
35.71	-13.0919876199869	35.71	984.350529643052	35.71	1000.19905031376
35.81	-12.3165513269896	35.81	984.433262766061	35.81	999.635967510748
35.92	-11.5067245590126	35.92	984.443435165076	35.92	998.977327987345
36.02	-10.6780795999839	36.02	984.427853589978	36.02	998.269938492819
36.12	-9.83061645104044	36.12	984.389779677031	36.12	997.498242473731
36.22	-8.96433511297801	36.22	984.329213424985	36.22	996.662239930079
36.32	-8.07923558397761	36.32	984.246154836001	36.32	995.769354572486
36.43	-7.17570163999426	36.43	984.140603909054	36.43	994.83515868689
36.53	-6.24131133895389	36.53	984.009189957078	36.53	993.856281586071
36.63	-5.27606468199338	36.63	983.851915222999	36.63	992.832725512891
36.74	-4.29877985902749	36.74	983.684043440007	36.74	991.779754200662
36.84	-3.30945686903306	36.84	983.512803212079	36.84	990.704980029183
36.95	-2.30809571201007	36.95	983.338194540011	36.95	989.59598105675
37.05	-1.29469638898172	37.05	983.160217424029	37.05	988.452757283364
37.15	-0.277908912948988	37.15	982.978871862997	37.15	987.294126899139
37.25	0.74302041196006	37.25	982.795843576014	37.25	986.121775621987
37.35	1.76809158404012	37.35	982.609109410987	37.35	984.933680301304
37.46	2.79768837901884	37.46	982.418669370077	37.46	983.729840937093
37.56	3.81938885595901	37.56	982.227894138987	37.56	982.522278229465
37.66	4.83319301395113	37.66	982.036781475017	37.66	981.310236241252
37.77	5.8391008540184	37.77	981.845331379077	37.77	980.093714972456
37.87	6.83711237502393	37.87	981.65354385003	37.87	978.872330647846
37.97	7.81047864495577	37.97	981.461418887989	37.97	977.658505209133
38.08	8.76239892897956	38.08	981.267315183004	38.08	976.450597346475
38.18	9.701523242029	38.18	981.067553197022	38.18	975.244927520693
38.29	10.6270978880048	38.29	980.860447212081	38.29	974.039810013877
38.39	11.5391228670205	38.39	980.648020377089	38.39	972.854016909622
38.49	12.437598181009	38.49	980.43027269307	38.49	971.684348941327
38.6	13.3225238280374	38.6	980.207204160024	38.6	970.522156096099
38.7	14.1763752490078	38.7	979.978814779088	38.7	969.368192068244
38.8	15.0046564709783	38.8	979.75053737207	38.8	968.227889682032
38.91	15.8073674920161	38.91	979.515474145046	38.91	967.094351141412
39.01	16.6012572469754	39.01	979.273625096994	39.01	965.967576446385
39.11	17.383126467962	39.11	979.026631537067	39.11	964.866731465936
39.21	18.1529751559992	39.21	978.778173007072	39.21	963.789991713538
39.31	18.9108033109733	39.31	978.528249504052	39.31	962.737357189193
39.42	19.6566109319747	39.42	978.276861030054	39.42	961.692078959905
39.52	20.3675725080075	39.52	978.024007583031	39.52	960.657356292281
39.62	21.043688038958	39.62	977.769142691045	39.62	959.632642711779
39.73	21.7024820830147	39.73	977.512266352051	39.73	958.617938218397
39.83	22.3384506159618	39.83	977.247945742988	39.83	957.607809987865
39.93	22.9515936370035	39.93	976.983078659032	39.93	956.631981327985
40.04	23.5419111470492	40.04	976.717665100068	40.04	955.690452238762
40.14	24.109403144962	40.14	976.451705067007	40.14	954.765698161041
40.24	24.6384973439717	40.24	976.185198560074	40.24	953.863223120533
40.35	25.1253929029644	40.35	975.921407214059	40.35	952.986288753916
40.45	25.5700898210307	40.45	975.658271774023	40.45	952.132835804688
40.55	25.9954136099623	40.55	975.395792240079	40.55	951.302864272844
40.66	26.4013642689633	40.66	975.134515085983	40.66	950.512492918874
40.76	26.7879417980339	40.76	974.874440312078	40.76	949.765522586183
40.86	27.155146198993	40.86	974.615567919045	40.86	949.061953274772
40.97	27.4878276469508	40.97	974.357897905065	40.97	948.378959472888
41.07	27.7841950230595	41.07	974.108658877071	41.07	947.723769785109
41.17	28.0442483259549	41.17	973.867755971014	41.17	947.096289350184
41.27	28.2835598429756	41.27	973.635189190077	41.27	946.496518168118
41.37	28.5059304170545	41.37	973.407696895038	41.37	945.936344425074
41.48	28.7113600479643	41.48	973.187338342996	41.48	945.419618497775
41.58	28.8998487350227	41.58	972.974113535088	41.58	944.946340386221
41.68	29.0713964800489	41.68	972.768022470063	41.68	944.50093780447
41.79	29.2135813400591	41.79	972.569065148036	41.79	944.079609909106
41.89	29.3268064530139	41.89	972.377239326988	41.89	943.682354457262
41.99	29.426221643007	41.99	972.191345730039	41.99	943.307972172367
42.1	29.5136180300233	42.1	972.004155752074	42.1	942.949234449842
42.2	29.588995613949	42.2	971.815764254984	42.2	942.618658092643
42.3	29.6523543950116	42.3	971.626171238086	42.3	942.315839962251
42.4	29.7036943719604	42.4	971.435376702061	42.4	942.025630235834
42.51	29.7422618519931	42.51	971.243380646001	42.51	941.746237793168
42.62	29.7641812810525	42.62	971.052206221998	42.62	941.479685784849
42.72	29.7694526590249	42.72	970.855104309067	42.72	941.219225091575
42.82	29.7704979269611	42.82	970.652074908003	42.82	940.964855713342
42.92	29.7669139480377	42.92	970.443120262075	42.92	940.717333587321
43.02	29.7587007210041	43.02	970.229439647028	43.02	940.481733543598
43.13	29.745858245974	43.13	970.011033063997	43.13	940.258055582178
43.23	29.7283865239706	43.23	969.787900512074	43.23	940.033877761349
43.34	29.7030862859629	43.34	969.560041991031	43.34	939.80960321963
43.44	29.6630619469624	43.44	969.331137040058	43.44	939.588911496202
43.54	29.6090671989759	43.54	969.098323909066	43.54	939.368940840531
43.65	29.5449775969701	43.65	968.859579448008	43.65	939.147668102025
43.75	29.4707931400353	43.75	968.621652776051	43.75	938.935041666594
43.85	29.3865138289675	43.85	968.384543892057	43.85	938.737957122207
43.96	29.2921396629708	43.96	968.14825279705	43.96	938.55566077456
44.06	29.1821666170335	44.06	967.912779490007	44.06	938.384277070144
44.16	29.0487624509979	44.16	967.685021768034	44.16	938.230703805008
44.26	28.8919271649775	44.26	967.461765319058	44.26	938.091726667483
44.36	28.7148600269802	44.36	967.243010143989	44.36	937.967345657568
44.46	28.5244566230176	44.46	967.025076702043	44.46	937.859385261792
44.57	28.3207169539992	44.57	966.810826743995	44.57	937.778539470118
44.67	28.1036410200386	44.67	966.60026027098	44.67	937.724808282555
44.78	27.8759283110048	44.78	966.393377282088	44.78	937.694992432486
44.88	27.6329687200132	44.88	966.193903887074	44.88	937.685922440852
44.98	27.37476224695	44.98	966.001840084004	44.98	937.697598307655
45.09	27.1068129179639	45.09	965.81753062901	45.09	937.730364786396
45.19	26.8369529719621	45.19	965.634077724076	45.19	937.774624590163
45.29	26.5651824080351	45.29	965.45469568207	45.29	937.838202138598
45.39	26.2915012269787	45.39	965.279384502082	45.39	937.921097431705
45.49	26.0159094290202	45.49	965.108144185024	45.49	938.017806443773
45.59	25.7422078569789	45.59	964.940974729075	45.59	938.120496935362
45.69	25.472178974951	45.69	964.77993539304	45.69	938.231228162973
45.79	25.2031232910213	45.79	964.621503082981	45.79	938.34647703366
45.89	24.9396509129838	45.89	964.461951690055	45.89	938.462517438517
46	24.6817618419755	46	964.301281214034	46	938.575548534129
46.1	24.4294560769731	46.1	964.139146902085	46.1	938.683443104061
46.2	24.1827336179767	46.2	963.975548753069	46.2	938.788900639169
46.3	23.9433855859943	46.3	963.810486766988	46.3	938.887311031486
46.41	23.7051860169686	46.41	963.644055806981	46.41	938.978769142256
46.51	23.4681349120365	46.51	963.476255871001	46.51	939.063274971474
46.61	23.2284314270146	46.61	963.308031739075	46.61	939.141773298765
46.71	22.9842930990571	46.71	963.137324156037	46.71	939.210413747409
46.82	22.7357199280505	46.82	962.967656214005	46.82	939.278945373475
46.92	22.4827119139945	46.92	962.79902791207	46.92	939.347368176969
47.02	22.2252690570031	47.02	962.631439251027	47.02	939.419483001305
47.12	21.962988219002	47.12	962.46489023099	47.12	939.497072309413
47.23	21.6890951489859	47.23	962.300580128044	47.23	939.581335377864
47.33	21.4017987259467	47.33	962.138642652008	47.33	939.672405915348
47.43	21.1073249149649	47.43	961.978982940991	47.43	939.770189060616
47.53	20.8056737139941	47.53	961.821600994085	47.53	939.875087952189
47.64	20.496845124967	47.64	961.665552032059	47.64	939.992932060983
47.74	20.1808391459508	47.74	961.51083605605	47.74	940.125512507229
47.84	19.8615313320261	47.84	961.357453065034	47.84	940.266603327794
47.94	19.5321134590358	47.94	961.212152179087	47.94	940.422953641986
48.04	19.1925855259569	48.04	961.071905788003	48.04	940.591535840728
48.15	18.8433506730235	48.15	960.936713893034	48.15	940.772349924014
48.25	18.4911831499903	48.25	960.805377217071	48.25	940.96032106176
48.35	18.1360829569712	48.35	960.677762050068	48.35	941.162123768853
48.45	17.7780500939662	48.45	960.553868394072	48.45	941.377758045296
48.56	17.4170845599519	48.56	960.43369624806	48.56	941.60682075257
48.66	17.0555200940044	48.66	960.317245613055	48.66	941.842537640132
48.76	16.6933566939633	48.76	960.20737823801	48.76	942.08777045851
48.86	16.326718805999	48.86	960.104498579994	48.86	942.342923663704
48.97	15.9624146559736	48.97	960.001857520069	48.97	942.601248136405
49.07	15.6004442419544	49.07	959.902482666052	49.07	942.86343774908
49.18	15.2408075649646	49.18	959.806374018058	49.18	943.12949250173
49.28	14.883504623981	49.28	959.713531576995	49.28	943.403287947865
49.38	14.5363676590478	49.38	959.623955343091	49.38	943.678015863908
49.49	14.202003246055	49.49	959.540859626031	49.49	943.956890561535
49.59	13.8804113850028	49.59	959.456879177992	49.59	944.232546790554
49.69	13.5692583379523	49.69	959.372013998063	49.69	944.504984550965
49.8	13.2685441069498	49.8	959.283402335018	49.8	944.763509852801
49.9	12.9782686899489	49.9	959.190639734061	49.9	945.005111664549
50	12.6984320879728	50	959.093726194055	50	945.229789986216
50.11	12.4336444099526	50.11	958.992661715001	50.11	945.439878554415
50.21	12.1861674839465	50.21	958.887446299059	50.21	945.635377369148
50.31	11.9560013109776	50.31	958.77028460302	50.31	945.808491090285
50.41	11.7353136520251	50.41	958.641176629044	50.41	945.959219717833
50.52	11.5214979309712	50.52	958.496908064035	50.52	946.079738832146
50.62	11.3145541480435	50.62	958.344844160024	50.62	946.17515185327
50.72	11.1144823040377	50.72	958.184984915079	50.72	946.245458781211
50.82	10.9212823970211	50.82	958.017330329994	50.82	946.2984918554
50.93	10.7331719659669	50.93	957.841880404999	50.93	946.336857651358
51.03	10.5427707300123	51.03	957.662158233006	51.03	946.364079262026
51.13	10.345468581022	51.13	957.479755859026	51.13	946.381748732707
51.24	10.1390036900284	51.24	957.294673283059	51.24	946.389866063404
51.34	9.92337605600824	51.34	957.114705846038	51.34	946.398009057177
51.44	9.69858567896154	51.44	956.939853546032	51.44	946.413557993778
51.55	9.46463256002517	51.55	956.770116385087	51.55	946.441122981179
51.65	9.22774266098259	51.65	956.605494362066	51.65	946.482965849517
51.75	8.98489719895679	51.75	956.445987477991	51.75	946.539086598788
51.85	8.73609617394777	51.85	956.290427631984	51.85	946.608317129847
51.96	8.4831220480055	51.96	956.13881482609	51.96	946.690657442694
52.06	8.23335510199286	52.06	955.987625965008	52.06	946.776358481256
52.16	7.98679533500035	52.16	955.835269006002	52.16	946.866846983941
52.27	7.74344274702798	52.27	955.681743948048	52.27	946.962122950751
52.37	7.50329733898525	52.37	955.52705079001	52.37	947.060403918754
52.47	7.27081096704296	52.47	955.371189533025	52.47	947.154309608202
52.58	7.04598363199693	52.58	955.21402646807	52.58	947.243706310412
52.68	6.82258936899416	52.68	955.050072874997	52.68	947.323105305197
52.78	6.60364696295801	52.78	954.879328755055	52.78	947.392506592558
52.89	6.38915641400217	52.89	954.702962205033	52.89	947.448626414877
52.99	6.17911772201296	52.99	954.520973227091	52.99	947.491464772148
53.09	5.97353088596719	53.09	954.333361819067	53.09	947.527247627506
53.2	5.77920413104493	53.2	954.14012798301	53.2	947.552956197228
53.3	5.593730802957	53.3	953.944299327077	53.3	947.571618090398
53.4	5.41711090102126	53.4	953.745809997031	53.4	947.583167452968
53.51	5.2448925699764	53.51	953.544659994009	53.51	947.58760428494
53.61	5.07707580902661	53.61	953.340983024987	53.61	947.578254071415
53.71	4.9136606189677	53.71	953.140267811023	53.71	947.563012185956
53.82	4.75464699798067	53.82	952.942514352003	53.82	947.541878628564
53.92	4.60459679902669	53.92	952.747722649065	53.92	947.519305256004
54.02	4.46771009296754	54.02	952.555892700047	54.02	947.49529206828
54.12	4.34398687900739	54.12	952.366620050043	54.12	947.469434609387
54.22	4.22661893401255	54.22	952.174196117085	54.22	947.436024296584
54.33	4.11801291102165	54.33	951.975593291081	54.33	947.387471669434
54.43	4.01816881196737	54.43	951.770877426043	54.43	947.319642510959
54.53	3.92708663400754	54.53	951.560048522992	54.53	947.23253682116
54.63	3.84476637896114	54.63	951.343106579998	54.63	947.132962823612
54.73	3.76860147002844	54.73	951.120051598991	54.73	947.018513864935
54.84	3.69229544003247	54.84	950.898248830072	54.84	946.896555195319
54.94	3.61128643805841	54.94	950.678753061084	54.94	946.768141604556
55.05	3.52137439199396	55.05	950.461564294073	55.05	946.633273092641
55.15	3.42255930104329	55.15	950.247086984064	55.15	946.494960691083
55.26	3.31484116702541	55.26	950.041029714043	55.26	946.365209450909
55.36	3.19821999005399	55.36	949.843392484013	55.36	946.248581223468
55.46	3.07043393797812	55.46	949.654175294086	55.46	946.149276079792
55.56	2.92915591296605	55.56	949.480828730998	55.56	946.074744606507
55.67	2.77438591501777	55.67	949.319497190004	55.67	946.021131199937
55.77	2.60873051797716	55.77	949.170180673036	55.77	945.988435860083
55.87	2.43848619197706	55.87	949.025513928063	55.87	945.971555166901
55.97	2.26365293599429	55.97	948.884442165991	55.97	945.971761430132
56.07	2.08423075002884	56.07	948.746965387045	56.07	945.989054649781
56.18	1.90021963499021	56.18	948.613083590999	56.18	946.020828250326
56.28	1.71873029296421	56.28	948.48279677808	56.28	946.060785763503
56.38	1.53976272304135	56.38	948.354512903052	56.38	946.107335144
56.49	1.36557875498511	56.49	948.225188354058	56.49	946.157432780787
56.59	1.19850549003786	56.59	948.087372545046	56.59	946.203628087246
56.69	1.03854292694905	56.69	947.944921080079	56.69	946.242665964809
56.79	0.885691066059735	56.79	947.797833959044	56.79	946.274546413478
56.9	0.73994990805204	56.9	947.646111181029	56.9	946.297007603114
57	0.604338236030344	57	947.48975274706	57	946.307722434188
57.1	0.480229374034025	57.1	947.328981976057	57.1	946.306914226213
57.21	0.367623321949395	57.21	947.16431337406	57.21	946.295097485068
57.31	0.259409379054887	57.31	946.99574694107	57.31	946.272272210748
57.41	0.155587543986258	57.41	946.824874723006	57.41	946.237011664842
57.52	0.0561578179940625	57.52	946.654740330018	57.52	946.19098613379
57.62	-0.0388797999448798	57.62	946.485343761992	57.62	946.134195617587
57.73	-0.127202916019087	57.73	946.316685020065	57.73	946.073750818472
57.83	-0.211605973959195	57.83	946.148764102986	57.83	946.00965173644
57.93	-0.292088973992577	57.93	945.987069732041	57.93	945.947387091679
58.03	-0.371670700019422	58.03	945.825893271035	58.03	945.881248248741
58.14	-0.45172447596542	58.14	945.665011401047	58.14	945.808689494317
58.24	-0.532250301944259	58.24	945.503909615013	58.24	945.731990766586
58.34	-0.61324817897912	58.34	945.34258791407	58.34	945.651152065544
58.44	-0.69471810502364	58.44	945.18104629708	58.44	945.569192174909
58.55	-0.774253428971861	58.55	945.01928476609	58.55	945.48748441927
58.65	-0.849751640998875	58.65	944.857369173064	58.65	945.406094652682
58.75	-0.923535135029852	58.75	944.697836423074	58.75	945.327559779583
58.86	-0.992809468016276	58.86	944.54068651703	58.86	945.251879799979
58.96	-1.05757463802547	58.96	944.380430733986	58.96	945.171159340306
59.06	-1.11783064699011	59.06	944.222777709001	59.06	945.089004527582
59.16	-1.17357749400071	59.16	944.067727442985	59.16	945.007737755586
59.27	-1.22901525094221	59.27	943.915279935027	59.27	944.924564580271
59.37	-1.28501687902371	59.37	943.765435186037	59.37	944.839485001641
59.47	-1.34158237995052	59.47	943.623901777073	59.47	944.758207602439
59.57	-1.40111840698864	59.57	943.484195920064	59.57	944.67424859177
59.68	-1.46572746803031	59.68	943.346251758044	59.68	944.591742186611
59.78	-1.53540956296183	59.78	943.20753238901	59.78	944.509024445632
59.88	-1.61016469201058	59.88	943.068037811031	59.88	944.426095368834
59.98	-1.6899928549492	59.98	942.927768025015	59.98	944.345361609591
60.09	-1.7723631519857	60.09	942.786723031077	60.09	944.268925676337
60.19	-1.85727558096005	60.19	942.643848038983	60.19	944.195732779282
60.29	-1.94053007294315	60.29	942.495735378998	60.29	944.122375248435
60.39	-2.02125366399741	60.39	942.342385051006	60.39	944.048853083794
60.5	-2.09944635400916	60.5	942.178088473042	60.5	943.966926801708
60.6	-2.17510814400157	60.6	942.009329434086	60.6	943.883080193079
60.71	-2.24823903204197	60.71	941.836107936069	60.71	943.793113186876
60.81	-2.31651191995752	60.81	941.658423978083	60.81	943.696152819986
60.91	-2.3804615680092	60.91	941.480133164077	60.91	943.596054696084
61.01	-2.44008797596962	61.01	941.300739450071	61.01	943.492322771274
61.12	-2.49792204601818	61.12	941.120242836064	61.12	943.384957045559
61.22	-2.55396377599482	61.22	940.939698112061	61.22	943.272685209186
61.32	-2.60821316794591	61.32	940.762512947003	61.32	943.159449692829
61.43	-2.66067022096195	61.43	940.588687343052	61.43	943.045250496488
61.53	-2.71106535797117	61.53	940.418221298046	61.53	942.932618521053
61.63	-2.76209175103759	61.63	940.251114813009	61.63	942.821553766535
61.74	-2.81374940095702	61.74	940.090411499	61.74	942.715099843964
61.84	-2.86836540794866	61.84	939.935974073023	61.84	942.613119471169
61.94	-2.92540501004623	61.94	939.783946932039	61.94	942.511487466966
62.05	-2.98486820895505	62.05	939.634826120027	62.05	942.413393048518
62.15	-3.0467550029698	62.15	939.488611636989	62.15	942.318836215827
62.25	-3.11106539197681	62.25	939.345303483037	62.25	942.230144068426
62.35	-3.17917270194812	62.35	939.204901658059	62.35	942.146781845645
62.46	-3.25154153097174	62.46	939.066891656012	62.46	942.068235041613
62.56	-3.32844145498257	62.56	938.926612472983	62.56	941.989842652962
62.66	-3.40717930203027	62.66	938.784064109996	62.66	941.911604679697
62.76	-3.48775507200116	62.76	938.63620295599	62.76	941.831850835372
62.86	-3.57016876398575	62.86	938.483166292031	62.86	941.751183000212
62.97	-3.65442037900721	62.97	938.324954119025	62.97	941.669870751728
63.07	-3.73771547299384	63.07	938.161566437088	63.07	941.585220916654
63.17	-3.81919530502728	63.17	937.993003245992	63.17	941.497233494985
63.28	-3.89885987601701	63.28	937.824973181023	63.28	941.411617122167
63.38	-3.97533586101417	63.38	937.657173394996	63.38	941.328068951146
63.48	-4.04815866204444	63.48	937.490118394066	63.48	941.244309043747
63.59	-4.11732827899414	63.59	937.328469181011	63.59	941.164139663423
63.69	-4.18284471300012	63.69	937.172225757081	63.69	941.087560810179
63.79	-4.24470796201604	63.79	937.021388121025	63.79	941.013199159423
63.9	-4.3072652980527	63.9	936.87595627398	63.9	940.940590113098
64	-4.3705167220196	64	936.733393310078	64	940.867196766766
64.11	-4.43725667696526	64.11	936.59160067898	64.11	940.790920568841
64.21	-4.50834390301225	64.21	936.450578380004	64.21	940.711761519326
64.31	-4.58377840095636	64.31	936.304617777978	64.31	940.628358253954
64.41	-4.66356016897862	64.41	936.154021720085	64.41	940.541013619794
64.52	-4.7476892090117	64.52	935.998790205986	64.52	940.452522060885
64.62	-4.83529255700432	64.62	935.838923237043	64.62	940.363742317136
64.72	-4.92450107094555	64.72	935.674420810983	64.72	940.27467438855
64.82	-5.01531475299544	64.82	935.508730810056	64.82	940.188766156125
64.92	-5.10338633000629	64.92	935.341853234036	64.92	940.106017619863
65.03	-5.18871580402447	65.03	935.176324987083	65.03	940.028092721094
65.13	-5.27130317300362	65.13	935.014244621016	65.13	939.955220870264
65.24	-5.35114843694373	65.24	934.855612137085	65.24	939.887402067375
65.34	-5.42448603096091	65.34	934.700427533016	65.34	939.82028904124
65.44	-5.48944423701414	65.44	934.548690811084	65.44	939.75388179186
65.55	-5.54602305703611	65.55	934.40380963898	65.55	939.691587989227
65.65	-5.59509545394121	65.65	934.263650763	65.65	939.631274377852
65.75	-5.63853056803509	65.75	934.128214183033	65.75	939.56917539036
65.86	-5.67632840102306	65.86	933.994052016033	65.86	939.49997143089
65.96	-5.70848895097242	65.96	933.861164265068	65.96	939.423662499441
66.06	-5.73501221799688	66.06	933.729550927978	66.06	939.341121559128
66.17	-5.75536344297234	66.17	933.599212004992	66.17	939.254217751082
66.27	-5.77185484098663	66.27	933.470643541	66.27	939.163447119197
66.37	-5.78825197999322	66.37	933.342973261006	66.37	939.06793738924
66.48	-5.80642657303088	66.48	933.21620116501	66.48	938.967688561213
66.58	-5.82637862203228	66.58	933.086919584071	66.58	938.858758204451
66.68	-5.84810812597425	66.68	932.957261772003	66.68	938.745591790352
66.78	-5.87161508497047	66.78	932.827227729035	66.78	938.631954886294
66.89	-5.89420632695692	66.89	932.696817456986	66.89	938.519719207133
66.99	-5.9208918579543	66.99	932.566030954035	66.99	938.408884752872
67.1	-5.95167168103217	67.1	932.435005503066	67.1	938.299588805673
67.2	-5.98708055497355	67.2	932.29924245702	67.2	938.187332718833
67.3	-6.02480626503166	67.3	932.15824577203	67.3	938.068927275185
67.4	-6.06484880995595	67.4	932.012887722067	67.4	937.95025475776
67.51	-6.10720819099697	67.51	931.863168308041	67.51	937.831315166562
67.61	-6.15188440701786	67.61	931.709087530066	67.61	937.712643262263
67.71	-6.19033623297582	67.71	931.550645387006	67.71	937.591926828947
67.81	-6.22256366796137	67.81	931.392502883	67.81	937.473826869988
67.92	-6.25125988597119	67.92	931.234350780073	67.92	937.358034148017
68.02	-6.27141487700555	68.02	931.076189079022	68.02	937.24454866304
68.12	-6.28302864197394	68.12	930.917880497077	68.12	937.124691906728
68.23	-6.28610118201323	68.23	930.76392368107	68.23	937.002962525796
68.33	-6.28063249496336	68.33	930.614318631001	68.33	936.882053693514
68.43	-6.2674813209469	68.43	930.469065346983	68.43	936.756955401079
68.53	-6.24943454704407	68.53	930.328163829017	68.53	936.627667648489
68.64	-6.22649217200433	68.64	930.192047759988	68.64	936.494624118877
68.74	-6.20719542200732	68.74	930.060717140009	68.74	936.35782481224
68.84	-6.19154429705304	68.84	929.929510966076	68.84	936.213467465129
68.95	-6.17953879702782	68.95	929.798738476052	68.95	936.064648200108
69.05	-6.17117892204533	69.05	929.668399668003	69.05	935.911367017175
69.15	-6.16421990901017	69.15	929.538494543067	69.15	935.762165142489
69.25	-6.1596357139706	69.25	929.409023102039	69.25	935.61704257605
69.36	-6.15742633499394	69.36	929.282083895032	69.36	935.478097869442
69.46	-6.15673303195763	69.46	929.156485002068	69.46	935.344139101136
69.56	-6.15476892198785	69.56	929.032226422009	69.56	935.212921508381
69.66	-6.15153400303825	69.66	928.908874471063	69.66	935.084985362399
69.77	-6.14702827499514	69.77	928.786429151046	69.77	934.960330663194
69.87	-6.14125174001856	69.87	928.66489046105	69.87	934.838098670858
69.97	-6.13607353704992	69.97	928.544258401075	69.97	934.715502500182
70.08	-6.13476993100903	70.08	928.427568881034	70.08	934.595578061064
70.19	-6.13958568499129	70.19	928.309015319087	70.19	934.472518771745
70.29	-6.1495468449948	70.29	928.188597715007	70.29	934.346324632222
70.39	-6.16465340999639	70.39	928.064217517999	70.39	934.216766232052
70.49	-6.18490538204242	70.49	927.937066649065	70.49	934.088311757293
70.6	-6.21030275897283	70.6	927.80714510809	70.6	933.963205970689
70.7	-6.24271725598646	70.7	927.674452895985	70.7	933.840474917891
70.81	-6.27742300503087	70.81	927.538990011044	70.81	933.720118598895
70.91	-6.31442000496918	70.91	927.402889710038	70.91	933.604270269195
71.01	-6.35183911401782	71.01	927.266865106048	71.01	933.493643041966
71.11	-6.38640406998547	71.11	927.127880289049	71.11	933.387072722174
71.22	-6.41811487105315	71.22	926.991741840084	71.22	933.285640022258
71.32	-6.44697151801665	71.32	926.858449760061	71.32	933.189344942214
71.42	-6.47297400996649	71.42	926.728004048982	71.42	933.09631834091
71.52	-6.49767649599653	71.52	926.600404707074	71.52	933.003283953817
71.63	-6.52107897803944	71.63	926.476524007057	71.63	932.911114055162
71.73	-6.54130973896372	71.73	926.35718795907	71.73	932.820634653641
71.83	-6.56309465000504	71.83	926.242396562998	71.83	932.731845749249
71.94	-6.58643371002654	71.94	926.13001656207	71.94	932.644168235693
72.04	-6.61132691902822	72.04	926.019334845023	72.04	932.556888999791
72.14	-6.63777427701007	72.14	925.910351410039	72.14	932.46813632669
72.25	-6.66076577601871	72.25	925.80306625905	72.25	932.382636085699
72.35	-6.67839213997468	72.35	925.69747939001	72.35	932.300388276827
72.45	-6.69065336899166	72.45	925.597459480059	72.45	932.225261576275
72.56	-6.69599531499898	72.56	925.503006529993	72.56	932.157255984042
72.66	-6.69441797799664	72.66	925.413248264022	72.66	932.090489217097
72.76	-6.68592135605195	72.76	925.327358675077	72.76	932.022225991885
72.86	-6.67050545098391	72.86	925.245337762021	72.86	931.952466308408
72.97	-6.65624689099786	72.97	925.167185525083	72.97	931.879656017475
73.07	-6.64020518502184	73.07	925.092901964035	73.07	931.803795119082
73.17	-6.62238033294216	73.17	925.02279631708	73.17	931.725192850592
73.28	-6.60778234498594	73.28	924.949427393017	73.28	931.636408021095
73.38	-6.5983204949589	73.38	924.87279519105	73.38	931.545517258698
73.48	-6.59399478297473	73.48	924.789031036084	73.48	931.445711397244
73.58	-6.59480520903344	73.58	924.698134926984	73.58	931.336990436729
73.69	-6.60075177302133	73.69	924.600106864091	73.69	931.224364385961
73.79	-6.61620806295105	73.79	924.494946848085	73.79	931.109742519802
73.9	-6.64117407904996	73.9	924.38252404304	73.9	930.992994002177
74	-6.66757319197586	74	924.261166511087	74	930.872446897188
74.11	-6.69834589200491	74.11	924.13087425507	74.11	930.748101204831
74.21	-6.7334921800466	74.21	923.99133803508	74.21	930.624021275241
74.32	-6.77301205598724	74.32	923.849999044023	74.32	930.507648299329
74.42	-6.81690551903102	74.42	923.706857280081	74.42	930.390905648988
74.52	-6.86419861494869	74.52	923.561912745072	74.52	930.276733814171
74.63	-6.91827074695084	74.63	923.415165437063	74.63	930.165132794878
74.73	-6.97912191503747	74.73	923.267807278989	74.73	930.057294512635
74.84	-7.04237853096856	74.84	923.122644491059	74.84	929.956025187786
74.94	-7.10804059599468	74.94	922.979807909087	74.94	929.860481702042
75.04	-7.17610810795577	75.04	922.840969469007	75.04	929.775715393922
75.14	-7.24658106901188	75.14	922.706129171047	75.14	929.701726263431
75.24	-7.31945947802615	75.24	922.575287014979	75.24	929.634140723069
75.35	-7.38617095794325	75.35	922.448443000008	75.35	929.57295877284
75.45	-7.44671550899056	75.45	922.331403708995	75.45	929.5239869945
75.55	-7.50206708596579	75.55	922.218719006082	75.55	929.481775252688
75.65	-7.54884628395303	75.65	922.110388892065	75.65	929.446323547406
75.75	-7.58705310602181	75.75	922.00522144401	75.75	929.407867579772
75.86	-7.6166875500121	75.86	921.900410443072	75.86	929.363601129454
75.96	-7.63774961694708	75.96	921.795955888001	75.96	929.3144981508
76.06	-7.65493337496537	76.06	921.691857780047	76.06	929.257179241199
76.16	-7.66823882395329	76.16	921.588116118073	76.16	929.191644400641
76.27	-7.67766596504771	76.27	921.483619935998	76.27	929.116782663196
76.37	-7.69178717405339	76.37	921.378369235072	76.37	929.032594028863
76.47	-7.71060245199351	76.47	921.266557433	76.47	928.937965984483
76.57	-7.73411179795858	76.57	921.153634664051	76.57	928.838348665415
76.68	-7.76231521297177	76.68	921.039600930044	76.68	928.733742071664
76.78	-7.7913463310324	76.78	920.924456229045	76.78	928.632718580576
76.89	-7.81985087098747	76.89	920.808200562988	76.89	928.535278192156
76.99	-7.84782883101798	76.99	920.690007922076	76.99	928.440594897704
77.09	-7.8705861429853	77.09	920.56831604998	77.09	928.347106439937
77.2	-7.88812280802631	77.2	920.443124944995	77.2	928.250946453751
77.3	-7.90043882500413	77.3	920.315545575022	77.3	928.151871622415
77.4	-7.90753419403245	77.4	920.185577938014	77.4	928.049881945923
77.51	-7.90940891499758	77.51	920.053222034994	77.51	927.940283355682
77.61	-7.90652389594015	77.61	919.918477866986	77.61	927.823075851685
77.72	-7.89887913595066	77.72	919.781975402998	77.72	927.698889404439
77.82	-7.89034100102981	77.82	919.63799414907	77.82	927.56200351941
77.92	-7.88226377301271	77.92	919.486534104067	77.92	927.412418196602
78.02	-7.87464745201305	78.02	919.328421279033	78.02	927.251420351989
78.13	-7.86749203894033	78.13	919.165217930072	78.13	927.080572242863
78.23	-7.86079753299873	78.23	918.996924056046	78.23	926.903740234321
78.34	-7.85750442400968	78.34	918.823539659002	78.34	926.722278609039
78.44	-7.85942401796547	78.44	918.645064737007	78.44	926.536187367014
78.54	-7.86655631395661	78.54	918.468940483081	78.54	926.352907699155
78.65	-7.87844040496566	78.65	918.297338047978	78.65	926.174610758367
78.75	-7.8950762920158	78.75	918.129627462008	78.75	926.003607064095
78.85	-7.91646397397017	78.85	917.971529221063	78.85	925.847428416069
78.96	-7.94260345003295	78.96	917.823043322983	78.96	925.706074814288
79.06	-7.96633424897664	79.06	917.684169769018	79.06	925.57908535147
79.17	-7.98657601797004	79.17	917.554908559055	79.17	925.466460027614
79.27	-8.00332875598997	79.27	917.436931628004	79.27	925.369870778622
79.37	-8.01365197401083	79.37	917.330572999049	79.37	925.289651626595
79.48	-8.0157343669498	79.48	917.235832672077	79.48	925.218642098837
79.58	-8.00957593401108	79.58	917.145269456	79.58	925.148320651575
79.69	-7.9951766749673	79.69	917.056712198018	79.69	925.076516131914
79.79	-7.97253659095531	79.79	916.970160898018	79.79	925.000288049898
79.89	-7.94371657400461	79.89	916.885615555998	79.89	924.917825100332
80	-7.90871662297832	80	916.803076172073	80	924.829127283212
80.1	-7.87469721296929	80.1	916.710549064078	80.1	924.722200916166
80.21	-7.84273869498975	80.21	916.60803423099	80.21	924.597045999195
80.31	-7.81284106903968	80.31	916.493859738011	80.31	924.454051488954
80.41	-7.78500433705176	80.41	916.367691562982	80.41	924.292883363338
80.51	-7.75922849595645	80.51	916.229529704992	80.51	924.120702095045
80.62	-7.7408096609588	80.62	916.079374165065	80.62	923.938588036931
80.72	-7.73088651703802	80.72	915.917224942064	80.72	923.746541188998
80.82	-7.72945906396671	80.82	915.748532172984	80.82	923.550011686606
80.93	-7.7344664099428	80.93	915.573102501071	80.93	923.348806174151
81.03	-7.74590855394308	81.03	915.390935925984	81.03	923.148220764456
81.13	-7.76378549699075	81.13	915.214026131025	81.13	922.96138782555
81.23	-7.78809723794893	81.23	915.04237311608	81.23	922.788307357428
81.34	-7.818875577982	81.34	914.875976880012	81.34	922.626918467542
81.44	-7.85001283202291	81.44	914.714837424981	81.44	922.477221155889
81.54	-7.88150899904849	81.54	914.559352601032	81.54	922.33961327523
81.65	-7.90806796703691	81.65	914.409299141994	81.65	922.213871557113
81.75	-7.9285510499858	81.75	914.264677047072	81.75	922.100027802264
81.85	-7.94295824903202	81.85	914.120036181089	81.85	921.98652418972
81.96	-7.95128956201552	81.96	913.97556989898	81.96	921.873554075078
82.06	-7.95354499098266	82.06	913.831278201087	82.06	921.755821345524
82.16	-7.95107881697277	82.16	913.687161087978	82.16	921.632187315399
82.26	-7.94462557200859	82.26	913.543218559084	82.26	921.502651984709
82.36	-7.93415345594894	82.36	913.401012871077	82.36	921.368777610735
82.46	-7.92577015295137	82.46	913.256962552055	82.46	921.22698271959
82.56	-7.91947566301587	82.56	913.110669747084	82.56	921.078223741182
82.67	-7.91526998796144	82.67	912.962357725064	82.67	920.923458474974
82.77	-7.91315312596907	82.77	912.812026487018	82.77	920.762655120241
82.88	-7.91457344496393	82.88	912.659676033059	82.88	920.601921362591
82.98	-7.92466475104447	82.98	912.505306361027	82.98	920.44125720202
83.08	-7.94342704296014	83.08	912.354637968065	83.08	920.28638313306
83.19	-7.96950604001267	83.19	912.206891749065	83.19	920.1365200516
83.29	-8.00216720904245	83.29	912.062067703005	83.29	919.993116325219
83.39	-8.04141055095897	83.39	911.918603574009	83.39	919.85974350198
83.5	-8.08723606701278	83.5	911.780080835001	83.5	919.73998305578
83.6	-8.13964375504383	83.6	911.646499487006	83.6	919.632480703943
83.7	-8.19122642099046	83.7	911.517859528999	83.7	919.536501915459
83.8	-8.24198406701271	83.8	911.394160962004	83.8	919.452046690332
83.91	-8.29046832302538	83.91	911.273203853057	83.91	919.376915097373
84.01	-8.33154538497638	84.01	911.154988204089	84.01	919.311107136581
84.11	-8.3652152529794	84.11	911.033793520005	84.11	919.241495119066
84.21	-8.39147792601125	84.21	910.910398905003	84.21	919.168858148936
84.31	-8.41033340498143	84.31	910.784804358059	84.31	919.091747858611
84.42	-8.42286204203901	84.42	910.657009880083	84.42	919.005030442735
84.52	-8.43317628903151	84.52	910.527015471075	84.52	918.908705901309
84.63	-8.44127614595891	84.63	910.394487108988	84.63	918.802440212236
84.73	-8.45456880597339	84.73	910.257467162069	84.73	918.684275744624
84.83	-8.47305426998446	84.83	910.115955632023	84.83	918.555292851336
84.93	-8.4967325379921	84.93	909.972152448063	84.93	918.421803914594
85.04	-8.52560361101951	85.04	909.826057610985	85.04	918.283808934399
85.14	-8.55422719098442	85.14	909.67767112204	85.14	918.148715105114
85.24	-8.58461123902998	85.24	909.526992979067	85.24	918.016522426739
85.35	-8.6167557550425	85.35	909.38321064607	85.35	917.896418361303
85.45	-8.64958038596342	85.45	909.244317857087	85.45	917.786396644735
85.55	-8.67897267994522	85.55	909.110314613031	85.55	917.681016981861
85.66	-8.70493263698791	85.66	908.981534937084	85.66	917.582621353551
85.76	-8.72746025800097	85.76	908.859936458043	85.76	917.49316739069
85.86	-8.74655554298442	85.86	908.745519178069	85.86	917.41157474042
85.96	-8.76107980604957	85.96	908.638283095001	85.96	917.333730951702
86.07	-8.76285417700728	86.07	908.538228210091	86.07	917.259636024541
86.17	-8.75731895098397	86.17	908.445547879069	86.17	917.189483314536
86.28	-8.74246617001972	86.28	908.356553130034	86.28	917.119583850503
86.38	-8.71829583400086	86.38	908.262056502053	86.38	917.039611484747
86.48	-8.68480794201787	86.48	908.164064258017	86.48	916.943393611639
86.59	-8.64200249498026	86.59	908.062576398038	86.59	916.836370526352
86.69	-8.59598717795507	86.69	907.957592923026	86.69	916.716534270118
86.8	-8.55484287296804	86.8	907.849113832071	86.8	916.583884842933
86.9	-8.51856958104236	86.9	907.737362394073	86.9	916.438645513252
87	-8.48830598602035	87	907.624239948063	87	916.28271761987
87.1	-8.47223095900063	87.1	907.509746494043	87.1	916.122208848392
87.21	-8.47034449998318	87.21	907.393688675029	87.21	915.965006725216
87.31	-8.48264660794484	87.31	907.27975546406	87.31	915.814800221526
87.41	-8.50913728402247	87.41	907.16794686	87.41	915.67272802298
87.52	-8.5474266060146	87.52	907.058262863075	87.52	915.546968999279
87.62	-8.5975145740349	87.62	906.950703473058	87.62	915.437523150429
87.72	-8.65329350301636	87.72	906.848850165034	87.72	915.347971950318
87.82	-8.70668251104689	87.82	906.747463377997	87.82	915.273075839109
87.93	-8.75768159698964	87.93	906.646319844072	87.93	915.21022162698
88.03	-8.80629076198147	88.03	906.543518223089	88.03	915.157507975125
88.13	-8.8525100049992	88.13	906.43905851698	88.13	915.108827197938
88.24	-8.89120552199074	88.24	906.332940725065	88.24	915.056098413427
88.34	-8.91989051797282	88.34	906.225164847001	88.34	914.999321621589
88.44	-8.93856499499179	88.44	906.11650998801	88.44	914.939275926535
88.55	-8.94961887195223	88.55	906.003911265088	88.55	914.872896447541
88.65	-8.95305215101416	88.65	905.887368680055	88.65	914.795049379252
88.75	-8.94886483104074	88.75	905.763300759077	88.75	914.699666454396
88.85	-8.93705691294144	88.85	905.636947060998	88.85	914.591987232808
88.96	-8.92322428501302	88.96	905.508307586047	88.96	914.474401635873
89.06	-8.90971346098013	89.06	905.377382335018	89.06	914.346909663593
89.16	-8.89652444095645	89.16	905.244200086031	89.16	914.209540094242
89.27	-8.88879103104045	89.27	905.105383846035	89.27	914.058915936046
89.37	-8.88900002303217	89.37	904.960933616053	89.37	913.900633078171
89.47	-8.89715141897796	89.47	904.810070292001	89.47	913.736258930249
89.57	-8.91324521694514	89.57	904.655858755063	89.57	913.568858373007
89.68	-8.93728141898009	89.68	904.49829900399	89.68	913.403565211801
89.78	-8.96514757198474	89.78	904.337391039007	89.78	913.24286624001
89.88	-8.99674148104168	89.88	904.173134862049	89.88	913.086761457628
89.98	-9.02646725603518	89.98	904.007488101001	89.98	912.937208495547
90.09	-9.05197838494587	90.09	903.845526500049	90.09	912.799283096362
90.19	-9.07327486595477	90.19	903.687221281984	90.19	912.668844030756
90.29	-9.09035669997138	90.29	903.535949435991	90.29	912.54916609439
90.39	-9.10322388699569	90.39	903.391710964002	90.39	912.434653398098
90.5	-9.10986846804462	90.5	903.254505866016	90.5	912.322959428139
90.6	-9.11046487203748	90.6	903.124334141012	90.6	912.214084184516
90.7	-9.10501309999745	90.7	903.003202054038	90.7	912.110033931302
90.81	-9.09762560104355	90.81	902.880867767067	90.81	912.00056683187
90.91	-9.08840457304905	90.91	902.757331282032	90.91	911.883674927454
91.01	-9.07735001499077	91.01	902.630634967068	91.01	911.757575016221
91.12	-9.0644619269824	91.12	902.495703079012	91.12	911.617191355569
91.22	-9.04974031004713	91.22	902.352535617979	91.22	911.466636396538
91.32	-9.04357988895299	91.32	902.201132584992	91.32	911.306012335233
91.43	-9.04598066495055	91.43	902.041493979027	91.43	911.13531917166
91.53	-9.0589505959997	91.53	901.877308771986	91.53	910.958245877004
91.63	-9.08231525295378	91.63	901.711890464071	91.63	910.778105951384
91.73	-9.11607463604014	91.73	901.543232790004	91.73	910.60328785695
91.83	-9.16022874594091	91.83	901.38157758804	91.83	910.444033430324
91.94	-9.21477758197398	91.94	901.226924857042	91.94	910.302350630279
92.04	-9.27164026199989	92.04	901.079274598032	92.04	910.178065027762
92.14	-9.33165170999928	92.14	900.938626809079	92.14	910.071176622769
92.24	-9.39481192699532	92.24	900.803080153082	92.24	909.979784076499
92.35	-9.4507261869694	92.35	900.672519329078	92.35	909.903772087441
92.45	-9.49939448798887	92.45	900.546944335019	92.45	909.835059773594
92.55	-9.54081683198638	92.55	900.422666201052	92.55	909.770793088075
92.65	-9.57499321805244	92.65	900.296371426066	92.65	909.707658530755
92.76	-9.60357903704789	92.76	900.168060011993	92.76	909.63526137543
92.86	-9.62336845896061	92.86	900.037731957013	92.86	909.553601622088
92.96	-9.63436148197161	92.96	899.905387261015	92.96	909.462679270735
93.07	-9.64463899003931	93.07	899.776265486025	93.07	909.367733881208
93.17	-9.65336605804623	93.17	899.652390586084	93.17	909.272444800665
93.27	-9.66054268599237	93.27	899.535663902043	93.27	909.175507537567
93.37	-9.66616887399141	93.37	899.426200734069	93.37	909.077037393427
93.48	-9.67024462204336	93.48	899.324001083073	93.48	908.98511525024
93.58	-9.67525672297143	93.58	899.229064949054	93.58	908.898906183704
93.68	-9.68154154395506	93.68	899.141392330989	93.68	908.818410193822
93.78	-9.68744369197339	93.78	899.064048110063	93.78	908.746692161316
93.89	-9.69616899999437	93.89	898.986361662082	93.89	908.673081461093
93.99	-9.70771746699484	93.99	898.908332986025	93.99	908.600064886528
94.09	-9.72208909297478	94.09	898.824722523045	94.09	908.52273924333
94.2	-9.73928387702472	94.2	898.733506315011	94.2	908.437425184329
94.3	-9.75695530701159	94.3	898.63468436306	94.3	908.347328539874
94.4	-9.77705927994066	94.4	898.528256666054	94.4	908.252449309967
94.5	-9.79959579694878	94.5	898.417600217044	94.5	908.156164486384
94.61	-9.82207806396218	94.61	898.306148450047	94.61	908.06190750442
94.71	-9.84416971596147	94.71	898.193901366085	94.71	907.967331850333
94.81	-9.86587075203715	94.81	898.077794084998	94.81	907.871328541767
94.91	-9.88718117298504	94.91	897.968497230067	94.91	907.784568203816
95.02	-9.90810097800932	95.02	897.86601080209	95.02	907.704564043107
95.12	-9.92873236396008	95.12	897.770334801066	95.12	907.630979694093
95.22	-9.95122242898105	95.22	897.681469228019	95.22	907.563815156782
95.33	-9.97791768600109	95.33	897.59433833899	95.33	907.497994688566
95.43	-10.0068622369918	95.43	897.505594577069	95.43	907.430170731896
95.53	-10.0380560819531	95.53	897.411860950001	95.53	907.357068491107
95.64	-10.0714992199755	95.64	897.309704022064	95.64	907.277401628672
95.74	-10.1071916529918	95.74	897.199123795076	95.74	907.193516658332
95.84	-10.1449589500362	95.84	897.080120266992	95.84	907.103457681715
95.94	-10.1829826879793	95.94	896.952693440085	95.94	907.007224698822
96.05	-10.2212628679581	96.05	896.827085149084	96.05	906.915059546281
96.15	-10.2596972919855	96.15	896.701153524987	96.15	906.824820354821
96.26	-10.2961388639642	96.26	896.574898568019	96.26	906.736332695395
96.36	-10.3305875829847	96.36	896.453396021002	96.36	906.652853886856
96.47	-10.3630434490469	96.47	896.339993441075	96.47	906.577731486749
96.57	-10.3912906059804	96.57	896.234690829033	96.57	906.510863298971
96.67	-10.4165740809776	96.67	896.137488184081	96.67	906.450102225746
96.78	-10.438893874948	96.78	896.048385507015	96.78	906.395448267078
96.88	-10.4584244170383	96.88	895.964069296042	96.88	906.343587922852
96.98	-10.4769841309462	96.98	895.888547245022	96.98	906.296313027718
97.08	-10.4945730159898	97.08	895.811577515019	97.08	906.244626773098
97.18	-10.5111910729647	97.18	895.73530197606	97.18	906.190671028254
97.29	-10.5268383009616	97.29	895.659720627009	97.29	906.134620222238
97.39	-10.5406797759997	97.39	895.584833470025	97.39	906.07829277881
97.5	-10.5529464000256	97.5	895.510640504995	97.5	906.021688697967
97.6	-10.5658540300055	97.6	895.437257031062	97.6	905.964923281215
97.7	-10.5781576370418	97.7	895.359549372074	97.7	905.902862849853
97.8	-10.589857222044	97.8	895.277517525983	97.8	905.834672479579
97.91	-10.6009527839888	97.91	895.194474995037	97.91	905.763896572222
98.01	-10.6114443229899	98.01	895.106414086058	98.01	905.688743293124
98.11	-10.6245376709921	98.11	895.013334800069	98.11	905.607967614241
98.21	-10.6389104230402	98.21	894.915237136047	98.21	905.521569535566
98.31	-10.6545625819763	98.31	894.812121096038	98.31	905.429549057105
98.42	-10.6723290709851	98.42	894.701962721001	98.42	905.329882222057
98.52	-10.6919789880067	98.52	894.582421911991	98.52	905.223434759797
98.62	-10.7135123330409	98.62	894.453383365999	98.62	905.108768966802
98.73	-10.7369291069972	98.73	894.31998076202	98.73	904.991018521773
98.83	-10.7622293089662	98.83	894.182214101079	98.83	904.871018349016
98.93	-10.7890765740422	98.93	894.040083382038	98.93	904.748537546818
99.04	-10.8155742600502	99.04	893.89358860501	99.04	904.623576115179
99.14	-10.8385165390246	99.14	893.753400394985	99.14	904.506804679192
99.25	-10.8592258100089	99.25	893.611793454056	99.25	904.390497940558
99.35	-10.877702075959	99.35	893.46876778302	99.35	904.27431953373
99.45	-10.8939453340327	99.45	893.326347337052	99.45	904.158396774562
99.56	-10.907955586049	99.56	893.186872218052	99.56	904.041863933676
99.66	-10.9177769339794	99.66	893.050342426022	99.66	903.926043413094
99.76	-10.9246551310207	99.76	892.916757960052	99.76	903.810935212815
99.86	-10.9285901789917	99.86	892.78268538601	99.86	903.69310589754
99.96	-10.9299184420024	99.96	892.651192250014	99.96	903.57562301334
100.07	-10.9305365620003	100.07	892.522278551041	100.07	903.456530661848
100.17	-10.9304445379621	100.17	892.38527366399	100.17	903.326403972934
100.27	-10.9296423710248	100.27	892.247902889039	100.27	903.192968244896
100.37	-10.9281300609609	100.37	892.110166224029	100.37	903.056559843279
100.48	-10.9230412880379	100.48	891.972063669982	100.48	902.919075409025
100.58	-10.9143760510051	100.58	891.833595227013	100.58	902.780514942143
100.68	-10.9040902509605	100.68	891.698108452033	100.68	902.644226000174
100.78	-10.8909381309559	100.78	891.562903358022	100.78	902.507508596547
100.89	-10.8749196909912	100.89	891.431413382065	100.89	902.370929847077
100.99	-10.856034931976	100.99	891.300570977023	100.99	902.231422205702
101.09	-10.8342838530007	101.09	891.170376143009	101.09	902.090941570787
101.2	-10.8114848790137	101.2	891.040828878999	101.2	901.948242187373
101.3	-10.7874045639846	101.3	890.911929187041	101.3	901.803324055454
101.41	-10.7620429080271	101.41	890.785818935001	101.41	901.658329044303
101.51	-10.7382662299642	101.51	890.657118546983	101.51	901.507877578025
101.62	-10.7160745319561	101.62	890.52582802401	101.62	901.353788080375
101.72	-10.6954678119564	101.72	890.388599807011	101.72	901.192479548687
101.82	-10.6764460699651	101.82	890.248133884029	101.82	901.026651969536
101.92	-10.6577642790171	101.92	890.104430254041	101.92	900.859171662399
102.02	-10.6388664449923	102.02	889.957488918071	102.02	900.690038627275
102.13	-10.6197525659582	102.13	889.807309874982	102.13	900.519252864169
102.23	-10.5986042190125	102.23	889.649885433982	102.23	900.342806681907
102.33	-10.5756548499585	102.33	889.483149842022	102.33	900.157389298334
102.43	-10.5509044580003	102.43	889.304961228049	102.43	899.96030284961
102.53	-10.5243530440475	102.53	889.120699168075	102.53	899.756926911633
102.63	-10.4960006069632	102.63	888.930363664031	102.63	899.545443060639
102.74	-10.4656162460515	102.74	888.733954713985	102.74	899.326084741748
102.84	-10.4345405100048	102.84	888.531472319073	102.84	899.098851954961
102.94	-10.4040184270389	102.94	888.328050158066	102.94	898.86887837898
103.05	-10.374605992979	103.05	888.125966876032	103.05	898.638442660709
103.15	-10.3463032060063	103.15	887.925222475019	103.15	898.407313898443
103.26	-10.3191100680533	103.26	887.729824646044	103.26	898.180840333054
103.36	-10.2930265769601	103.36	887.541839142045	103.36	897.9623327467
103.46	-10.2693751369998	103.46	887.361265964046	103.46	897.752347133958
103.57	-10.2482408069591	103.57	887.188105111022	103.57	897.55088349482
103.67	-10.2296235900212	103.67	887.022356583998	103.67	897.357941829297
103.78	-10.2137543849494	103.78	886.866399207065	103.78	897.175900961768
103.88	-10.1992926430512	103.88	886.72023298102	103.88	897.006083294247
103.98	-10.1862383650086	103.98	886.578724225046	103.98	896.843440209349
104.09	-10.174591550026	104.09	886.439594293051	104.09	896.685693060162
104.19	-10.1643521990127	104.19	886.302843187082	104.19	896.533072748399
104.29	-10.1623089140048	104.29	886.168470904067	104.29	896.384238724347
104.4	-10.1684616950024	104.4	886.036477446055	104.4	896.239190988011
104.5	-10.1814881410291	104.5	885.91458811004	104.5	896.105654837693
104.6	-10.2013031900015	104.6	885.800230831023	104.6	895.981058206219
104.7	-10.2279068429425	104.7	885.693405606048	104.7	895.872189696791
104.81	-10.2612990980333	104.81	885.591733613069	104.81	895.776670485023
104.91	-10.3014799569792	104.91	885.495214851062	104.91	895.6931781689
105.02	-10.3472036649919	105.02	885.403849320028	105.02	895.621627687112
105.12	-10.3942667319643	105.12	885.31763702008	105.12	895.562019039662
105.22	-10.4426691580102	105.22	885.233510404987	105.22	895.511284680476
105.32	-10.4856223420029	105.32	885.148722227086	105.32	895.466677361469
105.43	-10.5231262820098	105.43	885.063272486036	105.43	895.426951327683
105.53	-10.5551809780309	105.53	884.969435884045	105.53	895.38017779237
105.64	-10.5817864309756	105.64	884.869784487023	105.64	895.328928822711
105.74	-10.6036618630014	105.74	884.764318297016	105.74	895.266415815493
105.85	-10.6221804220468	105.85	884.653037311978	105.85	895.192638770712
105.95	-10.6373421100443	105.95	884.535941533045	105.95	895.107597688373
106.05	-10.6503926799633	106.05	884.415730947012	106.05	895.013992555053
106.16	-10.6655356220244	106.16	884.28822820299	106.16	894.908365242386
106.26	-10.6827709360005	106.26	884.156500846984	106.26	894.795156446177
106.37	-10.7020986209818	106.37	884.023296128021	106.37	894.677113414515
106.47	-10.7235186769685	106.47	883.888614045077	106.47	894.555481902362
106.58	-10.7472645499911	106.58	883.752454599062	106.58	894.434465398158
106.68	-10.7762744479487	106.68	883.614817789066	106.68	894.314063901905
106.78	-10.8098291490251	106.78	883.481083192009	106.78	894.199656989495
106.89	-10.8465555030079	106.89	883.353558876024	106.89	894.093552730203
106.99	-10.8864535110342	106.99	883.23224484202	106.99	893.995984569141
107.09	-10.9295231729902	107.09	883.114441103089	107.09	893.907190728105
107.2	-10.9757644879664	107.2	883.004325008983	107.2	893.830629335463
107.3	-11.0257334509924	107.3	882.901896561066	107.3	893.764927241473
107.4	-11.0780922899494	107.4	882.807155757064	107.4	893.710084446131
107.51	-11.1328410049509	107.51	882.720102599023	107.51	893.66610094944
107.61	-11.189746152013	107.61	882.638409828019	107.61	893.630649492957
107.71	-11.2458695209625	107.71	882.562077443026	107.71	893.604286071251
107.82	-11.3012111130502	107.82	882.48572586906	107.82	893.580293336563
107.92	-11.3557709280485	107.92	882.407047037077	107.92	893.556363219619
108.02	-11.4095489650481	108.02	882.326040946054	108.02	893.532262275302
108.12	-11.4578378360193	108.12	882.242707597015	108.12	893.505052295244
108.23	-11.5006375419853	108.23	882.15704698905	108.23	893.474733279449
108.33	-11.537392087007	108.33	882.066780476066	108.33	893.43902658101
108.43	-11.5694392429759	108.43	881.96855086403	108.43	893.394575006969
108.53	-11.596779011029	108.53	881.86235815499	108.53	893.336671168712
108.64	-11.6194113900292	108.64	881.750529605029	108.64	893.267642324685
108.74	-11.6373363809998	108.74	881.633065216079	108.74	893.186932480311
108.85	-11.6504689209478	108.85	881.509964987004	108.85	893.095879407466
108.95	-11.6623142420167	108.95	881.381228918031	108.95	892.994483106143
109.06	-11.6728723420465	109.06	881.246818285035	109.06	892.882704852937
109.16	-11.6868506109995	109.16	881.108509489991	109.16	892.762321048386
109.26	-11.7042490489894	109.26	880.966302531988	109.26	892.633246631171
109.37	-11.7250676549929	109.37	880.822476059052	109.37	892.501265478034
109.47	-11.7493064290102	109.47	880.680387262032	109.47	892.369734781929
109.57	-11.772073410043	109.57	880.540036143088	109.57	892.243361931472
109.67	-11.7921526840519	109.67	880.401422701084	109.67	892.122146926661
109.78	-11.8095442510366	109.78	880.264546934995	109.78	892.006089767497
109.88	-11.8243331719441	109.88	880.13346819605	109.88	891.899249803017
109.98	-11.8330142180412	109.98	880.008186484019	109.98	891.796735070963
110.09	-11.8355873889868	110.09	879.888740520073	110.09	891.697368381594
110.19	-11.8320526839852	110.19	879.773353905989	110.19	891.59937333437
110.29	-11.8224101039459	110.29	879.662026641086	110.29	891.502834990605
110.4	-11.8105121290455	110.4	879.554758725021	110.4	891.404248120471
110.5	-11.7963587589429	110.5	879.451550158024	110.5	891.303612723964
110.6	-11.7848419570237	110.6	879.355148187983	110.6	891.203676049172
110.71	-11.77717763494	110.71	879.260782858978	110.71	891.099668140049
110.81	-11.7733657939425	110.81	879.168454171008	110.81	890.995441477266
110.91	-11.7734064340311	110.91	879.074102775007	110.91	890.886936711782
111.02	-11.7772995539553	111.02	878.977728671998	111.02	890.77904580586
111.12	-11.7836720060041	111.12	878.879331860048	111.12	890.672984672649
111.23	-11.7965391000325	111.23	878.778912340067	111.23	890.568753312147
111.33	-11.8159008379735	111.33	878.676470113078	111.33	890.466351724355
111.44	-11.8379047389681	111.44	878.576261864055	111.44	890.370036596163
111.54	-11.8625508019932	111.54	878.478287595044	111.54	890.278434777835
111.64	-11.8898390279583	111.64	878.379800055995	111.64	890.192814333617
111.74	-11.9197694159539	111.74	878.285569204081	111.74	890.117945219546
111.84	-11.9523419670031	111.84	878.195595039074	111.84	890.049974954956
111.95	-11.9837079339504	111.95	878.109877561087	111.95	889.988903539842
112.05	-12.0138673189558	112.05	878.028416768984	112.05	889.934730974213
112.16	-12.0441932709809	112.16	877.948904595996	112.16	889.885149188784
112.26	-12.0706704769873	112.26	877.869638581046	112.26	889.838455724522
112.36	-12.0932989369749	112.36	877.790618724021	112.36	889.79080183587
112.47	-12.1120786519668	112.47	877.707588339035	112.47	889.737930835937
112.57	-12.1270096219632	112.57	877.620547426091	112.57	889.681215874467
112.67	-12.1373753969465	112.67	877.529495985073	112.67	889.616641639127
112.78	-12.1431759780535	112.78	877.434434015072	112.78	889.544208129923
112.88	-12.1444113659663	112.88	877.339754529999	112.88	889.468308359405
112.99	-12.1449303039753	112.99	877.243758079999	112.99	889.387242879397
113.09	-12.1447327950364	113.09	877.146444667005	113.09	889.300295241369
113.19	-12.1438188359662	113.19	877.050122359037	113.19	889.209773514595
113.29	-12.1421884290385	113.29	876.956493615012	113.29	889.117380158115
113.4	-12.143208413022	113.4	876.865558436066	113.4	889.026963917479
113.5	-12.1485855160017	113.5	876.777316821062	113.5	888.938524792683
113.6	-12.1583197400241	113.6	876.691768770002	113.6	888.852062783729
113.7	-12.1731275320371	113.7	876.612990179069	113.7	888.771653785434
113.81	-12.1930088929503	113.81	876.540981047015	113.81	888.700664636703
113.91	-12.2179638219677	113.91	876.471348361065	113.91	888.636409054653
114.01	-12.247992319999	114.01	876.40579157005	114.01	888.580586487474
114.12	-12.2830943860208	114.12	876.344310674085	114.12	888.533913383685
114.23	-12.3163433789841	114.23	876.286905673055	114.23	888.496389743291
114.33	-12.3477392979794	114.33	876.233576567074	114.33	888.46801556629
114.43	-12.3739153040106	114.43	876.182546955079	114.43	888.447014452143
114.54	-12.3931646679694	114.54	876.129982287011	114.54	888.429551850586
114.64	-12.4054873899695	114.64	876.075882562986	114.64	888.40870111929
114.74	-12.4108834689878	114.74	876.016171888068	114.74	888.380386363434
114.85	-12.4093529060474	114.85	875.950850263052	114.85	888.34124074411
114.95	-12.4018416499894	114.95	875.879917686007	114.95	888.289557531654
115.05	-12.3883497000179	115.05	875.803374159091	115.05	888.225336726063
115.16	-12.368877057952	115.16	875.719732399034	115.16	888.147091045477
115.26	-12.350350364045	115.26	875.625506208053	115.26	888.051334291
115.37	-12.3327696200022	115.37	875.52069558501	115.37	887.939012411777
115.47	-12.3161348250278	115.47	875.407076931083	115.47	887.811901808342
115.58	-12.3004459790081	115.58	875.288484795988	115.58	887.673837030958
115.68	-12.2860540890315	115.68	875.164919180065	115.68	887.531744721953
115.79	-12.2766768370184	115.79	875.036380083998	115.79	887.385624881333
115.89	-12.2723142210361	115.89	874.902867506989	115.89	887.235477509094
116	-12.2720202930395	116	874.769151405076	116	887.086072561272
116.1	-12.2757950520054	116.1	874.629083192076	116.1	886.931612458576
116.2	-12.2836384989569	116.2	874.484150148078	116.2	886.777302162585
116.31	-12.2955506329845	116.31	874.337838474048	116.31	886.626627872203
116.41	-12.3115314539746	116.41	874.190148168054	116.41	886.478643638293
116.51	-12.3258586329484	116.51	874.041079232029	116.51	886.333349460852
116.61	-12.3385321689966	116.61	873.89063166404	116.61	886.190745339881
116.72	-12.3492010540076	116.72	873.738726129091	116.72	886.050751938563
116.82	-12.3541476079936	116.82	873.588525671039	116.82	885.916532302208
116.92	-12.3533718330009	116.92	873.440030289999	116.92	885.782364100367
117.03	-12.34687372596	117.03	873.288470031071	117.03	885.643477377005
117.13	-12.3346532890309	117.13	873.139993479981	117.13	885.505669711415
117.24	-12.3176210589691	117.24	872.994600637981	117.24	885.365223423877
117.34	-12.2991401780155	117.34	872.852291505069	117.34	885.222138514386
117.44	-12.279210646966	117.44	872.713066079996	117.44	885.076414982945
117.54	-12.2635547940035	117.54	872.579127525	117.54	884.930255991868
117.64	-12.252172620947	117.64	872.450475842015	117.64	884.784572078342
117.75	-12.2450641280238	117.75	872.327190366036	117.75	884.642805721489
117.85	-12.2422293139834	117.85	872.206108052069	117.85	884.501793875995
117.95	-12.2457223990295	117.95	872.087228901023	117.95	884.367258872306
118.06	-12.2538431539851	118.06	871.970552911989	118.06	884.239200710423
118.16	-12.2665915770312	118.16	871.85608008599	118.16	884.117619390348
118.26	-12.283057131981	118.26	871.745509870038	118.26	884.00421436026
118.36	-12.2998766760247	118.36	871.632501411	118.36	883.894698987846
118.47	-12.3170502090488	118.47	871.517054711035	118.47	883.787373041887
118.57	-12.3345777310533	118.57	871.396966606085	118.57	883.680033360061
118.68	-12.3524592420381	118.68	871.272237096036	118.68	883.571769405178
118.78	-12.3715753769602	118.78	871.142866182026	118.78	883.459218034943
118.88	-12.3919261340006	118.88	871.008853863032	118.88	883.342379249349
118.98	-12.4114572929557	118.98	870.869481438035	118.98	883.220534346537
119.08	-12.4318690869814	119.08	870.726282072042	119.08	883.095216491417
119.19	-12.4531615140313	119.19	870.579255764028	119.19	882.967306317703
119.29	-12.4753345739919	119.29	870.426703066073	119.29	882.835104377208
119.4	-12.4983882690231	119.4	870.274964831992	119.4	882.702897302245
119.5	-12.5257440090536	119.5	870.12404106008	119.5	882.572385324042
119.6	-12.5561869770081	119.6	869.973931752043	119.6	882.443568442602
119.71	-12.5897171719771	119.71	869.82463690606	119.71	882.316446657922
119.81	-12.6254539600268	119.81	869.679991074008	119.81	882.194854520273
119.91	-12.6633973410435	119.91	869.537746313995	119.91	882.07996550058
120.02	-12.7035473160504	120.02	869.398621327036	120.02	881.971283481556
120.12	-12.7459038840243	120.12	869.261082949038	120.12	881.867275298287
120.22	-12.7907370100502	120.22	869.125131179999	120.22	881.767060317064
120.33	-12.8352077609861	120.33	868.99076601901	120.33	881.670638537886
120.43	-12.879316137969	120.43	868.857987466981	120.43	881.578009960752
120.53	-12.9196407280006	120.53	868.73028172306	120.53	881.492660784562
120.63	-12.9573963499752	120.63	868.605830333081	120.63	881.413042520368
120.74	-12.9925830050297	120.74	868.484633298067	120.74	881.336316236493
120.84	-13.0252006920273	120.84	868.362856068075	120.84	881.258647382665
120.94	-13.0552494109679	120.94	868.242746583064	120.94	881.178862487963
121.05	-13.0790114830006	121.05	868.124304844059	121.05	881.09817637153
121.15	-13.1017443139854	121.15	868.00753085106	121.15	881.016589033369
121.25	-13.1231779389509	121.25	867.892424604065	121.25	880.934100473479
121.36	-13.1461512910391	121.36	867.785134690052	121.36	880.856859278931
121.46	-13.1706643689995	121.46	867.684311739026	121.46	880.779798399299
121.56	-13.1967171739689	121.56	867.586469551043	121.56	880.704689041808
121.66	-13.2243097050377	121.66	867.493426579017	121.66	880.633079695399
121.77	-13.2551489809885	121.77	867.405182823063	121.77	880.567809291758
121.87	-13.2867630769624	121.87	867.32173828409	121.87	880.508877830884
121.98	-13.3191519929596	121.98	867.243092961075	121.98	880.456285312778
122.08	-13.3560334099911	122.08	867.166083810048	122.08	880.406868692131
122.18	-13.3921499209464	122.18	867.088098196064	122.18	880.359722353845
122.28	-13.4275015269623	122.28	867.009136120032	122.28	880.312374373977
122.39	-13.4620882259924	122.39	866.923048995091	122.39	880.258676165459
122.49	-13.4959100199694	122.49	866.831186191007	122.49	880.203694778712
122.59	-13.5268004379441	122.59	866.733547709032	122.59	880.142172807614
122.7	-13.5547594810532	122.7	866.630133548028	122.7	880.074110252165
122.8	-13.5780801299461	122.8	866.520443006038	122.8	879.999006409094
122.9	-13.5992343100497	122.9	866.400855302004	122.9	879.913240498593
123	-13.618222021023	123	866.271370436039	123	879.814646051146
123.11	-13.6350432619565	123.11	866.135151454046	123.11	879.706386112064
123.21	-13.6496980329639	123.21	865.994810989037	123.21	879.58936629644
123.31	-13.6635485080205	123.31	865.850349041011	123.31	879.466058528213
123.41	-13.6765946870128	123.41	865.701765610083	123.41	879.336462807387
123.51	-13.6888365690311	123.51	865.549060695002	123.51	879.200579133962
123.62	-13.7024406250248	123.62	865.398575151062	123.62	879.064748360647
123.72	-13.7174068549939	123.72	865.254351664021	123.72	878.934375349318
123.83	-13.7337352570057	123.83	865.116890939021	123.83	878.809960803253
123.93	-13.7514258329929	123.93	864.989813755074	123.93	878.69512550226
124.03	-13.767891219004	124.03	864.873120113089	124.03	878.592035915856
124.14	-13.7870496489541	124.14	864.766810012043	124.14	878.500692044039
124.25	-13.8089011239799	124.25	864.67088345205	124.25	878.421093886812
124.35	-13.8320834710157	124.35	864.583807269014	124.35	878.351708279264
124.45	-13.8565966890383	124.45	864.503740900091	124.45	878.288107295641
124.56	-13.8824407789571	124.56	864.430684344029	124.56	878.234209170755
124.66	-13.9096157399763	124.66	864.358296750083	124.66	878.1836730519
124.77	-13.9381215719823	124.77	864.282535429084	124.77	878.131094077191
124.87	-13.9662741189568	124.87	864.203400380006	124.87	878.076472246629
124.98	-13.9940733820367	124.98	864.120891603989	124.98	878.019807560218
125.08	-14.0241067230136	125.08	864.03500910103	125.08	877.961100017949
125.18	-14.0524559079722	125.18	863.943981332	125.18	877.898578080768
125.29	-14.0791209360032	125.29	863.847808295986	125.29	877.830557592352
125.39	-14.1041018080159	125.39	863.748023157996	125.39	877.758571717617
125.49	-14.1273985240105	125.49	863.64646648201	125.49	877.687048382305
125.59	-14.1518500149687	125.59	863.543138267005	125.59	877.612069351612
125.7	-14.177998206037	125.7	863.438038512072	125.7	877.533634625535
125.8	-14.2058430969882	125.8	863.33116721903	125.8	877.451744204078
125.9	-14.2370688439541	125.9	863.224342839089	125.9	877.36821654019
126.01	-14.2716754479579	126.01	863.116768907048	126.01	877.285094099385
126.11	-14.3096629069532	126.11	863.00844542302	126.11	877.202918806205
126.21	-14.3510312229864	126.21	862.901143925001	126.21	877.123462199705
126.32	-14.3957803950343	126.32	862.794864415036	126.32	877.048408436207
126.42	-14.4391851730461	126.42	862.689606891081	126.42	876.977757515712
126.52	-14.4812455570218	126.52	862.585371354044	126.52	876.911509438223
126.63	-14.5191226159795	126.63	862.482157804038	126.63	876.849664203733
126.73	-14.552274423977	126.73	862.381113121046	126.73	876.793368693431
126.83	-14.5807009829468	126.83	862.282237306999	126.83	876.737897657224
126.93	-14.6044022909564	126.93	862.183711908074	126.93	876.681432642165
127.04	-14.623378350052	127.04	862.086333390039	127.04	876.621931182731
127.14	-14.6401010820227	127.14	861.990101753008	127.14	876.558851354392
127.24	-14.6545653849444	127.24	861.895016996982	127.24	876.492193157146
127.34	-14.6667712580211	127.34	861.801079122074	127.34	876.421956590994
127.45	-14.6814439519858	127.45	861.707163157007	127.45	876.347016683545
127.55	-14.6985834669522	127.55	861.613269100076	127.55	876.269845358738
127.65	-14.7181898020108	127.65	861.519396951053	127.65	876.19043751329
127.75	-14.7402629579574	127.75	861.42439983098	127.75	876.107646266018
127.86	-14.7636062620222	127.86	861.328277738039	127.86	876.026196867008
127.96	-14.7894806730164	127.96	861.231030672002	127.96	875.946089316265
128.06	-14.81788619094	128.06	861.132658635029	128.06	875.867323613779
128.17	-14.8463508919576	128.17	861.036782404085	128.17	875.793520539357
128.27	-14.8748798800398	128.27	860.945337254066	128.27	875.725418692915
128.38	-14.9034731549591	128.38	860.858323184061	128.38	875.664279033753
128.48	-14.9321307160335	128.48	860.776865166031	128.48	875.611226534264
128.58	-14.9611906209657	128.58	860.700963200998	128.58	875.563789270502
128.68	-14.9917811260138	128.68	860.630617288052	128.68	875.521972345755
128.79	-15.0239022309506	128.79	860.56582742799	128.79	875.485775760026
128.89	-15.0587506079773	128.89	860.506593620016	128.89	875.455199513311
129	-15.095065298965	129	860.447311692042	129	875.424977490679
129.1	-15.1328463019809	129.1	860.387981644067	129.1	875.396237947384
129.2	-15.1720936189577	129.2	860.324982695033	129.2	875.365360103626
129.31	-15.2128072489859	129.31	860.256379574025	129.31	875.331605359478
129.41	-15.2510689570136	129.41	860.18217228002	129.41	875.293712755653
129.51	-15.2836132380116	129.51	860.102360813016	129.51	875.251682292147
129.62	-15.31010203405	129.62	860.016945173015	129.62	875.205513968958
129.72	-15.3294070889842	129.72	859.927765922066	129.72	875.157048348458
129.82	-15.3415284039511	129.82	859.833962908056	129.82	875.101507042418
129.93	-15.3464659780411	129.93	859.735536129051	129.93	875.035624545075
130.03	-15.344219811027	130.03	859.638089759983	130.03	874.964666971361
130.14	-15.337688878958	130.14	859.541623800055	130.14	874.887506066027
130.25	-15.3271050600097	130.25	859.446138248018	130.25	874.804141829068
130.35	-15.312468353045	130.35	859.35163310603	130.35	874.71457426049
130.45	-15.2976969919791	130.45	859.262127853071	130.45	874.622822840921
130.56	-15.2860564850243	130.56	859.175901112053	130.56	874.530065168123
130.66	-15.2775468310438	130.66	859.092952882065	130.66	874.436533119439
130.77	-15.2721680290142	130.77	859.011442602991	130.77	874.340386132498
130.87	-15.2699200799589	130.87	858.932230426035	130.87	874.24640259553
130.97	-15.2687350009728	130.97	858.855316351992	130.97	874.1578480143
131.07	-15.2686127919424	131.07	858.780700381089	131.07	874.074722388802
131.17	-15.2666544779549	131.17	858.708382512987	131.17	873.997025719039
131.28	-15.2626281800394	131.28	858.638292398041	131.28	873.924687654976
131.38	-15.2565339000148	131.38	858.570430036025	131.38	873.855640213747
131.48	-15.2483716369716	131.48	858.500775946027	131.48	873.785863914725
131.59	-15.2381413910234	131.59	858.431051505022	131.59	873.714181160151
131.69	-15.2253110060201	131.69	858.361256715057	131.69	873.640360072685
131.79	-15.2113946020336	131.79	858.291391574994	131.79	873.564400652322
131.89	-15.1963921789502	131.89	858.221456085062	131.89	873.486302899063
131.99	-15.1823717200159	131.99	858.151652734023	131.99	873.406269302428
132.09	-15.1693332250034	132.09	858.082147340042	132.09	873.323933523723
132.2	-15.1572766940262	132.2	858.012939903006	132.2	873.240809682791
132.3	-15.1462021259476	132.3	857.944100773011	132.3	873.156968129673
132.41	-15.1361095220182	132.41	857.875629950058	132.41	873.074476847231
132.51	-15.1264640760473	132.51	857.80752743301	132.51	872.99333583546
132.61	-15.117265787012	132.61	857.739793224027	132.61	872.913545094359
132.72	-15.1090468119719	132.72	857.676164926033	132.72	872.83884222953
132.82	-15.1002930309687	132.82	857.609214890999	132.82	872.761799590486
132.92	-15.0910044440025	132.92	857.538943118016	132.92	872.68188237105
133.02	-15.0811810509595	133.02	857.465147117068	133.02	872.598888081707
133.12	-15.0708228510439	133.12	857.387661072039	133.12	872.513183061148
133.22	-15.0623002150496	133.22	857.306484980995	133.22	872.423253189522
133.33	-15.0556131429767	133.33	857.221618845983	133.33	872.329098466833
133.43	-15.0507616340292	133.43	857.133062665071	133.43	872.230718893082
133.54	-15.0482804949661	133.54	857.038881168023	133.54	872.126179195564
133.64	-15.0481697260147	133.64	856.945030383031	133.64	872.023805775645
133.74	-15.0504293260383	133.74	856.847772708079	133.74	871.919861027729
133.85	-15.0550592969694	133.85	856.754535791083	133.85	871.821772602309
133.95	-15.0609313819814	133.95	856.665319633066	133.95	871.730075305555
134.05	-15.0713476599549	134.05	856.580124235052	134.05	871.644769137465
134.16	-15.0863081320267	134.16	856.498949594993	134.16	871.565854098043
134.26	-15.1034424269483	134.26	856.423357198082	134.26	871.494891671564
134.36	-15.1227505449469	134.36	856.346334921	134.36	871.423741480135
134.47	-15.1442324870459	134.47	856.267882766019	134.47	871.355705602516
134.57	-15.1678882530177	134.57	856.189936003034	134.57	871.292719311413
134.68	-15.193717841953	134.68	856.106538602035	134.68	871.226456205453
134.78	-15.2220850060303	134.78	856.017690563021	134.78	871.156916284635
134.89	-15.2529897450222	134.89	855.923391885085	134.89	871.084099548962
134.99	-15.2875603149596	134.99	855.823642569021	134.99	871.008005998433
135.09	-15.3224946369619	135.09	855.72151595602	135.09	870.931708975032
135.2	-15.3577927100059	135.2	855.617012046991	135.2	870.85557223041
135.31	-15.3934545350012	135.31	855.508569357994	135.31	870.778034280295
135.41	-15.4294801110382	135.41	855.403200010073	135.41	870.70723550258
135.51	-15.4656375619879	135.51	855.300904005048	135.51	870.639873818505
135.61	-15.4991780200362	135.61	855.201681340986	135.61	870.575949228069
135.71	-15.5301014849556	135.71	855.105532020048	135.71	870.515461731274
135.82	-15.5580442060455	135.82	855.01417741807	135.82	870.460132705826
135.92	-15.5830061829647	135.92	854.928834968064	135.92	870.410947706508
136.02	-15.6049874159407	136.02	854.849504669005	136.02	870.365157866387
136.12	-15.6239879039504	136.12	854.773113181068	136.12	870.319689843474
136.22	-15.6415337070257	136.22	854.699660503002	136.22	870.274179886115
136.33	-15.658203884982	136.33	854.629146634011	136.33	870.228627994304
136.43	-15.6739984410024	136.43	854.561571575005	136.43	870.183034168046
136.54	-15.6891492489422	136.54	854.497802142077	136.54	870.138265223541
136.64	-15.7064051779798	136.64	854.429347199016	136.64	870.087356083013
136.74	-15.7257662280017	136.74	854.356206746047	136.74	870.030885808725
136.84	-15.7472323990078	136.84	854.276659405059	136.84	869.967133022975
136.95	-15.7708036899749	136.95	854.189487745089	136.95	869.89511217098
137.06	-15.7939102530236	137.06	854.094691764089	137.06	869.817572119681
137.16	-15.8165520880402	137.16	853.992271463994	137.16	869.734512869077
137.26	-15.8372031360159	137.26	853.882226842984	137.26	869.645934419169
137.36	-15.8552843349753	137.36	853.764392086077	137.36	869.551670952616
137.46	-15.8707956859416	137.46	853.639418520061	137.46	869.449803949855
137.57	-15.8837371880054	137.57	853.50643933009	137.57	869.339466594689
137.67	-15.8941088410529	137.67	853.373945652038	137.67	869.227623964894
137.77	-15.9024505550178	137.77	853.241937486018	137.77	869.113696998197
137.87	-15.9116708440479	137.87	853.110414831008	137.87	868.997685694601
137.98	-15.9217697090526	137.98	852.979377689053	137.98	868.879590054103
138.08	-15.935316998025	138.08	852.856253708978	138.08	868.766837727197
138.18	-15.9523127119883	138.18	852.737592463086	138.18	868.656518195076
138.28	-15.9727568490098	138.28	852.623393951035	138.28	868.551539972529
138.38	-15.9966494110222	138.38	852.51382399008	138.38	868.452068876902
138.48	-16.0203590679657	138.48	852.40823125207	138.48	868.360023427756
138.59	-16.0445167499574	138.59	852.306615735984	138.59	868.275403625093
138.69	-16.0691224559741	138.69	852.208977442046	138.69	868.198209468904
138.79	-16.0936362769917	138.79	852.115316371055	138.79	868.128440959196
138.89	-16.1151496979528	138.89	852.019676489022	138.89	868.056510735296
138.99	-16.1336627189712	138.99	851.919357664997	138.99	867.980349592142
139.1	-16.1491753409564	139.1	851.806932246063	139.1	867.892529879243
139.2	-16.1616875629988	139.2	851.685850661056	139.2	867.795962115409
139.3	-16.1678973059907	139.3	851.556112910998	139.3	867.687737785845
139.41	-16.1668142540066	139.41	851.417718994071	139.41	867.567856890549
139.51	-16.1620697359695	139.51	851.27066891107	139.51	867.436319429524
139.62	-16.1530328219897	139.62	851.121974785087	139.62	867.300137525414
139.72	-16.1397035129767	139.72	850.971205431051	139.72	867.155577914174
139.82	-16.1220818090442	139.82	850.818360848052	139.82	867.001650279146
139.92	-16.1001677089416	139.92	850.669397068032	139.92	866.847941980995
140.03	-16.0768629680206	140.03	850.527014225008	140.03	866.69652222479
140.13	-16.0512660779659	140.13	850.391212320005	140.13	866.547391010526
140.23	-16.023377039005	140.23	850.261991351999	140.23	866.400548338202
140.34	-15.9964979289953	140.34	850.13713813305	140.34	866.253781019258
140.44	-15.9716190649988	140.44	850.019697573998	140.44	866.113035719418
140.54	-15.9487404480387	140.54	849.909669675981	140.54	865.97741093088
140.64	-15.9278620780015	140.64	849.800042314996	140.64	865.839894531002
140.74	-15.9089839529543	140.74	849.691246678049	140.74	865.704219783824
140.85	-15.8966464090327	140.85	849.583282762978	140.85	865.571377006005
140.95	-15.8908494460093	140.95	849.476150572059	140.95	865.441366197549
141.06	-15.8886913100105	141.06	849.36985010404	141.06	865.314187358456
141.16	-15.8910735090103	141.16	849.263163926025	141.16	865.1886230566
141.27	-15.8979960409624	141.27	849.150779815091	141.27	865.06390140132
141.37	-15.90945890905	141.37	849.034910957016	141.37	864.942235581181
141.47	-15.9254621109994	141.47	848.912512443007	141.47	864.817678930453
141.57	-15.945426584949	141.57	848.783584271018	141.57	864.691132956945
141.67	-15.9665348729732	141.67	848.648126442072	141.67	864.56259766065
141.78	-15.9887869759814	141.78	848.506138956054	141.78	864.432073041574
141.88	-16.0076425579518	141.88	848.366112948042	141.88	864.308050235822
141.98	-16.0231016210446	141.98	848.228168646074	141.98	864.190070407649
142.09	-16.0351641629859	142.09	848.092306049011	142.09	864.075316099175
142.19	-16.0438301850263	142.19	847.959742589069	142.19	863.965004742521
142.3	-16.0501554159964	142.3	847.835790493036	142.3	863.859908228354
142.4	-16.0593243409721	142.4	847.720449758071	142.4	863.760026556674
142.5	-16.0713369580208	142.5	847.613720387017	142.5	863.66535972748
142.61	-16.0867723300271	142.61	847.515602378053	142.61	863.575907740773
142.71	-16.1084479160536	142.71	847.425444403029	142.71	863.492074996265
142.82	-16.1363637149634	142.82	847.342072050083	142.82	863.417871567826
142.92	-16.1705197269839	142.92	847.256994184022	142.92	863.344806319351
143.02	-16.2109159530246	143.02	847.170090579084	143.02	863.273338086591
143.13	-16.2534595659736	143.13	847.081361234018	143.13	863.206284327418
143.23	-16.2981505679909	143.23	846.990806150075	143.23	863.143645041831
143.33	-16.3439332279722	143.33	846.898425326003	143.33	863.085420229832
143.43	-16.3856230630017	143.43	846.807669190071	143.43	863.035060319688
143.54	-16.4232200729657	143.54	846.715626390051	143.54	862.985561132898
143.64	-16.4567242579778	143.64	846.622296925034	143.64	862.936922669466
143.74	-16.4861356180381	143.74	846.52833212499	143.74	862.888740529673
143.84	-16.5108232230295	143.84	846.434906399054	143.84	862.837004639647
143.94	-16.5323229290379	143.94	846.342019749045	143.94	862.781714999395
144.05	-16.550634737996	144.05	846.249672174054	144.05	862.722871608912
144.15	-16.5698514720134	144.15	846.157863673056	144.15	862.660474468202
144.26	-16.589973134046	144.26	846.068893443089	144.26	862.596191842796
144.36	-16.6109997229569	144.36	845.982761481991	144.36	862.531559588797
144.46	-16.6329312379503	144.46	845.896017363089	144.46	862.463127277936
144.57	-16.6557676809589	144.57	845.811572439061	144.57	862.397899088715
144.67	-16.6840603060336	144.67	845.729426710022	144.67	862.335875021134
144.77	-16.7178091129472	144.77	845.649580175063	144.77	862.277055075193
144.88	-16.7576450329534	144.88	845.57203283498	144.88	862.221439250889
144.98	-16.8020322089433	144.98	845.49721587598	144.98	862.169458733512
145.08	-16.8509706400073	145.08	845.420071880994	145.08	862.120607363429
145.18	-16.9044603279644	145.18	845.340600850022	145.18	862.074885140643
145.28	-16.9625012709957	145.28	845.256503588985	145.28	862.030623799621
145.39	-17.0230070519892	145.39	845.167780097995	145.39	861.986287484256
145.49	-17.0859776709449	145.49	845.074430377053	145.49	861.941876194547
145.6	-17.1514131269532	145.6	844.976454425023	145.6	861.897389930494
145.7	-17.2147621640306	145.7	844.870807332086	145.7	861.849783780479
145.81	-17.276024783996	145.81	844.764460836018	145.81	861.803943065534
145.91	-17.3352009850305	145.91	844.657414938069	145.91	861.759867785658
146.02	-17.3922907670203	146.02	844.549238452032	146.02	861.717126755571
146.12	-17.4455026640317	146.12	844.444988793043	146.12	861.676226134895
146.22	-17.4947628420341	146.22	844.344665963035	146.22	861.637165923631
146.33	-17.5400713010276	146.33	844.248269960076	146.33	861.599946121779
146.43	-17.5835144599432	146.43	844.155800785074	146.43	861.564566729343
146.53	-17.6250923190082	146.53	844.068835733992	146.53	861.530813574806
146.63	-17.6648048779953	146.63	843.987374806034	146.63	861.498612825458
146.74	-17.7026521359949	146.74	843.914462914086	146.74	861.471009392921
146.84	-17.7386340940302	146.84	843.843128319008	146.84	861.443117956157
146.94	-17.7775505729869	146.94	843.773371018983	146.94	861.414938515173
147.05	-17.8194015729787	147.05	843.705191015033	147.05	861.386471069969
147.15	-17.8659785609625	147.15	843.638588307044	147.15	861.357715620541
147.25	-17.9173553699457	147.25	843.573442669026	147.25	861.328551940364
147.36	-17.9735320000418	147.36	843.500979548025	147.36	861.295005298165
147.46	-18.0345084500004	147.46	843.421198944043	147.46	861.257075693942
147.57	-18.1002847230047	147.57	843.332523562026	147.57	861.214977299202
147.67	-18.1665250210017	147.67	843.234953400042	147.67	861.168783946659
147.77	-18.2332293460377	147.77	843.128488460025	147.77	861.118495636309
147.88	-18.3003976969758	147.88	843.013128741063	147.88	861.064112368153
147.98	-18.3632302539536	147.98	842.888874243044	147.98	861.005634142194
148.09	-18.4217270159479	148.09	842.756925131994	148.09	860.939925330585
148.19	-18.4758879829587	148.19	842.617281410071	148.19	860.866985933328
148.29	-18.5257131560093	148.29	842.47006330304	148.29	860.786936176945
148.4	-18.5723868439709	148.4	842.324045362034	148.4	860.703750792718
148.5	-18.6147220409794	148.5	842.179227588076	148.5	860.617429780648
148.6	-18.6527187470347	148.6	842.035609981053	148.6	860.527973140732
148.71	-18.6907127570066	148.71	841.893192540056	148.71	860.435380872972
148.82	-18.7287040689625	148.82	841.754886620038	148.82	860.343748641076
148.92	-18.7666926849488	148.92	841.61801673406	148.92	860.249213952541
149.03	-18.8046786039422	149.03	841.482582883032	149.03	860.151776807372
149.13	-18.8426618269659	149.13	841.347384900018	149.13	860.054572833413
149.23	-18.8776158199744	149.23	841.212422783997	149.23	859.957602030658
149.33	-18.9095405839907	149.33	841.077696537013	149.33	859.860864399112
149.43	-18.9372518079836	149.43	840.943206157021	149.43	859.764359938771
149.53	-18.9619364989539	149.53	840.809352584984	149.53	859.668489589171
149.64	-18.9835946559924	149.64	840.676733032069	149.64	859.570824029682
149.74	-19.0022262810317	149.74	840.545347499074	149.74	859.47136326031
149.85	-19.0178313730485	149.85	840.412284633089	149.85	859.366011617347
149.95	-19.0295487509502	149.95	840.280219917986	149.95	859.25863159329
150.06	-19.0373784149642	150.06	840.149153355014	150.06	859.149223188136
150.16	-19.0413203630442	150.16	840.019084943037	150.16	859.03778640189
150.26	-19.044401130941	150.26	839.890014683988	150.26	858.924321234552
150.37	-19.0466207169493	150.37	839.763382523074	150.37	858.809406451319
150.47	-19.0479791209555	150.47	839.639188460978	150.47	858.693042052194
150.57	-19.0484763450058	150.57	839.517031557079	150.57	858.574827097637
150.67	-19.0511003120264	150.67	839.396314599981	150.67	858.457190908279
150.78	-19.0516871830368	150.78	839.277037590023	150.78	858.34013348412
150.88	-19.0502369580372	150.88	839.159200526979	150.88	858.223654825158
150.99	-19.0476108169833	150.99	839.042803410052	150.99	858.10775493139
151.09	-19.0438087610119	151.09	838.920874499991	151.09	857.988449989588
151.19	-19.0388307889862	151.19	838.791327438003	151.19	857.859489798827
151.31	-19.0326769029525	151.31	838.654162224088	151.31	857.720874359108
151.41	-19.0253471009783	151.41	838.507938910993	151.41	857.572024905238
151.51	-19.0179541419866	151.51	838.352657499058	151.51	857.412941437218
151.61	-19.0104980259775	151.61	838.188317988056	151.61	857.243623955046
151.72	-18.9999908250229	151.72	838.014920377987	151.72	857.064072458718
151.82	-18.9905963819683	151.82	837.836199598996	151.82	856.878021877352
151.92	-18.9823146970411	151.92	837.655174122006	151.92	856.689603442027
152.02	-18.975145770014	152.02	837.471843950084	152.02	856.498817152741
152.12	-18.9690895999775	152.12	837.293180819984	152.12	856.309646822725
152.23	-18.9647757030116	152.23	837.121271092997	152.23	856.1283426529
152.33	-18.9622040769564	152.33	836.956114769009	152.33	855.954904643261
152.43	-18.9613747229487	152.43	836.797711846089	152.43	855.789332793814
152.55	-18.961174883998	152.55	836.646062327077	152.55	855.631627104556
152.65	-18.9616045589673	152.65	836.502039983998	152.65	855.483290863916
152.76	-18.9626637479705	152.76	836.365644817079	152.76	855.344324071894
152.86	-18.9643524520307	152.86	836.233141899015	152.86	855.210991799379
152.96	-18.9658219800322	152.96	836.101512753999	152.96	855.079162815296
153.07	-18.9729669469898	153.07	835.970757383052	153.07	854.948837119642
153.17	-18.9857873509709	153.17	835.840875787085	153.17	854.820014712419
153.27	-19.0036536779417	153.27	835.711867964051	153.27	854.692695593626
153.37	-19.026565929039	153.37	835.583708160016	153.37	854.566005317236
153.48	-19.0545241040354	153.48	835.45978697498	153.48	854.449229098818
153.58	-19.0875282020215	153.58	835.340104410989	153.58	854.342366938376
153.68	-19.1255782240205	153.68	835.22378669204	153.68	854.243915547478
153.79	-19.1697120419576	153.79	835.110833820067	153.79	854.153874926127
153.89	-19.2199296569697	153.89	835.001245793023	153.89	854.07224507432
153.99	-19.2770797590356	153.99	834.895022613068	153.99	853.999025992059
154.1	-19.3352677340499	154.1	834.792164279065	154.1	853.934217679342
154.2	-19.3944935820127	154.2	834.697039448997	154.2	853.883226668361
154.31	-19.4547573039472	154.31	834.609648125024	154.31	853.846052959113
154.41	-19.5160588989438	154.41	834.53001606108	154.41	853.82357099762
154.52	-19.5791588090515	154.52	834.454752657052	154.52	853.806495568319
154.62	-19.6440570349523	154.62	834.38385791203	154.62	853.794826671195
154.72	-19.7107535759642	154.72	834.317331824991	154.72	853.78856430626
154.83	-19.778210559025	154.83	834.255174397981	154.83	853.787708473504
154.93	-19.8464279850441	154.93	834.194380656982	154.93	853.790014643065
155.03	-19.9154058529984	155.03	834.134950603016	155.03	853.795482814937
155.13	-19.9851441640249	155.13	834.076884236083	155.13	853.804112989121
155.23	-20.0529431580208	155.23	834.015812897064	155.23	853.810498633435
155.34	-20.1208947720488	155.34	833.951736586073	155.34	853.814639747879
155.45	-20.188999003949	155.45	833.884655302086	155.45	853.816536332451
155.55	-20.2564954130366	155.55	833.814569047036	155.55	853.816188387143
155.65	-20.3233839979475	155.65	833.745095288009	155.65	853.814513623053
155.75	-20.3896647590227	155.75	833.669203232034	155.75	853.806573180466
155.86	-20.4553376979675	155.86	833.586892878088	155.86	853.792367059388
155.96	-20.5204028120534	155.96	833.501169200076	155.96	853.774139789686
156.07	-20.5893571450133	156.07	833.412032196065	156.07	853.751891371364
156.17	-20.6622006960515	156.17	833.319481867989	156.17	853.72562180442
156.27	-20.7416332229968	156.27	833.223518214027	156.27	853.695331088859
156.38	-20.8255627919698	156.38	833.124141235089	156.38	853.661019224676
156.48	-20.9139894019472	156.48	833.023054167029	156.48	853.628886489466
156.59	-21.0069130549755	156.59	832.920257010073	156.59	853.598932883226
156.69	-21.104333747985	156.69	832.812132294066	156.69	853.570240694868
156.8	-21.2006120190154	156.8	832.705710815048	156.8	853.547748784097
156.9	-21.2957478649969	156.9	832.600992571088	156.9	853.531457150918
157	-21.389741287976	157	832.497977564003	157	853.521365795335
157.11	-21.4780952460387	157.11	832.396665792089	157.11	853.517474717338
157.21	-21.5608097380482	157.21	832.294038782038	157.21	853.511125978125
157.31	-21.6378847640044	157.31	832.191061758067	157.31	853.503284800575
157.41	-21.7093203259537	157.41	832.087734719039	157.41	853.493951184689
157.52	-21.7725045439465	157.52	831.982354430011	157.52	853.476924852874
157.63	-21.8350682019945	157.63	831.874920890073	157.63	853.452205805133
157.73	-21.8970112980514	157.73	831.765434100021	157.73	853.419794041463
157.83	-21.9639732989663	157.83	831.653894059059	157.83	853.379689561869
157.94	-22.0359542049664	157.94	831.54820154607	157.94	853.337181267066
158.04	-22.1129540150287	158.04	831.445851718058	158.04	853.297395096681
158.14	-22.1949727290394	158.14	831.346844575023	158.14	853.260331050715
158.25	-22.2820103480217	158.25	831.254198591068	158.25	853.234647067967
158.35	-22.3662867899748	158.35	831.166948543	158.35	853.219377925567
158.45	-22.4478020529659	158.45	831.085094431046	158.45	853.214523623505
158.56	-22.5291680169448	158.56	831.008636254978	158.56	853.22008416179
158.66	-22.6027538980134	158.66	830.937574015024	158.66	853.236059540412
158.76	-22.6685596969673	158.76	830.867613912005	158.76	853.250375879322
158.86	-22.7265854140342	158.86	830.798755948081	158.86	853.263033178515
158.96	-22.7768310479632	158.96	830.723099343004	158.96	853.268742537273
159.07	-22.8194457339441	159.07	830.643148941022	159.07	853.262378015969
159.17	-22.854203681959	159.17	830.558904740087	159.17	853.243939614608
159.28	-22.8811048920079	159.28	830.47036674202	159.28	853.213427333188
159.38	-22.907929445978	159.38	830.377534946024	159.38	853.170841171712
159.48	-22.9346773429597	159.48	830.278716179009	159.48	853.114637090487
159.59	-22.9613485849995	159.59	830.173044338039	159.59	853.043723197253
159.69	-22.987943170051	159.69	830.060519423	159.69	852.958099492013
159.8	-23.0151913340251	159.8	829.945435232048	159.8	852.869839854822
159.9	-23.0432395500202	159.9	829.827791765069	159.9	852.778944285683
160	-23.0720878170132	160	829.707589022064	160	852.685412784597
160.1	-23.1015870009514	160.1	829.584827004055	160.1	852.589245351564
160.21	-23.1319628929896	160.21	829.461913469004	160.21	852.493579980968
160.31	-23.1632154930139	160.31	829.332618121043	160.31	852.392332848434
160.42	-23.1953447989781	160.42	829.19694096006	160.42	852.285503953958
160.52	-23.2283508130422	160.52	829.056575158006	160.52	852.174637337229
160.62	-23.2653651499959	160.62	828.912386819979	160.62	852.060824890516
160.72	-23.3063878099529	160.72	828.764375944047	160.72	851.944066613814
160.82	-23.3506885570023	160.82	828.612542529982	160.82	851.824362507126
160.93	-23.3981209199783	160.93	828.456886580057	160.93	851.701712570447
161.03	-23.4486848969482	161.03	828.304438885084	161.03	851.586279212883
161.13	-23.5023804899583	161.13	828.157695233017	161.13	851.480558220011
161.23	-23.5592076979856	161.23	828.014247863052	161.23	851.381411597436
161.34	-23.6188333210521	161.34	827.88032707299	161.34	851.294923169536
161.44	-23.6805335960071	161.44	827.755932862033	161.44	851.221092936309
161.54	-23.7443085239875	161.54	827.641065230068	161.54	851.159920897756
161.64	-23.8070264889529	161.64	827.535724179029	161.64	851.111407053881
161.74	-23.8686874910172	161.74	827.440292830033	161.74	851.075601328012
161.85	-23.9292915309761	161.85	827.357379725072	161.85	851.054388497997
161.95	-23.9888386080338	161.95	827.286984863008	161.95	851.047768563836
162.05	-24.0519292630097	162.05	827.222077450074	162.05	851.045579116429
162.15	-24.1191977650033	162.15	827.160161702068	162.15	851.045324370197
162.26	-24.1906441119681	162.26	827.101237617057	162.26	851.047004325141
162.36	-24.2666015069517	162.36	827.045305196066	162.36	851.050618981263
162.46	-24.3477937100351	162.46	826.99236443807	162.46	851.060768878998
162.56	-24.4342207220143	162.56	826.941450122035	162.56	851.077123063995
162.66	-24.5258825430028	162.66	826.891662869002	162.66	851.098782158519
162.77	-24.6227791730007	162.77	826.842619556032	162.77	851.125696239236
162.87	-24.7172798300426	162.87	826.791711641022	162.87	851.155980528298
162.98	-24.8132135830019	162.98	826.73893912704	162.98	851.189635025707
163.08	-24.9059798909457	163.08	826.684302011017	163.08	851.226659731462
163.18	-24.9949444860249	163.18	826.627800295	163.18	851.267054645568
163.29	-25.0801073680122	163.29	826.571938821075	163.29	851.305693828397
163.39	-25.1614685370214	163.39	826.51427104804	163.39	851.343959808658
163.49	-25.2390279920292	163.49	826.454796977032	163.49	851.377252045917
163.59	-25.3146712029775	163.59	826.394481831016	163.59	851.405901494521
163.7	-25.3830882689954	163.7	826.334224987022	163.7	851.43080753222
163.8	-25.444279188946	163.8	826.274026445049	163.8	851.451970159001
163.91	-25.5058747469548	163.91	826.213886206006	163.91	851.469389374877
164.01	-25.5640458719881	164.01	826.15470746407	164.01	851.485853844323
164.12	-25.6187925640461	164.12	826.092596154012	164.12	851.492159600541
164.22	-25.6701148249476	164.22	826.027552277083	164.22	851.488306643528
164.32	-25.7180126529875	164.32	825.957070989034	164.32	851.479420912909
164.43	-25.7728093689593	164.43	825.883598831069	164.43	851.464119879973
164.53	-25.8345049719537	164.53	825.807135803075	164.53	851.442403544719
164.64	-25.9012139930519	164.64	825.72768190505	164.64	851.414271907146
164.74	-25.9782463340343	164.74	825.645237136996	164.74	851.379724967256
164.84	-26.0656019939915	164.84	825.560667601053	164.84	851.349952146899
164.94	-26.1632809739467	164.94	825.474251275978	164.94	851.325231425697
165.05	-26.2712832729903	165.05	825.385084969071	165.05	851.302774139161
165.15	-26.389462419047	165.15	825.297062743061	165.15	851.291784254096
165.25	-26.5137251579972	165.25	825.210184599086	165.25	851.2922617705
165.35	-26.6440714909777	165.35	825.124450537032	165.35	851.304206688374
165.45	-26.7701780979905	165.45	825.039860558036	165.45	851.327619007717
165.56	-26.8920449799452	165.56	824.962644957054	165.56	851.368582552903
165.66	-27.0096721350228	165.66	824.889357750067	165.66	851.419558084986
165.76	-27.1230595650422	165.76	824.81999893605	165.76	851.480545603955
165.87	-27.2269837199701	165.87	824.753702413091	165.87	851.540355687955
165.97	-27.321150015041	165.97	824.690190201068	165.97	851.598710357378
166.08	-27.4055584500275	166.08	824.629462299981	166.08	851.655609612223
166.18	-27.4803554990513	166.18	824.571518710059	166.18	851.711053452489
166.28	-27.5496344130488	166.28	824.516359431982	166.28	851.759818328781
166.38	-27.6133951939528	166.38	824.461488679049	166.38	851.799113870974
166.49	-27.6716378409674	166.49	824.403629650078	166.49	851.825663277969
166.59	-27.7243623529557	166.59	824.33655204909	166.59	851.833382725385
166.7	-27.7722924939781	166.7	824.263701862037	166.7	851.82981145218
166.8	-27.8176347260342	166.8	824.185079086988	166.8	851.814949458356
166.91	-27.8656125990437	166.91	824.100683725987	166.91	851.788796743904
167.01	-27.9165206959533	167.01	824.010515778014	167.01	851.75135330883
167.11	-27.9703590190366	167.11	823.911966704031	167.11	851.700734375286
167.21	-28.0271275660198	167.21	823.802902209991	167.21	851.637012114076
167.31	-28.0868263389493	167.31	823.683322298052	167.31	851.565410074587
167.41	-28.1488210680436	167.41	823.555722752985	167.41	851.488718626945
167.52	-28.2111674670205	167.52	823.423380376084	167.52	851.410214572253
167.62	-28.2738655370167	167.62	823.286295167009	167.62	851.329897910515
167.72	-28.3361915160185	167.72	823.144467125076	167.72	851.24776864173
167.83	-28.3959389399797	167.83	822.997896251991	167.83	851.163192497378
167.93	-28.4531078100372	167.93	822.849789342058	167.93	851.07743198657
168.03	-28.5076981259635	168.03	822.700146394027	168.03	850.990487109308
168.14	-28.5597098879862	168.14	822.551575950001	168.14	850.904242643444
168.24	-28.6045407719939	168.24	822.406212300052	168.24	850.818626418172
168.35	-28.6421907800332	168.35	822.264055445999	168.35	850.733638433496
168.45	-28.6732941799528	168.45	822.125105386021	168.45	850.649278689411
168.56	-28.6997952570118	168.56	821.98936212103	168.56	850.565547185923
168.66	-28.7216940109829	168.66	821.859272191091	168.66	850.480288140616
168.76	-28.7389904430029	168.76	821.732347930038	168.76	850.39101388721
168.86	-28.7516845529581	168.86	821.608589337075	168.86	850.298358694226
168.96	-28.7650862410374	168.96	821.484789619035	168.96	850.201060052548
169.06	-28.7798873680458	169.06	821.360948773986	169.06	850.099117962181
169.17	-28.7960879329603	169.17	821.237066803064	169.17	849.992532423117
169.27	-28.8182902600056	169.27	821.11314370502	169.27	849.881303435364
169.37	-28.8464943470217	169.37	820.993073547015	169.37	849.77463496572
169.48	-28.8807001959412	169.48	820.878009413036	169.48	849.674371958437
169.58	-28.9209078049453	169.58	820.767951303083	169.58	849.580514413512
169.68	-28.9570196470095	169.68	820.660452676066	169.68	849.495218113359
169.79	-28.9893821829992	169.79	820.558001200084	169.79	849.420970724262
169.89	-29.0179954159839	169.89	820.46059687309	169.89	849.357772246217
170	-29.0375494430464	170	820.368239695995	170	849.305622679225
170.1	-29.0473524039498	170.1	820.280929670048	170.1	849.254424493695
170.2	-29.0474042999449	170.2	820.198388813992	170.2	849.20424617421
170.31	-29.0377051310315	170.31	820.113961452989	170.31	849.148432045733
170.41	-29.0182548969824	170.41	820.023753521014	170.41	849.077778141457
170.51	-29.0004430429462	170.51	819.926611936012	170.51	848.990439517136
170.61	-28.9842695709694	170.61	819.822536695028	170.61	848.886416172767
170.72	-28.979832010009	170.72	819.711527799996	170.72	848.765708108353
170.82	-28.9867838949931	170.82	819.593585250004	170.82	848.628315323894
170.92	-29.005125226945	170.92	819.472155032031	170.92	848.489073252083
171.02	-29.0348560049551	171.02	819.352184017021	171.02	848.352928764913
171.13	-29.0759762309563	171.13	819.233672205087	171.13	848.229979391969
171.23	-29.1287804869853	171.23	819.116897576009	171.23	848.120156648665
171.34	-29.1963981959498	171.34	819.00851580599	171.34	848.030116210047
171.44	-29.2788293589865	171.44	818.908526892983	171.44	847.959858076114
171.55	-29.3646845290141	171.55	818.816930839034	171.55	847.909382246864
171.65	-29.4539637050093	171.65	818.733727643007	171.65	847.878983306848
171.75	-29.5466668879953	171.75	818.655654117038	171.75	847.868527490556
171.85	-29.6427940779722	171.85	818.582710261012	171.85	847.878014797987
171.95	-29.7423452740304	171.95	818.51145009	171.95	847.892609796443
172.06	-29.8404784580271	172.06	818.43692673101	172.06	847.907365613934
172.16	-29.9371936299622	172.16	818.359140185066	172.16	847.92228225047
172.27	-30.0321962049566	172.27	818.278090451031	172.27	847.937359706042
172.37	-30.1223567610123	172.37	818.193777530041	172.37	847.952597980655
172.47	-30.2076752980156	172.47	818.108335712054	172.47	847.965289347376
172.58	-30.2881518169897	172.58	818.022146495082	172.58	847.975815301438
172.68	-30.3637863170252	172.68	817.935209876055	172.68	847.983881258299
172.78	-30.4365230839494	172.78	817.850789044996	172.78	847.989620983471
172.89	-30.5093227569841	172.89	817.768884000998	172.89	847.99303447695
172.99	-30.5821853349926	172.99	817.689494744059	172.99	847.994121738736
173.09	-30.6599528380502	173.09	817.612621275089	173.09	847.992882768825
173.2	-30.7426252660434	173.2	817.535956174993	173.2	847.988954435845
173.3	-30.830202617949	173.3	817.455586980032	173.3	847.981384913787
173.4	-30.9226848950175	173.4	817.371513691	173.4	847.970174202644
173.51	-31.0208453499854	173.51	817.281602014077	173.51	847.958030029349
173.61	-31.1272310010509	173.61	817.185470456025	173.61	847.944570898667
173.71	-31.2418418469633	173.71	817.083119015024	173.71	847.929796810598
173.81	-31.362733602009	173.81	816.974547693007	173.81	847.913707765142
173.92	-31.4869456279894	173.92	816.859756488043	173.92	847.897077016001
174.02	-31.6144779239949	174.02	816.741233068001	174.02	847.884939246284
174.13	-31.7453304900255	174.13	816.618479867998	174.13	847.876796892185
174.23	-31.8795033280139	174.23	816.493804305992	174.23	847.873013085075
174.34	-32.0095324999556	174.34	816.371118846064	174.34	847.874539650969
174.44	-32.1354180059643	174.44	816.250423489009	174.44	847.881376589867
174.54	-32.2563865920529	174.54	816.131718234033	174.54	847.893523901763
174.64	-32.3698912429791	174.64	816.01500308102	174.64	847.910981586661
174.75	-32.4759319570376	174.75	815.899124947009	174.75	847.925132624055
174.85	-32.5745087360474	174.85	815.781890340077	174.85	847.93378352287
174.95	-32.6656215779622	174.95	815.663299259086	174.95	847.936161029401
175.05	-32.7489240199839	175.05	815.540864040031	175.05	847.927230460535
175.16	-32.828660256996	175.16	815.415082245067	175.16	847.907489380089
175.26	-32.9048302900219	175.26	815.285953874991	175.26	847.876937788057
175.36	-32.9848980560428	175.36	815.153478929005	175.36	847.835575684443
175.47	-33.0688635530123	175.47	815.017657408021	175.47	847.783056605045
175.57	-33.1567267810442	175.57	814.887648868989	175.57	847.732784304377
175.67	-33.2484877419574	175.67	814.763453314072	175.67	847.684758782441
175.78	-33.3368502409712	175.78	814.646223827026	175.78	847.647597059737
175.88	-33.4179235679812	175.88	814.538153897047	175.88	847.623492627345
175.99	-33.4917077250338	175.99	814.439243526067	175.99	847.612445485269
176.09	-33.5585491750408	176.09	814.349492714086	176.09	847.614455633504
176.19	-33.6142037230047	176.19	814.268901460082	176.19	847.622226878312
176.3	-33.6586713680163	176.3	814.192522892995	176.3	847.626921638761
176.4	-33.6919521099617	176.4	814.121431038075	176.4	847.629613940825
176.5	-33.7140459499778	176.5	814.055625896003	176.5	847.6306502487
176.61	-33.7218234640204	176.61	813.985947908009	176.61	847.616626807874
176.71	-33.7186092509683	176.71	813.912397073068	176.71	847.587543618343
176.81	-33.7116995019642	176.81	813.834973393	176.81	847.543400680114
176.92	-33.7049849269988	176.92	813.753676865986	176.92	847.48419799318
177.02	-33.6984655269816	177.02	813.675047481979	177.02	847.413346124155
177.12	-33.69214129998	177.12	813.596055859989	177.12	847.33114028839
177.22	-33.6860122480402	177.22	813.516702000015	177.22	847.244876679622
177.33	-33.6827139259412	177.33	813.441932774026	177.33	847.163392878788
177.43	-33.6892325519784	177.43	813.37067415609	177.43	847.085614859912
177.53	-33.7055681260381	177.53	813.30292614507	177.53	847.011542622998
177.63	-33.7348500700045	177.63	813.238688743013	177.63	846.941176168045
177.74	-33.7737537879548	177.74	813.177961947986	177.74	846.877151051179
177.84	-33.8222792800025	177.84	813.120364266069	177.84	846.82607199501
177.94	-33.880426546034	177.94	813.06496272498	177.94	846.787006028226
178.05	-33.9481955860492	178.05	813.005217337036	178.05	846.756542584211
178.15	-34.0226257609402	178.15	812.944157481979	178.15	846.734386447619
178.25	-34.1004609000493	178.25	812.88178316106	178.25	846.720537618454
178.35	-34.1790654459828	178.35	812.818094373029	178.35	846.714996096712
178.46	-34.2514531810139	178.46	812.753091119021	178.46	846.717761882396
178.56	-34.3176241050287	178.56	812.690685863004	178.56	846.729786801511
178.66	-34.3775782190505	178.66	812.627708183982	178.66	846.744644261379
178.76	-34.4313155229656	178.76	812.564158082978	178.76	846.759698705879
178.87	-34.4762889990307	178.87	812.500417054025	178.87	846.768345412398
178.97	-34.5128551190328	178.97	812.43741807009	178.97	846.771517352248
179.07	-34.541013882972	179.07	812.375161129012	179.07	846.769214525424
179.18	-34.5637259299565	179.18	812.313646232042	179.18	846.761436931934
179.28	-34.5842474320079	179.28	812.252873379066	179.28	846.745637554948
179.39	-34.6025783879895	179.39	812.189216706997	179.39	846.718547002449
179.49	-34.6187187999476	179.49	812.12267621504	179.49	846.680165274451
179.59	-34.6394407420121	179.59	812.04933943809	179.59	846.62954054494
179.69	-34.6639955420187	179.69	811.972376798053	179.69	846.573099406594
179.8	-34.6923831999675	179.8	811.89178829402	179.8	846.510841859413
179.9	-34.7271507330333	179.9	811.807573927013	179.9	846.442767903399
180.01	-34.7679416689743	180.01	811.719733696009	180.01	846.375649614808
180.11	-34.814756009041	180.11	811.630461093046	180.11	846.310931811755
180.21	-34.8675937519829	180.21	811.539616497043	180.21	846.248474873657
180.32	-34.9264548980273	180.32	811.447199908002	180.32	846.190825817345
180.42	-34.98709525104	180.42	811.35683718901	180.42	846.14125403482
180.53	-35.053657860999	180.53	811.268528340065	180.53	846.099759526082
180.63	-35.1193706510458	180.63	811.182273362988	180.63	846.066342291135
180.73	-35.1849822950498	180.73	811.098072255049	180.73	846.041002329975
180.84	-35.2504927919881	180.84	811.013421135044	180.84	846.016991563129
180.94	-35.3159021419742	180.94	810.932073793992	180.94	846.002206831745
181.04	-35.3812103460314	181.04	810.854030230985	181.04	845.989876059564
181.15	-35.4503081119901	181.15	810.777096956031	181.15	845.978554428469
181.25	-35.5194498459923	181.25	810.701413589982	181.25	845.968381559042
181.35	-35.5886355470147	181.35	810.626980132042	181.35	845.959357451287
181.45	-35.6621094119873	181.45	810.553796581985	181.45	845.9514821052
181.55	-35.7357283919555	181.55	810.481862940037	181.55	845.948646229728
181.66	-35.8094924860097	181.66	810.403014100075	181.66	845.938939123505
181.76	-35.8834016949459	181.76	810.317250061985	181.76	845.922360786533
181.86	-35.9574560179681	181.86	810.227074709019	181.86	845.905659298283
181.96	-36.0340087049735	181.96	810.128734247996	181.96	845.880937817617
182.07	-36.1130597559622	182.07	810.022228681078	182.07	845.848196344529
182.17	-36.1907184609436	182.17	809.907558007012	182.17	845.807434879025
182.27	-36.2707304160494	182.27	809.784722226027	182.27	845.758653421105
182.38	-36.3530956210525	182.38	809.656750719	182.38	845.707234601084
182.48	-36.4378140750432	182.48	809.522318079075	182.48	845.651853011323
182.58	-36.5248857790448	182.58	809.381424305002	182.58	845.58861794287
182.69	-36.607324513966	182.69	809.24223450404	182.69	845.529440097095
182.79	-36.6787321089532	182.79	809.104748676077	182.79	845.474319473994
182.9	-36.7391085640065	182.9	808.968966820999	182.9	845.423256073573
183	-36.7861006300245	183	808.834888940055	183	845.376249895826
183.11	-36.819708305984	183.11	808.702515031996	183.11	845.326314722916
183.21	-36.8399315919987	183.21	808.571254994035	183.21	845.266462280056
183.32	-36.8467704900013	183.32	808.441108826059	183.32	845.196692567238
183.42	-36.8402249970359	183.42	808.309047147077	183.42	845.111622954149
183.52	-36.8293649939915	183.52	808.176395365081	183.52	845.012578848431
183.62	-36.8141904799586	183.62	808.043153480071	183.62	844.899560250087
183.73	-36.8016876730053	183.73	807.909321492048	183.73	844.77256715911
183.83	-36.7982547450083	183.83	807.774899401011	183.83	844.631599575502
183.94	-36.8038916949445	183.94	807.64305762807	183.94	844.488897798913
184.04	-36.8185985239506	184.04	807.515117247021	184.04	844.345782904163
184.14	-36.8423752320268	184.14	807.391078259002	184.14	844.209241109095
184.25	-36.8725342830203	184.25	807.271530767025	184.25	844.086260688501
184.35	-36.9090756760215	184.35	807.156474770068	184.35	843.976841642383
184.45	-36.9519994129632	184.45	807.045910269039	184.45	843.880983970737
184.55	-36.9922356129564	184.55	806.939837264053	184.55	843.798687673565
184.66	-37.0297842770242	184.66	806.842379183081	184.66	843.731388642348
184.76	-37.0646454059624	184.76	806.754827427085	184.76	843.680378280167
184.87	-37.0968189989753	184.87	806.677181997998	184.87	843.645656587021
184.97	-37.1270537279997	184.97	806.606272473005	184.97	843.614983263267
185.08	-37.1598107859654	185.08	806.540777780015	185.08	843.587037234071
185.18	-37.1950901719629	185.18	806.480697916072	185.18	843.561818499434
185.28	-37.235579421008	185.28	806.426032884019	185.28	843.539327059353
185.38	-37.2812785340102	185.38	806.376782681014	185.38	843.520311586792
185.49	-37.3321875109696	185.49	806.323892349042	185.49	843.50017831271
185.59	-37.3883063509766	185.59	806.26736188799	185.59	843.478927237107
185.69	-37.4496350549407	185.69	806.203067870001	185.69	843.455122468514
185.79	-37.5111934670258	185.79	806.129718893089	185.79	843.427472603839
185.9	-37.5729815880277	185.9	806.047314954981	185.9	843.395977643087
186	-37.6342507430536	186	805.955856058063	186	843.360637586256
186.11	-37.6905397430392	186.11	805.855342201085	186.11	843.321452433347
186.21	-37.7418485879844	186.21	805.742019593026	186.21	843.269688237073
186.31	-37.7881772769797	186.31	805.616996217054	186.31	843.206452981334
186.41	-37.8295258110484	186.41	805.480272073055	186.41	843.130997993174
186.52	-37.8696397830254	186.52	805.340902121088	186.52	843.047917041632
186.62	-37.9148511250378	186.62	805.19888636104	186.62	842.957210126708
186.72	-37.9651598350392	186.72	805.054224794048	186.72	842.858877248403
186.83	-38.0255460700027	186.83	804.906917419089	186.83	842.752918406715
186.93	-38.0960098290188	186.93	804.764055316014	186.93	842.65017027704
187.04	-38.1765511119738	187.04	804.630593501997	187.04	842.561919804375
187.14	-38.2671699189814	187.14	804.506531976017	187.14	842.488166988721
187.24	-38.3621884060403	187.24	804.395624531026	187.24	842.43764577736
187.35	-38.4551902369594	187.35	804.296763181014	187.35	842.409248186387
187.46	-38.546175411966	187.46	804.209947927006	187.46	842.402974215811
187.56	-38.6313983369746	187.56	804.135178769002	187.56	842.418823865624
187.66	-38.7045270830413	187.66	804.072455707001	187.66	842.451119290169
187.77	-38.765561648006	187.77	804.023104148996	187.77	842.494769562949
187.87	-38.8145020340289	187.87	803.980036077064	187.87	842.54268666579
187.97	-38.851348239973	187.97	803.93616040908	187.97	842.584033923292
188.07	-38.8862161969428	188.07	803.886522131052	188.07	842.60752439046
188.18	-38.9191059050518	188.18	803.831121242069	188.18	842.613158067288
188.28	-38.9556952089833	188.28	803.76995774202	188.28	842.600934953781
188.39	-39.0024004440193	188.39	803.70303163204	188.39	842.570855049938
188.49	-39.0592216090226	188.49	803.631865986063	188.49	842.534557360791
188.59	-39.1261587050167	188.59	803.561573741035	188.59	842.497154823123
188.69	-39.2032117309782	188.69	803.492154896048	188.69	842.464325282599
188.79	-39.284566982019	188.79	803.422284045041	188.79	842.441159665707
188.9	-39.3681633929646	188.9	803.359049204005	188.9	842.43474599063
189	-39.454000965975	189	803.302450374986	189	842.445084257371
189.11	-39.5319637690363	189.11	803.252487557074	189.11	842.472174465929
189.21	-39.6020518029445	189.21	803.209160750043	189.21	842.510202909335
189.31	-39.6642650670174	189.31	803.169232817027	189.31	842.553871387567
189.42	-39.7186035629602	189.42	803.132703758024	189.42	842.603179900623
189.52	-39.7673983529785	189.52	803.098050497056	189.52	842.646489443463
189.62	-39.8124351279421	189.62	803.060160098994	189.62	842.678687079307
189.73	-39.8537138879647	189.73	803.019032563043	189.73	842.699772808158
189.83	-39.8970483399808	189.83	802.974667889998	189.83	842.709746630015
189.93	-39.9444995470049	189.93	802.927066079064	189.93	842.710939609222
190.03	-39.9960675080138	190.03	802.874935727004	190.03	842.703846032709
190.13	-40.0517522230075	190.13	802.815470056089	190.13	842.685659121621
190.24	-40.1115536930092	190.24	802.748669065068	190.24	842.662192582927
190.34	-40.1710107259987	190.34	802.677769892057	190.34	842.638744616657
190.45	-40.2311570840084	190.45	802.60277253808	190.45	842.615315222809
190.55	-40.2896617019906	190.55	802.523677001091	190.55	842.591904401382
190.66	-40.3447388910081	190.66	802.440483281998	190.66	842.568512152371
190.76	-40.3963886490146	190.76	802.362385962056	190.76	842.549871865405
190.86	-40.444610978966	190.86	802.290992862027	190.86	842.538625122891
190.96	-40.4894058780201	190.96	802.226303981001	190.96	842.532440860485
191.07	-40.5316104539679	191.07	802.169610723013	191.07	842.530824791258
191.17	-40.571491516971	191.17	802.123719867041	191.17	842.536583694061
191.27	-40.6090490660063	191.27	802.088631413085	191.27	842.549717568895
191.38	-40.6487442929802	191.38	802.064345360009	191.38	842.570226415761
191.48	-40.689543435974	191.48	802.050861709063	191.48	842.5989473408
191.58	-40.7314464949877	191.58	802.047072476057	191.58	842.635039170339
191.69	-40.7744534710446	191.69	802.052152637998	191.69	842.677676880951
191.79	-40.8185643630077	191.79	802.056907613064	191.79	842.722127083011
191.89	-40.8623819399736	191.89	802.05972958106	191.89	842.765748194106
191.99	-40.9059062010328	191.99	802.060618541987	191.99	842.808540214238
192.1	-40.9483000410091	192.1	802.059574495047	192.1	842.850503143409
192.2	-40.9892966480356	192.2	802.056597441037	192.2	842.891636981612
192.3	-41.028896024045	192.3	802.046732365056	192.3	842.925589481819
192.41	-41.0670981680141	192.41	802.025366034059	192.41	842.947747411867
192.51	-41.1039030809661	192.51	801.992498448044	192.51	842.957273665619
192.61	-41.1457270949995	192.61	801.949237591089	192.61	842.955009416758
192.72	-41.1940649610187	192.72	801.896408486982	192.72	842.941779688699
192.82	-41.2489166790238	192.82	801.834011136066	192.82	842.917584481453
192.92	-41.3116794790085	192.92	801.762045537089	192.92	842.882423795013
193.02	-41.3823533640425	193.02	801.680511691075	193.02	842.842713963516
193.12	-41.4609383309426	193.12	801.59649761606	193.12	842.807037754358
193.22	-41.5474343819824	193.22	801.511274258019	193.22	842.776666113535
193.32	-41.6381237570249	193.32	801.429796631055	193.32	842.757951288078
193.43	-41.7305890599664	193.43	801.356677969011	193.43	842.755506510148
193.53	-41.8248302900111	193.53	801.29191827109	193.53	842.769331779742
193.63	-41.9144311140371	193.63	801.235517538089	193.63	842.79942709686
193.74	-41.9978967810266	193.74	801.187475768074	193.74	842.842074702566
193.84	-42.0752272930258	193.84	801.142680026032	193.84	842.889744263122
193.94	-42.1464226490116	193.94	801.094046252047	193.94	842.93535171935
194.04	-42.2114828489839	194.04	801.041574446003	194.04	842.972480737117
194.15	-42.2724689550478	194.15	800.978176591002	194.15	842.992548549027
194.25	-42.3321064509992	194.25	800.902581739024	194.25	842.994284209084
194.36	-42.394113095952	194.36	800.814789890978	194.36	842.977687717291
194.46	-42.4609062849868	194.46	800.714801048002	194.46	842.942759073648
194.56	-42.5324860200362	194.56	800.604531271006	194.56	842.893475403348
194.66	-42.6088523009867	194.66	800.485711901047	194.66	842.834293529392
194.76	-42.6900051270422	194.76	800.358342938011	194.76	842.768931210717
194.87	-42.7741588080153	194.87	800.227537319074	194.87	842.704918781064
194.97	-42.8633681869997	194.97	800.100379101991	194.97	842.649340299605
195.07	-42.9576332650186	195.07	799.976868288013	195.07	842.602195766341
195.18	-43.0548929789438	195.18	799.857004877026	195.18	842.563485181272
195.28	-43.1524218460027	195.28	799.74078886903	195.28	842.531422854374
195.39	-43.2502198669908	195.39	799.631027043006	195.39	842.510870407586
195.49	-43.3482870399757	195.49	799.525656248079	195.49	842.499764690484
195.59	-43.4466233659805	195.59	799.422760421066	195.59	842.494128577876
195.69	-43.5431105870521	195.69	799.32060822307	195.69	842.489505246764
195.8	-43.6377487019399	195.8	799.219199653066	195.8	842.485894697152
195.9	-43.7323234009455	195.9	799.118534712079	195.9	842.48329692904
196.01	-43.824779841998	196.01	799.018613399085	196.01	842.481711942425
196.11	-43.9151180239605	196.11	798.917827892978	196.11	842.477413657234
196.21	-44.0033379469469	196.21	798.815920710013	196.21	842.470144588902
196.31	-44.0894396119802	196.31	798.71289184905	196.31	842.461690427448
196.42	-44.1731562069663	196.42	798.60593453202	196.42	842.447189550938
196.52	-44.2562488400426	196.52	798.497111909001	196.52	842.42870510979
196.62	-44.3387175099588	196.62	798.386423979991	196.62	842.406237104001
196.72	-44.4226804760319	196.72	798.273870744993	196.72	842.379785533572
196.82	-44.5081377389442	196.82	798.159452204004	196.82	842.349083588281
196.93	-44.5950892980136	196.93	798.043993381043	196.93	842.316717397859
197.03	-44.6835351519894	197.03	797.925898667017	197.03	842.281091354842
197.13	-44.7685406049914	197.13	797.806775885078	197.13	842.245931539304
197.24	-44.8588078479588	197.24	797.686882519088	197.24	842.211495435808
197.34	-44.9543368810055	197.34	797.566218569045	197.34	842.177783044358
197.44	-45.0553945139518	197.44	797.444784035065	197.44	842.144794364955
197.55	-45.1602196419572	197.55	797.322578917033	197.55	842.107594699636
197.65	-45.2688122629752	197.65	797.204216447085	197.65	842.079499472553
197.76	-45.3811723780291	197.76	797.087745017052	197.76	842.058557075352
197.86	-45.4972999880283	197.86	796.973164627047	197.86	842.045034318256
197.96	-45.6157003419548	197.96	796.859650252031	197.96	842.036345071533
198.06	-45.7324675189739	198.06	796.748797502005	198.06	842.034084942652
198.17	-45.8525362149658	198.17	796.640606376059	198.17	842.038253931605
198.27	-45.967204237968	198.27	796.535076873056	198.27	842.048852038401
198.37	-46.0764715900268	198.37	796.43220899402	198.37	842.064384513818
198.47	-46.1803382689823	198.47	796.330731792978	198.47	842.079674488858
198.58	-46.2788042759712	198.58	796.229865189048	198.58	842.098876580559
198.69	-46.3742870080068	198.69	796.124995949071	198.69	842.108675364762
198.79	-46.4638193579958	198.79	796.018075683037	198.79	842.111022449826
198.89	-46.5474013279845	198.89	795.909104389011	198.89	842.105917835745
199	-46.6265276660351	199	795.798082069041	199	842.093361522525
199.1	-46.7051042950288	199.1	795.685008721989	199.1	842.075770907121
199.2	-46.7831312159888	199.2	795.57696840709	199.2	842.057262942969
199.3	-46.8606084269823	199.3	795.473533029053	199.3	842.037409534341
199.41	-46.937535929942	199.41	795.374702587083	199.41	842.017705430453
199.51	-47.008278044018	199.51	795.28174802806	199.51	842.003327500297
199.61	-47.0728347679596	199.61	795.195449432072	199.61	841.995055824805
199.72	-47.1287887070275	199.72	795.115806799004	199.72	841.992890403974
199.82	-47.179106965018	199.82	795.042820129993	199.82	841.996831237809
199.92	-47.2237895420449	199.92	794.974758085004	199.92	841.999511305891
200.02	-47.2628364390175	200.02	794.909147263979	200.02	841.998457209367
200.13	-47.2962476560497	200.13	794.845987667031	200.13	841.991251551271
200.23	-47.3219683490242	200.23	794.778195236063	200.23	841.973777378177
200.33	-47.3457311640004	200.33	794.706198066024	200.33	841.946462785812
200.44	-47.367536099955	200.44	794.629996158051	200.44	841.909307774171
200.54	-47.3930188389886	200.54	794.549589509984	200.54	841.862312343262
200.64	-47.4221793789411	200.64	794.464978123074	200.64	841.803421649997
200.74	-47.4550177219726	200.74	794.37822514808	200.74	841.740431489865
200.84	-47.4915338660367	200.84	794.287051985066	200.84	841.671063262991
200.95	-47.5328123100098	200.95	794.193189973043	200.95	841.602683989788
201.05	-47.5839498590176	201.05	794.099112512072	201.05	841.537767069115
201.16	-47.6449465129463	201.16	794.004819602037	201.16	841.476312500968
201.26	-47.7178571160266	201.26	793.91031124203	201.26	841.41832028535
201.36	-47.7969490209489	201.36	793.81558743205	201.36	841.364874919925
201.47	-47.8822222289637	201.47	793.720905658006	201.47	841.321330694653
201.57	-47.9736767409804	201.57	793.619969959082	201.57	841.281391649835
201.67	-48.0713125549528	201.67	793.51278033505	201.67	841.247112628552
201.78	-48.1683260010186	201.78	793.397273637083	201.78	841.210697835318
201.88	-48.264717078041	201.88	793.275728463072	201.88	841.174425870009
201.98	-48.359401288053	201.98	793.14814481404	201.98	841.138296732623
202.09	-48.4472818269523	202.09	793.01452269101	202.09	841.102310423155
202.19	-48.5283586939431	202.19	792.874862091026	202.19	841.059663269792
202.3	-48.6026318890254	202.3	792.730758624998	202.3	841.011950879995
202.4	-48.6701014119717	202.4	792.588283311034	202.4	840.964159776731
202.51	-48.7220650719564	202.51	792.447178666066	202.51	840.91093567005
202.61	-48.7677427020117	202.61	792.313740648069	202.61	840.858574519642
202.71	-48.8071343020238	202.71	792.187969259089	202.71	840.807076325505
202.81	-48.8470435450381	202.81	792.069864497989	202.81	840.756441087646
202.91	-48.887470430941	202.91	791.959426364997	202.91	840.697966614065
203.02	-48.9284149590503	203.02	791.858606469077	203.02	840.642824347577
203.12	-48.9698771300482	203.12	791.762599323988	203.12	840.586208803291
203.22	-49.0118569430251	203.22	791.671404930071	203.22	840.534923653028
203.33	-49.0534026470186	203.33	791.583427681076	203.33	840.487373289316
203.43	-49.0945142439614	203.43	791.492596555031	203.43	840.43748669153
203.53	-49.143893923997	203.53	791.398911553074	203.53	840.385263859664
203.64	-49.1923218529564	203.64	791.302372674068	203.64	840.330704793723
203.74	-49.2397980319765	203.74	791.202979918012	203.74	840.272857742987
203.84	-49.2863224600342	203.84	791.102998968995	203.84	840.213988389678
203.94	-49.3318951380388	203.94	791.002429824061	203.94	840.162798925801
204.05	-49.3794831700143	204.05	790.899320877998	204.05	840.108117908536
204.15	-49.4346803650387	204.15	790.798477613066	204.15	840.054750822781
204.25	-49.4974867240217	204.25	790.699900031086	204.25	840.002697668529
204.36	-49.5688539959929	204.36	790.603588131034	204.36	839.95195844578
204.46	-49.6487821809524	204.46	790.509541913025	204.46	839.90550026028
204.57	-49.737271280037	204.57	790.41818947303	204.57	839.86934501568
204.67	-49.8343212930195	204.67	790.327629679041	204.67	839.841591580413
204.77	-49.9428424169537	204.77	790.237862532081	204.77	839.823191705199
204.88	-50.0546437040157	204.88	790.146622349084	204.88	839.811879707811
204.98	-50.1697251529549	204.98	790.053909130052	204.98	839.807655588253
205.08	-50.2851196580423	205.08	789.959722876006	205.08	839.810519346521
205.19	-50.3952334120186	205.19	789.864063585014	205.19	839.823381180036
205.29	-50.5000664139743	205.29	789.769404658045	205.29	839.840523538881
205.4	-50.5996186659559	205.4	789.67297730901	205.4	839.859177639044
205.5	-50.6938901650074	205.5	789.574781540068	205.5	839.876376374775
205.61	-50.7840260489729	205.61	789.474389253087	205.61	839.88609784242
205.71	-50.8700263150104	205.71	789.373701582008	205.71	839.890243173551
205.81	-50.9489807669752	205.81	789.272718525012	205.81	839.888812368167
205.92	-51.0290803530324	205.92	789.171440084033	205.92	839.881805426273
206.02	-51.1103250750011	206.02	789.069866257023	206.02	839.870367482426
206.12	-51.1927149300391	206.12	788.970275644033	206.12	839.856777136501
206.23	-51.2762499209884	206.23	788.875016678048	206.23	839.840472622597
206.33	-51.3558332399953	206.33	788.781615960033	206.33	839.82717149063
206.43	-51.4334698019638	206.43	788.692842273008	206.43	839.819642524615
206.53	-51.5091596070079	206.53	788.608695617086	206.53	839.817885724556
206.64	-51.5817575200117	206.64	788.529175993062	206.64	839.82190109045
206.74	-51.6512635419986	206.74	788.454283400029	206.74	839.826591816902
206.84	-51.7176776719452	206.84	788.390313798004	206.84	839.840258777232
206.94	-51.7809999099654	206.94	788.334436709988	206.94	839.86007149442
207.05	-51.846272820967	207.05	788.28665213598	207.05	839.884884833902
207.15	-51.9166947179883	207.15	788.244681477067	207.15	839.912420195808
207.25	-51.9922655979599	207.25	788.206176300037	207.25	839.940329148621
207.35	-52.078082268963	207.35	788.171136605001	207.35	839.968611692346
207.46	-52.1721398159798	207.46	788.139562394008	207.46	840.002310392488
207.56	-52.2744382390101	207.56	788.11145366501	207.56	840.044623559834
207.66	-52.3849775389635	207.66	788.079062047018	207.66	840.087802822897
207.77	-52.5037577150442	207.77	788.042387541054	207.77	840.13694498706
207.87	-52.6215589319463	207.87	787.995134186076	207.87	840.183749179012
207.97	-52.7362327079572	207.97	787.940132459084	207.97	840.231045875771
208.08	-52.8427364770323	208.08	787.877382360989	208.08	840.278835077334
208.18	-52.9378719270426	208.18	787.806883892017	208.18	840.327116783705
208.28	-53.0216390600344	208.28	787.728637051032	208.28	840.36667116042
208.38	-53.0940378739615	208.38	787.647447323025	208.38	840.400155208716
208.49	-53.1550683699606	208.49	787.561779766065	208.49	840.420991419679
208.59	-53.2095882219892	208.59	787.471634377994	208.59	840.425981482525
208.69	-53.2611994000263	208.69	787.384759532074	208.69	840.422873768743
208.8	-53.3099019049814	208.8	787.301155227055	208.8	840.411668278339
208.9	-53.3649155710236	208.9	787.220821464075	208.9	840.392365011302
209	-53.4283888810023	209	787.143758241996	209	840.369821641362
209.11	-53.5003218369638	209.11	787.068479961022	209.11	840.346154538211
209.21	-53.5807144369755	209.21	786.992930715996	209.21	840.319307798137
209.32	-53.6695666810374	209.32	786.917110508057	209.32	840.2985012556
209.42	-53.7600279450317	209.42	786.836213851075	209.42	840.281077909361
209.52	-53.8520982280488	209.52	786.751775689027	209.52	840.268572702822
209.62	-53.9409198570411	209.62	786.663796022026	209.62	840.260985635989
209.72	-54.0228908589597	209.72	786.572274850073	209.72	840.258316708853
209.83	-54.098011236988	209.83	786.477212173054	209.83	840.253715295815
209.93	-54.1662809879426	209.93	786.380509122978	209.93	840.24908252844
210.04	-54.2277001139837	210.04	786.282937631086	210.04	840.240332665076
210.14	-54.2904595630489	210.14	786.185983298992	210.14	840.225349336031
210.24	-54.3576534560088	210.24	786.091702031058	210.24	840.206188445016
210.34	-54.4292817929772	210.34	786.000093827056	210.34	840.18284999203
210.45	-54.5121951979581	210.45	785.911158686076	210.45	840.155333977076
210.55	-54.6063936729979	210.55	785.824896608005	210.55	840.131831348924
210.65	-54.7118772179829	210.65	785.744076379046	210.65	840.118205012087
210.76	-54.8286458309803	210.76	785.665797196998	210.76	840.111554167041
210.86	-54.9498217339988	210.86	785.59005906402	210.86	840.118729439387
210.96	-55.0737983310228	210.96	785.514960847081	210.96	840.137829697557
211.06	-55.2005756210292	211.06	785.439730615053	211.06	840.168083009482
211.17	-55.3219626569899	211.17	785.364368367027	211.17	840.209489375162
211.27	-55.4348653159877	211.27	785.288874104026	211.27	840.255171014972
211.37	-55.5392835999555	211.37	785.213247825027	211.37	840.303521332872
211.47	-55.6352175079837	211.47	785.13515426198	211.47	840.352205059929
211.57	-55.7226670409818	211.57	785.054593414088	211.57	840.393031247372
211.68	-55.7996272840455	211.68	784.968796497992	211.68	840.420136990693
211.78	-55.8693070030358	211.78	784.880664312027	211.78	840.436423089413
211.89	-55.9385839790139	211.89	784.790196858012	211.89	840.441889543536
211.99	-56.0090648059486	211.99	784.697394135037	211.99	840.436536353062
212.09	-56.0807494849769	212.09	784.602256142989	212.09	840.41835860437
212.2	-56.1536380159851	212.2	784.507613360006	212.2	840.393395539976
212.3	-56.2277303989731	212.3	784.409410186981	212.3	840.364469343132
212.41	-56.2998283220395	212.41	784.307646626985	212.41	840.333186609872
212.51	-56.3684905270065	212.51	784.204657947043	212.51	840.30188260913
212.61	-56.4337170129647	212.61	784.100444148066	212.61	840.270557340905
212.71	-56.4975126929994	212.71	783.995005229031	212.71	840.239210805196
212.81	-56.5566688020454	212.81	783.888341191073	212.81	840.204644691221
212.92	-56.6111853399889	212.92	783.782129385031	212.92	840.167095089622
213.02	-56.6610623069437	213.02	783.674642098049	213.02	840.124834288402
213.13	-56.7062997030234	213.13	783.565879331036	213.13	840.079867201183
213.23	-56.749046011987	213.23	783.453010606081	213.23	840.026154585446
213.33	-56.7946528190078	213.33	783.340091520017	213.33	839.967752037564
213.44	-56.8463184339407	213.44	783.227122073072	213.44	839.904659557544
213.54	-56.90548411701	213.54	783.114102265017	213.54	839.836877145387
213.64	-56.9721498690114	213.64	783.001032095058	213.64	839.766553284743
213.74	-57.046315689945	213.74	782.889446508079	213.74	839.700574504039
213.85	-57.1279815800381	213.85	782.779637377075	213.85	839.642430988257
213.95	-57.2135455670377	213.95	782.669927352003	213.95	839.591886646756
214.05	-57.3015784059407	214.05	782.562044145038	214.05	839.550669191534
214.15	-57.3920800969745	214.15	782.455987755043	214.15	839.518778622593
214.26	-57.482902156039	214.26	782.351758182017	214.26	839.496214939932
214.36	-57.5686929979611	214.36	782.249355428007	214.36	839.479376172558
214.46	-57.6494526229681	214.46	782.150835394077	214.46	839.46888897826
214.56	-57.7251810319694	214.56	782.060489869991	214.56	839.46904514476
214.66	-57.797135041028	214.66	781.978318855067	214.66	839.477696188401
214.77	-57.8694491620126	214.77	781.902787404988	214.77	839.48795558077
214.88	-57.9421233959465	214.88	781.833603646987	214.88	839.49953144766
214.98	-58.0187597130362	214.98	781.770767580042	214.98	839.512423789077
215.08	-58.1007873599901	215.08	781.714279205062	215.08	839.527889422696
215.18	-58.1882063349894	215.18	781.664138521023	215.18	839.550062860172
215.29	-58.2810166409899	215.29	781.619573596004	215.29	839.578172169439
215.39	-58.3792182750358	215.39	781.575869327071	215.39	839.611104217186
215.49	-58.4797171179616	215.49	781.530969809069	215.49	839.648232345629
215.6	-58.5804675559984	215.6	781.480583254051	215.6	839.685264767045
215.7	-58.6802127710371	215.7	781.424709663042	215.7	839.72220148143
215.8	-58.7748182509813	215.8	781.363349036042	215.8	839.759042488791
215.9	-58.8642839950353	215.9	781.296501373049	215.9	839.792693668629
216.01	-58.9486100050181	216.01	781.227067472059	216.01	839.824010206084
216.11	-59.0277962800201	216.11	781.153784757066	216.11	839.850472705062
216.21	-59.1034494169662	216.21	781.076653226023	216.21	839.867946653909
216.32	-59.1804324809573	216.32	780.99644481199	216.32	839.877203984692
216.42	-59.2587454740396	216.42	780.917874619036	216.42	839.882959801707
216.52	-59.3414825150376	216.52	780.840942647046	216.52	839.885214104947
216.62	-59.4306892199938	216.62	780.765648896022	216.62	839.885573490457
216.73	-59.526365587999	216.73	780.691980203983	216.73	839.888887862746
216.83	-59.6285116190529	216.83	780.621533698081	216.83	839.896754348901
216.93	-59.737127313042	216.93	780.554309377067	216.93	839.912267069415
217.04	-59.8444930819824	217.04	780.487406442035	217.04	839.934570839145
217.14	-59.9506089270108	217.14	780.422087471038	217.14	839.964928236513
217.24	-60.0538682499518	217.24	780.358352464987	217.24	840.003339261515
217.34	-60.1494079860458	217.34	780.296201423994	217.34	840.049803914155
217.45	-60.2372281340422	217.45	780.235634347036	217.45	840.096602606528
217.55	-60.3173286939409	217.55	780.180706831061	217.55	840.147790935017
217.66	-60.3897096659693	217.66	780.131980185047	217.66	840.202323612305
217.76	-60.4558123100105	217.76	780.089467571088	217.76	840.255350733873
217.86	-60.5177002349819	217.86	780.051571862032	217.86	840.305275172642
217.97	-60.5753734380414	217.97	780.018293057992	217.97	840.352096928608
218.07	-60.6365515089919	218.07	779.989631159083	218.07	840.395816001774
218.17	-60.7012344479472	218.17	779.965586165076	218.17	840.437873652355
218.28	-60.7694222539976	218.28	779.947885788033	218.28	840.482061199675
218.38	-60.8411149280528	218.38	779.931703267039	218.38	840.523551882125
218.48	-60.916312469999	218.48	779.91703860107	218.48	840.570065287615
218.59	-60.9930428130383	218.59	779.89983619409	218.59	840.617545819765
218.69	-61.0713059569434	218.69	779.879534738029	218.69	840.665432169848
218.79	-61.1496606429682	218.79	779.856134232091	218.79	840.713724337869
218.89	-61.2260432619678	218.89	779.829634677071	218.89	840.762422323828
219	-61.3004538159885	219	779.800036072061	219	840.809554061685
219.1	-61.3728923040071	219.1	779.76084676402	219.1	840.848627898586
219.21	-61.4433587250005	219.21	779.712066754087	219.21	840.878202574321
219.31	-61.5132823260183	219.31	779.651968330086	219.31	840.894486769567
219.41	-61.5828559509737	219.41	779.585378253046	219.41	840.902307245928
219.51	-61.6520795970246	219.51	779.51229652308	219.51	840.901664003401
219.62	-61.722925331992	219.62	779.432723140076	219.62	840.89255704199
219.72	-61.7953931559896	219.72	779.346658104032	219.72	840.876415607622
219.82	-61.8694830690174	219.82	779.249809628027	219.82	840.849140755281
219.93	-61.9451950700523	219.93	779.14416904207	219.93	840.812723816539
220.03	-62.0183946480211	220.03	779.029736347979	220.03	840.769136857429
220.13	-62.0888518640186	220.13	778.91300319709	220.13	840.724871530798
220.24	-62.1565667170216	220.24	778.793969590993	220.24	840.679927836647
220.34	-62.2201099610038	220.34	778.672635527982	220.34	840.634305774975
220.45	-62.2792887550077	220.45	778.549001009083	220.45	840.583870834126
220.55	-62.3341030969868	220.55	778.423066034065	220.55	840.52839307457
220.65	-62.3845529879645	220.65	778.298385092057	220.65	840.471426986006
220.75	-62.4306384279407	220.75	778.174958184081	220.75	840.411543322514
220.86	-62.4743516150374	220.86	778.05707709706	220.86	840.352841029104
220.96	-62.5156925500505	220.96	777.942750500074	220.96	840.293328774206
221.06	-62.558795744053	221.06	777.83197839301	221.06	840.233006557819
221.16	-62.6038911369733	221.16	777.724760775072	221.16	840.171874379947
221.27	-62.6509787290388	221.27	777.621097647057	221.27	840.111924439358
221.37	-62.700058518999	221.37	777.522251587015	221.37	840.05441931447
221.47	-62.7511305079906	221.47	777.43007317406	221.47	840.005344095686
221.57	-62.7993316289803	221.57	777.344562408075	221.57	839.964928722539
221.68	-62.8486815229508	221.68	777.262164799026	221.68	839.929618705331
221.78	-62.8991801889924	221.78	777.182880347027	221.78	839.899414044063
221.89	-62.9488354279601	221.89	777.106709052987	221.89	839.874314738734
221.99	-62.9976472409908	221.99	777.033650915996	221.99	839.849457722249
222.09	-63.0456156279706	222.09	776.962108807993	222.09	839.827265508241
222.19	-63.0927405879902	222.19	776.889375262044	222.19	839.805030627422
222.29	-63.1435329439682	222.29	776.81545027599	222.29	839.780760881029
222.4	-63.1994612749622	222.4	776.739071272004	222.4	839.753193690636
222.5	-63.2605255790395	222.5	776.658387673024	222.5	839.720478477493
222.61	-63.331588925962	222.61	776.573399477002	222.61	839.682615241602
222.71	-63.4086316730418	222.71	776.484106684052	222.71	839.644114805368
222.81	-63.4916538209609	222.81	776.390509295084	222.81	839.606445747084
222.91	-63.5806553690372	222.91	776.289489662076	222.91	839.566490418253
223.02	-63.6756363179529	223.02	776.181047782984	223.02	839.529111885971
223.12	-63.7745330609505	223.12	776.066780787005	223.12	839.491887636604
223.23	-63.8736802389985	223.23	775.949396141982	223.23	839.45752513944
223.33	-63.9685670309973	223.33	775.828893848029	223.33	839.426024394477
223.43	-64.057724858003	223.43	775.705273906055	223.43	839.397385401711
223.54	-64.1411537200156	223.54	775.578536316061	223.54	839.369544553825
223.64	-64.2188536170352	223.64	775.453507839075	223.64	839.343663254895
223.75	-64.2908245499711	223.75	775.331100990002	223.75	839.316143198546
223.85	-64.3536869979471	223.85	775.211315771003	223.85	839.28551580649
223.95	-64.4079074149886	223.95	775.097269829985	223.95	839.254898727224
224.06	-64.4534857999588	224.06	774.988963166038	224.06	839.224291960745
224.16	-64.4924857609794	224.16	774.886395780072	224.16	839.193695507055
224.26	-64.5285726550355	224.26	774.789567672087	224.26	839.159729847169
224.36	-64.5617464830366	224.36	774.704678620083	224.36	839.129061211949
224.47	-64.5920072439594	224.47	774.627273777014	224.47	839.097234754455
224.57	-64.6193549380314	224.57	774.557353142995	224.57	839.066314082012
224.67	-64.6435967220214	224.67	774.490089958022	224.67	839.035137790546
224.77	-64.6715809759826	224.77	774.424571704003	224.77	839.002793364014
224.87	-64.7066872179494	224.87	774.360798381053	224.87	838.969280802426
224.98	-64.748448995033	224.98	774.298769990992	224.98	838.934600105772
225.08	-64.7968663090523	225.08	774.238486531999	225.08	838.898558431347
225.18	-64.8519391589844	225.18	774.177956673043	225.18	838.866012826242
225.28	-64.9136675440332	225.28	774.116103631059	225.28	838.839266025255
225.39	-64.9822814050367	225.39	774.046727624977	225.39	838.811651797535
225.49	-65.059185324003	225.49	773.974283504003	225.49	838.787624990016
225.59	-65.1443792989994	225.59	773.898771267	225.59	838.767185602701
225.69	-65.2380561740529	225.69	773.82019091408	225.69	838.750333635591
225.79	-65.3333675700196	225.79	773.73854244604	225.79	838.737299028215
225.89	-65.4303134870133	225.89	773.654986476004	225.89	838.730646976746
[truncated: 130,237 more rows]
