# Supplementary material for: Unveiling the domain-specific and RAS isoform-specific details of BRAF kinase regulation
Source: eLife. 2023 Dec 27;12:RP88836. doi: 10.7554/eLife.88836 (PMC10752582; doi:10.7554/eLife.88836)
Supplement: Figure 4—source data 3. — Full test preview provided in .txt format for FL-BRAF. Data applies for Figure 4—figure supplement 4b. [file elife-88836-fig4-data3.zip]

Archive with 6 entries (5 files):
- Figure 4- source data 3/
- __MACOSX/._Figure 4- source data 3
- Figure 4- source data 3/FL-BRAF_GST-KRAS_8-11-23_fit.pdf
- __MACOSX/Figure 4- source data 3/._FL-BRAF_GST-KRAS_8-11-23_fit.pdf
- Figure 4- source data 3/2023-08-11--11-23-10--FL-BRAF_GST-KRAS_NTA_FullTestPreview.txt
- __MACOSX/Figure 4- source data 3/._2023-08-11--11-23-10--FL-BRAF_GST-KRAS_NTA_FullTestPreview.txt
