# Supplementary material for: Unveiling the domain-specific and RAS isoform-specific details of BRAF kinase regulation
Source: eLife. 2023 Dec 27;12:RP88836. doi: 10.7554/eLife.88836 (PMC10752582; doi:10.7554/eLife.88836)
Supplement: Figure 4—source data 3. — Full test preview provided in .txt format for FL-BRAF. Data applies for Figure 4—figure supplement 4b. [file elife-88836-fig4-data3.zip › Figure 4- source data 3/2023-08-11--11-23-10--FL-BRAF_GST-KRAS_NTA_FullTestPreview.txt]

x_CH1	y_CH1	x_CH2	y_CH2	x_CORRECTED	y_CORRECTED
17.01		17.01		17.01
17.11		17.11		17.11
17.22		17.22		17.22
17.32		17.32		17.32
17.43		17.43		17.43
17.53		17.53		17.53
17.63		17.63		17.63
17.73		17.73		17.73
17.84		17.84		17.84
17.94		17.94		17.94
18.04		18.04		18.04
18.14		18.14		18.14
18.24		18.24		18.24
18.35		18.35		18.35
18.45		18.45		18.45
18.55		18.55		18.55
18.65		18.65		18.65
18.75		18.75		18.75
18.86		18.86		18.86
18.96		18.96		18.96
19.06		19.06		19.06
19.17		19.17		19.17
19.27		19.27		19.27
19.37		19.37		19.37
19.48		19.48		19.48
19.58	0	19.58	0	19.58	0
19.68	-0.169130623021374	19.68	-0.142785460980122	19.68	0.0241814291100928
19.79	-0.338719213004879	19.79	-0.285694611989129	19.79	0.0516928035440012
19.89	-0.508765771087383	19.89	-0.422992259927923	19.89	0.0826098429790312
19.99	-0.675591044000612	19.99	-0.555946319991563	19.99	0.118328437387016
20.1	-0.841716986997199	20.1	-0.681668729953344	20.1	0.161736649169075
20.2	-1.00998148002418	20.2	-0.802923862920579	20.2	0.210070106879012
20.3	-1.1770886760587	20.3	-0.919711716960592	20.3	0.263328810518049
20.4	-1.34303857498708	20.4	-1.03203229298288	20.4	0.317833507587073
20.5	-1.5078311760135	20.5	-1.13988558996425	20.5	0.376106153197053
20.61	-1.67146648004746	20.61	-1.24785910998071	20.61	0.436397127161037
20.71	-1.83222671500971	20.71	-1.35549556694059	20.71	0.495867865935029
20.81	-1.99327690302198	20.81	-1.46279496198076	20.81	0.554518369516033
20.91	-2.15461704408426	20.91	-1.57549249001931	20.91	0.606613442963089
21.02	-2.3199263899869	21.02	-1.69232023392851	21.02	0.653421002996035
21.12	-2.48668298706889	21.12	-1.81327819393573	21.12	0.693223277746013
21.22	-2.65488683498916	21.22	-1.93836636992728	21.22	0.729185289633061
21.32	-2.82453793306559	21.32	-2.06758476201685	21.32	0.76130703865207
21.43	-2.9956362819803	21.43	-2.20130711102229	21.43	0.79289403623406
21.53	-3.16675303201919	21.53	-2.3395334169436	21.53	0.821424327279052
21.63	-3.33788818102221	21.63	-2.47767617997852	21.63	0.851485411785036
21.73	-3.51075950300128	21.73	-2.61619268394497	21.73	0.882620005784096
21.84	-3.68220197503888	21.84	-2.75508292997984	21.84	0.914828109266019
21.94	-3.85221559702131	21.94	-2.89434691592305	21.94	0.946680872128014
22.04	-4.02080036803909	22.04	-3.03398464302518	22.04	0.978178294366083
22.15	-4.18795629002489	22.15	-3.16959022700303	22.15	1.01544403279108
22.25	-4.35441805302617	22.25	-3.30111404593936	22.25	1.05536268581408
22.35	-4.52027887899931	22.35	-3.42855609994785	22.35	1.09793425343307
22.45	-4.68553876601163	22.45	-3.55154264900648	22.45	1.14353247672105
22.55	-4.85162656605098	22.55	-3.67007369095518	22.55	1.19215735567502
22.65	-5.01854227798049	22.65	-3.784149227954	22.65	1.244543582268
22.76	-5.18628590202752	22.76	-3.89376925897977	22.76	1.30078437666004
22.86	-5.3548574380784	22.86	-3.9987703199813	22.86	1.36104320349606
22.96	-5.51676419797786	22.96	-4.09981824896022	22.96	1.42608307328107
23.07	-5.67429339707815	23.07	-4.19691304796288	23.07	1.49590398601906
23.17	-5.827445034015	23.17	-4.2944606019546	23.17	1.56610005676305
23.27	-5.97548441601248	23.27	-4.39251053001044	23.27	1.63662166468403
23.37	-6.11831832497955	23.37	-4.49106283292622	23.37	1.69997612227402
23.48	-6.25594675898355	23.48	-4.5901175109293	23.48	1.75845064291502
23.58	-6.38836971904766	23.58	-4.6896745640197	23.58	1.81204522661405
23.68	-6.51558720608136	23.68	-4.7874463430162	23.68	1.86231282952309
23.79	-6.64430532401639	23.79	-4.88343284996517	23.79	1.90916023148602
23.89	-6.7745240739896	23.89	-4.97779754800831	23.89	1.95242396785
24	-6.91373614404256	24	-5.06987459800712	24	1.99276987822306
24.1	-7.05965431905042	24.1	-5.15966399996159	24.1	2.03019796260706
24.21	-7.21227860105955	24.21	-5.24716575398543	24.21	2.07141432706204
24.31	-7.37160898904676	24.31	-5.33237985894175	24.31	2.1164189715861
24.41	-7.53764548198887	24.41	-5.41807068793787	24.41	2.16994021224404
24.52	-7.70709223502308	24.52	-5.5057281729205	24.52	2.228200902608
24.62	-7.8817440930834	24.62	-5.5953523150265	24.62	2.2912010426811
24.72	-8.06160105798881	24.72	-5.68923076093597	24.72	2.35665298433008
24.82	-8.23995702205593	24.82	-5.78736351098996	24.82	2.42455672755704
24.92	-8.41681198699007	24.92	-5.88975056700747	24.92	2.49161642483009
25.03	-8.59216595199541	25.03	-5.99639192603263	25.03	2.55962692372702
25.13	-8.76601891604878	25.13	-6.10728758999812	25.13	2.62858822424406
25.24	-8.93837088108285	25.24	-6.21682362896081	25.24	2.6974081495531
25.34	-9.10946769897691	25.34	-6.32500004394387	25.34	2.76608669965606
25.44	-9.27930937007204	25.44	-6.42905246195369	25.44	2.8373882460051
25.55	-9.45119174105002	25.55	-6.52749095092986	25.55	2.91280272162808
25.65	-9.62331996504417	25.65	-6.62031551098607	25.65	2.9923301265351
25.76	-9.79569404307767	25.76	-6.70752614200865	25.76	3.07621631373001
25.86	-9.96831397401365	25.86	-6.78912284297439	25.86	3.16446128321202
25.96	-10.1411797570563	25.96	-6.86758127994835	25.96	3.25788521733006
26.07	-10.3125808350342	26.07	-6.94290145395371	26.07	3.35469326850701
26.17	-10.4825172090841	26.17	-7.0150833629441	26.17	3.4548854367481
26.27	-10.6509888770461	26.27	-7.08974093697634	26.27	3.55284779281306
26.38	-10.817749988064	26.38	-7.16687417695994	26.38	3.64858033670401
26.48	-10.9828005399777	26.48	-7.24648308198539	26.48	3.74037251039006
26.58	-11.1461405340378	26.58	-7.32856765193901	26.58	3.82822431387508
26.69	-11.3077699710402	26.69	-7.40809658600483	26.69	3.91716704852507
26.79	-11.4644789260865	26.79	-7.48763000297004	26.79	4.0043947415791
26.89	-11.6160664200606	26.89	-7.56716790397149	26.89	4.08990739304205
27	-11.7625324539858	27	-7.64423462294417	27	4.176180668093
27.1	-11.9055875850336	27.1	-7.71883016102493	27.1	4.26321456674106
27.2	-12.0452318139996	27.2	-7.79095451696321	27.2	4.347799165762
27.31	-12.1814651400882	27.31	-7.8606076909864	27.31	4.42973348577103
27.41	-12.314287563072	27.41	-7.92778968400398	27.41	4.50901752676802
27.51	-12.4436990840877	27.51	-7.99576719293782	27.51	4.58409514873004
27.61	-12.5627018460364	27.61	-8.06454021892478	27.61	4.65496635165807
27.71	-12.6712958490316	27.71	-8.13914006198502	27.71	4.71659983418204
27.82	-12.7726910170622	27.82	-8.21700660401348	27.82	4.77155571604704
27.92	-12.867088329017	27.92	-8.29813984296379	27.92	4.81983399725405
28.02	-12.9544877839862	28.02	-8.38253978099601	28.02	4.85443682167208
28.13	-13.0348893840164	28.13	-8.47020641697327	28.13	4.87536418929901
28.23	-13.1082931270612	28.23	-8.55980992400873	28.23	4.887155849578
28.34	-13.1788827510491	28.34	-8.65135030392139	28.34	4.89001278189505
28.44	-13.24665825598	28.44	-8.74482755500594	28.44	4.88393498625006
28.55	-13.3116196420815	28.55	-8.83697497999947	28.55	4.87218916070009
28.65	-13.3807647659978	28.65	-8.92779257799248	28.65	4.85477530524103
28.75	-13.4540936260237	28.75	-9.01728035103133	28.75	4.83587715698608
28.86	-13.5316062239781	28.86	-9.10543829695598	28.86	4.81549471593201
28.96	-13.6133025580421	28.96	-9.18812508200517	28.96	4.797769316775
29.06	-13.6951403310377	29.06	-9.2598017919272	29.06	4.7952377308631
29.17	-13.7782066400405	29.17	-9.32046842501677	29.17	4.80789995819808
29.27	-13.8625014850504	29.27	-9.37145480793333	29.27	4.83442617255403
29.38	-13.9438411300716	29.38	-9.41276094101795	29.38	4.87481637393206
29.48	-14.0222255749904	29.48	-9.44438682495274	29.48	4.92502826295504
29.59	-14.097654819011	29.59	-9.46633245803241	29.59	4.98614893847704
29.69	-14.1701288620197	29.69	-9.47859784196226	29.69	5.05817840049805
29.79	-14.2396477050397	29.79	-9.48676770497059	29.79	5.1313481820181
29.9	-14.3079647410786	29.9	-9.49084204796691	29.9	5.2056582830361
30	-14.3750799700229	30	-9.4949622069862	30	5.27696736886207
30.1	-14.4450356920061	30.1	-9.50466709502962	30.1	5.339736524271
30.21	-14.5167448069969	30.21	-9.51995671300665	30.21	5.39396574926709
30.31	-14.5902073160187	30.31	-9.5408310600078	30.31	5.44140843750707
30.41	-14.6654232190713	30.41	-9.56729013796576	30.41	5.48206458899403
30.51	-14.7423925150179	30.51	-9.6055728220108	30.51	5.51373762641505
30.62	-14.8162080370184	30.62	-9.65567911293874	30.62	5.53534045091308
30.72	-14.8868697840498	30.72	-9.71760901097696	30.72	5.54687306248702
30.83	-14.9543777570216	30.83	-9.78577778494127	30.83	5.55392019103407
30.93	-15.0169785620164	30.93	-9.86018543596856	30.93	5.556481836551
31.04	-15.0746721980113	31.04	-9.94083196394513	31.04	5.54965083080006
31.14	-15.1274586660293	31.14	-10.0277173679615	31.14	5.53342717378602
31.25	-15.1753379650472	31.25	-10.1188232670211	31.25	5.50982924671306
31.35	-15.2168556320476	31.35	-10.2146847159474	31.35	5.47656860231505
31.45	-15.2549317000421	31.45	-10.3153017139448	31.45	5.43364524058909
31.56	-15.2895661700541	31.56	-10.4144353839501	31.56	5.38729803822902
31.66	-15.3256662080139	31.66	-10.5120857269867	31.66	5.33752699523404
31.76	-15.3632318160817	31.76	-10.6082527420313	31.76	5.28287764720803
31.87	-15.4022629930068	31.87	-10.7029364299933	31.87	5.22627002782405
31.97	-15.4427597390168	31.97	-10.7961367899634	31.97	5.16770413708201
32.07	-15.4847220550209	32.07	-10.884801124007	32.07	5.11513984094403
32.18	-15.5248195950435	32.18	-10.96892943292	32.18	5.06857713940601
32.28	-15.5630523599939	32.28	-11.0505400989496	32.28	5.0259976512661
32.39	-15.6008748140266	32.39	-11.1290980660215	32.39	4.98793643012407
32.49	-15.6353669229929	32.49	-11.2046033359547	32.49	4.95439347598303
32.59	-15.6665286880298	32.59	-11.2770559079536	32.59	4.922038444235
32.7	-15.6943601080002	32.7	-11.346455782018	32.7	4.89087133487709
32.8	-15.7188611830179	32.8	-11.4073919589828	32.8	4.8677576111591
32.91	-15.7469365500447	32.91	-11.4598644399848	32.91	4.84977723940205
33.01	-15.7911871830265	33.01	-11.5038732250241	33.01	4.83693021960907
33.12	-15.851613081054	33.12	-11.5424710110119	33.12	4.8261638540591
33.22	-15.9315445890797	33.22	-11.5756577979482	33.22	4.81747814275402
33.33	-16.0309817069901	33.33	-11.6034335859467	33.33	4.81777772166203
33.43	-16.1499244350125	33.43	-11.6257983750074	33.43	4.83966356494703
33.53	-16.2883727740564	33.53	-11.6434161519692	33.53	4.8824716859911
33.63	-16.4398557719778	33.63	-11.6625654129621	33.63	4.943253932712
33.73	-16.6046770569892	33.73	-11.6832461590093	33.73	5.02201030511207
33.84	-16.78283663	33.84	-11.7108693880255	33.84	5.11332980434109
33.94	-16.9674298530254	33.94	-11.7454351000106	33.94	5.21721243039908
34.04	-17.1458557540518	34.04	-11.7869432959878	34.04	5.32718723279102
34.14	-17.318114331033	34.14	-11.835393974934	34.14	5.44355783902606
34.24	-17.4842055860154	34.24	-11.8907871369629	34.24	5.56632424910108
34.34	-17.6441295170662	34.34	-11.9560627759938	34.34	5.685641834134
34.45	-17.7923368420352	34.45	-12.0312208899804	34.45	5.78890961996803
34.55	-17.9288275580802	34.55	-12.1155974949261	34.55	5.87679159322008
34.66	-18.0600726180273	34.66	-12.2029140919722	34.66	5.95556625057303
34.76	-18.1857683940052	34.76	-12.2931706820282	34.76	6.025233592024
34.86	-18.3059148849907	34.86	-12.3863672649804	34.86	6.08024433314303
34.97	-18.4205120909837	34.97	-12.4825038409426	34.97	6.1205984739251
35.07	-18.5295600130075	35.07	-12.5745057470112	35.07	6.15984162779704
35.17	-18.6295104100509	35.17	-12.6634716539229	35.17	6.19657149624608
35.27	-18.7223738470266	35.27	-12.7494015620186	35.27	6.23078807927202
35.38	-18.8081503270041	35.38	-12.8293554779475	35.38	6.26543136979107
35.48	-18.8923891320201	35.48	-12.9033334019368	35.48	6.30050136780302
35.58	-18.9750902620744	35.58	-12.9713353350098	35.58	6.33244983207404
35.68	-19.0562537189862	35.68	-13.0333612750064	35.68	6.363287329615
35.79	-19.1358795010501	35.79	-13.0875183589296	35.79	6.39490672459309
35.89	-19.2161069689973	35.89	-13.1334983250326	35.89	6.43316556337603
35.99	-19.2977731270503	35.99	-13.1713011729744	35.99	6.47806384596405
36.09	-19.3808779760047	36.09	-13.2080015659994	36.09	6.52252690942501
36.2	-19.4689697560761	36.2	-13.2425008330301	36.2	6.56765342475707
36.3	-19.560037900078	36.3	-13.2747989739528	36.3	6.61558275208907
36.4	-19.6540824090334	36.4	-13.3048959889948	36.4	6.66715189571709
36.5	-19.751103282033	36.5	-13.3327918770192	36.5	6.72236085564004
36.61	-19.8511005199862	36.61	-13.359315021944	36.61	6.78392949080209
36.71	-19.9511540880621	36.71	-13.3844654229733	36.71	6.84984723419602
36.81	-20.0483224050458	36.81	-13.4101359440137	36.81	6.91822122164709
36.91	-20.1404661090692	36.91	-13.4366348479489	36.91	6.988743191229
37.02	-20.2267481960234	37.02	-13.4639621339829	37.02	7.06141314294506
37.12	-20.3071686680687	37.12	-13.4921178020022	37.12	7.1333110431181
37.22	-20.3817275230449	37.22	-13.5211018520067	37.22	7.20149530898206
37.33	-20.4504247610657	37.33	-13.55140686303	37.33	7.26333400243506
37.43	-20.5167917069957	37.43	-13.583793341013	37.43	7.317229612543
37.54	-20.5871141509988	37.54	-13.6182612859557	37.54	7.36318213930709
37.64	-20.6613920920518	37.64	-13.6539823149633	37.64	7.4020199650231
37.74	-20.7425455649854	37.74	-13.6909564289454	37.74	7.43374308968403
37.84	-20.8335161520381	37.84	-13.7291836269924	37.84	7.4618828372881
37.95	-20.9343038529823	37.95	-13.7686639100139	37.95	7.49272499794207
38.05	-21.0449086680455	38.05	-13.8115911989871	38.05	7.52407565002
38.15	-21.1653305970003	38.15	-13.8577422469552	38.15	7.55907807452805
38.25	-21.2807650329978	38.25	-13.9071170549414	38.25	7.60067385423702
38.35	-21.391211976038	38.35	-13.9592230430026	38.35	7.6493555671201
38.46	-21.4931401020522	38.46	-14.0132997049704	38.46	7.70588371981606
38.56	-21.5802636220133	38.56	-14.0693470409587	38.56	7.77025831232403
38.66	-21.6525825339886	38.66	-14.1273650519906	38.66	7.82767473757007
38.77	-21.7100968390014	38.77	-14.1873537369293	38.77	7.87813299555307
38.87	-21.7528065370516	38.87	-14.2479135710118	38.87	7.91950128850805
38.97	-21.7804080000406	38.97	-14.3090445519647	38.97	7.94549382631904
39.07	-21.7952398330681	39.07	-14.3685527599473	39.07	7.95830453061308
39.18	-21.7973020360205	39.18	-14.4266614410071	39.18	7.957710154056
39.28	-21.8013992150645	39.28	-14.4833705969631	39.28	7.94371069664201
39.38	-21.807531370996	39.38	-14.5386802259964	39.38	7.9160025308701
39.48	-21.8156985040423	39.48	-14.5925903290163	39.48	7.87692426100906
39.59	-21.8259006140897	39.59	-14.6476998279468	39.59	7.82387696475206
39.69	-21.8425998859857	39.69	-14.7024166599294	39.69	7.77325731189604
39.8	-21.8622577850738	39.8	-14.7567408259874	39.8	7.72506530243799
39.9	-21.8848743110129	39.9	-14.8120718509972	39.9	7.67790141015601
40	-21.9107530900828	40	-14.8684097359819	40	7.63176563505208
40.1	-21.9375555200259	40.1	-14.9257544800321	40.1	7.59112016270103
40.21	-21.9652816000462	40.21	-14.9841060839435	40.21	7.552426457475
40.31	-21.993931329007	40.31	-15.0434645479436	40.31	7.51568451936901
40.42	-22.0235047090682	40.42	-15.1040130739375	40.42	7.48101477319207
40.52	-22.0586280410089	40.52	-15.1657516619252	40.52	7.44607861467006
40.63	-22.0993013250563	40.63	-15.2260813899829	40.63	7.413474966116
40.73	-22.1410623760221	40.73	-15.286594320969	40.73	7.38161176480401
40.84	-22.1874497300405	40.84	-15.3472904549972	40.84	7.3504890107341
40.94	-22.2384633860884	40.94	-15.4081697909305	40.94	7.32473300638303
41.04	-22.2941033450752	41.04	-15.4692323300196	41.04	7.30434375175604
41.14	-22.3543696059778	41.14	-15.5332326129383	41.14	7.28210452026001
41.25	-22.4184251650286	41.25	-15.6001706390043	41.25	7.26155384753002
41.35	-22.4874590720674	41.35	-15.6700464090136	41.35	7.24269173356806
41.46	-22.5614713269806	41.46	-15.742676719924	41.46	7.22570138108103
41.56	-22.6358356280798	41.56	-15.818061571963	41.56	7.21058279006304
41.66	-22.711741024068	41.66	-15.8986472449669	41.66	7.2018785963851
41.77	-22.7879984649917	41.77	-15.9819874579625	41.77	7.1953982096421
41.87	-22.8646079519876	41.87	-16.0670642089826	41.87	7.18552276361106
41.97	-22.9430493150176	41.97	-16.153877497004	41.97	7.17426282530809
42.07	-23.0262641359786	42.07	-16.2399810450324	42.07	7.16406467380704
42.18	-23.1142524149845	42.18	-16.3250665889336	42.18	7.155236571039
42.28	-23.2066621080094	42.28	-16.4091341299581	42.28	7.1477785170061
42.38	-23.3034932140299	42.38	-16.4921836669691	42.38	7.14317034203504
42.48	-23.4047457330462	42.48	-16.574215202013	42.48	7.14435362890009
42.59	-23.5104196650582	42.59	-16.6532035149203	42.59	7.15335359552405
42.69	-23.6205150100659	42.69	-16.7283880999776	42.69	7.17057870308802
42.79	-23.7270250560186	42.79	-16.7997689569575	42.79	7.196028951585
42.9	-23.8299498020069	42.9	-16.8683640899872	42.9	7.2286863377431
43	-23.9278094189785	43	-16.9341734979298	43	7.26855086157008
43.1	-24.01766232299	43.1	-16.9971971819223	43.1	7.31562252305806
43.21	-24.0995085150644	43.21	-17.0574351409414	43.21	7.36189460970604
43.31	-24.1733479940649	43.31	-17.1148873760103	43.31	7.40736712150603
43.41	-24.2391807610147	43.41	-17.168563745031	43.41	7.451550368888
43.51	-24.3024898120439	43.51	-17.2184642490265	43.51	7.49150276908706
43.62	-24.3632751470386	43.62	-17.2666141060063	43.62	7.52519910416605
43.72	-24.4215367670222	43.72	-17.3137738210016	43.72	7.55187886748709
43.82	-24.4852813840453	43.82	-17.3599433959453	43.82	7.57154205905208
43.92	-24.5545089979942	43.92	-17.4051228309509	43.92	7.58967167582203
44.03	-24.6292196089826	44.03	-17.449312123972	44.03	7.60626771780004
44.13	-24.7094132159873	44.13	-17.4910262999219	44.13	7.62281516183605
44.34	-24.7868940890612	44.34	-17.5302653580047	44.34	7.64732072043506
44.44	-24.8593236229908	44.44	-17.5670292990162	44.44	7.67978439360206
44.54	-24.9267018160708	44.54	-17.6023082630081	44.54	7.71921604058301
44.65	-24.9835456739902	44.65	-17.6361022499805	44.65	7.76561566137801
44.75	-25.0298551950436	44.75	-17.6684112599332	44.75	7.81078752392406
44.85	-25.065630380027	44.85	-17.6992352929801	44.85	7.85239302395102
44.95	-25.0908712290538	44.95	-17.7319501369766	44.95	7.88705637459708
45.06	-25.1055777409874	45.06	-17.7681478529621	45.06	7.90770251617801
45.16	-25.1204017690725	45.16	-17.8078284419598	45.16	7.91433144869802
45.26	-25.1353433120585	45.26	-17.8524768799662	45.26	7.90545819530708
45.36	-25.1585981020526	45.36	-17.9020931680043	45.36	7.88108275600408
45.47	-25.1925047450641	45.47	-17.9566773049373	45.47	7.84120513079201
45.57	-25.2370632390466	45.57	-18.0162292920159	45.57	7.7964771713841
45.67	-25.2922735840002	45.67	-18.0807491290125	45.67	7.74689887777502
45.78	-25.3581357820849	45.78	-18.1467678639819	45.78	7.704134933049
45.88	-25.4263599219939	45.88	-18.2142854979475	45.88	7.67052394148005
45.98	-25.4969460049779	45.98	-18.279926243963	45.98	7.6494416899171
46.09	-25.5698940300135	46.09	-18.3420980380333	46.09	7.64248024109004
46.19	-25.6345521470394	46.19	-18.4008008819774	46.19	7.64963959499509
46.29	-25.6909203550322	46.29	-18.4560347739762	46.29	7.66262984266208
46.4	-25.7389986530825	46.4	-18.5077997159624	46.4	7.68145098408601
46.5	-25.7787870430093	46.5	-18.5548558099526	46.5	7.7073429152561
46.6	-25.8116065190279	46.6	-18.5972030579933	46.6	7.72965378445301
46.7	-25.8362680319806	46.7	-18.6348414579243	46.7	7.74838359168106
46.81	-25.8527715810715	46.81	-18.6712399620319	46.81	7.76006338592006
46.91	-25.8694070760157	46.91	-18.7063985709983	46.91	7.7646931671661
47.01	-25.8849854670871	47.01	-18.7378710039638	47.01	7.75821429064105
47.12	-25.9006958040118	47.12	-18.7681035420155	47.12	7.74481734674703
47.22	-25.916538085994	47.22	-18.79960066492	47.22	7.72863472279905
47.32	-25.9310324830722	47.32	-18.8323623749511	47.32	7.71131945828107
47.43	-25.9448170060068	47.43	-18.8688349500126	47.43	7.69042527411201
47.53	-25.9578916550254	47.53	-18.9078120070008	47.53	7.66715855339106
47.64	-25.9701244840471	47.64	-18.9492935469389	47.64	7.64151929610801
47.74	-25.981515493072	47.74	-18.9932795680079	47.74	7.61202767194402
47.84	-25.9920646830096	47.84	-19.0397700720268	47.84	7.57932169135
47.95	-26.0017720520409	47.95	-19.0907902759818	47.95	7.54137613640005
48.05	-26.0106376019849	48.05	-19.1495908809429	48.05	7.49480836022209
48.16	-26.0237186009817	48.16	-19.2161718879333	48.16	7.43961836281604
48.26	-26.0410150490316	48.26	-19.28802881298	48.26	7.37831062636107
48.37	-26.0640067780287	48.37	-19.3651616580155	48.37	7.3108851508531
48.47	-26.0920557750524	48.47	-19.4475704220167	48.47	7.2373419362991
48.57	-26.1251620420353	48.57	-19.5352551060068	48.57	7.16273825200409
48.68	-26.163325578068	48.68	-19.6282157079395	48.68	7.08707409797404
48.78	-26.2065463830368	48.78	-19.7301774099969	48.78	7.00810412444508
48.88	-26.2515450940555	48.88	-19.8411402109286	48.88	6.92519032096106
48.99	-26.3004602470573	48.99	-19.9590788929527	48.99	6.84035790545801
49.09	-26.3532918420424	49.09	-20.0807427560221	49.09	6.7568575791821
49.2	-26.4049826090513	49.2	-20.2061317979769	49.2	6.674689342133
49.3	-26.4555325489937	49.3	-20.3352460209771	49.3	6.59057383025907
49.4	-26.5049416619831	49.4	-20.4680854229764	49.4	6.50664958027103
49.5	-26.5532099469965	49.5	-20.6008556380084	49.5	6.42671095987701
49.6	-26.6085331370505	49.6	-20.7335566659594	49.6	6.34570069976603
49.71	-26.6719484750411	49.71	-20.86618850592	49.71	6.26361879994208
49.81	-26.7434559619915	49.81	-20.9950259779816	49.81	6.18419044048402
49.91	-26.8263349610152	49.91	-21.1200690820306	49.91	6.10741562139505
50.02	-26.9184469360653	50.02	-21.2413178189763	50.02	6.04149007473009
50.12	-27.0197918870281	50.12	-21.3587721880231	50.12	5.98745104416509
50.22	-27.1303698140173	50.22	-21.4690564019975	50.22	5.9486743165591
50.32	-27.2501807160097	50.32	-21.5702581419919	50.32	5.93035157581401
50.42	-27.3775491280048	50.42	-21.6623774080063	50.42	5.9303442852171
50.53	-27.5124750500026	50.53	-21.7492085670301	50.53	5.94485807705603
50.64	-27.6467627500097	50.64	-21.8307516189498	50.64	5.9738929513401
50.74	-27.779374983993	50.74	-21.9070065650158	50.74	6.01744890806311
50.84	-27.9103117520663	50.84	-21.9779734029544	50.84	6.07385048143705
50.94	-28.0395730550254	50.94	-22.0436521349257	50.94	6.14309767147003
51.05	-28.1671588920744	51.05	-22.1050487539287	51.05	6.21598875251705
51.15	-28.2947223020074	51.15	-22.1621632599636	51.15	6.29148648090205
51.26	-28.4210329280086	51.26	-22.218371438953	51.26	6.36621506977408
51.36	-28.5460907690549	51.36	-22.2755856129879	51.36	6.43826219927601
51.46	-28.6715712900332	51.46	-22.3338057789988	51.46	6.50762786941605
51.57	-28.7974744920803	51.57	-22.3930319399415	51.57	6.57596511967207
51.67	-28.923800375992	51.67	-22.4532640929738	51.67	6.64204359140808
51.77	-29.050548940063	51.77	-22.5132958579479	51.77	6.70706966771906
51.87	-29.1763991890548	51.87	-22.5808695089427	51.87	6.76497653807906
51.97	-29.3022990150575	51.97	-22.6559850469812	51.97	6.81576420248209
52.08	-29.4282484160249	52.08	-22.7376364779275	52.08	6.86043865450903
52.19	-29.5525943549819	52.19	-22.8258238020089	52.19	6.89899989416209
52.29	-29.6765671880621	52.29	-22.9205470200213	52.29	6.930126926049
52.39	-29.8001669170844	52.39	-23.0218061309415	52.39	6.95476764084402
52.5	-29.9233935420489	52.5	-23.1267512199338	52.5	6.97577195334909
52.6	-30.0462470610228	52.6	-23.2315892799306	52.6	6.99527983187909
52.7	-30.1680894650644	52.7	-23.3363203100225	52.7	7.0145216350751
52.8	-30.2884185909988	52.8	-23.4421506939952	52.8	7.03229097983704
52.9	-30.4085554340645	52.9	-23.5413381559511	52.9	7.05633014248908
53	-30.5275521020576	53	-23.6338826949805	53	7.08663912303109
53.1	-30.6454085980477	53.1	-23.7197843109698	53.1	7.12257991100107
53.2	-30.7621249190788	53.2	-23.7990430049422	53.2	7.163650343043
53.31	-30.8777010660606	53.31	-23.867462694966	53.31	7.21536749580209
53.42	-30.9888006930805	53.42	-23.9250433809275	53.42	7.27678347861105
53.52	-31.0974954260246	53.52	-23.9746349780035	53.52	7.34504837666905
53.62	-31.2037852639833	53.62	-24.0200304929203	53.62	7.41636918217103
53.72	-31.308308219991	53.72	-24.0612299279519	53.72	7.490745895117
53.82	-31.4115664550627	53.82	-24.0982332809381	53.82	7.5648421685961
53.92	-31.5135599699943	53.92	-24.1310405530157	53.92	7.64072962941609
54.03	-31.614288765013	54.03	-24.1571399519671	54.03	7.72092006957503
54.13	-31.7137528400053	54.13	-24.1810696049924	54.13	7.80151337161505
54.23	-31.8098136580147	54.23	-24.2028295130012	54.23	7.88301169889405
54.33	-31.9051142270155	54.33	-24.2266157570157	54.33	7.961218970154
54.43	-32.0029908920105	54.43	-24.2524283369221	54.43	8.03613518539203
54.54	-32.1013720280234	54.54	-24.2802672519247	54.54	8.10776034461003
54.64	-32.200257634031	54.64	-24.3101325039561	54.64	8.17395591109404
54.74	-32.2996477110564	54.74	-24.3424244659991	54.74	8.2369645177911
54.84	-32.3995422570533	54.84	-24.3778934699321	54.84	8.29937217915599
54.94	-32.4989040310584	54.94	-24.4165395159825	54.94	8.35910726837208
55.04	-32.5910787140629	55.04	-24.4608743979597	55.04	8.41365799345006
55.15	-32.6760663069763	55.15	-24.5063599850255	55.15	8.46756248229708
55.25	-32.7560053460729	55.25	-24.5529962789988	55.25	8.520820734921
55.35	-32.8282528240607	55.35	-24.6007832799933	55.35	8.5723955076431
55.45	-32.8928087410532	55.45	-24.649720988009	55.45	8.61563248339703
55.55	-32.9496730980736	55.55	-24.7017217209304	55.55	8.64861934233208
55.66	-32.9934080440353	55.66	-24.755373789958	55.66	8.67490631289802
55.76	-33.0299598720103	55.76	-24.8102768189256	55.76	8.69225076215308
55.86	-33.0593285810892	55.86	-24.8656804759548	55.86	8.70140302255107
55.97	-33.0825514170101	55.97	-24.9215847609321	55.97	8.702363094099
56.07	-33.1062826960533	56.07	-24.977989673971	56.07	8.68969312650203
56.17	-33.1305224170819	56.17	-25.0348952159811	56.17	8.66933941290204
56.27	-33.1552705810054	56.27	-25.0934824689466	56.27	8.640120869566
56.38	-33.1805271880512	56.38	-25.1533846749226	56.38	8.60344149896908
56.48	-33.2075225970812	56.48	-25.2146018349322	56.48	8.56595561818507
56.58	-33.2378350050249	56.58	-25.2752216269982	56.58	8.52957554706302
56.69	-33.2769022610364	56.69	-25.3366557440131	56.69	8.49288959385808
56.79	-33.3187780739763	56.79	-25.398904187	56.79	8.45589775857702
56.89	-33.3634624430488	56.89	-25.4619669540261	56.89	8.41983039985905
57	-33.4109553680264	57	-25.5258440460011	57	8.3862657151651
57.1	-33.4612568500461	57.1	-25.5842105459578	57.1	8.36696647255108
57.21	-33.5134189959945	57.21	-25.6370664519636	57.21	8.35598637887602
57.31	-33.5729442509773	57.31	-25.6832306819206	57.31	8.35450651787606
57.41	-33.639832613062	57.41	-25.7230699950242	57.41	8.36216013074409
57.52	-33.7128537249782	57.52	-25.7565843890006	57.52	8.37894721749
57.62	-33.7904293879774	57.62	-25.7837738660101	57.62	8.40391988743705
57.72	-33.8725596030827	57.72	-25.8046384250292	57.72	8.44258058298808
57.82	-33.9592443700667	57.82	-25.8229710739215	57.82	8.49113629634502
57.93	-34.05048368802	57.93	-25.8473795059899	57.93	8.53974897521703
58.03	-34.1400437450829	58.03	-25.8778637229398	58.03	8.58684042214009
58.13	-34.227924540005	58.13	-25.9207486409423	58.13	8.62608571934709
58.24	-34.31507396499	58.24	-25.9760342599975	58.24	8.65748486683904
58.34	-34.3959895750459	58.34	-26.0437205810149	58.34	8.68103786461605
58.44	-34.4706713730147	58.44	-26.1238076029713	58.44	8.69051089927209
58.55	-34.5391193560545	58.55	-26.2172407059325	58.55	8.6849585907941
58.65	-34.6013335270072	58.65	-26.3168908529678	58.65	8.67245786788506
58.75	-34.6552422570312	58.75	-26.4227580439638	58.75	8.64750628814603
58.86	-34.7028982200754	58.86	-26.53104926992	58.86	8.61389685938108
58.96	-34.7443014170494	58.96	-26.6331568379883	58.96	8.58023727523505
59.06	-34.785685659017	59.06	-26.7290807479412	59.06	8.54652753570906
59.17	-34.8270509480244	59.17	-26.8188210000062	59.17	8.51069601399102
59.27	-34.8683972830486	59.27	-26.9023775939559	59.27	8.47479538321705
59.38	-34.9097246640895	59.38	-26.9781180550126	59.38	8.4404581181291
59.48	-34.9510330920566	59.48	-27.0460423839722	59.48	8.4139180321291
59.59	-34.9958483490127	59.59	-27.10520519895	59.59	8.39612050523608
59.69	-35.0441704350715	59.69	-27.162735539946	59.69	8.37993649940705
59.79	-35.0980709770283	59.79	-27.2186334069602	59.79	8.365366014639
59.89	-35.1554973020711	59.89	-27.2728987979463	59.89	8.35240905093404
59.99	-35.2164494100862	59.99	-27.3255317149506	59.99	8.34459139114607
60.1	-35.2809273010735	60.1	-27.3757818239346	60.1	8.34266336774003
60.2	-35.3489309740098	60.2	-27.4198473019851	60.2	8.3524984317821
60.31	-35.4230236090416	60.31	-27.4577281489883	60.31	8.37204391013802
60.41	-35.5032052050319	60.41	-27.4910568389259	60.41	8.39966732807107
60.51	-35.589475763004	60.51	-27.5198333720255	60.51	8.43536868557704
60.61	-35.678309499076	60.61	-27.5440577479458	60.61	8.47914798266503
60.71	-35.7697064140439	60.71	-27.5637299679374	60.71	8.533568397877
60.81	-35.863666506998	60.81	-27.5788500309773	60.81	8.59862993121008
60.92	-35.9601897790753	60.92	-27.5920028000201	60.92	8.67174771923507
61.02	-36.0533299369763	61.02	-27.6031882769985	61.02	8.74939597909907
61.12	-36.145828326994	61.12	-27.613156791972	61.12	8.83082437833804
61.23	-36.2376849520842	61.23	-27.6257101709234	61.23	8.91223109269101
61.33	-36.3263366310775	61.33	-27.6408484139665	61.33	8.99361612216209
61.43	-36.4117833660202	61.43	-27.6585715199644	61.43	9.06903317360808
61.53	-36.4940251549797	61.53	-27.6788794890308	61.53	9.1412235951881
61.64	-36.5730620000022	61.64	-27.7027696020014	61.64	9.20919010657706
61.74	-36.6488938990415	61.74	-27.7302418589898	61.74	9.270369529219
61.84	-36.715538270073	61.84	-27.761296259996	61.84	9.32476186311804
61.95	-36.7729951110505	61.95	-27.793347940019	61.95	9.37495197170601
62.05	-36.8272107160692	62.05	-27.8263969020145	62.05	9.42093985498305
62.16	-36.8754437370171	62.16	-27.8604431430267	62.16	9.46272551294502
62.27	-36.9176941740079	62.27	-27.8954866649883	62.27	9.49432636137804
62.37	-36.9539620260184	62.37	-27.9301101089686	62.37	9.51715975883005
62.47	-36.9842472940718	62.47	-27.9641430170159	62.47	9.53734245633608
62.58	-37.0110436780351	62.58	-27.9975853879932	62.58	9.5521331057361
62.68	-37.0343511769988	62.68	-28.0294399429977	62.68	9.5625289873591
62.78	-37.0541697930094	62.78	-28.0597066820292	62.78	9.56853010120307
62.88	-37.0764821070679	62.88	-28.0883856039509	62.88	9.570136447272
62.99	-37.1012881220167	62.99	-28.1154767089902	62.99	9.56984172537401
63.09	-37.1285878360368	63.09	-28.140979998966	63.09	9.56764593550707
63.19	-37.1583812500376	63.19	-28.1544177850037	63.19	9.574026763708
63.29	-37.1974043409864	63.29	-28.1557900699454	63.29	9.59496679419103
63.39	-37.2408252210334	63.39	-28.1465142099933	63.39	9.62904866840308
63.5	-37.288643890065	63.5	-28.1267606650317	63.5	9.67610192845503
63.6	-37.3383666479867	63.6	-28.0965294330144	63.6	9.73612657434608
63.7	-37.3899934940027	63.7	-28.0558205149646	63.7	9.81585858284306
63.8	-37.4435244310689	63.8	-28.004633912019	63.8	9.91046606630808
63.91	-37.498959456002	63.91	-27.9455036589979	63.91	10.017414987133
64.01	-37.5562985700526	64.01	-27.8784297589709	64.01	10.1342116455011
64.11	-37.6185898120411	64.11	-27.8034122100053	64.11	10.260856041416
64.22	-37.6858331800349	64.22	-27.7309286980199	64.22	10.386870488852
64.32	-37.7512926989994	64.32	-27.6609792249474	64.32	10.5122549878051
64.42	-37.8198002550789	64.42	-27.5935637889688	64.42	10.6370095382731
64.53	-37.8913558499789	64.53	-27.5286823899705	64.53	10.7641821781721
64.63	-37.9659594819941	64.63	-27.4634293759846	64.63	10.896678560673
64.73	-38.0436111530571	64.73	-27.4010933269437	64.73	11.0244741286031
64.84	-38.1181420710845	64.84	-27.3416742429617	64.84	11.152400769585
64.94	-38.181035006005	64.94	-27.2826380859215	64.94	11.2829925212401
65.05	-38.2322899559995	65.05	-27.2239848559366	65.05	11.416249383568
65.15	-38.2688588840665	65.15	-27.1657145530071	65.15	11.5521713565681
65.25	-38.2907417899787	65.25	-27.1078271779288	65.25	11.684589650345
65.35	-38.2979386740772	65.35	-27.0503227300196	65.35	11.804987032762
65.46	-38.2904495360208	65.46	-26.9946398469756	65.46	11.911924865883
65.56	-38.272365515013	65.56	-26.9407785290241	65.56	12.002355111797
65.66	-38.2515273930721	65.66	-26.8916444299521	65.66	12.0733721173321
65.76	-38.2279351720172	65.76	-26.8439489680077	65.76	12.1282644628931
65.87	-38.2077576400661	65.87	-26.7976921439868	65.87	12.167032148483
65.97	-38.1995120310421	65.97	-26.7528739590261	65.97	12.193766312628
66.07	-38.2031983440356	66.07	-26.7094944109658	66.07	12.216307738892
66.18	-38.2188165790467	66.18	-26.6661197499616	66.18	12.236090178393
66.28	-38.2463667360753	66.28	-26.6227499760134	66.28	12.259282421026
66.38	-38.273985953083	66.38	-26.5793850890077	66.38	12.294401698923
66.49	-38.3016742309792	66.49	-26.5345864510209	66.49	12.342886650026
66.59	-38.3253404310153	66.59	-26.4883540610299	66.59	12.404737274328
66.7	-38.3371437700362	66.7	-26.4406879209673	66.7	12.4799535718381
66.8	-38.3370842470185	66.8	-26.3915880290142	66.8	12.556672681017
66.9	-38.3251618629856	66.9	-26.3404238650082	66.9	12.6355251233941
67.01	-38.3013766170279	67.01	-26.2881068099432	67.01	12.711508378192
67.11	-38.2701328960593	67.11	-26.234636864956	67.11	12.776781661841
67.22	-38.2351505350016	67.22	-26.1814477810276	67.22	12.8299112232341
67.32	-38.196429533059	67.32	-26.1285395570212	67.32	12.8708970623651
67.42	-38.1658327520427	67.42	-26.0759121949832	67.42	12.899739179243
67.53	-38.1433601930894	67.53	-26.0235656929808	67.53	12.920841960618
67.63	-38.1290118540392	67.63	-25.9715000510141	67.63	12.9379252407711
67.74	-38.1227877360288	67.74	-25.9228207879687	67.74	12.9478835018161
67.84	-38.1166916980646	67.84	-25.8775279039583	67.84	12.962579605285
67.94	-38.1088505050684	67.94	-25.8362519199409	67.94	12.981383029651
68.05	-38.0992641580633	68.05	-25.7980814540133	68.05	13.0052051571641
68.15	-38.083528271045	68.15	-25.7630165059481	68.15	13.0340459878271
68.25	-38.0579230089779	68.25	-25.7310570749496	68.25	13.059909379428
68.36	-38.0224483710663	68.36	-25.7022031629504	68.36	13.0809220992231
68.46	-37.9771043590154	68.46	-25.6731722669201	68.46	13.1003666482991
68.56	-37.9218909720294	68.56	-25.6439643879958	68.56	13.113838639906
68.67	-37.8616400980718	68.67	-25.6145795259499	68.67	13.1176182397711
68.77	-37.794967836021	68.77	-25.5819121629202	68.77	13.1148109657681
68.88	-37.7298703290307	68.88	-25.545962297997	68.88	13.105416817902
68.98	-37.668220808996	68.98	-25.5067299329994	68.98	13.0894357961701
69.08	-37.6100192760305	69.08	-25.4642150659947	69.08	13.0716997882101
69.19	-37.5552657320668	69.19	-25.4230126989796	69.19	13.0462298934351
69.29	-37.5039601740355	69.29	-25.3748930689426	69.29	13.029252016557
69.39	-37.4510018930323	69.39	-25.3198561749741	69.39	13.022639390317
69.49	-37.3938731889893	69.49	-25.2611845199908	69.49	13.0231095136261
69.59	-37.3325740620203	69.59	-25.1988781019463	69.59	13.0306623864851
69.7	-37.2622726240479	69.7	-25.1329369219775	69.7	13.0452980088931
69.8	-37.1843527750571	69.8	-25.0633609809938	69.8	13.0619156698031
69.91	-37.0988145160709	69.91	-24.990150276949	69.91	13.0779976695861
70.01	-37.0056578450431	70.01	-24.911734278021	70.01	13.0951145410301
70.11	-36.9048827650431	70.11	-24.8281129839825	70.11	13.108434396503
70.22	-36.8021786359805	70.22	-24.7346913949968	70.22	13.123936136587
70.32	-36.697545458992	70.32	-24.6396992739619	70.32	13.133389998783
70.42	-36.5960839460513	70.42	-24.543136618945	70.42	13.136795983091
70.52	-36.5003117950664	70.52	-24.4450034319925	70.52	13.134154089506
70.62	-36.4102290080837	70.62	-24.3452997119675	70.62	13.1311536808451
70.73	-36.3258355830567	70.73	-24.2482582540333	70.73	13.12356196258
70.83	-36.2471315210087	70.83	-24.1538790569393	70.83	13.116479645757
70.93	-36.1662760379886	70.93	-24.0621621219361	70.93	13.112424430003
71.04	-36.0804979600289	71.04	-23.9746779819825	71.04	13.1098257825391
71.14	-35.9897972870158	71.14	-23.8914266369648	71.14	13.108683703359
71.24	-35.8884846569936	71.24	-23.8124080849502	71.24	13.108998192463
71.35	-35.7765600700759	71.35	-23.7376223279853	71.35	13.102928466285
71.45	-35.6540235239891	71.45	-23.6673299459653	71.45	13.087442771331
71.55	-35.5208750210068	71.55	-23.5978813390147	71.55	13.0661907052591
71.66	-35.3862360740322	71.66	-23.5292765089525	71.66	13.0334829052571
71.76	-35.2483999200786	71.76	-23.4572826609565	71.76	12.9935521658541
71.87	-35.1073665610784	71.87	-23.3818997940034	71.87	12.946398487052
71.97	-34.97097677905	71.97	-23.3031279090028	71.97	12.8920218688481
72.07	-34.8420017500075	72.07	-23.2209670059547	72.07	12.8395438246111
72.17	-34.720441470995	72.17	-23.1354170839495	72.17	12.787257592703
72.28	-34.6062959450819	72.28	-23.0424893089776	72.28	12.739152008432
72.38	-34.4995651699946	72.38	-22.9421836809252	72.38	12.703067855368
72.48	-34.3995958430696	72.48	-22.8342396200105	72.48	12.6820368869991
72.59	-34.3063879640795	72.59	-22.7223067229261	72.59	12.6724095056701
72.69	-34.2108200189841	72.69	-22.6063849909224	72.69	12.674185711376
72.79	-34.1145987700884	72.79	-22.4864744229762	72.79	12.6873655041181
72.89	-34.0177242170512	72.89	-22.3625750199972	72.89	12.7112955798451
73	-33.9201963599862	73	-22.2339317439264	73	12.746730977226
73.1	-33.8220151990072	73.1	-22.100544592945	73.1	12.784550182892
73.21	-33.725053966009	73.21	-21.9624135679624	73.21	12.8264599584841
73.31	-33.6265778989855	73.31	-21.823527504921	73.31	12.8684714686931
73.42	-33.5265869980503	73.42	-21.6838864030251	73.42	12.910584713519
73.52	-33.4257345659807	73.52	-21.5434902619336	73.52	12.952799692959
73.63	-33.3240206040273	73.63	-21.4023390830107	73.63	12.996989639757
73.73	-33.2214451110531	73.73	-21.2655853589467	73.73	13.0352672973331
73.83	-33.1180080889908	73.83	-21.1285109229493	73.83	13.0723508312871
73.94	-33.0137095349983	73.94	-20.9911157769511	73.94	13.10889354567
74.04	-32.9063775020586	74.04	-20.8541549590109	74.04	13.1441404018201
74.14	-32.7960119890349	74.14	-20.7176284690149	74.14	13.178091399733
74.25	-32.6807397640323	74.25	-20.5815363059401	74.25	13.210746539408
74.35	-32.5632955890569	74.35	-20.4458784719463	74.35	13.2421058208431
74.45	-32.4436794639951	74.45	-20.3106549649874	74.45	13.269997294548
74.55	-32.3218913899836	74.55	-20.18960070302	74.55	13.280686043458
74.66	-32.1979313670226	74.66	-20.0827156859305	74.66	13.2722988348271
74.76	-32.0751042210077	74.76	-19.9848474210285	74.76	13.25272292524
74.86	-31.9534099520524	74.86	-19.9007140719232	74.86	13.2172401490921
74.97	-31.8328485610664	74.97	-19.830315641002	74.97	13.1658505063871
75.07	-31.7155919969991	75.07	-19.7736521270144	75.07	13.098553997119
75.18	-31.6016402590549	75.18	-19.7307235299604	75.18	13.018655448179
75.28	-31.4909933480294	75.28	-19.6966549480067	75.28	12.931029761538
75.38	-31.3836512650596	75.38	-19.6714463809258	75.38	12.835676937201
75.48	-31.2824418770106	75.48	-19.6550978289451	75.48	12.7347689246571
75.59	-31.1796002840765	75.59	-19.6338743750175	75.59	12.6420406409721
75.69	-31.0751264839837	75.69	-19.6077760190292	75.69	12.5574920861471
75.79	-30.9657156520871	75.79	-19.5768027609802	75.79	12.481123260185
75.89	-30.8513677870224	75.89	-19.5409546009842	75.89	12.415762032402
75.99	-30.7320828900401	75.99	-19.4946771920286	75.99	12.3591978481451
76.1	-30.6078609589804	76.1	-19.4379705339998	76.1	12.311430707416
76.2	-30.4787019960031	76.2	-19.3708346259882	76.2	12.2691557833301
76.31	-30.3536296739821	76.31	-19.2981443699409	76.31	12.227498173907
76.41	-30.2326439940543	76.41	-19.2198997669948	76.41	12.1864578791531
76.51	-30.1129170850345	76.51	-19.1361008169224	76.51	12.1460348990601
76.61	-30.0022138500253	76.61	-19.046747518928	76.61	12.106229233633
76.72	-29.90053429005	76.72	-18.951839873921	76.72	12.076064556934
76.82	-29.8078784040854	76.82	-18.8562144950311	76.82	12.050704255116
76.93	-29.7242461909946	76.93	-18.7598713829402	76.93	12.027320458864
77.03	-29.6500264180395	77.03	-18.6683648839789	77.03	12.008123722828
77.13	-29.5852190849928	77.13	-18.5816949999662	77.13	11.9931140470121
77.24	-29.5298241900355	77.24	-18.4998617289693	77.24	11.982291431414
77.34	-29.4748180610895	77.34	-18.4228650720115	77.34	11.975655876036
77.44	-29.4202006970181	77.44	-18.3507050289791	77.44	11.97359614612
77.55	-29.3659720980486	77.55	-18.2803882279359	77.55	11.979105613916
77.65	-29.3121322649768	77.65	-18.2119146679725	77.65	11.9921842794261
77.76	-29.251383048063	77.76	-18.1452843489751	77.76	12.0038084685881
77.86	-29.1837244479893	77.86	-18.0756606589512	77.86	12.018814795241
77.96	-29.1091564649832	77.96	-18.0030435959679	77.96	12.0372032593881
78.07	-29.0272903320101	78.07	-17.9274331609349	78.07	12.0589738610261
78.17	-28.9381260520258	78.17	-17.8488293539658	78.17	12.076828451525
78.31	-28.8416636220745	78.31	-17.7650521529813	78.31	12.0929470522041
78.41	-28.7379030440889	78.41	-17.6756441079533	78.41	12.1077871131491
78.51	-28.6268443170457	78.51	-17.5806052200187	78.51	12.1209598691141
78.61	-28.5144069980561	78.61	-17.4829288609999	78.61	12.1294719478521
78.72	-28.4005910870064	78.72	-17.3826150299874	78.72	12.133323349361
78.82	-28.2926947310216	78.82	-17.2796637269812	78.82	12.132514073646
78.93	-28.1907179320342	78.93	-17.1740749530045	78.93	12.1270441207091
79.03	-28.0946606900443	79.03	-17.0658487079436	79.03	12.1228330467911
79.13	-28.0045230030055	79.13	-16.9535813579387	79.13	12.1212844855061
79.24	-27.9203048730778	79.24	-16.8372729029898	79.24	12.129696585491
79.34	-27.8454510100801	79.34	-16.7191033639256	79.34	12.145889325423
79.45	-27.7799614140122	79.45	-16.5995301910016	79.45	12.169405255215
79.55	-27.7238360849879	79.55	-16.4785533850136	79.55	12.200244374869
79.65	-27.6711554670328	79.65	-16.3561729449384	79.65	12.238406684386
79.75	-27.6219195590102	79.75	-16.2323888720266	79.75	12.287336894623
79.85	-27.57612836308	79.85	-16.1019971479845	79.85	12.3522390228981
79.96	-27.5337818779917	79.96	-15.9649977720164	79.96	12.433113069215
80.06	-27.494092975985	80.06	-15.8213907459412	80.06	12.5240394773221
80.16	-27.4572965870448	80.16	-15.6725797029367	80.16	12.6236146136081
80.26	-27.423392710034	80.26	-15.5185646419795	80.26	12.731838478074
80.37	-27.3889366360436	80.37	-15.3593455639793	80.37	12.8487110707201
80.47	-27.3539283640503	80.47	-15.1949224680266	80.47	12.973445264287
80.57	-27.3183678940541	80.57	-15.0284522100037	80.57	13.103119133666
80.67	-27.2822552250318	80.67	-14.8568420469246	80.67	13.240825420156
80.77	-27.2455903590298	80.77	-14.6800919799261	80.77	13.3831194128921
80.88	-27.2195788049885	80.88	-14.5034060259377	80.88	13.524797094562
80.98	-27.2042205619982	80.98	-14.3267841849593	80.98	13.6658584651651
81.08	-27.2003027580467	81.08	-14.1502264569908	81.08	13.8063035247
81.19	-27.2075904640587	81.19	-13.9737328429419	81.19	13.9461322731661
81.29	-27.226083679011	81.29	-13.8009880799927	81.29	14.09286548107
81.39	-27.2557824050637	81.39	-13.6311499579733	81.39	14.247345360599
81.49	-27.2966866400566	81.49	-13.4642184749509	81.49	14.410359039012
81.6	-27.34009697906	81.6	-13.2970367790222	81.6	14.5848284414171
81.7	-27.386013422074	81.7	-13.1326976089667	81.7	14.767660826513
81.81	-27.4344359689849	81.81	-12.9712009669447	81.81	14.958856194312
81.91	-27.4741591100565	81.91	-12.8125468510234	81.91	15.158414544805
82.01	-27.5051828460846	82.01	-12.6567352630218	82.01	15.357636472325
82.11	-27.5275071760461	82.11	-12.5020793169597	82.11	15.5582088611981
82.22	-27.5411321010779	82.22	-12.3485790139739	82.22	15.7601317114221
82.32	-27.5473756159954	82.32	-12.1925496149515	82.32	15.9558842524951
82.42	-27.5464092200082	82.42	-12.0348333309721	82.42	16.1446242722191
82.52	-27.5382329119793	82.52	-11.8754301619219	82.52	16.326351770598
82.63	-27.5315460989987	82.63	-11.7143401099611	82.63	16.5010667476311
82.73	-27.526348780043	82.73	-11.5515631729295	82.73	16.6700871997161
82.83	-27.5226409540892	82.83	-11.3931701770298	82.83	16.8275137993671
82.94	-27.5204226239794	82.94	-11.2411032280306	82.94	16.9714044408821
83.04	-27.5239254050348	83.04	-11.095362325932	83.04	17.1104585299281
83.14	-27.527609997037	83.14	-10.9576343539857	83.14	17.242989182188
83.24	-27.5314763980532	83.24	-10.8279193129874	83.24	17.3689963976531
83.35	-27.5342066130406	83.35	-10.7062172039605	83.35	17.4884801763301
83.45	-27.5356291440403	83.45	-10.5925280259953	83.45	17.605672136621
83.55	-27.535743990029	83.55	-10.4868517779551	83.55	17.7150329757321
83.66	-27.53455115203	83.66	-10.3827537780035	83.66	17.8229973770051
83.76	-27.53205062902	83.76	-10.2802340260268	83.76	17.9282473440541
83.87	-27.5250576290773	83.87	-10.1732216959363	83.87	18.0366822043551
83.97	-27.5148209079816	83.97	-10.0597746829862	83.97	18.1502440636171
84.07	-27.4971088490474	84.07	-9.93989298694942	84.07	18.2689329218371
84.17	-27.4774607540849	84.17	-9.81357660702997	84.17	18.3927487790121
84.27	-27.4558766229802	84.27	-9.68082554300054	84.27	18.5185068420091
84.37	-27.4323564569841	84.37	-9.54776159596804	84.37	18.641334068886
84.47	-27.40690025405	84.47	-9.41316442197149	84.47	18.758219183447
84.58	-27.3796191540896	84.58	-9.27703402192037	84.58	18.874701488493
84.68	-27.3463753100032	84.68	-9.14580507901519	84.68	18.984346300677
84.78	-27.3071687209949	84.78	-9.01947759302857	84.78	19.087153620001
84.89	-27.2651841789866	84.89	-8.89805156396051	84.89	19.183123446465
84.99	-27.2191729289943	84.99	-8.78152699192469	84.99	19.272366918859
85.1	-27.1691349710181	85.1	-8.66960273992845	85.1	19.351047326678
85.2	-27.1150703030116	85.2	-8.56034655600979	85.2	19.4182078303881
85.3	-27.0604517270385	85.3	-8.4537584419877	85.3	19.478673556328
85.4	-27.0050443150467	85.4	-8.34371659698263	85.4	19.5385663037081
85.51	-26.9488480670361	85.51	-8.2314413630229	85.51	19.600803578062
85.61	-26.8917518429816	85.61	-8.11693274192749	85.61	19.661247531644
85.71	-26.8378934920293	85.71	-8.0001907319911	85.71	19.723370966064
85.81	-26.7872730130421	85.81	-7.87644551701305	85.81	19.791708769013
85.92	-26.7398904060201	85.92	-7.74878983895633	85.92	19.8631681991881
86.02	-26.6957456719865	86.02	-7.61722369600193	86.02	19.937638117805
86.12	-26.6488036650117	86.12	-7.48204822696152	86.12	20.018955235365
86.22	-26.5990643849818	86.22	-7.34519568300129	86.22	20.105187300926
86.32	-26.5430550310839	86.32	-7.20666606196119	86.32	20.1963343144871
86.43	-26.4810105330753	86.43	-7.06645936600125	86.43	20.2923962760551
86.53	-26.4129308890233	86.53	-6.92070781701659	86.53	20.391205817984
86.63	-26.3388161000648	86.63	-6.77025362801942	86.63	20.491920728082
86.74	-26.2586661660862	86.74	-6.61509679696337	86.74	20.591068204732
86.84	-26.1746958660751	86.84	-6.46000714300499	86.84	20.684113360256
86.94	-26.0869052010548	86.94	-6.30189192293074	86.94	20.7741489359461
87.04	-25.9952941710253	87.04	-6.14075113901436	87.04	20.8611749318041
87.15	-25.9058979210067	87.15	-5.97658478898211	87.15	20.945191347827
87.25	-25.8187164500896	87.25	-5.80939287294768	87.25	21.028412963625
87.35	-25.7337497580465	87.35	-5.63667716494365	87.35	21.1133380075691
87.46	-25.6509978470376	87.46	-5.45843766201415	87.46	21.19996647966
87.56	-25.5722140930175	87.56	-5.27854214396939	87.56	21.290465747535
87.66	-25.4972270000735	87.66	-5.09614839700134	87.66	21.3856780233871
87.89	-25.4260365660457	87.89	-4.91125642201951	87.89	21.485603307218
87.99	-25.3564280139926	87.99	-4.72386621800069	87.99	21.590241599028
88.09	-25.2884013419816	88.09	-4.53397778596809	88.09	21.701346277284
88.19	-25.2219565510359	88.19	-4.34571446999144	88.19	21.814622500069
88.29	-25.1570936400185	88.29	-4.15713416396102	88.29	21.9320123730881
88.39	-25.0938126100664	88.39	-3.96823686799053	88.39	22.051301116729
88.5	-25.0307000339944	88.5	-3.78152080998007	88.5	22.169990502624
88.6	-24.9677559110069	88.6	-3.59698599095282	88.6	22.288080530775
88.71	-24.903226862989	88.71	-3.41463240999929	88.71	22.405571201179
88.81	-24.8372843880134	88.81	-3.23446006700578	88.81	22.522462513841
88.91	-24.7699284850569	88.91	-3.0564689629955	88.91	22.63734104153
89.02	-24.701159155029	89.02	-2.88233674996263	89.02	22.7485291317441
89.12	-24.6309763980435	89.12	-2.7120634269977	89.12	22.8542734060071
89.22	-24.5576466870716	89.22	-2.54152565196364	89.22	22.9588687062391
89.32	-24.4799212659927	89.32	-2.37266552892379	89.32	23.060372926733
89.42	-24.3978001329879	89.42	-2.20548305799184	89.42	23.158786067492
89.53	-24.3126967160379	89.53	-2.0399782399636	89.53	23.254108128517
89.63	-24.224611015029	89.63	-1.87615107495276	89.63	23.3446055831851
89.73	-24.1335430300751	89.73	-1.71282252392757	89.73	23.4302087125511
89.84	-24.0394927610623	89.84	-1.55121292903004	89.84	23.5096971743991
89.94	-23.9424602090139	89.94	-1.3913222900328	89.94	23.5844843959501
90.05	-23.8477957960868	90.05	-1.23147295596482	90.05	23.656248029718
90.15	-23.7554995239861	90.15	-1.0716649250071	90.15	23.724988075701
90.25	-23.6673049190586	90.25	-0.911898197955452	90.25	23.7907045338981
90.36	-23.5844607379931	90.36	-0.752172774923565	90.36	23.853397404309
90.46	-23.5069669820405	90.46	-0.583421806027218	90.46	23.9274839610181
90.56	-23.4348236490405	90.56	-0.407577541977844	90.56	24.013921043558
90.66	-23.3645579390895	90.66	-0.224639983002817	90.66	24.112801845352
90.77	-23.2988300060697	90.77	-0.0357881669970084	90.77	24.221734751641
90.87	-23.237639849981	90.87	0.1601982480679	90.87	24.33901483332
90.97	-23.1809874720739	90.97	0.36331926105504	90.97	24.468779938138
91.08	-23.1235224459851	91.08	0.573574874010774	91.08	24.607557264483
91.18	-23.065244773079	91.18	0.786195269029122	91.18	24.750576995427
91.28	-23.0061544530145	91.28	1.00138386903836	91.28	24.900702708168
91.38	-22.9462514860188	91.38	1.21914067301532	91.38	25.0579344027081
91.48	-22.8876166970622	91.48	1.43039883198526	91.48	25.2090673813951
91.59	-22.8302500870541	91.59	1.63709059700068	91.59	25.354821318742
91.69	-22.7776244560118	91.69	1.8392159670384	91.69	25.495196214748
91.79	-22.7270796490302	91.79	2.03677494300791	91.79	25.6301920694121
91.9	-22.6786156680419	91.9	2.22589974805487	91.9	25.75853564273
92	-22.6322325120236	92	2.40548640306315	92	25.878609244672
92.1	-22.5879301819987	92.1	2.57553490803275	92.1	25.993885676855
92.2	-22.545940802047	92.2	2.74081508200652	92.2	26.109134756198
92.31	-22.5021372129959	92.31	2.90112350000982	92.31	26.221492905504
92.41	-22.4565194140496	92.41	3.05646016204264	92.41	26.3309601247721
92.51	-22.4070065810338	92.51	3.20682507003767	92.51	26.437536414004
92.62	-22.353598713039	92.62	3.35221822297171	92.62	26.5414538992701
92.72	-22.2962958100652	92.72	3.4935089939836	92.72	26.6435819542501
92.83	-22.2350978730219	92.83	3.63069738398281	92.83	26.7397934182491
92.93	-22.1682515229986	92.93	3.76765116902789	92.93	26.8313615312731
93.03	-22.0960513230466	93.03	3.90547432800759	93.03	26.9199039833521
93.13	-22.018497272029	93.13	4.04416686103559	93.13	27.0054207744891
93.24	-21.9353572459795	93.24	4.18372876799822	93.24	27.0879119046801
93.34	-21.8507584040708	93.34	4.32416004900915	93.34	27.1656239954551
93.44	-21.7647007480082	93.44	4.46958404700126	93.44	27.242680390916
93.55	-21.6771842750632	93.55	4.62397564899675	93.55	27.32335054096
93.65	-21.5882089880779	93.65	4.78733485601879	93.65	27.4074023195211
93.75	-21.506659299007	93.75	4.95879229504226	93.75	27.493966352914
93.86	-21.4325352089872	93.86	5.1383479640208	93.86	27.5871698018371
93.96	-21.3675900960197	93.96	5.32600186306809	93.96	27.687012666291
94.06	-21.3115293970532	94.06	5.52175399400312	94.06	27.793494946275
94.17	-21.2643531120875	94.17	5.72560435603009	94.17	27.9135693718161
94.27	-21.2260612410091	94.27	5.92904505401748	94.27	28.040659732382
94.37	-21.1966537850685	94.37	6.13207608807897	94.37	28.1765194064421
94.47	-21.1778642690206	94.47	6.33057411403115	94.47	28.3170250499021
94.58	-21.163331130083	94.58	6.52056424598868	94.58	28.45790721286
94.68	-21.1530543670051	94.68	6.70204648304207	94.68	28.5991658953191
94.78	-21.1381495670366	94.78	6.87502082598712	94.78	28.7408010972731
94.88	-21.1186167290407	94.88	7.03948727402803	94.88	28.8845463453481
94.99	-21.0944558540405	94.99	7.19426678904256	94.99	29.0292226012101
95.09	-21.0656669420359	95.09	7.34306695903797	95.09	29.172175888131
95.19	-21.0322499920039	95.19	7.48588778299109	95.19	29.3064534760841
95.29	-20.9962955229912	95.29	7.63123715501024	95.29	29.438631575593
95.4	-20.9578035340883	95.4	7.77911507702811	95.4	29.5687101866641
95.5	-20.9150405000855	95.5	7.92952154904469	95.5	29.696689309291
95.61	-20.8743679839927	95.61	8.08245656901363	95.61	29.822568943477
95.71	-20.8357859870603	95.71	8.22885328807388	95.71	29.9360696628871
95.81	-20.7992945080377	95.81	8.37162453501605	95.81	30.043407390387
95.92	-20.7648935470388	95.92	8.51077030802116	95.92	30.14284859935
96.02	-20.7299229500677	96.02	8.64746964805363	96.02	30.2367849045351
96.12	-20.6888215840308	96.12	8.77801496505981	96.12	30.3266577062531
96.23	-20.6415894510883	96.23	8.90240626097238	96.23	30.4124670045001
96.33	-20.5861360300332	96.33	9.02064353499554	96.33	30.494212799277
96.43	-20.5224613220025	96.43	9.1327267870156	96.43	30.571895090579
96.53	-20.4505653280194	96.53	9.239817340017	96.53	30.644015046558
96.64	-20.3704480460374	96.64	9.34191519399974	96.64	30.7050115349461
96.74	-20.2826231910649	96.74	9.44808719805224	96.74	30.763951405641
96.84	-20.1858856420358	96.84	9.55542052599867	96.84	30.815831312211
96.94	-20.0802354000871	96.94	9.66391517602005	96.94	30.8606512546591
97.05	-19.9683326200102	97.05	9.7735711480027	97.05	30.8984112329861
97.15	-19.8557384339892	97.15	9.88438844399298	97.15	30.929111247188
97.25	-19.7424528420242	97.25	9.99747104003745	97.25	30.9543689873061
97.35	-19.6284758440015	97.35	10.1157214979821	97.35	30.9758818964601
97.46	-19.5138074390115	97.46	10.2391398170312	97.46	30.993649974653
97.56	-19.4023697159764	97.56	10.3665646760192	97.56	31.0091720537421
97.66	-19.2941626739866	97.66	10.4979960750597	97.66	31.028009265993
97.77	-19.1886726009898	97.77	10.6334340119929	97.77	31.0501616114051
97.87	-19.0871046160055	97.87	10.7728784889787	97.87	31.0756290899781
97.98	-18.9894587180106	97.98	10.9124620360035	97.98	31.1005442315241
98.08	-18.8957349070051	98.08	11.0556812049936	98.08	31.132325677794
98.18	-18.8059331840122	98.18	11.2025359979953	98.18	31.1709734287851
98.28	-18.719758984048	98.28	11.3519224360061	98.28	31.2148697944661
98.39	-18.6347042790658	98.39	11.5009379589992	98.39	31.262317331706
98.49	-18.5507690659961	98.49	11.649582566065	98.49	31.313316040505
98.59	-18.4640312600095	98.59	11.797856256976	98.59	31.367865920867
98.7	-18.3744908590597	98.7	11.9457590320735	98.7	31.4259669727841
98.8	-18.2821478650794	98.8	12.0886889710619	98.8	31.4827227122461
98.9	-18.1870022760222	98.9	12.2266460730316	98.9	31.535625108279
99.01	-18.0871224090424	99.01	12.3634978079963	99.01	31.588541631083
99.11	-17.9828963280215	99.11	12.4957476219834	99.11	31.634053638903
99.21	-17.8743240310268	99.21	12.623395516016	99.21	31.6721611317411
99.32	-17.7617000840655	99.32	12.7464414880478	99.32	31.702864109592
99.42	-17.6475325159799	99.42	12.8648855400115	99.42	31.7261625724611
99.52	-17.5318213269975	99.52	12.9820210839853	99.52	31.7434182499541
99.62	-17.4145665180276	99.62	13.0970221320013	99.62	31.754193216138
99.72	-17.2957680880472	99.72	13.2098886830363	99.72	31.7584874710091
99.83	-17.1814793820886	99.83	13.325222658068	99.83	31.7611974985921
99.93	-17.0717003990148	99.93	13.4430240569827	99.93	31.7648313298421
100.03	-16.9683628230359	100.03	13.563292881031	100.03	31.769388964767
100.13	-16.8710785910662	100.13	13.6860291280527	100.13	31.774870403363
100.24	-16.7798477020824	100.24	13.8112327999806	100.24	31.781275645636
100.34	-16.6946701580173	100.34	13.9356325889821	100.34	31.7913867274481
100.45	-16.6155459570518	100.45	14.0592284930108	100.45	31.805203648807
100.55	-16.539172005082	100.55	14.1787270999885	100.55	31.8213646801
100.66	-16.466070919023	100.66	14.294954400043	100.66	31.8403077472621
100.76	-16.3962426989883	100.76	14.4079103910144	100.76	31.8620328502951
100.87	-16.3236340010826	100.87	14.5175950740395	100.87	31.8865399892011
100.97	-16.2482448250785	100.97	14.6240084500278	100.97	31.913829163979
101.07	-16.1700751710896	101.07	14.7213070270027	101.07	31.934753788986
101.18	-16.0891250379791	101.18	14.809490805078	101.18	31.949836481
101.28	-16.0053944280207	101.28	14.8885597840263	101.28	31.959077240023
101.38	-15.92229090204	101.38	14.9617852720212	101.38	31.9596940301791
101.49	-15.8398144610601	101.49	15.0291672699723	101.49	31.9516868514731
101.59	-15.7612681980481	101.59	15.0907057760605	101.59	31.9350557039001
101.69	-15.6861294969985	101.69	15.1464007919913	101.69	31.9098005874671
101.8	-15.614398358025	101.8	15.1948875710559	101.8	31.874556756825
101.9	-15.5460747820371	101.9	15.2440614569969	101.9	31.840627116788
102	-15.4811587669883	102	15.2939224500415	102	31.808011667352
102.11	-15.419390201032	102.11	15.350314038983	102.11	31.785856994162
102.21	-15.3607690830313	102.21	15.4132362259816	102.21	31.7736404804411
102.32	-15.3052954140094	102.32	15.4826890110371	102.32	31.771362126184
102.42	-15.2495616309807	102.42	15.5586723930128	102.42	31.779021931399
102.52	-15.1935677340589	102.52	15.6411863720223	102.52	31.7966198960771
102.63	-15.1373137230166	102.63	15.7297579430633	102.63	31.8234229016591
102.73	-15.0807995980813	102.73	15.8243871080685	102.73	31.859430948149
102.83	-15.0242304330277	102.83	15.9264386099949	102.83	31.906008780884
102.93	-14.970158963024	102.93	16.0280171070326	102.93	31.951853495058
103.04	-14.9185851880702	103.04	16.1291225999776	103.04	31.9969650906681
103.14	-14.8697692220594	103.14	16.2297550880339	103.14	32.041343567716
103.25	-14.8237110660148	103.25	16.3299145709743	103.25	32.084988926193
103.35	-14.7804107180036	103.35	16.4243833289675	103.35	32.122888519403
103.45	-14.7398681790492	103.45	16.5131613630365	103.45	32.1575950829871
103.55	-14.7020834490377	103.55	16.5962486720446	103.55	32.189108616954
103.66	-14.6714493670288	103.66	16.6741182599708	103.66	32.2181622398661
103.76	-14.6479659330225	103.76	16.7467701289752	103.76	32.2447559517201
103.86	-14.631428075063	103.86	16.8142042780346	103.86	32.2688897525161
103.97	-14.6192830560494	103.97	16.8764207070353	103.97	32.290563642264
104.07	-14.6115308759818	104.07	16.9340464500465	104.07	32.3104046550741
104.18	-14.6081715359969	104.18	16.9908654960409	104.18	32.336589619356
104.28	-14.6092050350717	104.28	17.0468778450186	104.28	32.369118535108
104.39	-14.6142433100067	104.39	17.1073012170382	104.39	32.413004049043
104.49	-14.6182920669844	104.49	17.1721356130092	104.49	32.4656934255051
104.59	-14.6213513080511	104.59	17.241381030999	104.59	32.5271866644981
104.7	-14.6190281919871	104.7	17.315037473054	104.7	32.597483766019
104.8	-14.6113227190199	104.8	17.3931049380371	104.8	32.6765847300661
104.9	-14.5982348890357	104.9	17.4808384340395	104.9	32.7693565007761
105	-14.5797647030577	105	17.5782379610609	105	32.8708047850671
105.11	-14.5562203809959	105.11	17.6846764840093	105.11	32.980302548822
105.21	-14.5241444620297	105.21	17.7963700150485	105.21	33.0896729636301
105.32	-14.4835369479779	105.32	17.913318554065	105.32	33.1989160294871
105.42	-14.4347858999936	105.42	18.0355221000355	105.42	33.3080317463961
105.52	-14.3828856130312	105.52	18.1629806539831	105.52	33.4170201143531
105.62	-14.3278360869772	105.62	18.2929570410124	105.62	33.5234521791711
105.72	-14.2696373210356	105.72	18.4254512620328	105.72	33.623870480978
105.83	-14.2082893160023	105.83	18.5604633149978	105.83	33.7182750197751
105.93	-14.1432694540526	105.93	18.6927381939768	105.93	33.8017988514291
106.03	-14.0713252860678	106.03	18.8222758989696	106.03	33.879436269025
106.13	-13.9921485930472	106.13	18.9490764290667	106.13	33.9511872725581
106.24	-13.9091968320599	106.24	19.0731397840409	106.24	34.0170518620321
106.34	-13.8224700060618	106.34	19.1973966279875	106.34	34.079960700223
106.44	-13.7319681140298	106.44	19.3207742440791	106.44	34.138318454307
106.55	-13.6376911550542	106.55	19.4432726319747	106.55	34.1888726748151
106.65	-13.541792700039	106.65	19.5676289670246	106.65	34.234052315941
106.76	-13.4545600390084	106.76	19.6938432479783	106.76	34.277314837553
106.86	-13.3759931700297	106.86	19.8219154769959	106.86	34.318660239652
106.96	-13.3066147110412	106.96	19.9518456520309	106.96	34.3580885222401
107.06	-13.2496771110482	107.06	20.0836337729697	107.06	34.395599685313
107.17	-13.2051803710738	107.17	20.214248819002	107.17	34.430316276288
107.27	-13.1731244899811	107.27	20.3436907889909	107.27	34.472525584272
107.37	-13.1549747000008	107.37	20.4690290199778	107.37	34.519296946481
107.48	-13.1410136909835	107.48	20.5913362279944	107.48	34.572225695752
107.58	-13.1312414640661	107.58	20.7106124130405	107.58	34.6345642815481
107.68	-13.1235044469804	107.68	20.8268575760258	107.68	34.706312703867
107.79	-13.1075153520896	107.79	20.9400717160406	107.79	34.7874709627091
107.89	-13.0832741790528	107.89	21.0478252770372	107.89	34.8770747335141
107.99	-13.0507809279834	107.99	21.1506451480545	107.99	34.965933596626
108.09	-13.0100355989953	108.09	21.2485313310253	108.09	35.0540475520551
108.2	-12.9584854560107	108.2	21.3445148480105	108.2	35.142294052381
108.3	-12.8985824620713	108.3	21.43859569901	108.3	35.2203858084981
108.4	-12.8288613860832	108.4	21.5307738840238	108.4	35.2883228204061
108.51	-12.7590395380821	108.51	21.621049403052	108.51	35.3461050881091
108.61	-12.6891169170449	108.61	21.7111434210437	108.61	35.3954537772501
108.71	-12.6190935239947	108.71	21.8021309619871	108.71	35.434891174086
108.81	-12.5489693590453	108.81	21.89401202304	108.81	35.466869241995
108.92	-12.4768596130025	108.92	21.9892161629787	108.92	35.49235230554
109.02	-12.3982970110319	109.02	22.0872164900356	109.02	35.520530784371
109.13	-12.313281554043	109.13	22.1880130050067	109.13	35.5514046784871
109.23	-12.224365976067	109.23	22.2916057069824	109.23	35.5849739878831
109.33	-12.1290983150857	109.33	22.3979945969859	109.33	35.6212387125631
109.44	-12.0274785709853	109.44	22.5046692530668	109.44	35.6558036222351
109.54	-11.9195067430837	109.54	22.6116296739747	109.54	35.684201441877
109.64	-11.8051828320631	109.64	22.7171546960108	109.64	35.7047110058341
109.74	-11.6914504210399	109.74	22.8201692950734	109.74	35.718810027859
109.85	-11.5783095100142	109.85	22.9206734729814	109.85	35.7240465445701
109.95	-11.4676449080662	109.95	23.0186672280297	109.95	35.720420555963
110.06	-11.3639238890073	110.06	23.1141505620371	110.06	35.70793206204
110.16	-11.2671464540881	110.16	23.2026944560175	110.16	35.682152044601
110.26	-11.177312602058	110.26	23.2802367009981	110.26	35.645961878739
110.36	-11.0944223340539	110.36	23.3467772980021	110.36	35.5993615644561
110.46	-11.021933109987	110.46	23.4048266680702	110.46	35.546746332042
110.57	-10.9596247690433	110.57	23.4543848109752	110.57	35.4925834565191
110.67	-10.9074973130419	110.67	23.495451727058	110.67	35.43687293789
110.77	-10.8586071570471	110.77	23.5280274170009	110.77	35.379614776154
110.88	-10.8129543010591	110.88	23.55441277507	110.88	35.3231098663711
110.98	-10.7705387459873	110.98	23.5817889270038	110.98	35.2779967929741
111.08	-10.731360491036	111.08	23.6101558709834	111.08	35.2440553965651
111.19	-10.6954195370008	111.19	23.6439426259949	111.19	35.2257146953411
111.29	-10.66955607007	111.29	23.6872114010112	111.29	35.2200933142111
111.39	-10.6537700900162	111.39	23.739962195009	111.39	35.2271912531751
111.5	-10.6446041370418	111.5	23.8021950100347	111.5	35.2470085122301
111.6	-10.6422783700282	111.6	23.8739098440419	111.6	35.2795450913841
111.71	-10.6467927899985	111.71	23.9556729289916	111.71	35.325367222598
111.81	-10.6581473970664	111.81	24.0474842660205	111.81	35.39131509241
111.91	-10.6763421899814	111.91	24.1470429590436	111.91	35.475087805768
112.02	-10.6883447310793	112.02	24.2471678850507	112.02	35.5660467782271
112.12	-10.694155020019	112.12	24.3478590419954	112.12	35.664412169195
112.22	-10.6937730560048	112.22	24.449116432038	112.22	35.770183978666
112.32	-10.6803586550086	112.32	24.5509400530182	112.32	35.883362206645
112.42	-10.6539118140745	112.42	24.6484655870063	112.42	35.9990825331711
112.53	-10.6144325350215	112.53	24.7373886489868	112.53	36.100008136502
112.63	-10.5619208180769	112.63	24.8177092399828	112.63	36.186139016636
112.74	-10.5060939720261	112.74	24.8888611280336	112.74	36.2569089416001
112.84	-10.4404490720071	112.84	24.9508443130253	112.84	36.305477724858
112.94	-10.364986116997	112.94	25.0036587950717	112.94	36.3318453664111
113.05	-10.2927375470472	113.05	25.0473045740591	113.05	36.336011866263
113.15	-10.2237033610209	113.15	25.0817816499875	113.15	36.3179772244131
113.25	-10.1578835590317	113.25	25.1102188310597	113.25	36.2905875602061
113.36	-10.0952781419892	113.36	25.1326161189809	113.36	36.2473399475151
113.46	-10.0358871080743	113.46	25.153837832022	113.46	36.193098706306
113.57	-9.98187745801715	113.57	25.1781883540616	113.57	36.1452006583181
113.67	-9.93324918999861	113.67	25.2056676860093	113.67	36.1036458035531
113.77	-9.88028499500615	113.77	25.236275826046	113.77	36.068434142011
113.88	-9.82948779801518	113.88	25.2700127749677	113.88	36.039565673691
113.98	-9.78085760004888	113.98	25.3058035119693	113.98	36.0159653767
114.08	-9.73439440099355	114.08	25.3477529710153	114.08	36.003905185593
114.18	-9.6900982000534	114.18	25.3958611530152	114.18	36.003385100375
114.28	-9.65243627206291	114.28	25.4469992499935	114.28	36.0015590017011
114.39	-9.61985274000199	114.39	25.5011672610408	114.39	36.00492981569
114.49	-9.59234760205163	114.49	25.5583651850202	114.49	36.0134975423431
114.6	-9.56775386100617	114.6	25.6185930239781	114.6	36.0272621816531
114.7	-9.54607151504661	114.7	25.6805772099824	114.7	36.044950166476
114.8	-9.52730056599194	114.8	25.7426604000557	114.8	36.069371429566
114.9	-9.51144101304635	114.9	25.8048425960169	114.9	36.098970092145
115.01	-9.49654356600149	115.01	25.8681988170792	115.01	36.1348211761221
115.11	-9.48117128200465	115.11	25.9286241290511	115.11	36.1706527469281
115.21	-9.46532416003265	115.21	25.986118532046	115.21	36.206464804567
115.31	-9.44453492502362	115.31	26.0406820260641	115.31	36.2422573490401
115.41	-9.42035945604403	115.41	26.0923146099685	115.41	36.278030380349
115.52	-9.39279775298019	115.52	26.147903374067	115.52	36.318721697144
115.62	-9.36184981605948	115.62	26.2074483169954	115.62	36.362894355991
115.72	-9.32751564505452	115.72	26.2722230080499	115.72	36.411821924046
115.82	-9.28568464098589	115.82	26.3438847870248	115.82	36.4626944685511
115.92	-9.23635680408097	115.92	26.4224336560801	115.92	36.517067868275
116.03	-9.18148142500286	116.03	26.507869614079	116.03	36.5749421232181
116.13	-9.12249544603583	116.13	26.6001926610215	116.13	36.636317233379
116.24	-9.05939886808937	116.24	26.6922216720786	116.24	36.6940120741931
116.34	-8.99219169002663	116.34	26.7831474379818	116.34	36.743106836101
116.44	-8.92087391400764	116.44	26.872969958049	116.44	36.7836015191011
116.55	-8.84185780103053	116.55	26.9548021429955	116.55	36.8105583245391
116.65	-8.75786682308899	116.65	27.0286439930487	116.65	36.8254141958481
116.76	-8.66890098006934	116.76	27.0944955090044	116.76	36.828169133033
116.86	-8.57907087208787	116.86	27.1523566890437	116.86	36.8188231360861
116.96	-8.48837649698453	116.96	27.2027340190562	116.96	36.797882689098
117.07	-8.39681785703306	117.07	27.2497682590256	117.07	36.765900816305
117.17	-8.3043949509829	117.17	27.2934594090657	117.17	36.725600988972
117.27	-8.21385292908872	117.27	27.3409885950286	117.27	36.6841643316761
117.38	-8.12135865203345	117.38	27.3931650260693	117.38	36.6465106539731
117.48	-8.02691212004447	117.48	27.4499887020738	117.48	36.6126399558601
117.59	-7.9341010700773	117.59	27.5114596240655	117.59	36.5825522373381
117.69	-7.84020203104774	117.69	27.5775777910212	117.69	36.556247498409
117.79	-7.74521500306946	117.79	27.6488845610174	117.79	36.5370122467631
117.89	-7.64913998602879	117.89	27.7253799359869	117.89	36.5210133438361
117.99	-7.5519769800394	117.99	27.8065574290167	117.99	36.507744305553
118.09	-7.46217181506381	118.09	27.8882762810326	118.09	36.4966521076681
118.19	-7.37972449098834	118.19	27.9705364910114	118.19	36.4850132789141
118.3	-7.30188986005942	118.3	28.0533380599763	118.3	36.4728278192881
118.4	-7.23250105806983	118.4	28.1366809859946	118.4	36.4600957287891
118.5	-7.17155808706593	118.5	28.2169095710287	118.5	36.4431613077221
118.61	-7.11906094704773	118.61	28.297153261974	118.61	36.433599833491
118.71	-7.07500963699204	118.71	28.3774120580347	118.71	36.4314113060901
118.81	-7.03478519506007	118.81	28.4571446010204	118.81	36.4333092178321
118.92	-7.00046461201964	118.92	28.5363508920682	118.92	36.44312670728
119.02	-6.97204788605177	119.02	28.615030930041	119.02	36.460863774434
119.13	-6.94108918901293	119.13	28.6931847150527	119.13	36.486520419294
119.23	-6.90758851999362	119.23	28.7708122480126	119.23	36.5200966418531
119.33	-6.87154587808436	119.33	28.8421205329996	119.33	36.5511804847031
119.43	-6.83296126408095	119.43	28.9071095689906	119.43	36.581848937676
119.54	-6.79183467798339	119.54	28.9694350569789	119.54	36.6157577004671
119.64	-6.7462352220673	119.64	29.0259675500693	119.64	36.6413314956761
119.75	-6.69616289405894	119.75	29.076707047011	119.75	36.658570323304
119.85	-6.64623665704767	119.85	29.1216535480316	119.85	36.667474183354
119.95	-6.59437952208464	119.95	29.1608070550637	119.95	36.6680430758191
120.05	-6.54059148803299	120.05	29.1963913340396	120.05	36.662500768978
120.16	-6.4848725550064	120.16	29.228406385073	120.16	36.6489163640601
120.26	-6.42722272300489	120.26	29.2568522099828	120.26	36.627289861053
120.37	-6.37033602004067	120.37	29.2875218029849	120.37	36.6080332173711
120.47	-6.31421244600006	120.47	29.3204151640793	120.47	36.5890694431881
120.58	-6.25885199906406	120.58	29.355532294062	120.58	36.5703985385041
120.68	-6.20618558104979	120.68	29.392873191	120.68	36.5520205033141
120.78	-6.15621318900139	120.78	29.4296129769691	120.78	36.531110456951
120.88	-6.1089348250789	120.88	29.4700271319925	120.88	36.514637908667
120.99	-6.06435048803178	120.99	29.5141156560703	120.99	36.5026028584641
121.09	-6.02679093799452	121.09	29.5596547820196	121.09	36.492781538061
121.19	-5.99619850004274	121.19	29.6066445090446	121.19	36.4871048462431
121.3	-5.97257317599542	121.3	29.6550848370316	121.3	36.485572783008
121.4	-5.95322093704453	121.4	29.7049757659806	121.4	36.4881853483621
121.51	-5.93814178500907	121.51	29.7563172970285	121.51	36.494942542296
121.61	-5.92733571897952	121.61	29.8074886740096	121.61	36.5085543678451
121.71	-5.92080273906959	121.71	29.8584898960144	121.71	36.5289631523901
121.81	-5.91854284402871	121.81	29.9121458440368	121.81	36.558993776591
121.92	-5.91703478301042	121.92	29.9641810370304	121.92	36.591676731199
122.02	-5.91627855408206	122.02	30.0145954739719	122.02	36.6270120162151
122.13	-5.91194340006496	122.13	30.0633891559983	122.13	36.664999631639
122.23	-5.90408699201816	122.23	30.1105620819726	122.23	36.7056395774711
122.33	-5.89270933198804	122.33	30.1519734910016	122.33	36.744791092402
122.43	-5.87781041804192	122.43	30.1915618180146	122.43	36.782871357516
122.53	-5.85939025199878	122.53	30.2293270619884	122.53	36.819880372805
122.64	-5.84128196999245	122.64	30.2668899789751	122.64	36.853108135237
122.74	-5.82157984706555	122.74	30.3042505680651	122.74	36.8826123174401
122.84	-5.80028388105802	122.84	30.3414088310774	122.84	36.9083929194121
122.95	-5.78091532702274	122.95	30.3783647660794	122.95	36.930449941154
123.05	-5.76347418302703	123.05	30.4188813989867	123.05	36.952546407611
123.15	-5.74796044998038	123.15	30.4610046620155	123.15	36.9765613897951
123.25	-5.73437412799649	123.25	30.5047345560752	123.25	37.000589160045
123.36	-5.72077231299772	123.36	30.5542118410358	123.36	37.028770479678
123.46	-5.70818852497723	123.46	30.6054980840145	123.46	37.0606881676131
123.56	-5.69662276598137	123.56	30.658593283988	123.56	37.0963422238501
123.66	-5.68224189703415	123.66	30.7134974419796	123.66	37.1357326483891
123.77	-5.66695164502562	123.77	30.7702105560566	123.77	37.178859441229
123.87	-5.65075201006948	123.87	30.8255131329815	123.87	37.220560202725
123.98	-5.63364299205205	123.98	30.8794051720724	123.98	37.2618684543731
124.08	-5.61562459199649	124.08	30.9281236479819	124.08	37.2990211712261
124.18	-5.59751501600658	124.18	30.9736226280393	124.18	37.330139282276
124.28	-5.57931426499181	124.28	31.0159021130403	124.28	37.357128515173
124.39	-5.56296524200661	124.39	31.054962102985	124.39	37.379988869916
124.49	-5.54743442705785	124.49	31.0908025970775	124.49	37.39872034651
124.59	-5.53272181900866	124.59	31.1251116560243	124.59	37.415011004419
124.7	-5.5188274189959	124.7	31.158823769033	124.7	37.430613541765
124.8	-5.50575122599639	124.8	31.1919389370132	124.8	37.4455279585501
124.9	-5.49698001805154	124.9	31.2276766550212	124.9	37.4649166544221
125	-5.49193100107459	125	31.2660369240803	125	37.4877461078841
125.1	-5.49060417404235	125.1	31.3070197430534	125.1	37.514016318935
125.21	-5.49218133107843	125.21	31.3506251120543	125.21	37.543727287575
125.31	-5.49666247104597	125.31	31.3962866050588	125.31	37.576312587794
125.41	-5.50404759405865	125.41	31.4442789240275	125.41	37.615533698936
125.52	-5.51433670102597	125.52	31.4946020690741	125.52	37.660807826792
125.62	-5.52627270701578	125.62	31.5455679809702	125.62	37.7104469118941
125.72	-5.5345497739836	125.72	31.5962421690301	125.72	37.762698256114
125.83	-5.53916790204312	125.83	31.6466246320033	125.83	37.8175618594541
125.93	-5.53664031406242	125.93	31.6967153710266	125.93	37.875037721913
126.04	-5.52754980299142	126.04	31.7465143859863	126.04	37.935125843497
126.14	-5.51189636905747	126.14	31.7852034110047	126.14	37.9857508748981
126.24	-5.48968001305639	126.24	31.8127824469912	126.24	38.0216069775621
126.35	-5.46090073498817	126.35	31.8298179190606	126.35	38.0432605775101
126.45	-5.42758568508361	126.45	31.8360351250249	126.45	38.0469501953891
126.55	-5.38973486402483	126.55	31.8314340660208	126.55	38.0332586254121
126.66	-5.34860535503867	126.66	31.8160147420485	126.66	38.0021858675771
126.76	-5.3095029979886	126.76	31.7897771519711	126.76	37.953731921889
126.86	-5.27242779105563	126.86	31.7551512630416	126.86	37.8903267542741
126.96	-5.23737973605876	126.96	31.7204428349669	126.96	37.822303277061
127.07	-5.20435883208847	127.07	31.6856518700206	127.07	37.749661490258
127.17	-5.17416286106709	127.17	31.661596631011	127.17	37.684476743167
127.27	-5.14928766608591	127.27	31.6482771199844	127.27	37.6320548743421
127.37	-5.12973324805444	127.37	31.6456933360314	127.37	37.592395883779
127.48	-5.11347245605975	127.48	31.6538452790383	127.48	37.565499771479
127.58	-5.10050528907868	127.58	31.672732949005	127.58	37.5513665374471
127.68	-5.09083174802072	127.68	31.6990888049986	127.68	37.5475264228291
127.79	-5.08445183197637	127.79	31.7329128490655	127.79	37.5564752713931
127.89	-5.08136554208249	127.89	31.7717751120199	127.89	37.575783117208
127.99	-5.0790917790664	127.99	31.8073698350645	127.99	37.5951170479411
128.1	-5.07763054304178	128.1	31.839697017972	128.1	37.614477063587
128.2	-5.07618405299581	128.2	31.868756659037	128.2	37.6338631641491
128.31	-5.07225646401821	128.31	31.8945487609881	128.31	37.653275349625
128.41	-5.06584777599528	128.41	31.9197426000528	128.41	37.6753828992581
128.51	-5.05695799006389	128.51	31.9443381780502	128.51	37.697704714535
128.62	-5.04558710508718	128.62	31.9683354949802	128.62	37.7202407954611
128.72	-5.030701601072	128.72	31.9950020909801	128.72	37.7454609008751
128.83	-5.01202858902161	128.83	32.0243379660496	128.83	37.770869187021
128.93	-4.98956807007289	128.93	32.0563431209848	128.93	37.7964656538931
129.03	-4.96580114304379	129.03	32.0910175549898	129.03	37.822250301498
129.13	-4.94072780702481	129.13	32.1284513159981	129.13	37.848313178196
129.24	-4.91434806303914	129.24	32.1682221180026	129.24	37.87319847568
129.34	-4.88666191006359	129.34	32.2103299610035	129.34	37.896633306938
129.44	-4.8547741520224	129.44	32.2521055660445	129.44	37.915948392725
129.54	-4.82182421808375	129.54	32.2935489319889	129.54	37.933624831553
129.65	-4.78781210904344	129.65	32.3346600590639	129.65	37.949662623425
129.75	-4.75377134500832	129.75	32.3754389480655	129.75	37.964061768338
129.85	-4.71997481406561	129.85	32.4158855989936	129.85	37.9768222662951
129.95	-4.68642251701112	129.95	32.452971582984	129.95	37.982020491373
130.06	-4.65311445202587	130.06	32.4866968990136	130.06	37.9827958737431
130.16	-4.62005062104254	130.16	32.5169715000584	130.16	37.979058365043
130.26	-4.58272888704414	130.26	32.5442176720117	130.26	37.9722637735801
130.36	-4.54114925207705	130.36	32.5684354149871	130.36	37.962684986371
130.46	-4.49820691198966	130.46	32.5896247300079	130.46	37.9503220034121
130.57	-4.45076243602216	130.57	32.6077856160509	130.57	37.9351748247021
130.67	-4.39881582701673	130.67	32.6256826010649	130.67	37.9200079790181
130.77	-4.34236708201752	130.77	32.6433156869825	130.77	37.9003193314501
130.88	-4.28141620204769	130.88	32.660684873008	130.88	37.8761088820021
130.98	-4.22126902606124	130.98	32.6808185880054	130.98	37.8533002565961
131.08	-4.16805982308688	131.08	32.7037168319748	131.08	37.828754025057
131.18	-4.12178859301093	131.18	32.7293796040067	131.18	37.802470187386
131.29	-4.0869574700082	131.29	32.7578069050105	131.29	37.774448743582
131.39	-4.06356645601136	131.39	32.7955415190218	131.39	37.7512324771351
131.49	-4.05161554999722	131.49	32.8362538169813	131.49	37.731797599282
131.59	-4.05110475207948	131.59	32.879943800026	131.59	37.7222783794441
131.69	-4.06006458308639	131.69	32.9238469399797	131.69	37.719910288845
131.79	-4.07752167700437	131.79	32.9679632350235	131.79	37.7291954623951
131.89	-4.10347603303762	131.89	33.0122926869763	131.89	37.7501339000901
132	-4.13262181405116	132	33.0568352950422	132	37.7827256019341
132.1	-4.1588247480604	132.1	33.101591058994	132.1	37.8269705679241
132.21	-4.182084836998	132.21	33.143102763006	132.21	37.8774421029631
132.31	-4.20240208097766	132.31	33.1813704060551	132.31	37.933166839995
132.41	-4.21977647908989	132.41	33.2098512050152	132.41	37.9876019955271
132.52	-4.23489715603864	132.52	33.234874788036	132.52	38.0417713583271
132.62	-4.24776411102812	132.62	33.2564411539806	132.62	38.0895406589741
132.73	-4.26034682402587	132.73	33.2745503030765	132.73	38.130909897467
132.83	-4.27361866002229	132.83	33.2892022360056	132.83	38.1658790738051
132.93	-4.28757962106374	132.93	33.2914627190348	132.93	38.1855139549261
133.04	-4.30222970601335	133.04	33.2813317520504	133.04	38.190503664957
133.14	-4.3175689149848	133.14	33.2588093360755	133.14	38.1808482039051
133.24	-4.33798407402719	133.24	33.2273526860263	133.24	38.1619742668671
133.35	-4.36223564906868	133.35	33.1869618040628	133.35	38.1348552209001
133.45	-4.39032364101877	133.45	33.1376366880249	133.45	38.0994910659991
133.55	-4.4215589250598	133.55	33.0793773390496	133.55	38.055881802168
133.66	-4.45594150005491	133.66	33.0114685460785	133.66	38.003312217713
133.76	-4.49347136805045	133.76	32.9371677030394	133.76	37.9494265337721
133.87	-4.53414852802325	133.87	32.8564748100462	133.87	37.8929852162441
133.97	-4.577972980087	133.97	32.7783241000361	133.97	37.8429224981931
134.07	-4.62659503602936	134.07	32.7027155740325	134.07	37.7985492554881
134.18	-4.68001469505452	134.18	32.6296492310121	134.18	37.759865488136
134.28	-4.73384513202291	134.28	32.5591250709749	134.28	37.72687119613
134.39	-4.78932588100633	134.39	32.4911430940347	134.39	37.69956637947
134.49	-4.84645694200481	134.49	32.4219338190233	134.49	37.6741815556221
134.6	-4.90523831399514	134.6	32.3514972429848	134.6	37.6523670362431
134.7	-4.96566999697734	134.7	32.2805485810704	134.7	37.634838033024
134.8	-5.02535248608638	134.8	32.2058304350321	134.8	37.6139503248351
134.91	-5.08428577904851	134.91	32.1273428080531	134.91	37.5909434457691
135.01	-5.14246987700062	135.01	32.0450856970638	135.01	37.5658173958271
135.12	-5.19825446906452	135.12	31.9590591050201	135.12	37.53857217501
135.22	-5.25163955398966	135.22	31.8752188280769	135.22	37.5151635821991
135.33	-5.30262513200341	135.33	31.7935648680532	135.33	37.4931921106091
135.43	-5.35121120299209	135.43	31.7140972240395	135.43	37.47265776023
135.53	-5.40248269601307	135.53	31.6405853800461	135.53	37.4573300136101
135.63	-5.4542204070458	135.63	31.5730293330034	135.63	37.4455585590791
135.73	-5.50642433404391	135.73	31.511429085981	135.73	37.4373433966451
135.84	-5.56149398607886	135.84	31.4557846380694	135.84	37.4326845263061
135.94	-5.61942936099058	135.94	31.4030567579948	135.94	37.4285427174851
136.05	-5.68023046002963	136.05	31.3509131369756	136.05	37.427670590211
136.15	-5.74389728308233	136.15	31.2993537760349	136.15	37.427848939231
136.25	-5.81042983003499	136.25	31.2424228750388	136.25	37.423121965661
136.36	-5.87545786106602	136.36	31.1801204339872	136.36	37.415889176292
136.46	-5.93898137708493	136.46	31.1124464529939	136.46	37.4061505711251
136.56	-5.99591544698796	136.56	31.0394009329684	136.56	37.393906150161
136.66	-6.04847927706942	136.66	30.9609838730012	136.66	37.3791559134
136.76	-6.09667286801141	136.76	30.882749274042	136.76	37.367453860907
136.86	-6.14049621799495	136.86	30.8046971350677	136.86	37.354429752906
136.97	-6.1799493290664	136.97	30.7298666870111	136.97	37.3431228199721
137.07	-6.21474376202968	137.07	30.6605902389947	137.07	37.330780442077
137.17	-6.24487951699848	137.17	30.5968677910187	137.17	37.319621824477
137.28	-6.27035659408648	137.28	30.5386993429693	137.28	37.3096469671671
137.38	-6.29554523300158	137.38	30.4860848950739	137.38	37.3008558701531
137.49	-6.32044543408483	137.49	30.4330722900659	137.49	37.28729637563
137.59	-6.34505719608569	137.59	30.3796615260126	137.59	37.2686800453651
137.7	-6.36938052002733	137.7	30.325852605074	137.7	37.245006879367
137.81	-6.3902304380008	137.81	30.2660915260731	137.81	37.210722877558
137.91	-6.41724335207527	137.91	30.2003782900329	137.91	37.170198279715
138.01	-6.45041926202339	138.01	30.1287128950207	138.01	37.1234330858381
138.12	-6.49004660601804	138.12	30.0510953429693	138.12	37.070427295925
138.22	-6.53612538508241	138.22	29.9757889730472	138.22	37.0194442495371
138.32	-6.58865559705646	138.32	29.9026122970645	138.32	36.9671174914561
138.43	-6.64763724398654	138.43	29.8315653150212	138.43	36.9230834238311
138.53	-6.71307032598634	138.53	29.7686001860029	138.53	36.8932942044551
138.63	-6.78560364906389	138.63	29.7137169089865	138.63	36.8780382715671
138.74	-6.86523721503818	138.74	29.6669154839719	138.74	36.8773156251651
138.85	-6.95515599204555	138.85	29.6281959110729	138.85	36.891126265249
138.95	-7.04572357699362	138.95	29.5975581909715	138.95	36.9194701918261
139.05	-7.1369399690866	139.05	29.5705552280197	139.05	36.9579003103371
139.16	-7.22880517002977	139.16	29.5471870230131	139.16	37.0070654289251
139.26	-7.32131917902734	139.26	29.5191902359875	139.26	37.0587022080321
139.36	-7.41150998408102	139.36	29.4867463539958	139.36	37.1161771028871
139.46	-7.49937758405395	139.46	29.4498553780613	139.46	37.1698537113321
139.57	-7.5849219790598	139.57	29.4085173070471	139.57	37.21973203337
139.67	-7.66749436206737	139.67	29.3627321419763	139.67	37.265812069001
139.77	-7.74709473307666	139.77	29.3118525389673	139.77	37.3074464752551
139.87	-7.82372309106449	139.87	29.2558784990433	139.87	37.341663239549
139.98	-7.89737943603086	139.98	29.1948100210675	139.98	37.3684623618781
140.08	-7.96732384503684	140.08	29.1330942010291	140.08	37.3922909367971
140.18	-8.03857309506384	140.18	29.0707310369953	140.18	37.412500156158
140.29	-8.11112718599816	140.29	29.0077205299895	140.29	37.4290900199611
140.39	-8.18795812904227	140.39	28.9440626810347	140.39	37.4420605282071
140.49	-8.26906592601517	140.49	28.8758956270385	140.49	37.447549819978
140.6	-8.35445057703055	140.6	28.8075458499861	140.6	37.4491444515701
140.7	-8.44411208004203	140.7	28.7390133480585	140.7	37.451861199578
140.8	-8.53805043607281	140.8	28.6709454650236	140.8	37.456347406965
140.91	-8.63956284104006	140.91	28.6033421999718	140.91	37.4655750863261
141.02	-8.74864929301111	141.02	28.5362035540402	141.02	37.4795442376571
141.12	-8.86604971606175	141.12	28.4695295280244	141.12	37.498254860953
141.22	-8.9867473340064	141.22	28.4033201199918	141.22	37.521706956224
141.33	-9.11074214707241	141.33	28.3400537799707	141.33	37.552378973117
141.43	-9.23803415400926	141.43	28.2797305089844	141.43	37.593568106244
141.53	-9.36862335606747	141.53	28.2262121670556	141.53	37.64913621652
141.64	-9.49650048107742	141.64	28.1751722740182	141.64	37.7154967476481
141.74	-9.62166553006227	141.74	28.1266108320324	141.74	37.787632923038
141.85	-9.74411850199886	141.85	28.0805278390517	141.85	37.8655447426911
141.95	-9.86056220199316	141.95	28.0369232959856	141.95	37.9492322066041
142.05	-9.97099663197787	142.05	27.9997282000295	142.05	38.042626312769
142.15	-10.0754217900203	142.15	27.9689425519791	142.15	38.1397177899381
142.26	-10.17383767703	142.26	27.9445663510387	142.26	38.2405066381121
142.36	-10.2675060979891	142.36	27.9241211489989	142.36	38.342514407643
142.47	-10.357061208083	142.47	27.9076069450639	142.47	38.442443903914
142.57	-10.4425030070843	142.57	27.8950237379831	142.57	38.54029512693
142.67	-10.5298407660257	142.67	27.8863715300304	142.67	38.6360680766821
142.78	-10.6190744839978	142.78	27.8827539329995	142.78	38.730866366369
142.88	-10.7102041640701	142.88	27.8746836140726	142.88	38.8164644692041
142.98	-10.8032298030594	142.98	27.8621605750686	142.98	38.8934965400131
143.09	-10.8981514019888	143.09	27.8412538169732	143.09	38.958031580821
143.19	-10.9791760810367	143.19	27.8119633400138	143.19	39.0160788628681
143.29	-11.0463038380431	143.29	27.7742891449861	143.29	39.067638386155
143.4	-11.0982728700719	143.4	27.7282312300713	143.4	39.1127101506821
143.5	-11.1344490200054	143.5	27.6737895969745	143.5	39.15129415645
143.6	-11.1548322889803	143.6	27.6197180389772	143.6	39.192144198342
143.71	-11.1594226769967	143.71	27.5660165580121	143.71	39.219467395308
143.81	-11.1482201840545	143.81	27.5115815389881	143.81	39.2321601341621
143.92	-11.1273690309872	143.92	27.4659003150646	143.92	39.2384479416881
144.02	-11.0968692180222	144.02	27.4289728870372	144.02	39.2376966630501
144.12	-11.0567207440226	144.12	27.4007992520637	144.12	39.2299062982471
144.23	-11.0282699870368	144.23	27.3870022069787	144.23	39.2145431615081
144.33	-11.0059634500885	144.33	27.380199141021	144.33	39.1959346186911
144.43	-10.9898011340874	144.43	27.3803900549865	144.43	39.174671395755
144.53	-10.9835896420236	144.53	27.3790026410552	144.53	39.142181185139
144.64	-10.9889235610581	144.64	27.3758554129699	144.64	39.1044389784121
144.74	-11.0058028910771	144.74	27.3709483700486	144.74	39.0710811777251
144.85	-11.0286741380605	144.85	27.3642815120638	144.85	39.042107783082
144.95	-11.0569465750814	144.95	27.3553693280064	144.95	39.0170332831611
145.05	-11.0906202030492	145.05	27.34905093007	145.05	39.0045033928871
145.16	-11.1296950220776	145.16	27.3453263190504	145.16	39.0061127001911
145.26	-11.1741710310298	145.26	27.3471450079796	145.26	39.024810719502
145.36	-11.2243216100296	145.36	27.3533172979796	145.36	39.053854256307
145.47	-11.2751299810725	145.47	27.3638431880272	145.47	39.092652584653
145.57	-11.3227895420778	145.57	27.378722680055	145.57	39.141205704548
145.68	-11.3657057059982	145.68	27.4002474900499	145.68	39.2018053329071
145.78	-11.4038784720378	145.78	27.4284176180117	145.78	39.2744514697281
145.88	-11.4373078400831	145.88	27.4589065840019	145.88	39.3550910141891
145.98	-11.4659938110435	145.98	27.4921998990294	145.98	39.439192701011
146.09	-11.4853706850226	146.09	27.5234584520376	146.09	39.518110815279
146.19	-11.4943604720565	146.19	27.5526822420034	146.19	39.5902507690491
146.3	-11.4929631730547	146.3	27.5798712690403	146.3	39.6556125623191
146.4	-11.4809054100533	146.4	27.6050255340579	146.4	39.7141961950991
146.5	-11.4632039570779	146.5	27.6269145920196	146.5	39.76477122387
146.61	-11.4398588160611	146.61	27.6453923030431	146.61	39.802625808953
146.71	-11.410869987003	146.71	27.6581669510279	146.71	39.824390244065
146.92	-11.375192348055	146.92	27.6652385350644	146.92	39.830064529207
147.03	-11.3370711389962	147.03	27.6709335340684	147.03	39.823701765205
147.13	-11.2965063619868	147.13	27.6752519499723	147.13	39.810318728646
147.24	-11.2580637149904	147.24	27.6780290349734	147.24	39.789750672207
147.34	-11.2228211880847	147.34	27.6792647880484	147.34	39.7619975958921
147.44	-11.1907787810424	147.44	27.6758038380649	147.44	39.722859007098
147.55	-11.1619364930675	147.55	27.6676461870693	147.55	39.676580147423
147.65	-11.1375119620334	147.65	27.6560222770286	147.65	39.62439146037
147.75	-11.1175051860073	147.75	27.6410782499852	147.75	39.571004785628
147.86	-11.1012820120777	147.86	27.6228141029833	147.86	39.517498112564
147.96	-11.0898875600469	147.96	27.6012298389787	147.96	39.463871441173
148.06	-11.0790765900219	148.06	27.5776902310554	148.06	39.411489545224
148.2	-11.0688491020028	148.2	27.5521952780764	148.2	39.3615700609901
148.3	-11.05920509508	148.3	27.5343970610038	148.3	39.323765067876
148.41	-11.0519273600858	148.41	27.5242955780186	148.41	39.2974404110461
148.51	-11.0470158970202	148.51	27.5250462020722	148.51	39.2867965830931
148.61	-11.0506271860231	148.61	27.5366489310045	148.61	39.2875883424241
148.71	-11.061543588994	148.71	27.5591037660661	148.71	39.2998156890381
148.81	-11.0797651070698	148.81	27.5898903970528	148.81	39.320958312668
148.93	-11.1059258940713	148.93	27.6290088230553	148.93	39.352799004012
149.03	-11.1400259510219	149.03	27.6678867370492	149.03	39.38676545552
149.16	-11.1820652780352	149.16	27.7051593650413	149.16	39.427649372326
149.26	-11.2328882560178	149.26	27.7408267080546	149.26	39.474233118145
149.39	-11.2869413900398	149.39	27.7654014330437	149.39	39.5170293609071
149.49	-11.3424418910881	149.49	27.7788835400088	149.49	39.556672255449
149.6	-11.3993897570026	149.6	27.7887946959936	149.6	39.6006834681101
149.7	-11.4460750149874	149.7	27.789512107006	149.7	39.6495966846591
149.8	-11.4880511600859	149.8	27.7896080809796	149.8	39.7011186206311
149.93	-11.5326874240509	149.93	27.791602928005	149.93	39.7577695862841
150.03	-11.5761772040059	150.03	27.8040689560157	150.03	39.8263390984801
150.14	-11.6185205000647	150.14	27.8270061639887	150.14	39.900670678316
150.24	-11.6597173119999	150.24	27.8604145539703	150.24	39.98076432579
150.35	-11.7044767540619	150.35	27.8995274950375	150.35	40.06185341262
150.45	-11.7527988250004	150.45	27.9448305010419	150.45	40.15179268205
150.55	-11.8046835250425	150.55	27.9963235710738	150.55	40.24677553148
150.65	-11.882027319075	150.65	28.0464850370663	150.65	40.33928029457
150.75	-11.9848302080072	150.75	28.0923653870104	150.75	40.426357456895
150.86	-12.1128188110333	150.86	28.1339646199967	150.86	40.51271613158
150.97	-12.2586238970825	150.97	28.1712827360252	150.97	40.5983563186231
151.07	-12.4260520690314	151.07	28.1173838239965	151.07	40.5963421063531
151.2	-12.615103326084	151.2	27.9699761659913	151.2	40.5262782423741
151.3	-12.8257776690361	151.3	27.7290597620095	151.3	40.388164726691
151.4	-13.0580750980016	151.4	27.3994012410412	151.4	40.186494808727
151.51	-13.3677813640816	151.51	26.9805150910543	151.51	39.913413745248
151.61	-13.7594621670587	151.61	26.4724013130717	151.61	39.572728138849
151.71	-14.2112210430696	151.71	25.8750599069799	151.71	39.1644379895311
151.81	-14.7230579900679	151.81	25.1110529300149	151.81	38.6111053564521
151.94	-15.295246389087	151.94	24.1803803850189	151.94	37.9127302396121
152.04	-15.9277862389899	152.04	23.0842727130494	152.04	37.1263288344721
152.16	-16.6206775400042	152.16	21.9096658270246	152.16	36.343402751825
152.26	-17.4222096550238	152.26	20.6588514440682	152.26	35.5443472440731
152.37	-18.3334277080576	152.37	19.3318295640665	152.37	34.729162311214
152.48	-19.354331697059	152.48	17.9286001859964	152.48	33.898121332103
152.58	-20.4291358710407	152.58	16.3899079650491	152.58	32.9919689608
152.69	-21.5532745310156	152.69	14.7159176480045	152.69	32.0108699446271
152.79	-22.7267476760744	152.79	12.9066292349762	152.79	31.0031136473471
152.92	-23.9495553070128	152.92	11.0394806670229	152.92	30.0471831316651
153.02	-25.2655285900119	153.02	9.11447194300763	153.02	29.143078397586
153.13	-26.6734498900405	153.13	7.13037262198668	153.13	28.2337832496531
153.24	-28.1733192050524	153.24	5.08718270100417	153.24	27.314731988732
153.34	-29.7168471740861	153.34	2.97007944902816	153.34	26.371101881139
153.44	-31.3029886730192	153.44	0.779062864012303	153.44	25.402892926877
153.55	-32.9317437029886	153.55	-1.4872318279231	153.55	24.452571519135
153.65	-34.6031122639943	153.65	-3.76954927901352	153.65	23.578175367579
153.75	-36.2828139560634	153.75	-6.06805423797141	153.75	22.779539724874
153.86	-37.9690659900689	153.86	-8.38274670400097	153.86	22.0083752272591
153.96	-39.6618683649876	153.96	-10.7136266769885	153.96	21.263636752872
154.07	-41.3173899149797	154.07	-13.0338670569472	154.07	20.5721514035491
154.17	-42.936848275076	154.17	-15.3434678409212	154.17	19.9339191792901
154.28	-44.5202434460725	154.28	-17.6399087209802	154.28	19.3171799917511
154.38	-46.0529939240359	154.38	-19.9083669630227	154.38	18.7349737839081
154.48	-47.5350997080568	154.48	-22.1488425669349	154.48	18.187300555761
154.58	-48.9665607990446	154.58	-24.3599707579278	154.58	17.631693914121
154.69	-50.3465328140464	154.69	-26.5417515370245	154.69	17.0693714952741
154.79	-51.7092961530352	154.79	-28.7495685449812	154.79	16.444949658833
154.93	-53.0566336050242	154.93	-30.9834217810021	154.93	15.7438469006
155.03	-54.3885451710366	155.03	-33.2508329109942	155.03	14.958541554234
155.16	-55.7133005180503	155.16	-35.5786290380138	155.16	14.062206517899
155.27	-57.0308996450422	155.27	-37.9668101609241	155.27	13.0539974097901
155.37	-58.3339733210551	155.37	-40.4178965909523	155.37	11.965674318253
155.48	-59.6371030489991	155.48	-42.9318883279848	155.48	10.799020033988
155.58	-60.940288830011	155.58	-45.599268172964	155.58	9.4635517560111
155.68	-62.2435306630678	155.68	-48.4200361249805	155.68	7.9675391506201
155.79	-63.5476729310085	155.79	-51.3894255569767	155.79	6.31574884609309
155.93	-64.8740972800397	155.93	-54.4520528269459	155.93	4.55619525089002
156.04	-66.2228037130035	156.04	-57.6079179369344	156.04	2.70345986920906
156.16	-67.5718957620575	156.16	-60.849499218989	156.16	0.765064367393098
156.26	-68.9131037640891	156.26	-64.176796674019	156.26	-1.25899125455997
156.36	-70.246427717052	156.36	-67.6725820039792	156.36	-3.45063431608894
156.46	-71.5792368530401	156.46	-71.3368552069369	156.46	-5.78848316925995
156.56	-72.9115311730766	156.56	-75.0826803720201	156.56	-8.18560190240691
156.67	-74.2433106760245	156.67	-78.8195746979454	156.67	-10.5734041790689
156.77	-75.5909500170446	156.77	-82.5475381859633	156.77	-12.960159665543
156.92	-76.9544491960232	156.92	-86.271337463927	156.92	-15.3506349901119
157.03	-78.2566408130378	157.03	-89.9909725309271	157.03	-17.7374609208519
157.15	-79.497524868998	157.15	-93.7646896279603	157.15	-20.178883698087
157.26	-80.6989978270849	157.26	-97.5924887540032	157.26	-22.674903321817
157.36	-81.8610596879807	157.36	-101.39693196993	157.36	-25.131707196583
157.46	-82.9837104510034	157.46	-105.095247574013	157.46	-27.466523621144
157.56	-84.0738296039945	157.56	-108.687435566026	157.56	-29.756519995377
157.67	-85.1314171479771	157.67	-112.260431856953	157.67	-32.0886322309509
157.77	-86.1081837169877	157.77	-115.814236447022	157.77	-34.4409638633409
157.91	-86.9877546580256	157.91	-119.403746342982	157.91	-36.868411898893
158.01	-87.7701299700675	158.01	-123.02896154597	158.01	-39.370976337605
158.14	-88.5110954060337	158.14	-126.630626707993	158.14	-41.882522346298
158.24	-89.2106509650148	158.24	-130.150495588964	158.24	-44.344803684649
158.35	-89.8754825460628	158.35	-133.588568190021	158.35	-46.806109716421
158.45	-90.5055901480409	158.45	-137.022282451994	158.45	-49.3602530370719
158.55	-91.057142604086	158.55	-140.451638373975	158.55	-52.007233646602
158.66	-91.5232604280618	158.66	-143.921563612025	158.66	-54.729313961326
158.76	-91.9039436180356	158.76	-147.432058165009	158.76	-57.540252955721
158.86	-92.2474815400847	158.86	-150.968299300985	158.86	-60.4116625110389
158.96	-92.5538741920491	158.96	-154.475390012976	158.96	-63.288645620932
159.06	-92.8311250910383	159.06	-157.953330300984	159.06	-66.2150334523599
159.18	-93.0792342370523	159.18	-161.46137550993	159.18	-69.256960838502
159.28	-93.3324820290409	159.28	-164.999525641974	159.28	-72.414427779356
159.38	-93.5841825690886	159.38	-168.601575011962	159.38	-75.6729392283449
159.49	-93.8343358560587	159.49	-172.26752362194	159.49	-79.032495185464
159.59	-94.126773059088	159.59	-176.024198572009	159.59	-82.5119192364119
159.69	-94.463139563004	159.69	-179.826672207014	159.69	-86.0662837256839
159.8	-94.8434353690573	159.8	-183.674944527979	159.8	-89.6613082546699
159.94	-95.2822419810673	159.94	-187.583838267983	159.94	-93.318501454876
160.04	-95.779559399034	160.04	-191.553353427025	160.04	-97.0378633263059
160.14	-96.3273841069849	160.14	-195.609912020927	160.14	-100.801984718097
160.24	-96.9257161040105	160.24	-199.75351405003	160.24	-104.609220243188
160.35	-97.5402749929799	160.35	-203.928775874033	160.35	-108.394537357979
160.45	-98.1704039550095	160.45	-208.10190317593	160.45	-112.119209144297
160.55	-98.8161029890762	160.55	-212.272895954925	160.55	-115.792884505354
160.66	-99.4691024300209	160.66	-216.414927108985	160.66	-119.387090952246
160.76	-100.12775689006	160.76	-220.544353813011	160.76	-122.918185658366
160.86	-100.792066369081	160.86	-224.661176065979	160.86	-126.42044902232
160.99	-101.447449363036	160.99	-228.765393868002	160.99	-129.894537862728
161.15	-102.069697546995	161.15	-232.766524418935	161.15	-133.249969378611
161.25	-102.658810919024	161.25	-236.638145701022	161.25	-136.468591220166
161.36	-103.214789481058	161.36	-240.380257714946	161.36	-139.552048774459
161.46	-103.716251584046	161.46	-244.048244101009	161.46	-142.555725681873
161.56	-104.163854046988	161.56	-247.658864549976	161.56	-145.510963135735
161.67	-104.557596869086	161.67	-251.212119059005	161.67	-148.441969462004
161.77	-104.905749718	161.77	-254.708007630938	161.77	-151.348744660675
161.92	-105.208312592026	161.92	-258.047401388922	161.92	-154.132159857115
162.02	-105.461356982005	162.02	-261.230300333978	162.02	-156.813596699261
162.14	-105.664882886003	162.14	-264.256704465993	162.14	-159.392398368489
162.25	-105.843098632022	162.25	-267.217096585	162.25	-161.959047665779
162.36	-105.97962956308	162.36	-270.130680216994	162.36	-164.524478448252
162.46	-106.074475680998	162.46	-272.997455359018	162.46	-167.088690715903
162.56	-106.149018631982	162.56	-275.817422013006	162.56	-169.655612980007
162.66	-106.188202640055	162.66	-278.51557424799	162.66	-172.150239311114
162.77	-106.192027704083	162.77	-281.091912064994	162.77	-174.548361383265
162.92	-106.16049382304	162.92	-283.546435464928	162.92	-176.866353851077
163.02	-106.093600999088	163.02	-285.961916147016	163.02	-179.186988415794
163.16	-105.988398255022	163.16	-288.347877235992	163.16	-181.498406552808
163.28	-105.844885591068	163.28	-290.704318730945	163.28	-183.815664040171
163.39	-105.663063008024	163.39	-293.03124063199	163.39	-186.138760877883
163.49	-105.451956505021	163.49	-295.254542410021	163.49	-188.393596536192
163.6	-105.211566082062	163.6	-297.374224064924	163.6	-190.580171015095
163.7	-104.941891740054	163.7	-299.390285596928	163.7	-192.701435290556
163.8	-104.657989257021	163.8	-301.360973244982	163.8	-194.8156356029
163.95	-104.353172734022	163.95	-303.297721207969	163.95	-196.934206150053
164.06	-104.027442172082	164.06	-305.200529487024	164.06	-199.048120931504
164.18	-103.680797571997	164.18	-307.069398079989	164.18	-201.157379947252
164.28	-103.320118418992	164.28	-308.849876209024	164.28	-203.214411905708
164.39	-102.940495702001	164.39	-310.541963874016	164.39	-205.190402054349
164.49	-102.541929419999	164.49	-312.145661075988	164.49	-207.098915778238
164.6	-102.131768229015	164.6	-313.715864819983	164.6	-208.994850083725
164.7	-101.702008611028	164.7	-315.27017013093	164.7	-210.895799995966
164.81	-101.252650567062	164.81	-316.808577009965	164.81	-212.794886027721
164.97	-100.783694097004	164.97	-318.331085455952	164.97	-214.697017191277
165.07	-100.288475248021	165.07	-319.792466954937	165.07	-216.556964971522
165.19	-99.7669940200012	165.19	-321.192721507032	165.19	-218.367380714353
165.3	-99.2192504120339	165.3	-322.531849110987	165.3	-220.136267935912
165.4	-98.6435990370182	165.4	-323.85477742298	165.4	-221.908554291698
165.5	-98.0449489089779	165.5	-325.162562454921	165.5	-223.685295794136
165.61	-97.4233000270033	165.61	-326.455204207946	165.61	-225.473156396249
165.71	-96.7786523900713	165.71	-327.732702681033	165.71	-227.272136098029
165.81	-96.1190095160873	165.81	-328.951040832976	165.81	-229.038217858225
165.94	-95.431974977032	165.94	-330.110218665027	165.94	-230.773047063903
166.04	-94.7175487750656	166.04	-331.210236175025	166.04	-232.481363605991
166.14	-93.9897375770897	166.14	-332.284887682022	166.14	-234.187312898465
166.25	-93.2485413840141	166.25	-333.344885596944	166.25	-235.891958449839
166.35	-92.4939601970891	166.35	-334.390229920018	166.35	-237.596945647187
166.45	-91.7276394020519	166.45	-335.404563477937	166.45	-239.298313743461
166.55	-90.9495790000392	166.55	-336.386830257993	166.55	-240.99500672624
166.65	-90.1546145880729	166.65	-337.33703025996	166.65	-242.673017926057
166.76	-89.3669544919931	166.76	-338.25516348395	166.76	-244.332347342912
166.86	-88.5865987140733	166.86	-339.167651946923	166.86	-245.999416992901
166.99	-87.8259436780127	166.99	-340.080821736024	166.99	-247.678907576638
167.13	-87.0849893850618	167.13	-340.994672851025	167.13	-249.370819094118
167.24	-86.3630790170191	167.24	-341.892445601957	167.24	-251.063556257765
167.34	-85.6602125739983	167.34	-342.76342757903	167.34	-252.722198329897
167.45	-84.9647421440523	167.45	-343.607618780993	167.45	-254.346745310511
167.55	-84.2766677279769	167.55	-344.441376381951	167.55	-255.941157946653
167.65	-83.5999178380007	167.65	-345.264700379971	167.65	-257.505436238315
167.75	-82.9396568750553	167.75	-346.085457057939	167.75	-259.048103283759
167.86	-82.2716765130735	167.86	-346.903646413011	167.86	-260.569159082987
167.97	-81.5959767510321	167.97	-347.70006492397	167.97	-262.061048022896
168.07	-80.9125575909775	168.07	-348.46838650094	168.07	-263.517444015812
168.18	-80.2149323679942	168.18	-349.208611144945	168.18	-264.934418550455
168.28	-79.5181568599901	168.28	-349.937498545955	168.28	-266.323566914413
168.38	-78.822231067079	168.38	-350.655048702947	168.38	-267.709097433636
168.49	-78.1388029000709	168.49	-351.370627253004	168.49	-269.10037574466
168.59	-77.4678723590796	168.59	-352.08423419499	168.59	-270.497401847477
168.69	-76.8055109319903	168.69	-352.786346407015	168.69	-271.897139282487
168.79	-76.1517186190304	168.79	-353.469097608013	168.79	-273.276665992004
168.93	-75.4921942769897	168.93	-354.13248780003	168.93	-274.635981976025
169.03	-74.8342865600762	169.03	-354.795720504967	169.03	-275.98264284764
169.13	-74.1779954680624	169.13	-355.458795722939	169.13	-277.316648606853
169.24	-73.5298076640447	169.24	-356.126086454992	169.24	-278.646300766678
169.35	-72.8746673700016	169.35	-356.797592702947	169.35	-279.971599327117
169.45	-72.2125745870699	169.45	-357.461880268033	169.45	-281.295411233877
169.55	-71.5435293150222	169.55	-358.109583512942	169.55	-282.601022196325
169.66	-70.8592390919875	169.66	-358.740702438922	169.66	-283.888432214466
169.76	-70.1597039170565	169.76	-359.364760167978	169.76	-285.160677747905
169.86	-69.4498328050486	169.86	-359.981756701927	169.86	-286.432814574694
169.97	-68.7439268970138	169.97	-360.593523811986	169.97	-287.70667446774
170.08	-68.0346375399949	170.08	-361.200061498948	170.08	-288.982257427042
170.2	-67.321964733992	170.2	-361.783774736978	170.2	-290.250260888788
170.3	-66.6059084790049	170.3	-362.340290525935	170.3	-291.506311851235
170.4	-65.8803138950361	170.4	-362.869608864003	170.4	-292.745501302097
170.5	-65.1585308330596	170.5	-363.383163948924	170.5	-293.964962295664
170.6	-64.4405592920521	170.6	-363.880955782975	170.6	-295.172043486044
170.71	-63.7346917350214	170.71	-364.369177381946	170.71	-296.372937891056
170.81	-63.040928160035	170.81	-364.847828746974	170.81	-297.567645510709
170.96	-62.354359556025	170.96	-365.315853865013	170.96	-298.761265212643
171.06	-61.6749859229913	171.06	-365.771420963029	171.06	-299.938615373098
171.17	-60.9936585710784	171.17	-366.21453004102	171.17	-301.099695992087
171.27	-60.3103774990359	171.27	-366.66277612494	171.27	-302.253809633414
171.37	-59.6375391349966	171.37	-367.116159213992	171.37	-303.40095629708
171.47	-58.9812983570255	171.47	-367.578092388953	171.47	-304.549458076116
171.58	-58.3283053150581	171.58	-368.04857565096	171.58	-305.699314970518
171.68	-57.6785600100038	171.68	-368.516896586016	171.68	-306.848963258695
171.78	-57.032062441067	171.78	-368.976862179011	171.78	-307.992209922815
171.93	-56.3802062450804	171.93	-369.428472428012	171.93	-309.116658536529
172.03	-55.7229914199979	172.03	-369.872783345954	172.03	-310.217210232199
172.15	-55.0655823700481	172.15	-370.30979493295	172.15	-311.307214860667
172.25	-54.4171277830401	172.25	-370.748834615028	172.25	-312.395999847749
172.35	-53.7776276599971	172.35	-371.189902391961	172.35	-313.48356519344
172.46	-53.1346855750598	172.46	-371.626672175012	172.46	-314.572191174006
172.56	-52.4883015280011	172.56	-372.055730886018	172.56	-315.658464708708
172.67	-51.8293131660812	172.67	-372.477078522024	172.67	-316.737221395991
172.77	-51.1577204910054	172.77	-372.901427497027	172.77	-317.810024957453
172.87	-50.4851714130155	172.87	-373.328777810002	172.87	-318.876875393092
173.03	-49.8202722950509	173.03	-373.75439797097	173.03	-319.945437638728
173.13	-49.1630231380213	173.13	-374.178287979021	173.13	-321.015711694359
173.24	-48.5082595390622	173.24	-374.592581555021	173.24	-322.088993631688
173.34	-47.8559814999926	173.34	-374.987951272942	173.34	-323.155956024901
173.44	-47.194080709005	173.44	-375.364397133922	173.44	-324.204950963688
173.55	-46.5225571670089	173.55	-375.728245223968	173.55	-325.233698171784
173.65	-45.8478975369871	173.65	-376.079495543991	173.65	-326.24219764919
173.75	-45.1792641700877	173.75	-376.420034039029	173.75	-327.237499742822
173.86	-44.5166570669926	173.86	-376.749860709992	173.86	-328.219604452686
173.97	-43.8484283170055	173.97	-377.059609919002	173.97	-329.191254452712
174.07	-43.174577921036	174.07	-377.354013156946	174.07	-330.157181233437
174.18	-42.4951058770375	174.18	-377.633070424963	174.18	-331.110898131141
174.28	-41.7985664900016	174.28	-377.904648000936	174.28	-332.051109074116
174.38	-41.0992609020013	174.38	-378.168745886001	174.38	-332.977814062365
174.49	-40.4092974250716	174.49	-378.425364079931	174.49	-333.902661006204
174.59	-39.7286760570523	174.59	-378.678946617924	174.59	-334.830093940141
174.69	-39.0509101359839	174.69	-378.925120497001	174.69	-335.755739862429
174.8	-38.3759996610706	174.8	-379.161999772009	174.8	-336.68915852499
174.93	-37.703944632085	174.93	-379.389584442947	174.93	-337.616048784194
175.03	-37.0253713150532	175.03	-379.617240147923	175.03	-338.533667966096
175.16	-36.348572169004	175.16	-379.844966885003	175.16	-339.442016070699
175.27	-35.6735471950742	175.27	-380.07276465396	175.27	-340.347579761719
175.37	-35.011742091001	175.37	-380.297829262986	175.37	-341.247554845105
175.48	-34.3488557119827	175.48	-380.518328937001	175.48	-342.140109547952
175.58	-33.6848880590424	175.58	-380.734263677027	175.58	-343.034617605906
175.68	-33.0198391320664	175.68	-380.941189449004	175.68	-343.918342523116
175.78	-32.3388840050711	175.78	-381.143479252955	175.78	-344.795657301327
175.88	-31.6481775590773	175.88	-381.341133090018	175.88	-345.65511624325
175.99	-30.9477197930619	175.99	-381.534150960988	175.99	-346.511020492518
176.13	-30.2468844440682	176.13	-381.718281025996	176.13	-347.359118210436
176.23	-29.537379049998	176.23	-381.887330266977	176.23	-348.193216379184
176.33	-28.8192036110786	176.33	-382.041298684953	176.33	-349.028139923848
176.44	-28.0923581270827	176.44	-382.182990474007	176.44	-349.860538158414
176.54	-27.342334500986	176.54	-382.314237405922	176.54	-350.692242855786
176.64	-26.5782814240083	176.64	-382.435039480924	176.64	-351.513880280318
176.75	-25.8001988950127	176.75	-382.545396699925	176.75	-352.333742893357
176.85	-25.022911839983	176.85	-382.645309062923	176.85	-353.151830694905
176.95	-24.240265379035	176.95	-382.734045222946	176.95	-353.967412339109
177.06	-23.452259511032	177.06	-382.811605181018	177.06	-354.794995922547
177.16	-22.6588942369972	177.16	-382.882240774961	177.16	-355.629684593777
177.26	-21.8440535689979	177.26	-382.952145022955	177.26	-356.477671370628
177.36	-21.0163438720201	177.36	-383.021317924999	177.36	-357.324131328008
177.47	-20.1757651460639	177.47	-383.089759482004	177.47	-358.175219345981
177.57	-19.3368254859934	177.57	-383.147762476028	177.57	-359.021228207919
177.68	-18.4903762039994	177.68	-383.185999480929	177.68	-359.852830488011
177.78	-17.6364172990588	177.78	-383.204470498981	177.78	-360.6861421731
177.88	-16.7749487720812	177.88	-383.203175528024	177.88	-361.512556899241
177.99	-15.8775172000105	177.99	-383.18284591503	177.99	-362.332806012279
178.09	-14.9532849370644	178.09	-383.143481658976	178.09	-363.132381415647
178.19	-14.0022519819922	178.19	-383.085082760999	178.19	-363.92043179947
178.3	-13.0405343210214	178.3	-383.007649219962	178.3	-364.69695716375
178.4	-12.0595255909848	178.4	-382.888236933923	178.4	-365.439013405042
178.5	-11.0592257919961	178.5	-382.726845900947	178.5	-366.175053943897
178.61	-10.0396349230323	178.61	-382.533183338978	178.61	-366.905623645603
178.71	-9.00075298602587	178.71	-382.316576673929	178.71	-367.64004993597
178.82	-7.80760577004003	178.82	-382.077025906028	178.82	-368.362216828154
178.92	-6.46019327507474	178.92	-381.814531034024	178.92	-369.080730686098
179.03	-4.98696892202588	179.03	-381.529092058031	179.03	-369.795591509804
179.14	-3.37877035906331	179.14	-381.054835460986	179.14	-370.340925780743
179.25	-1.63559758698284	179.25	-380.391761241981	179.25	-370.716733498911
179.35	0.242549393988156	179.35	-379.539869399991	179.35	-371.057988873777
179.45	2.25567058498655	179.45	-378.52210404003	179.45	-371.387636008778
179.56	4.62023753891572	179.56	-377.338465161984	179.56	-371.677221483366
179.66	7.3248045599712	179.66	-375.988952764942	179.66	-371.935907648886
179.76	10.3693716479256	179.76	-374.473566849019	179.76	-372.163694505342
179.9	13.6189645919558	179.9	-372.617877977973	179.9	-372.186152615233
180.01	17.0735833939943	180.01	-370.417442115922	180.01	-371.998837944054
180.13	20.733228051995	180.13	-367.872259262981	180.13	-371.818222046096
180.23	24.597898568004	180.23	-365.14820293894	180.23	-371.798732742591
180.34	28.4883535579183	180.34	-362.24527314198	180.34	-371.940370033539
180.44	32.3952192879915	180.44	-359.16346987392	180.44	-372.108159709485
180.55	36.3184957559497	180.55	-355.902793132941	180.55	-372.302101770428
180.65	40.0417114099128	180.65	-352.463242920976	180.65	-372.522196216373
180.75	43.576311945003	180.75	-349.269575380958	180.75	-373.193199192426
180.86	46.9222973629257	180.86	-346.321790514935	180.86	-374.1358693164
180.96	50.0796676629989	180.96	-343.79431775892	180.96	-375.515262290144
181.06	52.6303133669899	181.06	-341.691601149023	181.06	-377.33582214816
181.17	54.559409548915	181.17	-340.013640682969	181.17	-379.381077336165
181.27	55.8669562090017	181.27	-338.760436363032	181.27	-381.662473551441
181.38	56.7321947299888	181.38	-337.931988187961	181.38	-384.180010793992
181.48	57.164498846987	181.48	-338.161026015996	181.48	-387.566418922755
181.58	57.1638685599964	181.58	-339.447549848956	181.58	-391.403588459062
181.69	56.7303038699265	181.69	-341.79155968593	181.69	-395.676694477823
181.79	55.6832006379864	181.79	-344.76829938194	181.79	-399.960980833917
181.89	54.0080507679477	181.89	-348.377768936984	181.89	-404.435688909541
181.99	51.7048542590146	181.99	-352.619968349927	181.99	-409.11019244034
182.13	49.1917205910113	182.13	-357.494897622928	182.13	-413.984491426315
182.24	46.4834746890119	182.24	-363.275985995983	182.24	-419.332015108576
182.34	43.5801165519933	182.34	-369.960551733925	182.34	-424.969477614368
182.44	40.4816461809787	182.44	-377.548594836981	182.44	-430.882370847115
182.55	37.1880635749449	182.55	-385.407385446001	182.55	-436.437964947873
182.65	33.5659511769109	182.65	-393.536923560987	182.65	-442.054369395317
182.75	29.6153089859672	182.75	-401.937209182961	182.75	-447.746409114539
182.85	25.5167411410184	182.85	-410.608242311014	182.85	-453.514084105537
182.96	21.2847557379519	182.96	-419.69082862397	182.96	-459.498200047276
183.06	16.9193527759717	183.06	-429.184968121945	183.06	-465.698756939754
183.18	12.4205322570106	183.18	-439.090660805959	183.18	-471.98233722497
183.28	7.78829417993165	183.28	-449.134477432949	183.28	-478.075511661812
183.39	2.89111853999202	183.39	-459.319099738991	183.39	-484.161566123041
183.49	-2.27099466303571	183.49	-469.644527724995	183.49	-490.255008705232
183.59	-7.69804542801467	183.59	-480.110761389028	183.59	-496.355839408381
183.69	-13.2566161980776	183.69	-490.79765755198	183.69	-502.543915051785
183.79	-18.9467069729972	183.79	-501.732891807023	183.79	-508.846911229409
183.9	-24.7683177519775	183.9	-512.916464153932	183.9	-515.133307936552
184	-30.721448537065	184	-524.207568913994	184	-521.262299494246
184.13	-36.8782817960209	184.13	-535.606206088005	184.13	-527.233885902496
184.24	-43.3859000490884	184.24	-547.112375674033	184.24	-533.181484719307
184.34	-50.2443032970632	184.34	-558.726077675033	184.34	-539.105095944684
184.45	-57.3219715359983	184.45	-570.447312087936	184.45	-545.004719578617
184.55	-64.6189047640746	184.55	-582.495337311002	184.55	-551.099614017222
184.66	-72.135102982088	184.66	-594.870153342981	184.66	-557.317596790438
184.76	-79.8705661910617	184.76	-607.49190336503	184.76	-563.43172855904
184.86	-87.8898226239926	184.86	-620.332911782953	184.86	-569.414333729059
184.97	-96.4093438379905	184.97	-633.393178597998	184.97	-575.396932305203
185.07	-105.429129832032	185.07	-646.672703808008	185.07	-581.379524287466
185.19	-114.87699813506	185.19	-660.21389746993	185.19	-587.404519730546
185.3	-124.60586622808	185.3	-674.191189018984	185.3	-593.646348071941
185.4	-134.61573411098	185.4	-688.604578456989	185.4	-600.04048107607
185.51	-144.906601783987	185.51	-703.454065783944	185.51	-606.370447188642
185.61	-155.535039413053	185.61	-718.520392601931	185.61	-612.41698801355
185.71	-166.321805614075	185.71	-733.803558912996	185.71	-618.25228602085
185.81	-177.266900388076	185.81	-749.303564716001	185.81	-624.023423730471
185.92	-188.305795500014	185.92	-765.020410010948	185.92	-629.730401142413
186.02	-199.222019394028	186.02	-780.99049832997	186.02	-635.409621788562
186.13	-210.015572072052	186.13	-796.791877721944	186.13	-640.582563552522
186.24	-220.686453533062	186.24	-812.382138131966	186.24	-645.386057761787
186.34	-231.234663777059	186.34	-827.586850124021	186.34	-649.645674978862
186.45	-241.281489070047	186.45	-842.40601369595	186.45	-653.425943439337
186.55	-250.826929411005	186.55	-856.839628849002	186.55	-656.943334697492
186.65	-259.814414635002	186.65	-870.887695582951	186.65	-660.197848753335
186.76	-268.423186123982	186.76	-884.579850570958	186.76	-663.219122280218
186.86	-276.653243878059	186.86	-897.287615791925	186.86	-665.378677257902
186.96	-284.504587898027	186.96	-909.01099124801	186.96	-667.05522742121
187.07	-291.977218182069	187.07	-919.713573405943	187.07	-668.212369238244
187.18	-298.917968051001	187.18	-929.817314216962	187.18	-669.328624825408
187.3	-305.326837503003	187.3	-939.322213680953	187.3	-670.224752800512
187.43	-311.203826540009	187.43	-948.228271798939	187.43	-670.900753163553
187.53	-316.927648894989	187.53	-956.558037260947	187.53	-671.379174606491
187.64	-322.498304569081	187.64	-964.038080826981	187.64	-671.386587888215
187.74	-327.915793562056	187.74	-970.668402496926	187.74	-671.07615968994
187.84	-333.180115873006	187.84	-976.419365597962	187.84	-670.41825333831
187.94	-338.317155226036	187.94	-981.919448149938	187.94	-670.041346853569
188.05	-343.20961004903	188.05	-987.168650151943	188.05	-669.566726500893
188.15	-347.857480341986	188.15	-992.166971606025	188.15	-668.994392280284
188.25	-352.413932786021	188.25	-996.914412510023	188.25	-668.324344191738
188.36	-356.878967382045	188.36	-1001.30087750301	188.36	-667.44648687315
188.46	-361.252584129033	188.46	-1005.326366585	188.46	-666.33493660203
188.56	-365.534783026987	188.56	-1008.96833106299	188.56	-665.084446257583
188.66	-369.742497554057	188.66	-1012.50020017994	188.66	-663.968445080917
188.76	-373.772661124008	188.76	-1015.92197393393	188.76	-662.833766390818
188.89	-377.625273737067	188.89	-1019.23365232597	188.89	-661.680410187282
188.99	-381.274451672084	188.99	-1022.43523535594	188.99	-660.508376470313
189.09	-384.837496499017	189.09	-1025.46326669301	189.09	-659.254208908792
189.2	-388.314408219003	189.2	-1028.31774633694	189.2	-657.900974026178
189.3	-391.705186831018	189.3	-1030.99867428693	189.3	-656.551738406624
189.4	-395.009832335063	189.4	-1033.61614590597	189.4	-655.316597412243
189.5	-398.174978865086	189.5	-1036.17016119392	189.5	-654.221434765523
189.61	-401.200626421087	189.61	-1038.66072015194	189.61	-653.148948895297
189.71	-404.069841526052	189.71	-1041.08782277694	189.71	-652.099139801564
189.81	-406.885690764057	189.81	-1043.46600109193	189.81	-651.086539504499
189.92	-409.648174134986	189.92	-1045.73998427395	189.92	-650.055877181145
190.02	-412.357291639978	190.02	-1047.90977232096	190.02	-649.060518698238
190.14	-415.013043278009	190.14	-1050.03882156495	190.14	-648.163920386892
190.24	-417.566883393079	190.24	-1052.12713200694	190.24	-647.383015723656
190.34	-420.018811985074	190.34	-1054.174703645	190.34	-646.614738124368
190.44	-422.368829055017	190.44	-1056.18153648197	190.44	-645.859087589034
190.55	-424.670300468051	190.55	-1058.10522045999	190.55	-645.073654062953
190.65	-426.923226225085	190.65	-1059.96099328001	190.65	-644.273675245367
190.76	-429.127606326006	190.76	-1061.74885494192	190.76	-643.507696792413
190.86	-431.28344077104	190.86	-1063.45427342603	190.86	-642.761186683916
190.96	-433.355271704045	190.96	-1065.13251955494	190.96	-642.089415742837
191.07	-435.343099126044	191.07	-1066.78359332693	191.07	-641.439018102445
191.17	-437.24692303806	191.17	-1068.40749474497	191.17	-640.809993762736
191.28	-439.115289094048	191.28	-1070.004223806	191.28	-640.20234272371
191.38	-440.948197294006	191.38	-1071.55385860494	191.38	-639.596143077191
191.48	-442.745647639981	191.48	-1073.05639913898	191.48	-639.026852678276
191.58	-444.507640131064	191.58	-1074.55425546493	191.58	-638.536881581661
191.68	-446.238113467984	191.68	-1076.03218988197	191.68	-638.110992088102
191.79	-447.897671907981	191.79	-1077.49020239203	191.79	-637.70063854146
191.89	-449.486315450031	191.89	-1078.92829299294	191.89	-637.305820941737
191.99	-451.039501950049	191.99	-1080.34646168596	191.99	-636.926539288931
192.13	-452.557231408036	192.13	-1081.72732292303	192.13	-636.545408035585
192.24	-454.039503823083	192.24	-1083.07087670494	192.24	-636.158488480158
192.34	-455.486319195984	192.34	-1084.377123031	192.34	-635.805176366489
192.45	-456.910920560063	192.45	-1085.66598381003	192.45	-635.505393602762
192.55	-458.285870457985	192.55	-1086.937459041	192.55	-635.22368233388
192.65	-459.611168889069	192.65	-1088.19154872401	192.65	-634.960042559841
192.75	-460.88287715304	192.75	-1089.42825286101	192.75	-634.714474280646
192.86	-462.140390994023	192.86	-1090.63215821493	192.86	-634.471564261454
192.96	-463.383710410994	192.96	-1091.80326478599	192.96	-634.218069469349
193.06	-464.612835403045	193.06	-1092.94157257602	193.06	-633.981427360981
193.17	-465.838192171987	193.17	-1094.06446713001	193.17	-633.779023483802
193.27	-467.033896994053	193.27	-1095.17194845	193.27	-633.614796539363
193.38	-468.199949870041	193.38	-1096.26401653497	193.38	-633.449350783816
193.48	-469.323107766058	193.48	-1097.34067138493	193.48	-633.28268621716
193.6	-470.430808140009	193.6	-1098.41264593001	193.6	-633.125535769784
193.7	-471.523050990072	193.7	-1099.45893707095	193.7	-632.946470141825
193.8	-472.599836318068	193.8	-1100.47954480694	193.8	-632.771373055769
193.9	-473.671884626015	193.9	-1101.48988237302	193.9	-632.615657746453
194.01	-474.722262439059	194.01	-1102.48994976996	194.01	-632.492567246793
194.15	-475.750969757087	194.15	-1103.47974699698	194.15	-632.374664100143
194.25	-476.747580379083	194.25	-1104.45927405294	194.25	-632.261948306504
194.36	-477.73797802904	194.36	-1105.43411763592	194.36	-632.160006561426
194.46	-478.722162706049	194.46	-1106.387877256	194.46	-632.041717872883
194.56	-479.700134409995	194.56	-1107.32055291396	194.56	-631.924015717424
194.66	-480.676884042055	194.66	-1108.22141167796	194.66	-631.796167164667
194.77	-481.652411601999	194.77	-1109.11145665102	194.77	-631.689601514466
194.9	-482.607900486073	194.9	-1109.99068782996	194.9	-631.57843504434
195	-483.532630191007	195	-1110.85910521695	195	-631.462667754285
195.1	-484.443534193019	195.1	-1111.72717311297	195.1	-631.352763946151
195.22	-485.340612491996	195.22	-1112.580359498	195.22	-631.229200699311
195.32	-486.223865089073	195.32	-1113.41866437294	195.32	-631.09197801376
195.43	-487.093291981978	195.43	-1114.23650103995	195.43	-630.954325797274
195.53	-487.959413670069	195.53	-1115.05026998998	195.53	-630.843365041885
195.64	-488.806247572029	195.64	-1115.85997122097	195.64	-630.742162271041
195.74	-489.628802788047	195.74	-1116.66560473395	195.74	-630.650717484748
195.84	-490.427079319034	195.84	-1117.47249286498	195.84	-630.574353019838
195.94	-491.219893767038	195.94	-1118.28063561495	195.94	-630.513068876308
196.05	-492.007246133994	196.05	-1119.07479528395	196.05	-630.441106857867
196.18	-492.789136417059	196.18	-1119.84450756995	196.18	-630.363985242117
196.29	-493.565944800025	196.29	-1120.60430449503	196.29	-630.301226949688
196.39	-494.316558973082	196.39	-1121.35418605601	196.39	-630.252831980576
196.49	-495.040978934981	196.49	-1122.09415225595	196.49	-630.199983731455
196.6	-495.728684189089	196.6	-1122.82868273894	196.6	-630.147161849097
196.7	-496.39565731502	196.7	-1123.55777750702	196.7	-630.094366333509
196.81	-497.041898313	196.81	-1124.26495493594	196.81	-630.024735378985
196.91	-497.667407182007	196.91	-1124.94489268795	196.91	-629.954058958935
197.01	-498.281222489027	197.01	-1125.59759076498	197.01	-629.882337073355
197.15	-498.879405531056	197.15	-1126.23828686401	197.15	-629.83532791854
197.25	-499.461956307982	197.25	-1126.86698098696	197.25	-629.797048915041
197.35	-500.028494639082	197.35	-1127.49631228701	197.35	-629.780139217759
197.46	-500.600132834052	197.46	-1128.12628076597	197.46	-629.784598826697
197.56	-501.176870893005	197.56	-1128.74463529602	197.56	-629.789138050625
197.66	-501.758708815032	197.66	-1129.34689623194	197.66	-629.793215944311
197.76	-502.356903505074	197.76	-1129.93306357293	197.76	-629.796832507754
197.86	-502.958211930036	197.86	-1130.51961894303	197.86	-629.816849546657
197.97	-503.562634089008	197.97	-1131.10656234198	197.97	-629.832154750776
198.07	-504.161131418073	198.07	-1131.69847149197	198.07	-629.847325842193
198.21	-504.757642618074	198.21	-1132.29534639299	198.21	-629.86236282091
198.31	-505.352167687988	198.31	-1132.89005158799	198.31	-629.85887332601
198.42	-505.944706629066	198.42	-1133.469947923	198.42	-629.837461235511
198.52	-506.542241265038	198.52	-1134.03503539598	198.52	-629.798126549411
198.62	-507.134345395002	198.62	-1134.59756513396	198.62	-629.762158958937
198.73	-507.721019019073	198.73	-1135.15753713693	198.73	-629.72561976254
198.83	-508.291005234014	198.83	-1135.71495140502	198.83	-629.688508960222
198.93	-508.857547073035	198.93	-1136.26713008898	198.93	-629.648148703268
199.03	-509.420644534998	199.03	-1136.80334026003	199.03	-629.586824238064
199.17	-509.980297621041	199.17	-1137.31900419396	199.17	-629.510384042161
199.27	-510.539182592083	199.27	-1137.81412189098	199.27	-629.418828115559
199.38	-511.086578943036	199.38	-1138.29582880999	199.38	-629.330548819176
199.48	-511.622486675037	199.48	-1138.76412494994	199.48	-629.232303120099
199.58	-512.139923965037	199.58	-1139.21901030994	199.58	-629.124091018322
199.69	-512.649317012006	199.69	-1139.67454311296	199.69	-629.019970735436
199.79	-513.150665817079	199.79	-1140.12513666296	199.79	-628.911679314786
199.89	-513.643970377984	199.89	-1140.57079095994	199.89	-628.809937260226
199.99	-514.132121242028	199.99	-1141.01418385201	199.99	-628.717422420474
200.13	-514.610127509059	200.13	-1141.46604827101	200.13	-628.651849549139
200.24	-515.07798917703	200.24	-1141.92638421503	200.24	-628.602792446595
200.34	-515.533029986045	200.34	-1142.39519168598	200.34	-628.570251112833
200.45	-515.985970441079	200.45	-1142.87307989196	200.45	-628.554834757094
200.56	-516.436810539062	200.56	-1143.34958453094	200.56	-628.543188532225
200.66	-516.885550283064	200.66	-1143.82470560395	200.66	-628.540303338678
200.76	-517.339736832014	200.76	-1144.28438488801	200.76	-628.532120954874
200.87	-517.799370185003	200.87	-1144.73420907996	200.87	-628.526904337469
200.97	-518.253929845059	200.97	-1145.17417818001	200.97	-628.513932982603
201.08	-518.700525267036	201.08	-1145.60429218602	201.08	-628.493206890285
201.2	-519.144147351994	201.2	-1146.03147858793	201.2	-628.471653548051
201.31	-519.584796099025	201.31	-1146.45041504798	201.31	-628.436403459443
201.41	-520.022471509037	201.41	-1146.86110156595	201.41	-628.387456624465
201.51	-520.457173582031	201.51	-1147.26292893192	201.51	-628.334724330934
201.61	-520.888283615022	201.61	-1147.66636144998	201.61	-628.291561425996
201.72	-521.315421425015	201.72	-1148.07139911795	201.72	-628.252977009193
201.82	-521.731039853989	201.82	-1148.47804193698	201.82	-628.218971080526
201.92	-522.135138902058	201.92	-1148.88341041899	201.92	-628.186664153235
202.03	-522.538239064033	202.03	-1149.28302491899	202.03	-628.151576580544
202.17	-522.940340342984	202.17	-1149.67688543595	202.17	-628.114327065031
202.27	-523.341442736069	202.27	-1150.05806448301	202.27	-628.068368301137
202.37	-523.743158306047	202.37	-1150.43188439597	202.37	-628.026569785321
202.49	-524.136448485024	202.49	-1150.79834517599	202.49	-627.988931517587
202.59	-524.521313275045	202.59	-1151.15744682203	202.59	-627.944933000882
202.7	-524.898371378072	202.7	-1151.513311391	202.7	-627.898696291872
202.8	-525.268002975054	202.8	-1151.85329972894	202.8	-627.837582235661
202.9	-525.630208068037	202.9	-1152.17741183494	202.9	-627.759978772088
203.01	-525.984986655089	203.01	-1152.48852719503	203.01	-627.677803953239
203.15	-526.342937988034	203.15	-1152.79112545795	203.15	-627.59553742589
203.25	-526.692805164089	203.25	-1153.08520662199	203.25	-627.512560487463
203.35	-527.034588182005	203.35	-1153.37077068796	203.35	-627.42849295597
203.45	-527.366674981977	203.45	-1153.65646396697	203.45	-627.351981142836
203.56	-527.698104129058	203.56	-1153.937708738	203.56	-627.278447325981
203.66	-528.028875624045	203.66	-1154.214504999	203.66	-627.197292254147
203.76	-528.358989466028	203.76	-1154.48273069501	203.76	-627.115650774464
203.86	-528.68844565603	203.86	-1154.75502497998	203.86	-627.046162041828
203.97	-529.012904272008	203.97	-1155.03138785493	203.97	-626.990438116394
204.07	-529.33236531203	204.07	-1155.31181931897	204.07	-626.939440432836
204.18	-529.636229527	204.18	-1155.59631937197	204.18	-626.893168991157
204.29	-529.935753821064	204.29	-1155.89269972702	204.29	-626.859435504281
204.39	-530.230938192062	204.39	-1156.20363823393	204.39	-626.840917820923
204.49	-530.521782641017	204.49	-1156.52048857999	204.49	-626.833309551613
204.59	-530.808287168043	204.59	-1156.847828487	204.59	-626.841188418437
204.7	-531.087316019011	204.7	-1157.18565795703	204.7	-626.875153672646
204.8	-531.358869194037	204.8	-1157.53397698802	204.8	-626.923948410453
204.9	-531.622946691982	204.9	-1157.89278557997	204.9	-626.987572631849
205.01	-531.883888436028	205.01	-1158.26054180297	205.01	-627.064484405954
205.13	-532.141694425036	205.13	-1158.62318743598	205.13	-627.140625511174
205.24	-532.39636466003	205.24	-1158.98072247796	205.24	-627.219131701899
205.34	-532.647899141011	205.34	-1159.32533521595	205.34	-627.2921912652
205.44	-532.903393509059	205.44	-1159.65434780094	205.44	-627.35712635236
205.55	-533.162847764061	205.55	-1159.96776023394	205.55	-627.40959704143
205.65	-533.426261907039	205.65	-1160.26557251394	205.65	-627.449603332404
205.76	-533.696771690984	205.76	-1160.54938074797	205.76	-627.478741330891
205.86	-533.974377117033	205.86	-1160.81857572499	205.86	-627.496401827651
205.96	-534.259078185073	205.96	-1161.07315744694	205.96	-627.495489181022
206.07	-534.55087489408	206.07	-1161.31466784293	206.07	-627.477545321885
206.19	-534.840222265075	206.19	-1161.55716513595	206.19	-627.456628471834
206.29	-535.127120297034	206.29	-1161.80064932394	206.29	-627.429602876481
206.39	-535.41156899098	206.39	-1162.04512040997	206.39	-627.396468535828
206.49	-535.686472705038	206.49	-1162.29373840395	206.49	-627.360385462557
206.6	-535.951831438979	206.6	-1162.53957582001	206.6	-627.314426169126
206.7	-536.207645193031	206.7	-1162.78263265701	206.7	-627.268135635621
206.8	-536.453913966056	206.8	-1163.02131280997	206.8	-627.219917756435
206.9	-536.696601176004	206.9	-1163.25622548902	206.9	-627.170381740805
207.02	-536.936325525062	207.02	-1163.487370692	207.02	-627.126623230402
207.13	-537.173087013002	207.13	-1163.71474842094	207.13	-627.088642225226
207.23	-537.416430620056	207.23	-1163.93961632502	207.23	-627.057696375123
207.34	-537.666356345994	207.34	-1164.16485388993	207.34	-627.036665166853
207.44	-537.922864191046	207.44	-1164.39046111702	207.44	-627.019585183985
207.55	-538.185954154073	207.55	-1164.613277993	207.55	-627.002677711258
207.65	-538.457120230078	207.65	-1164.84023200599	207.65	-626.992870236218
207.75	-538.73475035698	207.75	-1165.07132315598	207.75	-626.980617778776
207.86	-539.018844535008	207.86	-1165.30655144197	207.86	-626.965920338929
207.97	-539.303439349055	207.97	-1165.55468306001	207.97	-626.95754411296
208.07	-539.587916095002	208.07	-1165.81159595603	208.07	-626.951367044198
208.2	-539.872274773074	208.2	-1166.07729012696	208.2	-626.945895140027
208.31	-540.156515384069	208.31	-1166.35050792502	208.31	-626.941482810761
208.41	-540.444929913065	208.41	-1166.628369862	208.41	-626.935250569639
208.51	-540.726919109034	208.51	-1166.91087593892	208.51	-626.933161833088
208.62	-541.002482972999	208.62	-1167.19802615501	208.62	-626.935835303685
208.72	-541.270127510074	208.72	-1167.48761564895	208.72	-626.941066119366
208.82	-541.53146478302	208.82	-1167.77099810895	208.82	-626.940207968709
208.92	-541.786494790017	208.92	-1168.04817353602	208.92	-626.928968865841
209.03	-542.035217532089	209.03	-1168.31037573195	209.03	-626.909181865737
209.17	-542.278161322997	209.17	-1168.561726755	209.17	-626.884969025067
209.27	-542.515326163084	209.27	-1168.80222660393	209.27	-626.857824336448
209.38	-542.744070151002	209.38	-1169.03187527998	209.38	-626.826135739723
209.5	-542.960101302015	209.5	-1169.25256304603	209.5	-626.791793499019
209.6	-543.174018866011	209.6	-1169.46428990298	209.6	-626.754797614336
209.71	-543.385822842993	209.71	-1169.65924413796	209.71	-626.706808058053
209.81	-543.595513233981	209.81	-1169.83963061193	209.81	-626.650029692234
209.91	-543.803090038068	209.91	-1170.01409563795	209.91	-626.595750729581
210.02	-544.014603815071	210.02	-1170.182639215	210.02	-626.548263155965
210.15	-544.230514058995	210.15	-1170.34526134296	210.15	-626.496967720131
210.25	-544.450292455053	210.25	-1170.50196202194	210.25	-626.441864422075
210.36	-544.673939003019	210.36	-1170.65706284802	210.36	-626.387274857511
210.46	-544.904095604011	210.46	-1170.81210575202	210.46	-626.334740957327
210.57	-545.140762258029	210.57	-1170.96520046994	210.57	-626.276321897524
210.67	-545.383938965074	210.67	-1171.11634700098	210.67	-626.21155818482
210.77	-545.634782416982	210.77	-1171.27335705902	210.77	-626.148789846835
210.87	-545.883306426049	210.87	-1171.43623064396	210.87	-626.088016883565
210.98	-546.129510993069	210.98	-1171.60496775398	210.98	-626.026597393737
211.08	-546.367345557996	211.08	-1171.78253125701	211.08	-625.967494242394
211.19	-546.596350627055	211.19	-1171.96732504601	211.19	-625.909111323936
211.3	-546.816526201042	211.3	-1172.15934912099	211.3	-625.850291946973
211.4	-547.027872279045	211.4	-1172.35428188599	211.4	-625.79670070276
211.51	-547.231287644991	211.51	-1172.55058141097	211.51	-625.746795660419
211.61	-547.428770121087	211.61	-1172.74824769493	211.61	-625.706627379823
211.71	-547.620319706994	211.71	-1172.94728073796	211.71	-625.67665535425
211.82	-547.804779710077	211.82	-1173.14982524192	211.82	-625.659024284462
211.92	-547.992136318044	211.92	-1173.35272119294	211.92	-625.650574157777
212.02	-548.182389531007	212.02	-1173.55596859193	212.02	-625.650406189799
212.14	-548.375539348058	212.14	-1173.75660457299	212.14	-625.653559695016
212.24	-548.571281507066	212.24	-1173.95622524293	212.24	-625.661630779033
212.34	-548.763652590992	212.34	-1174.15483059995	212.34	-625.675776133239
212.44	-548.952652599041	212.44	-1174.35242064494	212.44	-625.686009570662
212.55	-549.137382747062	212.55	-1174.55722889395	212.55	-625.700564606697
212.65	-549.315845215006	212.65	-1174.76799769702	212.65	-625.718183591496
212.75	-549.488040002984	212.75	-1174.98472705302	212.75	-625.739170788847
212.85	-549.653967110999	212.85	-1175.20527226202	212.85	-625.767344914418
212.96	-549.815142000057	212.96	-1175.432793337	212.96	-625.805865980889
213.06	-549.970070678	213.06	-1175.66729027703	213.06	-625.855632772663
213.2	-550.118753145057	213.2	-1175.90876308202	213.2	-625.9186431102
213.3	-550.261493664038	213.3	-1176.15287309297	213.3	-625.990558332488
213.4	-550.404255651983	213.4	-1176.39085411099	213.4	-626.062612243247
213.51	-550.547039110029	213.51	-1176.62270613801	213.51	-626.133289380873
213.61	-550.689844036015	213.61	-1176.84019565797	213.61	-626.195850222581
213.71	-550.839276331089	213.71	-1177.04458031994	213.71	-626.251552418219
213.81	-550.991044011084	213.81	-1177.23586012494	213.81	-626.300091704005
213.92	-551.145147073044	213.92	-1177.41403507296	213.92	-626.335504663508
214.02	-551.300070058005	214.02	-1177.58051708199	214.02	-626.359203215445
214.16	-551.457306958014	214.16	-1177.73751101402	214.16	-626.373392221882
214.27	-551.616857772046	214.27	-1177.88501686994	214.27	-626.371465782347
214.37	-551.778722499989	214.37	-1178.02737331101	214.37	-626.362054543729
214.47	-551.943835531006	214.47	-1178.17334653296	214.47	-626.353924702308
214.59	-552.111668547013	214.59	-1178.32293653498	214.59	-626.348591719688
214.69	-552.282221551991	214.69	-1178.47614331799	214.69	-626.34456160325
214.8	-552.448888642061	214.8	-1178.63577476794	214.8	-626.34464223985
214.9	-552.615961805031	214.9	-1178.79994062196	214.9	-626.34694336536
215	-552.783441039082	215	-1178.96864087993	215	-626.350530592791
215.11	-552.951326347056	215.11	-1179.14046362193	215.11	-626.354520318122
215.22	-553.11806331099	215.22	-1179.31320398793	215.22	-626.356707679288
215.32	-553.28365193202	215.32	-1179.48686197496	215.32	-626.363698576758
215.43	-553.442041649078	215.43	-1179.66143758599	215.43	-626.371201024658
215.53	-553.592298076069	215.53	-1179.83979153996	215.53	-626.382075743806
215.63	-553.734949528007	215.63	-1180.02192383801	215.63	-626.396322734197
215.74	-553.869996003982	215.74	-1180.20351288294	215.74	-626.411174815733
215.84	-553.997437505018	215.84	-1180.38175078993	215.84	-626.423824101563
215.94	-554.12396239501	215.94	-1180.55852782095	215.94	-626.442211415683
216.05	-554.249570672027	216.05	-1180.73384397803	216.05	-626.467271145084
216.18	-554.373105647073	216.18	-1180.90769925993	216.18	-626.498474975073
216.32	-554.496121735042	216.32	-1181.08003532302	216.32	-626.53576456174
216.42	-554.618618936047	216.42	-1181.25085216695	216.42	-626.57913990507
216.53	-554.746647808997	216.53	-1181.41718692698	216.53	-626.618949776016
216.63	-554.88020835503	216.63	-1181.57617888301	216.63	-626.652333453765
216.74	-555.018669627998	216.74	-1181.72782803401	216.74	-626.680447629708
216.84	-555.162031630061	216.84	-1181.87645597595	216.84	-626.706059483949
216.95	-555.309395576046	216.95	-1182.02206270894	216.95	-626.729169016483
217.05	-555.454073101032	217.05	-1182.16464823297	217.05	-626.743725667434
217.16	-555.596064206043	217.16	-1182.30956568493	217.16	-626.755082573533
217.26	-555.736525582006	217.26	-1182.454670364	217.26	-626.761725978572
217.36	-555.875457228012	217.36	-1182.60002061402	217.36	-626.763714226473
217.47	-556.011491232994	217.47	-1182.74561643398	217.47	-626.761946101624
217.59	-556.144627595017	217.59	-1182.89442069101	217.59	-626.766072833087
217.69	-556.275170579056	217.69	-1183.04643338297	217.69	-626.776094420859
217.79	-556.403751128073	217.79	-1183.201654512	217.79	-626.790854173549
217.9	-556.530369244001	217.9	-1183.364431889	217.9	-626.8146999039
218	-556.655923710082	218	-1183.52653199997	218	-626.840766009924
218.13	-556.780414526088	218.13	-1183.687954844	218.13	-626.869052491621
218.23	-556.903841692019	218.23	-1183.84334728398	218.23	-626.893901948482
218.33	-557.031721854059	218.33	-1183.99485402199	218.33	-626.916828136712
218.44	-557.16253954904	218.44	-1184.142475057	218.44	-626.937831056308
218.55	-557.297662692008	218.55	-1184.28633449594	218.55	-626.956136029965
218.66	-557.437091281031	218.66	-1184.42643233993	218.66	-626.97174305769
218.76	-557.580521053069	218.76	-1184.56710725002	218.76	-626.988990800491
218.86	-557.727952008008	218.86	-1184.70835922494	218.86	-627.002362613653
218.97	-557.878052416072	218.97	-1184.845840452	218.97	-627.009026146041
219.08	-558.030822278056	219.08	-1184.98778444803	219.08	-627.015846999649
219.19	-558.179655692015	219.19	-1185.134191212	219.19	-627.022825174474
219.29	-558.324552659087	219.29	-1185.28506074392	219.29	-627.030264934299
219.4	-558.459996533998	219.4	-1185.44135316097	219.4	-627.039126395637
219.5	-558.587502777982	219.5	-1185.60165654299	219.5	-627.049329369726
219.6	-558.707071392064	219.6	-1185.76584678397	219.6	-627.060749749472
219.71	-558.818702376016	219.71	-1185.93392388402	219.71	-627.079993435344
219.81	-558.923090287976	219.81	-1186.10154918201	219.81	-627.102721766325
219.91	-559.019300742079	219.91	-1186.26872267794	219.91	-627.134451387136
220.02	-559.108665467988	220.02	-1186.43544437202	220.02	-627.173666836168
220.16	-559.191184465021	220.16	-1186.60301179	220.16	-627.221665640997
220.27	-559.273463633986	220.27	-1186.76861704796	220.27	-627.275639914769
220.37	-559.355502976018	220.37	-1186.93226014398	220.37	-627.334895098381
220.47	-559.444627670018	220.47	-1187.09298096098	220.47	-627.399405462305
220.57	-559.540837717009	220.57	-1187.25219141993	220.57	-627.469251195305
220.68	-559.645687531088	220.68	-1187.409891519	220.68	-627.544432297379
220.78	-559.759177114074	220.78	-1187.56608126	220.78	-627.618342868058
220.88	-559.88061190601	220.88	-1187.723484495	220.88	-627.69370676179
220.99	-560.010926294012	220.99	-1187.879240504	220.99	-627.760338077373
221.13	-560.150120277058	221.13	-1188.03334928793	221.13	-627.818236814815
221.24	-560.298193857079	221.24	-1188.18451331902	221.24	-627.864551030921
221.34	-560.453770593995	221.34	-1188.33554048399	221.34	-627.902088612549
221.44	-560.610162125045	221.44	-1188.48643078093	221.44	-627.931544118804
221.54	-560.760043270079	221.54	-1188.63718421301	221.54	-627.951983162706
221.67	-560.903414027052	221.67	-1188.79458217793	221.67	-627.970187143308
221.77	-561.038719983003	221.77	-1188.95868301797	221.77	-627.986214404533
221.87	-561.165961135089	221.87	-1189.12948673596	221.87	-628.001441384723
221.97	-561.285137486038	221.97	-1189.304269476	221.97	-628.019832593444
222.08	-561.401566499057	222.08	-1189.48589195793	222.08	-628.051573931891
222.19	-561.515879119042	222.19	-1189.67435418392	222.19	-628.096665400063
222.29	-561.628075347016	222.29	-1189.86965615295	222.29	-628.156661413572
222.4	-561.739531619992	222.4	-1190.07215466797	222.4	-628.231918775352
222.5	-561.856936303002	222.5	-1190.28184972797	222.5	-628.32243748541
222.63	-561.980289396047	222.63	-1190.49338819798	222.63	-628.417546941988
222.73	-562.10959089799	222.73	-1190.69998867792	222.73	-628.50983480147
222.84	-562.244840809058	222.84	-1190.90159282393	222.84	-628.599242719929
222.94	-562.390314353024	222.94	-1191.09820063602	222.94	-628.684394259037
223.04	-562.54601152807	223.04	-1191.28981211497	223.04	-628.758601054776
223.14	-562.70661487099	223.14	-1191.47642726	223.14	-628.821863107149
223.25	-562.871493435978	223.25	-1191.65719049397	223.25	-628.873324839353
223.35	-563.040647223033	223.35	-1191.82775400498	223.35	-628.908638438644
223.46	-563.214076233066	223.46	-1191.98776098892	223.46	-628.923171879659
223.56	-563.391780465054	223.56	-1192.13721144797	223.56	-628.916925162393
223.67	-563.56887002903	223.67	-1192.28145851594	223.67	-628.90056888859
223.77	-563.73982827904	223.77	-1192.420502196	223.77	-628.874734002811
223.88	-563.904655215083	223.88	-1192.55434248498	223.88	-628.839420505058
223.98	-564.059075616001	223.98	-1192.68843670795	223.98	-628.800085718351
224.08	-564.203089480088	224.08	-1192.82278486503	224.08	-628.756729642686
224.19	-564.33669680905	224.19	-1192.95738695496	224.19	-628.714242169281
224.3	-564.459897601978	224.3	-1193.09309855601	224.3	-628.678995519651
224.41	-564.576239946064	224.41	-1193.23426747894	224.41	-628.655337506541
224.52	-564.68572384199	224.52	-1193.38089372502	224.52	-628.647543352374
224.62	-564.788349289074	224.62	-1193.53297729492	224.62	-628.655613057152
224.73	-564.889006178078	224.73	-1193.69184141601	224.73	-628.680869849618
224.83	-564.99321115507	224.83	-1193.85652597202	224.83	-628.722353613267
224.93	-565.100964219027	224.93	-1194.02703096398	224.93	-628.776516260787
225.04	-565.212265370064	225.04	-1194.19789906794	225.04	-628.837900469164
225.16	-565.333227732026	225.16	-1194.36913028403	225.16	-628.9065062384
225.26	-565.463156744045	225.26	-1194.54072461201	225.26	-628.977443677277
225.36	-565.602052408053	225.36	-1194.71268205302	225.36	-629.045196141081
225.46	-565.746366634016	225.46	-1194.88500260593	225.46	-629.109763629817
225.57	-565.896099425004	225.57	-1195.05646915002	225.57	-629.169929022601
225.67	-566.051250779083	225.67	-1195.22708168597	225.67	-629.219579196733
225.77	-566.211820696026	225.77	-1195.39551698392	225.77	-629.258085482577
225.87	-566.370483997048	225.87	-1195.56273516093	225.87	-629.28640799665
225.98	-566.52670012204	225.98	-1195.72873621701	225.98	-629.308094826253
226.08	-566.680469071002	226.08	-1195.89352015294	226.08	-629.323145971389
226.18	-566.825677722022	226.18	-1196.05708696793	226.18	-629.331561432055
[truncated: 155,268 more rows]
