# Supplementary material for: Unveiling the domain-specific and RAS isoform-specific details of BRAF kinase regulation
Source: eLife. 2023 Dec 27;12:RP88836. doi: 10.7554/eLife.88836 (PMC10752582; doi:10.7554/eLife.88836)
Supplement: Figure 4—source data 4. — Also applies to plots presented in Supplementary file 1. [file elife-88836-fig4-data4.zip]

Archive with 48 entries (47 files):
- Figure 4- source data 4/
- __MACOSX/._Figure 4- source data 4
- Figure 4- source data 4/(BRAF_N2_BRAF-NT2-20s.mzXML) ExMS2_FinalTable.txt
- __MACOSX/Figure 4- source data 4/._(BRAF_N2_BRAF-NT2-20s.mzXML) ExMS2_FinalTable.txt
- Figure 4- source data 4/(BRAF_N2_BRAF-NT2-KRAS-270m.mzXML) ExMS2_FinalTable.txt
- __MACOSX/Figure 4- source data 4/._(BRAF_N2_BRAF-NT2-KRAS-270m.mzXML) ExMS2_FinalTable.txt
- Figure 4- source data 4/(BRAF_N2_BRAF-NT2-KRAS-15h.mzXML) ExMS2_FinalTable.txt
- __MACOSX/Figure 4- source data 4/._(BRAF_N2_BRAF-NT2-KRAS-15h.mzXML) ExMS2_FinalTable.txt
- Figure 4- source data 4/(BRAF_N2_BRAF-NT2-90m.mzXML) ExMS2_FinalTable.txt
- __MACOSX/Figure 4- source data 4/._(BRAF_N2_BRAF-NT2-90m.mzXML) ExMS2_FinalTable.txt
- Figure 4- source data 4/(BRAF_N2_BRAF-NT2-5m.mzXML) ExMS2_FinalTable.txt
- __MACOSX/Figure 4- source data 4/._(BRAF_N2_BRAF-NT2-5m.mzXML) ExMS2_FinalTable.txt
- Figure 4- source data 4/(BRAF_N2_BRAF-NT2-10m.mzXML) ExMS2_FinalTable.txt
- __MACOSX/Figure 4- source data 4/._(BRAF_N2_BRAF-NT2-10m.mzXML) ExMS2_FinalTable.txt
- Figure 4- source data 4/(BRAF_N2_BRAF-NT2-270m.mzXML) ExMS2_FinalTable.txt
- __MACOSX/Figure 4- source data 4/._(BRAF_N2_BRAF-NT2-270m.mzXML) ExMS2_FinalTable.txt
- Figure 4- source data 4/(BRAF_N2_BRAF-NT2-KRAS-5m.mzXML) ExMS2_FinalTable.txt
- __MACOSX/Figure 4- source data 4/._(BRAF_N2_BRAF-NT2-KRAS-5m.mzXML) ExMS2_FinalTable.txt
- Figure 4- source data 4/(BRAF_N2_BRAF-NT2-allD_24hRT.mzXML) ExMS2_FinalTable.txt
- __MACOSX/Figure 4- source data 4/._(BRAF_N2_BRAF-NT2-allD_24hRT.mzXML) ExMS2_FinalTable.txt
- Figure 4- source data 4/(BRAF_N2_BRAF-NT2-KRAS-10m.mzXML) ExMS2_FinalTable.txt
- __MACOSX/Figure 4- source data 4/._(BRAF_N2_BRAF-NT2-KRAS-10m.mzXML) ExMS2_FinalTable.txt
- Figure 4- source data 4/(BRAF_N2_BRAF-NT2-allD_24hRT.mzXML) ExMS2_FinalTable.xls
- __MACOSX/Figure 4- source data 4/._(BRAF_N2_BRAF-NT2-allD_24hRT.mzXML) ExMS2_FinalTable.xls
- Figure 4- source data 4/(BRAF_N2_BRAF-NT2-KRAS-90m.mzXML) ExMS2_FinalTable.txt
- __MACOSX/Figure 4- source data 4/._(BRAF_N2_BRAF-NT2-KRAS-90m.mzXML) ExMS2_FinalTable.txt
- Figure 4- source data 4/(BRAF_N2_BRAF-NT2-15h.mzXML) ExMS2_FinalTable.txt
- __MACOSX/Figure 4- source data 4/._(BRAF_N2_BRAF-NT2-15h.mzXML) ExMS2_FinalTable.txt
- Figure 4- source data 4/(BRAF_N2_BRAF-NT2-KRAS-20s.mzXML) ExMS2_FinalTable.txt
- __MACOSX/Figure 4- source data 4/._(BRAF_N2_BRAF-NT2-KRAS-20s.mzXML) ExMS2_FinalTable.txt
- Figure 4- source data 4/(BRAF_N2_BRAF-NT2-30m.mzXML) ExMS2_FinalTable.txt
- __MACOSX/Figure 4- source data 4/._(BRAF_N2_BRAF-NT2-30m.mzXML) ExMS2_FinalTable.txt
- Figure 4- source data 4/(BRAF_N2_BRAF-NT2-2-allH.mzXML) ExMS2_FinalTable.xls
- __MACOSX/Figure 4- source data 4/._(BRAF_N2_BRAF-NT2-2-allH.mzXML) ExMS2_FinalTable.xls
- Figure 4- source data 4/(BRAF_N2_BRAF-NT2-30m.mzXML) ExMS2_FinalTable.xls
- __MACOSX/Figure 4- source data 4/._(BRAF_N2_BRAF-NT2-30m.mzXML) ExMS2_FinalTable.xls
- Figure 4- source data 4/(BRAF_N2_BRAF-NT2-2-allH.mzXML) ExMS2_FinalTable.txt
- __MACOSX/Figure 4- source data 4/._(BRAF_N2_BRAF-NT2-2-allH.mzXML) ExMS2_FinalTable.txt
- Figure 4- source data 4/(BRAF_N2_BRAF-NT2-KRAS-60s.mzXML) ExMS2_FinalTable.txt
- __MACOSX/Figure 4- source data 4/._(BRAF_N2_BRAF-NT2-KRAS-60s.mzXML) ExMS2_FinalTable.txt
- Figure 4- source data 4/(BRAF_N2_BRAF-NT2-60s.mzXML) ExMS2_FinalTable.txt
- __MACOSX/Figure 4- source data 4/._(BRAF_N2_BRAF-NT2-60s.mzXML) ExMS2_FinalTable.txt
- Figure 4- source data 4/(BRAF_N2_BRAF-NT2-1-allH.mzXML) ExMS2_FinalTable.txt
- __MACOSX/Figure 4- source data 4/._(BRAF_N2_BRAF-NT2-1-allH.mzXML) ExMS2_FinalTable.txt
- Figure 4- source data 4/(BRAF_N2_BRAF-NT2-KRAS-30m.mzXML) ExMS2_FinalTable.xls
- __MACOSX/Figure 4- source data 4/._(BRAF_N2_BRAF-NT2-KRAS-30m.mzXML) ExMS2_FinalTable.xls
- Figure 4- source data 4/(BRAF_N2_BRAF-NT2-KRAS-30m.mzXML) ExMS2_FinalTable.txt
- __MACOSX/Figure 4- source data 4/._(BRAF_N2_BRAF-NT2-KRAS-30m.mzXML) ExMS2_FinalTable.txt
