# Supplementary material for: Unveiling the domain-specific and RAS isoform-specific details of BRAF kinase regulation
Source: eLife. 2023 Dec 27;12:RP88836. doi: 10.7554/eLife.88836 (PMC10752582; doi:10.7554/eLife.88836)
Supplement: Figure 4—source data 4. — Also applies to plots presented in Supplementary file 1. [file elife-88836-fig4-data4.zip › Figure 4- source data 4/(BRAF_N2_BRAF-NT2-allD_24hRT.mzXML) ExMS2_FinalTable.xls]

## Sheet: Sheet1
Sequence	START	END	Charge	ModMass	Monoisotopic m/z	maxND	maxD	RT Range(start, unit: min)	RT Range(end)	Centroid m/z	Delta Mass	Flag#1:Skip-tests	Flag#2:Unimodality check	Flag#3:Back exchange prediction check	Flag#4:Elution RT width check	Flag#5:Unique peptide RT/deltaD consistency check	Flag#6:Common-end peptides centroid subtraction check	Flag#7:Centroid shift within RT range check	Flag#8:Data multiple assignment check	Isotopic Envelope Amplitudes(start from this column(the Monoisotopic) to nonzero end):
GSSHHHHHHGTKTEEGKL	2	19	2	0	1008.48	6	16	4.24953	6.0883	1011.27	4.42909	1	0	-0.161662	7.79692	-1	1	0.116402		311404	2.25028e+06	1.93073e+07	5.64789e+07	1.08354e+08	1.43654e+08	1.42493e+08	1.04381e+08	5.87821e+07	2.35689e+07	5.57594e+06	338739	248301	60819.9	111079	22048.2	62747.9	70743.1	118896	58912.2	100888	47178.6	45749.6
GSSHHHHHHGTKTEEGKL	2	19	3	0	672.656	6	16	3.96112	5.2426	674.534	4.48045	1	0	-0.150691	5.15882	-1	1	0.0451312		955384	1.29269e+07	6.48846e+07	1.78504e+08	3.34098e+08	4.52684e+08	4.68936e+08	3.38656e+08	1.95872e+08	8.48192e+07	2.79903e+07	5.27482e+06	738732	193188	202443	3312.91	55447.9	259455	39111.3	72900.3	261601	45161.8	50807.9
GSSHHHHHHGTKTEEGKL	2	19	4	0	504.744	6	16	4.00997	5.73017	506.161	4.51613	1	0	-0.143067	7.23564	0	1	0.0894163		2.2297e+06	7.77832e+06	4.68451e+07	1.1618e+08	2.22931e+08	2.89644e+08	2.90878e+08	2.09465e+08	1.17206e+08	5.03096e+07	1.7327e+07	2.73734e+06	407802	11053.7	931681	13964.6	103168	0	1.08216e+07	65745.8	203513	15758.9	563517
GSSHHHHHHGTKTEEGKL	2	19	5	0	403.997	6	16	4.87047	5.06333	405.121	4.4693	1	0	-0.153072	0.00546132	-2	1	0.0310704		0	232931	2.04656e+06	5.82345e+06	1.21996e+07	1.59141e+07	1.6342e+07	1.22068e+07	6.57892e+06	2.80703e+06	610997	82853.2	0	16302.2	0	0	0	11970.8	16541.8	0	0	0	0
GSSHHHHHHGTKTEEGKLVIWINGDKGYNGL	2	32	4	0	862.178	8	29					-1
VIWINGDKGY	20	29	1	0	1164.6	5	8	7.73057	7.94997	1168.9	3.5795	1	0	0.421505	0.131066	1	1	0.291076		0	88834.8	5.4643e+06	1.65563e+07	2.35407e+07	2.03464e+07	1.02665e+07	1.99663e+06	259291	18434.4	97627.2	11924	26325.5	74997.3
VIWINGDKGY	20	29	2	0	582.806	5	8	7.68352	7.99703	585.04	3.75431	0.6	0					0.314659		419261	1.3635e+07	6.05487e+07	1.43239e+08	2.18259e+08	1.94501e+08	1.10456e+08	4.12462e+07	1.01699e+07	1.34133e+06	28419.3	787730	0	8.50372e+06
VIWINGDKGYNG	20	31	2	0	668.338	5	10	7.10003	7.17962	671.101	4.72206	1	0	0.506161	-0.530806		1	0.0280514		127218	676429	4.35074e+06	1.36531e+07	2.98659e+07	4.0394e+07	4.10632e+07	2.75238e+07	1.35785e+07	4.80376e+06	1.04368e+06	143108	2273.59	0	31911.3	0
VIWINGDKGYNGL	20	32	1	0	1448.75	5	11	8.70672	8.95782	1455.15	5.51969	1	0	0.607276	0.28113	1	1	0.267314		0	0	1.84215e+06	1.52424e+07	4.37817e+07	8.92201e+07	1.20673e+08	1.11942e+08	6.85265e+07	3.01623e+07	5.825e+06	235098	0	0	136656	1.87802e+06	2.8791e+06
VIWINGDKGYNGL	20	32	2	0	724.88	5	11	8.64425	8.98973	728.048	5.45955	1	0	0.58859	0.727927	1	1	0.0357524		1.57945e+07	7.70577e+07	2.198e+08	6.47373e+08	1.59376e+09	2.87007e+09	3.77086e+09	3.58252e+09	2.39332e+09	1.1909e+09	4.39717e+08	1.31048e+08	3.04425e+07	4.21918e+06	321872	287889	251875
VIWINGDKGYNGLAE	20	34	2	0	824.92	5	13	8.1236	8.40815	828.745	6.66264	0.6	0					0.0981923		4.11112e+06	548892	2.03311e+06	4.66575e+06	1.49722e+07	3.55427e+07	6.83489e+07	9.64586e+07	1.01467e+08	8.04149e+07	4.89047e+07	2.21937e+07	7.35695e+06	1.03815e+06	193837	0	114235	82475.3	42844
VIWINGDKGYNGLAEVGKKFEKDTG	20	44	3	0	913.476	7	23	8.94183	9.10138	918.066	12.1296	0.6	0					0.13609		0	78655.2	0	0	0	37007	182034	0	55931.8	718592	2.52244e+06	4.80379e+06	7.44673e+06	9.89995e+06	9.96548e+06	8.4063e+06	5.95565e+06	3.56992e+06	1.14917e+06	266989	12302.1	40342.3	0	85926.4	135591	0	0	0	0	0
VIWINGDKGYNGLAEVGKKFEKDTGIKV	20	47	3	0	1026.89	7	26	10.5689	10.5846	1031.92	13.2389	1	0	0.632566	-0.833063	1	1	0.266431		0	0	0	0	0	0	0	70399.5	0	82793.5	83960.9	295651	382753	568709	1.06502e+06	945084	829547	767087	518514	334187	167424	0	0	0	0	0	0	0	0	0
VIWINGDKGYNGLAEVGKKFEKDTGIKV	20	47	4	0	770.421	7	26	10.2842	10.6316	774.352	13.8719	1	0	0.715771	0.737316	1	1	0.187767		105843	90971.8	100395	515219	672430	778042	325212	261836	867188	518115	1.58052e+06	4.45287e+06	1.04544e+07	1.84998e+07	2.4701e+07	2.96211e+07	3.3454e+07	2.74206e+07	2.04444e+07	1.21643e+07	7.28411e+06	2.28981e+06	939613	96427.8	1.21149e+06	154926	66455.6	0	607254	96289.7
VIWINGDKGYNGLAEVGKKFEKDTGIKV	20	47	5	0	616.538	7	26	10.3646	10.4276	619.693	13.9197	1	0	0.722057	-0.609309	1	1	0.114012		41219.6	0	0	0	0	0	0	0	0	0	0	84340.2	209643	415911	1.14435e+06	1.182e+06	1.26784e+06	818807	625597	495321	173326	31310	0	0	26159.7	0	0	0	0	0
VIWINGDKGYNGLAEVGKKFEKDTGIKVTVEHPDKL	20	55	3	0	1333.38	9	33	9.60453	10.1078	1339.47	15.8592	1	0	0.534791	1.47501	1	1	0.183009		0	556794	385162	880970	5.28072e+06	4.61085e+06	7.74749e+06	1.0689e+07	8.50474e+06	6.11161e+06	4.10021e+06	5.83754e+06	1.0868e+07	1.95045e+07	3.8545e+07	6.59215e+07	9.62531e+07	1.32372e+08	1.53941e+08	1.51081e+08	1.36704e+08	1.09041e+08	8.05705e+07	4.91e+07	2.69167e+07	1.13289e+07	2.75681e+06	515150	182013	146276
VIWINGDKGYNGLAEVGKKFEKDTGIKVTVEHPDKL	20	55	4	0	1000.29	9	33	9.62028	10.1396	1004.84	15.8073	1	0	0.529413	1.55107	1	1	0.117202		57632.9	500185	1.09927e+06	1.00609e+07	2.35364e+07	2.52423e+07	4.32889e+07	4.70758e+07	4.6678e+07	3.38943e+07	3.63299e+07	3.6506e+07	5.31542e+07	9.14157e+07	1.68883e+08	2.71381e+08	3.96229e+08	5.24848e+08	5.94461e+08	5.88836e+08	5.52065e+08	4.49711e+08	3.26749e+08	2.04956e+08	1.2459e+08	7.133e+07	3.52628e+07	1.60011e+07	6.86782e+06	3.17974e+06
VIWINGDKGYNGLAEVGKKFEKDTGIKVTVEHPDKL	20	55	5	0	800.434	9	33	9.79245	10.1556	804.348	17.1685	1	0	0.670402	0.8114	1	1	0.118245		186587	196550	713450	3.10445e+06	6.25604e+06	1.08245e+07	1.07095e+07	1.20682e+07	1.14424e+07	8.67147e+06	1.17366e+07	8.85652e+06	1.81476e+07	3.70178e+07	7.2903e+07	1.09694e+08	1.5854e+08	2.05368e+08	2.33881e+08	2.31554e+08	2.01821e+08	1.60483e+08	1.14063e+08	7.32799e+07	4.32803e+07	4.90511e+07	1.10073e+07	4.11199e+06	1.23101e+06	391942
VIWINGDKGYNGLAEVGKKFEKDTGIKVTVEHPDKL	20	55	6	0	667.196	9	33	9.57302	10.1396	670.321	16.3458	1	0	0.58519	1.77482	1	1	0.0981305		94214.7	152331	453233	938058	2.86043e+06	3.58903e+06	4.29628e+06	4.27502e+06	4.16223e+06	2.96122e+06	2.34216e+06	4.89932e+06	1.03594e+07	2.47918e+07	5.12825e+07	8.87982e+07	1.23344e+08	1.67281e+08	1.91452e+08	1.94718e+08	1.88982e+08	1.41592e+08	1.05873e+08	6.89696e+07	3.97687e+07	1.84755e+07	8.22769e+06	4.12083e+06	1.40503e+06	921527
VIWINGDKGYNGLAEVGKKFEKDTGIKVTVEHPDKL	20	55	7	0	572.026	9	33	9.73	10.076	574.675	16.1341	1	0	0.563258	0.730451	1	1	0.0791769		30481.7	82018	40993.6	169472	146226	451924	196528	187785	72093.5	333159	266467	351393	835052	3.2574e+06	5.4273e+06	1.01769e+07	1.71962e+07	2.0435e+07	2.36994e+07	2.40628e+07	2.16543e+07	1.6519e+07	1.22218e+07	5.86806e+06	2.98643e+06	1.31504e+06	311132	0	73951.7	107636
INGDKGYNGLAEVGKKFEKDTGIKVTVEHPDKLEEKFPQVAA	23	64	3	0	1533.81	9	38					0
NGDKGYNGLAEVGKKFEKDTGIKVTVE	24	50	3	0	966.173	7	25	8.17097	8.34442	970.136	10.1888	1	0	0.28518	-0.0864544			0.0653324		2.79687e+06	2.1986e+06	3.57381e+06	5.63248e+06	8.59601e+06	1.75168e+07	3.64114e+07	7.15509e+07	1.24314e+08	1.99176e+08	2.66071e+08	3.23206e+08	3.45364e+08	3.10273e+08	2.39855e+08	1.76573e+08	1.08199e+08	5.56003e+07	2.81667e+07	1.2443e+07	3.79578e+06	561501	3.82362e+06	254426	183413	2.25205e+06	358592	389556	1.11508e+06	1.5379e+06
NGLAEVGKKFEKDTGIKVTVEHPDKL	30	55	3	0	951.522	7	23	8.23393	8.32853	956.519	13.3013	1	0	0.86884	-0.459719		-4	0.186482		7877.88	11871.9	3739.66	512.454	9294.2	53823.9	22280.8	47633	0	274325	2.16024e+06	4.41765e+06	6.55096e+06	8.72151e+06	8.42624e+06	7.73045e+06	5.7966e+06	5.18311e+06	3.77718e+06	2.62585e+06	1.40072e+06	973339	670569	25942.2	100753	67055.3	102469	12697.4	0	210200
NGLAEVGKKFEKDTGIKVTVEHPDKLEEKFPQVAATGDGPDIIF	30	73	4	0	1192.63	9	39	10.0282	10.5061	1197.98	18.5677	1	0	0.519449	1.35485		1	0.102207		0	0	7896.35	0	63010	0	146827	10393.9	116837	0	143429	8086.49	528337	0	2.8878e+06	1.41211e+06	1.02492e+07	1.06997e+07	2.20548e+07	2.53447e+07	3.58975e+07	3.76211e+07	3.78459e+07	3.29738e+07	2.71313e+07	1.7889e+07	1.07124e+07	4.3917e+06	2.0363e+06	609497
LAEVGKKFEKDTGIKVTVEHPDKL	32	55	3	0	894.501	7	21	6.87853	7.17962	898.35	9.94682	1	0	0.511123	0.517744	1	0	0.174505		0	107522	109662	42707.6	108588	199555	745276	2.72742e+06	7.26246e+06	1.3952e+07	2.05865e+07	2.65978e+07	2.48351e+07	2.0685e+07	1.4153e+07	7.09692e+06	3.16851e+06	664212	397427	0	0	0	0	0	0	0	0	0	0
LAEVGKKFEKDTGIKVTVEHPDKL	32	55	4	0	671.127	7	21					-1
LAEVGKKFEKDTGIKVTVEHPDKLEEKFPQVAATGDGPDIIF	32	73	5	0	920.091	9	37					-1
AEVGKKFEKDTG	33	44	2	0	654.843	5	10	3.23265	3.4414	657.684	4.91777	0.6	0					2.94266		34315.8	222096	667609	2.69333e+06	6.67768e+06	1.07507e+07	1.03376e+07	8.33269e+06	4.22492e+06	1.14826e+06	54246.4	0	0	12632.8	0	14416.5
AEVGKKFEKDTGIKV	33	47	2	0	824.967	5	13	5.9539	6.22872	828.781	6.65233	0.6	0					0.160566		324380	1.20791e+06	1.31689e+06	1.55035e+06	4.35996e+06	1.19944e+07	2.47989e+07	3.49011e+07	3.54944e+07	2.6841e+07	1.64158e+07	8.00992e+06	2.37793e+06	309122	34465.5	32853	0	0	0
AEVGKKFEKDTGIKV	33	47	3	0	550.314	5	13	5.9377	6.24493	552.845	6.61913	0.6	0					0.125336		724994	2.31664e+06	2.09683e+06	2.55209e+06	7.84569e+06	2.02611e+07	3.84345e+07	5.47172e+07	5.68921e+07	4.2366e+07	2.58434e+07	1.15433e+07	4.28084e+06	881428	23071.9	66177.1	0	0	68881.4
AEVGKKFEKDTGIKVTVEHPDKL	33	55	3	0	856.806	7	20	6.19623	6.62405	860.393	9.23568	1	0	0.470538	1.11768	1	0	0.116225		1.16283e+06	1.33198e+07	6.27186e+07	4.35191e+07	5.05713e+07	7.6153e+07	1.37574e+08	3.14713e+08	6.26069e+08	9.96137e+08	1.29259e+09	1.36892e+09	1.18991e+09	8.50859e+08	5.16671e+08	2.69787e+08	1.26528e+08	5.36237e+07	1.93836e+07	5.11881e+06	751306	54529.5	0	87443.8	543.509	7440.71	5529.95	0
AEVGKKFEKDTGIKVTVEHPDKL	33	55	4	0	642.856	7	20	6.2609	6.59207	645.549	9.2429	1	0	0.471772	0.660154	1	0	0.0816628		441482	5.39289e+06	1.11783e+07	1.90957e+07	2.02627e+07	3.15635e+07	5.95682e+07	1.40665e+08	2.79893e+08	4.44784e+08	5.59129e+08	5.83808e+08	5.01214e+08	3.53658e+08	2.16081e+08	1.13738e+08	5.33925e+07	2.10837e+07	1.3958e+07	1.55643e+06	358061	141265	84817.3	0	0	0	185621	45112.6
AEVGKKFEKDTGIKVTVEHPDKL	33	55	5	0	514.486	7	20	6.19623	6.57617	516.638	9.22969	1	0	0.469515	0.891008	1	0	0.0754575		24555.5	494668	2.06492e+06	3.17551e+06	5.47272e+06	5.11399e+06	1.48513e+07	3.69456e+07	6.8859e+07	1.11832e+08	1.43109e+08	1.50274e+08	1.25252e+08	8.54376e+07	5.30736e+07	2.68529e+07	1.19491e+07	4.11492e+06	537999	170898	0	18924.4	0	329470	321043	81879.5	53595.3	0
AEVGKKFEKDTGIKVTVEHPDKL	33	55	6	0	428.907	7	20	6.3713	6.46553	430.692	9.18663	1	0	0.462156	-0.461455	1	0	0.107745		0	0	59134.2	81491.4	57850.5	0	234066	291194	1.26394e+06	2.73679e+06	2.89262e+06	4.11111e+06	2.94665e+06	1.45884e+06	998087	270656	0	3851.17	0	0	25295	0	0	0	0	0	0	0
AEVGKKFEKDTGIKVTVEHPDKLEEKFPQVAATGDGPDIIF	33	73	3	0	1495.12	9	36	8.89437	9.54147	1501.4	16.1743	1	0	0.427818	2.15574	1	1	0.100765		117926	84788.5	182352	296090	513740	1.40445e+06	733457	3.02882e+06	3.06455e+06	2.41278e+06	4.45979e+06	1.00896e+07	2.06869e+07	4.74509e+07	9.42442e+07	1.47936e+08	2.19708e+08	2.92543e+08	3.31549e+08	3.39686e+08	3.17033e+08	2.56662e+08	1.80957e+08	1.2472e+08	7.31711e+07	3.93994e+07	1.95637e+07	6.88448e+06	2.261e+06	2.2683e+06
AEVGKKFEKDTGIKVTVEHPDKLEEKFPQVAATGDGPDIIF	33	73	4	0	1121.59	9	36	8.91017	9.58877	1126.32	16.219	1	0	0.432064	2.30485	1	1	0.061989		187279	397491	1.20113e+06	2.6555e+06	1.01072e+07	2.53605e+07	3.72192e+07	4.16126e+07	4.02208e+07	4.17441e+07	4.62516e+07	7.53182e+07	1.51263e+08	2.97984e+08	5.45817e+08	8.78747e+08	1.29871e+09	1.66835e+09	1.91634e+09	1.96716e+09	1.81366e+09	1.46357e+09	1.10147e+09	7.40594e+08	4.62689e+08	2.69246e+08	1.43325e+08	7.04572e+07	3.45936e+07	1.92554e+07
AEVGKKFEKDTGIKVTVEHPDKLEEKFPQVAATGDGPDIIF	33	73	5	0	897.474	9	36	8.91017	9.60453	901.24	16.1428	1	0	0.424833	2.37949	1	1	0.0486575		452408	311095	1.15124e+06	2.312e+06	4.16664e+06	8.60129e+06	1.33606e+07	1.62451e+07	1.80153e+07	1.89955e+07	2.08967e+07	3.66512e+07	7.54802e+07	1.53266e+08	2.85667e+08	4.89065e+08	6.85733e+08	8.88299e+08	1.02607e+09	1.03779e+09	9.5021e+08	7.9623e+08	5.86573e+08	3.92618e+08	2.42209e+08	1.43078e+08	7.16473e+07	3.5701e+07	1.64692e+07	4.88977e+06
AEVGKKFEKDTGIKVTVEHPDKLEEKFPQVAATGDGPDIIF	33	73	6	0	748.063	9	36	8.95782	9.41555	751.28	16.6195	1	0	0.470086	1.2593	1	1	0.152356		210481	177282	141203	279178	632159	632395	1.33099e+06	2.14067e+06	1.603e+06	2.17286e+06	2.55911e+06	4.04724e+06	1.32223e+07	2.5851e+07	4.94577e+07	8.59473e+07	1.27909e+08	1.64087e+08	1.94235e+08	1.92638e+08	1.76102e+08	1.46253e+08	1.03732e+08	7.26745e+07	4.29999e+07	2.5264e+07	1.19327e+07	5.10452e+06	1.76761e+06	805078
AEVGKKFEKDTGIKVTVEHPDKLEEKFPQVAATGDGPDIIF	33	73	7	0	641.34	9	36	9.13297	9.1958	643.896	15.2048	1	1	0.335772	-0.610098	1	0	0.213795		278407	57925.1	0	0	43418.9	40055.9	0	24081.9	36431.4	0	0	137246	109691	96279	321781	274282	1.23282e+06	1.58577e+06	1.76666e+06	1.63828e+06	1.78114e+06	645696	750290	173153	297462	42733.4	41892.3	0	0	0
VGKKFEKDTGIKVTVEHPDKL	35	55	3	0	790.113	6	18	5.80957	5.9861	793.403	8.46257	0.4	0					0.0496406		0	776589	370937	859203	6.33724e+06	2.48872e+06	6.57328e+06	2.58091e+07	2.20196e+07	2.94413e+07	4.65779e+07	2.71941e+07	1.83013e+07	2.35646e+07	4.9382e+06	1.89561e+06	5.35154e+06	27374.2	24229.5	824582	0	0	18954.3	27956.6	0
VGKKFEKDTGIKVTVEHPDKLEEKFPQVAATGDGPDIIF	35	73	4	0	1071.57	9	34	8.91017	9.1172	1076.01	15.1972	1	0	0.41993	0.0725243	1	1	0.188527		119106	37312.7	74232.4	85482.9	219072	111163	0	70794.4	70392.9	95315.2	161200	467825	2.181e+06	5.55686e+06	9.58978e+06	1.64058e+07	1.9077e+07	2.47806e+07	2.26941e+07	2.23179e+07	1.08604e+07	1.31928e+07	482028	4.05124e+06	0	1.31044e+06	4261.12	0	88923.9	470767
VGKKFEKDTGIKVTVEHPDKLEEKFPQVAATGDGPDIIF	35	73	5	0	857.458	9	34	8.98973	9.06967	861.125	15.7599	1	0	0.476493	-0.529149	1	0	0.135933		82754.1	0	36411.9	65679.9	0	38149.3	30078.6	0	171075	166712	70529.8	87261.9	351254	1.14389e+06	2.35614e+06	3.16853e+06	3.6922e+06	4.8043e+06	4.93843e+06	4.8983e+06	3.89587e+06	2.52561e+06	1.86615e+06	1.00096e+06	212001	0	63503.2	0	37840.9	51900.3
IKVTVEHPDKL	45	55	2	0	639.874	5	8	5.27508	5.52047	642.231	3.95022	1	0	0.579891	0.254068		1	0.0931719		36320.6	333863	1.59823e+06	4.94757e+06	9.16914e+06	1.00535e+07	6.73668e+06	2.51179e+06	795251	27699.4	0	3771.69	0	0
TVEHPDKL	48	55	1	0	938.494	4	5	6.68805	6.81565	942.777	3.73715	1	0	1.44686	-0.303502	-1	1	0.47284		344278	60076.3	72275.8	1.67042e+06	3.59373e+06	3.86011e+06	824258	37214.9	0	109019
TVEHPDKL	48	55	3	0	313.503	4	5	3.76868	3.99372	314.531	2.53911	0.4	0					0.129854		11296	366326	2.65728e+06	3.23695e+06	1.38087e+06	1.01812e+06	35166.1	0	108120	0
TVEHPDKLEEKFPQVAATGDGPDIIF	48	73	3	0	951.815	7	21	9.36823	9.73	955.483	9.29554	0.6	0					0.091983		359506	824282	978749	185320	609490	962581	6.28153e+06	1.76807e+07	2.5095e+07	5.85454e+07	7.90632e+07	7.69841e+07	6.77208e+07	5.19025e+07	3.32663e+07	1.70923e+07	5.38502e+06	1.7346e+06	61569.5	0	61142.5	54960.6	0	55773.3	12586	56361.1	56942.4	0	173226
LEEKFPQVAATGDGPDIIFWAHDRFGGYAQSGLLAEIT	55	92	4	0	1030.77	9	34	11.7741	12.0677	1036.08	18.7659	1	0	0.778679	0.482003			0.239001		308794	177010	0	86000	359121	331547	609962	632853	1.42663e+06	1.11165e+06	1.31358e+06	872947	1.66418e+06	1.67721e+06	3.17169e+06	7.32578e+06	1.78303e+07	3.7215e+07	6.66421e+07	1.00929e+08	1.35028e+08	1.66293e+08	1.74304e+08	1.63499e+08	9.65781e+07	3.01195e+07	7.75383e+06	6.01188e+06	604515	2.4907e+06
EEKFPQVAATGDGPDIIF	56	73	2	0	967.481	6	14	9.69872	10.1396	971.173	6.22287	1	0	0.411432	1.17977	1	1	0.0441954		2.2509e+06	2.26952e+07	6.93511e+07	2.21096e+08	5.75417e+08	1.3066e+09	2.24204e+09	2.82138e+09	2.66399e+09	1.89654e+09	1.03528e+09	4.59116e+08	1.74477e+08	5.59238e+07	1.34154e+07	1.86729e+06	143797	37177.6	290756	56379.5	283585
EEKFPQVAATGDGPDIIF	56	73	3	0	645.323	6	14	9.79245	9.99642	647.715	6.01452	1	0	0.360565	0.0580071	1	1	0.0815265		0	0	82684.5	659095	4.26813e+06	1.01827e+07	1.55032e+07	2.06763e+07	1.64513e+07	1.15408e+07	5.03819e+06	1.45222e+06	515606	134804	0	42978.5	0	0	0	0	0
WAHDRFGG	74	81	2	0	473.22	4	6	5.42255	5.76187	474.839	2.67191	1	0	0.41426	0.698735	1	1	0.048622		8.34841e+06	5.13013e+07	1.32886e+08	1.88471e+08	1.48005e+08	7.52582e+07	2.59024e+07	5.73069e+06	931290	45400.6	0
WAHDRFGG	74	81	3	0	315.816	4	6	5.43887	5.69838	316.917	2.73843	1	0	0.452151	0.320973	1	1	0.0824901		0	1.72327e+06	4.24372e+06	6.19649e+06	4.98486e+06	2.16955e+06	351922	821334	0	0	0
WAHDRFGGY	74	82	1	0	1108.5	5	7	6.89423	7.22705	1112.32	3.1474	1	0	0.428992	0.667965	1	1	0.110804		1.19422e+06	1.59154e+07	5.10343e+07	9.73417e+07	1.0613e+08	7.28431e+07	3.39326e+07	1.0824e+07	1.33291e+06	71125.4	0	0	0
WAHDRFGGY	74	82	2	0	554.752	5	7	6.87853	7.27435	556.667	3.15014	1	0	0.430332	0.966198	1	1	0.0471605		3.96776e+07	2.39631e+08	7.47531e+08	1.35893e+09	1.46833e+09	1.0293e+09	4.83878e+08	1.65241e+08	4.15646e+07	8.12814e+06	385966	38702.9	0
WAHDRFGGY	74	82	3	0	370.17	5	7	6.89423	7.25858	371.445	3.1449	1	0	0.42777	0.817239	1	1	0.0442636		2.37638e+06	1.99699e+07	6.49397e+07	1.15128e+08	1.31672e+08	8.91278e+07	3.93009e+07	1.29505e+07	2.92266e+06	500168	0	0	349756
WAHDRFGGYAQSGL	74	87	1	0	1564.73	5	12	7.58923	7.91868	1572.45	6.78571	1	0	0.824952	0.652027	1	1	0.259353		19155.4	0	0	0	3.80472e+06	1.87758e+07	4.21675e+07	6.19753e+07	6.37865e+07	4.48274e+07	2.32872e+07	9.64785e+06	1.38725e+06	446117	173344	134216	271427	116081
WAHDRFGGYAQSGL	74	87	2	0	782.868	5	12	7.57352	7.99703	786.726	6.77676	1	0	0.8224	1.09733	1	1	0.0738132		2.45808e+06	1.88245e+07	6.7349e+07	2.16855e+08	6.60886e+08	1.52149e+09	2.71118e+09	3.73351e+09	3.79372e+09	2.90482e+09	1.67347e+09	7.97151e+08	3.35899e+08	1.51907e+08	9.09945e+07	5.31367e+07	2.26709e+07	1.32941e+07
WAHDRFGGYAQSGL	74	87	3	0	522.248	5	12	7.57352	7.9813	524.783	6.66811	1	0	0.791455	1.02285	1	1	0.0466028		689188	5.13894e+06	2.42243e+07	8.46161e+07	2.51679e+08	5.91253e+08	1.04592e+09	1.44491e+09	1.42607e+09	1.10744e+09	6.25068e+08	2.78098e+08	1.00147e+08	3.17688e+07	1.27837e+07	7.03718e+06	2.0991e+06	910737
WAHDRFGGYAQSGLL	74	88	2	0	839.41	5	13	8.53442	9.10138	843.79	7.74887	1	0	0.92951	1.7764	1	1	0.427042		24179	4.55546e+06	1.36272e+07	5.15985e+07	1.42244e+08	3.63222e+08	7.2366e+08	1.20187e+09	1.55252e+09	1.68781e+09	1.48935e+09	1.03109e+09	5.18133e+08	1.85603e+08	4.86663e+07	9.43987e+06	2.28687e+06	886638	471174
WAHDRFGGYAQSGLL	74	88	3	0	559.943	5	13	8.64425	9.1172	562.676	7.1893	1	0	0.782387	1.33134	1	1	0.0530424		53354	1.64281e+06	7.88605e+06	2.75286e+07	8.3526e+07	2.23137e+08	4.45271e+08	7.11984e+08	8.4517e+08	7.7501e+08	5.23664e+08	2.89744e+08	1.2265e+08	4.25646e+07	1.06139e+07	615951	0	0	19221.6
WAHDRFGGYAQSGLLA	74	89	2	0	874.929	6	14					0
WAHDRFGGYAQSGLLA	74	89	3	0	583.622	6	14	8.34442	8.6286	586.574	7.80013	0.6	0					0.0742621		0	0	44836.3	174086	1.4727e+06	6.56373e+06	1.73408e+07	3.28188e+07	4.63436e+07	4.82575e+07	3.96634e+07	2.69088e+07	1.24212e+07	3.62695e+06	1.04029e+06	67165.2	19902.8	17354.3	0	325407	47352.2
YAQSGL	82	87	1	0	638.314	4	4	4.10712	4.39258	641.471	2.78437	1	0	1.27139	0.443816		1	0.148594		465031	8.51474e+06	3.01975e+07	5.00097e+07	3.98881e+07	1.23027e+07	1.05432e+06	60523.1	266957
AQSGLL	83	88	1	0	588.335	3	4	4.99895	5.45518	591.417	2.74933	1	0	1.24145	1.2522		1	0.0740407		4.89658e+06	3.88023e+07	1.23458e+08	1.9604e+08	1.38799e+08	4.57509e+07	7.73615e+06	132863
LAEITPDKA	88	96	1	0	957.525	4	6	4.00997	4.69502	962.035	3.95265	1	0	1.14384	2.33539	1	1	0.727869		0	3.01444e+06	2.05379e+07	5.11315e+07	8.28504e+07	8.23561e+07	5.02637e+07	1.86984e+07	3.6082e+06	117959	52229.3
LAEITPDKA	88	96	2	0	479.266	4	6	3.96112	4.37668	481.591	4.09228	1	0	1.22338	1.05969	1	1	0.0365331		1.09103e+06	2.20173e+07	1.06429e+08	2.96978e+08	5.23413e+08	5.5485e+08	3.53088e+08	1.37593e+08	3.68798e+07	7.60167e+06	529351
LAEITPDKAFQDKL	88	101	2	0	794.933	5	11	7.58923	7.91868	799.055	7.29904	1	0	1.16016	0.652027	1	1	0.141385		2.42287e+06	4.33431e+06	4.92161e+06	4.03706e+06	8.83633e+06	2.88161e+07	6.97316e+07	1.2174e+08	1.5239e+08	1.49317e+08	1.08164e+08	5.43052e+07	1.99458e+07	3.65405e+06	74867.1	791925	72561.5
LAEITPDKAFQDKL	88	101	3	0	530.291	5	11	7.69923	7.91868	533.077	7.4127	0.6	0					0.070255		47713.5	0	248242	443969	2.53663e+06	1.18908e+07	2.90832e+07	5.04608e+07	6.59982e+07	6.08305e+07	4.34241e+07	2.11122e+07	8.05785e+06	1.22035e+06	352021	192778	0
LAEITPDKAFQDKLYPFT	88	105	2	0	1049.05	6	14	9.46277	9.79245	1054.12	8.86014	0.6	0					0.149401		103935	135346	1812.61	0	161678	1.31535e+06	5.73225e+06	1.88052e+07	3.83407e+07	5.57295e+07	6.55228e+07	5.91331e+07	4.136e+07	2.22022e+07	7.73697e+06	1.63427e+06	257267	111994	0	236503	0
LAEITPDKAFQDKLYPFT	88	105	3	0	699.702	6	14	9.46277	9.80807	703.09	8.88067	0.6	0					0.0914866		48884.1	0	71616.1	256239	813760	3.93049e+06	1.35464e+07	3.31115e+07	6.40778e+07	9.8873e+07	1.17252e+08	1.02745e+08	7.61248e+07	4.18522e+07	1.597e+07	4.59252e+06	740608	38821	0	0	246590
LAEITPDKAFQDKLYPFTW	88	106	2	0	1142.09	6	15	11.1509	11.5606	1147.39	9.18632	1	0	0.985407	1.032	1	1	0.266715		47208.2	8.98893e+06	171246	2.22225e+07	597948	9.17145e+06	2.46733e+06	2.28904e+07	5.5062e+07	9.33809e+07	1.24622e+08	1.35689e+08	1.14499e+08	7.55528e+07	4.33143e+07	1.80323e+07	6.42978e+06	4.74119e+06	4.35847e+06	1.40548e+06	213697	239098
LAEITPDKAFQDKLYPFTW	88	106	3	0	761.728	6	15					-1
LAEITPDKAFQDKLYPFTWD	88	107	2	0	1199.6	7	16	10.7099	11.0406	1205.34	9.9881	0.6	0					0.0831617		0	16796.7	0	2.48565e+06	1.23992e+06	9.46618e+06	1.79614e+07	6.26393e+07	1.38749e+08	2.47815e+08	3.8145e+08	4.56957e+08	4.29426e+08	3.50742e+08	2.26681e+08	1.23874e+08	5.77339e+07	1.92012e+07	8.0629e+06	182023	85870.4	0	0	10470.4
LAEITPDKAFQDKLYPFTWD	88	107	3	0	800.07	7	16	10.7256	11.1036	803.881	9.95046	0.6	0					0.053254		178423	416127	4.45679e+06	1.08725e+07	1.40664e+07	3.12036e+07	6.85606e+07	1.67374e+08	3.71892e+08	6.86627e+08	1.00655e+09	1.21322e+09	1.18202e+09	9.51663e+08	6.23169e+08	3.33659e+08	1.46258e+08	5.45568e+07	1.72239e+07	4.46258e+06	729547	359972	664861	70043.4
LAEITPDKAFQDKLYPFTWDA	88	108	2	0	1235.12	7	17	10.8042	11.1351	1241.04	10.3228	1	0	0.967649	0.658891	1	1	0.108197		59973.6	0	0	252651	586305	1.64697e+06	5.34543e+06	1.82272e+07	4.36892e+07	8.88171e+07	1.38757e+08	1.81356e+08	1.85255e+08	1.64757e+08	1.17525e+08	6.67632e+07	3.34543e+07	1.17077e+07	2.86029e+06	260304	210188	197112	0	70262.2	78841.8
LAEITPDKAFQDKLYPFTWDA	88	108	3	0	823.749	7	17	10.8514	11.1509	827.829	10.7158	0.6	0					0.167255		94828	1.86828e+06	779749	3.34213e+06	8.07219e+06	9.21016e+06	2.22813e+07	5.67281e+07	1.31435e+08	2.5182e+08	4.01328e+08	5.31264e+08	5.3846e+08	4.73212e+08	3.69632e+08	2.00748e+08	9.86266e+07	1.84983e+08	1.50096e+07	3.95091e+06	6.76656e+07	108528	112477	2.28694e+06	31357.4
LAEITPDKAFQDKLYPFTWDAVRY	88	111	3	0	963.16	7	20					-1
LAEITPDKAFQDKLYPFTWDAVRYNGK	88	114	4	0	797.412	8	23	10.3165	10.7099	801.254	13.4182	0.6	0					0.0661047		291776	193501	0	838846	2.47576e+06	5.17414e+06	6.97568e+06	9.15854e+06	1.44025e+07	3.81425e+07	9.3023e+07	1.89498e+08	3.33292e+08	5.47048e+08	7.3023e+08	8.09782e+08	7.63206e+08	6.51456e+08	4.49563e+08	2.77094e+08	1.5313e+08	7.11553e+07	3.10272e+07	1.02578e+07	4.28323e+06	297894	212544	213004	3.84327e+06	203407
LAEITPDKAFQDKLYPFTWDAVRYNGKL	88	115	3	0	1100.57	8	24	10.4904	10.946	1105.91	13.9848	1	0	0.883826	1.2492	1	0	0.0636016		1.36185e+06	1.90037e+06	1.54944e+06	2.17302e+06	8.06508e+06	1.60729e+07	8.9142e+06	2.49852e+07	3.5238e+07	3.67254e+07	1.47553e+08	3.31345e+08	5.54749e+08	1.08256e+09	1.51804e+09	1.8228e+09	2.00869e+09	1.77247e+09	1.44308e+09	9.9362e+08	5.80106e+08	3.20804e+08	1.50728e+08	5.83659e+07	2.23616e+07	4.98628e+06	402096	446719	125287	134545
LAEITPDKAFQDKLYPFTWDAVRYNGKL	88	115	4	0	825.683	8	24	10.4904	10.8672	829.658	13.8751	1	0	0.868197	0.876175	1	0	0.122361		257428	58160.8	335661	1.8512e+07	7.72589e+06	1.34977e+07	1.93589e+07	1.02559e+08	3.43374e+07	6.56537e+07	1.49817e+08	3.82165e+08	6.36151e+08	1.10197e+09	1.51895e+09	1.95956e+09	2.07707e+09	1.83887e+09	1.47305e+09	1.03066e+09	6.05766e+08	3.22597e+08	1.50998e+08	5.46976e+07	2.103e+07	6.49545e+06	816629	1.16034e+06	93460.3	921515
LAEITPDKAFQDKLYPFTWDAVRYNGKL	88	115	5	0	660.748	8	24	10.5061	10.8987	663.95	13.9873	1	0	0.88418	0.950891	1	0	0.0578147		49135.9	67038.7	200096	265674	138905	395370	514581	952049	1.24308e+06	3.08655e+06	8.25622e+06	2.26029e+07	4.63074e+07	7.86452e+07	1.14589e+08	1.41036e+08	1.4825e+08	1.28125e+08	1.04223e+08	6.94101e+07	4.14145e+07	2.1588e+07	9.79932e+06	2.79556e+06	500689	138980	50648.4	59981.9	116074	561163
AEITPDKA	89	96	1	0	844.441	4	5	3.07082	3.36057	848.456	3.53167	1	0	1.30639	0.464093		1	0.208851		47974.4	2.05276e+06	1.05161e+07	2.52283e+07	3.4481e+07	2.48794e+07	1.07087e+07	1.98457e+06	23943.5	15182.9
AEITPDKAFQDKL	89	101	2	0	738.391	5	10	6.9729	7.30588	742.251	6.84656	1	0	1.2323	0.668754	1	1	0.127248		112751	90714.9	137060	786412	5.54004e+06	1.88964e+07	3.96939e+07	5.97102e+07	6.51699e+07	4.76603e+07	2.60266e+07	9.24982e+06	2.26995e+06	64303.6	29297.7	0
AEITPDKAFQDKL	89	101	3	0	492.596	5	10	7.03618	7.29012	495.158	6.81259	1	0	1.22069	0.294542	1	1	0.117119		0	0	124376	252851	1.43482e+06	6.26725e+06	1.23086e+07	1.84471e+07	1.92028e+07	1.41294e+07	7.17004e+06	2.59052e+06	367257	29428	459464	0
AEITPDKAFQDKLYPFT	89	105	2	0	992.507	6	13	9.13297	9.36823	997.208	8.18979	1	0	1.04543	0.206177	1	1	0.129823		95250.9	11027.3	0	0	75989.8	717540	4.32536e+06	1.35099e+07	2.4338e+07	2.82028e+07	3.03808e+07	2.10903e+07	1.08091e+07	2.33157e+06	278617	0	66615.5	0	0	97689.3
AEITPDKAFQDKLYPFT	89	105	3	0	662.007	6	13	9.13297	9.32107	665.193	8.34609	1	0	1.08653	-0.0171034	1	1	0.0927097		62670.3	64776.3	0	0	117577	574402	4.26006e+06	1.06131e+07	2.0138e+07	2.74977e+07	2.56177e+07	1.87822e+07	1.17934e+07	4.42991e+06	938127	30920.7	0	0	0	95810.5
AEITPDKAFQDKLYPFTW	89	106	2	0	1085.55	6	14	10.8987	11.1979	1090.67	8.91143	1	0	1.06781	0.509065	1	1	0.136722		0	0	104327	139052	54124.4	1.07134e+06	5.94416e+06	1.51599e+07	3.56798e+07	5.21381e+07	6.34379e+07	5.75339e+07	4.04465e+07	2.22826e+07	9.56547e+06	3.30099e+06	0	0	0	333472	0
AEITPDKAFQDKLYPFTW	89	106	3	0	724.033	6	14	10.8987	11.2609	727.442	8.8833	1	0	1.06094	0.806903	1	1	0.0690414		0	20945.4	37205.7	111786	499774	3.46362e+06	1.16808e+07	3.28589e+07	6.66615e+07	9.98003e+07	1.13628e+08	1.06476e+08	7.68664e+07	4.43912e+07	1.79377e+07	5.80369e+06	1.17319e+06	113886	24219.4	52060.1	0
AEITPDKAFQDKLYPFTWD	89	107	2	0	1143.06	6	15	10.4904	10.8042	1148.45	9.38738	1	0	1.03122	0.578021	1	1	0.0967876		0	0	16824.1	499119	477029	5.4112e+06	1.24174e+07	4.51864e+07	9.43049e+07	1.57409e+08	2.13773e+08	2.21535e+08	1.88358e+08	1.22816e+08	6.68638e+07	2.78255e+07	5.2327e+06	1.75758e+06	0	521682	0	0
AEITPDKAFQDKLYPFTWD	89	107	3	0	762.376	6	15	10.4904	10.82	765.97	9.38012	1	0	1.02957	0.65258	1	1	0.054538		46941.5	184180	1.04178e+06	3.41697e+06	7.42272e+06	1.3273e+07	3.76088e+07	9.36324e+07	1.98645e+08	3.20208e+08	4.30505e+08	4.63074e+08	3.79473e+08	2.64997e+08	1.36866e+08	5.92242e+07	2.37121e+07	7.00577e+06	1.80971e+06	252904	40537.1	463368
AEITPDKAFQDKLYPFTWDA	89	108	2	0	1178.58	7	16	10.5689	10.757	1184.36	10.1112	0.6	0					0.187644		0	0	0	128254	486415	1.03066e+06	2.3206e+06	1.07775e+07	2.50675e+07	4.23887e+07	5.99184e+07	7.14854e+07	6.85255e+07	4.8443e+07	3.28538e+07	1.34634e+07	3.20429e+06	688952	2.38849e+06	30378.2	5.54839e+06	52351.9	7.0577e+06	135995
AEITPDKAFQDKLYPFTWDA	89	108	3	0	786.055	7	16	10.5532	10.8672	789.829	9.87324	0.6	0					0.157072		5812.12	122608	240178	843084	1.36951e+06	2.58327e+06	1.05473e+07	3.03493e+07	7.06507e+07	1.23685e+08	1.71033e+08	2.00301e+08	1.91298e+08	1.39413e+08	8.82488e+07	4.85574e+07	2.52441e+07	9.13258e+06	2.96775e+06	789839	0	77722.2	34251.9	0
AEITPDKAFQDKLYPFTWDAVRYNGKL	89	115	3	0	1062.88	8	23	10.3004	10.7413	1067.97	13.3342	0.6	0					0.0711177		619113	0	3.57135e+06	737152	3.88554e+06	1.63543e+07	8.06873e+06	1.02449e+07	2.79284e+07	4.48339e+07	1.10585e+08	2.41587e+08	4.30893e+08	6.76192e+08	8.72487e+08	1.00447e+09	9.37354e+08	7.78278e+08	5.57258e+08	3.38726e+08	1.83531e+08	8.73559e+07	3.58555e+07	81581.4	1.52911e+06	223364	0	26138.5	133358	483083
AEITPDKAFQDKLYPFTWDAVRYNGKL	89	115	4	0	797.412	8	23	10.3165	10.7099	801.254	13.4182	0.6	0					0.0661047		291776	193501	0	838846	2.47576e+06	5.17414e+06	6.97568e+06	9.15854e+06	1.44025e+07	3.81425e+07	9.3023e+07	1.89498e+08	3.33292e+08	5.47048e+08	7.3023e+08	8.09782e+08	7.63206e+08	6.51456e+08	4.49563e+08	2.77094e+08	1.5313e+08	7.11553e+07	3.10272e+07	1.02578e+07	4.28323e+06	297894	212544	213004	3.84327e+06	203407
EITPDKAFQDKLYPFTWDAVRYNGKL	90	115	3	0	1039.2	8	22	10.4118	10.6943	1043.58	11.2253	1	1	0.636155	0.429615		-4	0.408048		102426	2.77518e+07	2.68846e+06	19850.4	6.64509e+06	953916	160220	579939	363339	3.08788e+06	8.02283e+06	1.70868e+07	3.15213e+07	4.32129e+07	5.14264e+07	4.74435e+07	4.11926e+07	2.94086e+07	1.63815e+07	1.00287e+07	2.45884e+06	352262	600216	10331.1	155970	75269.7	0	0	391967	0
ITPDKAFQDKLYPFTWDAVRYNGKL	91	115	3	0	996.187	7	21					-1
FQDKLYPFT	97	105	2	0	579.795	5	6	8.4872	8.78478	581.729	3.13891	0.6	0					0.383499		42449.1	448776	5.91978e+06	1.69425e+07	2.15351e+07	1.32149e+07	3.47072e+06	76219.7	0	100970	0	48620.8
FQDKLYPFTW	97	106	1	0	1344.66	5	7	11.3553	11.3866	1352.64	7.11939	0.4	0					1.90738		0	0	0	0	0	186607	66438.9	0	68561.1	248566	199806	0	0
FQDKLYPFTW	97	106	2	0	672.835	5	7	11.0879	11.4658	675.176	3.8209	1	0	0.757844	0.881698	0	1	0.0695647		705993	7.15856e+06	2.84166e+07	7.94485e+07	1.43679e+08	1.53363e+08	9.91185e+07	4.35484e+07	1.18275e+07	1.56795e+06	44463.5	19881.8	0
FQDKLYPFTWD	97	107	1	0	1459.69	5	8					-1
FQDKLYPFTWD	97	107	2	0	730.348	5	8	10.5218	10.8829	732.957	4.29654	1	0	0.727853	0.802012	1	0	0.0311637		3.94015e+06	2.03916e+07	6.3945e+07	1.80198e+08	3.72163e+08	4.88296e+08	4.12373e+08	2.45353e+08	1.04009e+08	3.42318e+07	8.00972e+06	1.18536e+06	411577	73066.7
FQDKLYPFTWDA	97	108	2	0	765.867	5	9	10.6943	10.9145	768.696	4.69846	1	0	0.676526	0.134696		0	0.0667388		428927	824652	9.67841e+06	2.60689e+07	6.46144e+07	9.72967e+07	9.72158e+07	6.82118e+07	3.51372e+07	1.42374e+07	3.6295e+06	198683	73760.2	0	43252.5
FQDKLYPFTWDAVRYNGKL	97	115	2	0	1181.1	7	16	10.5375	10.757	1184.76	5.84389	0.6	1					0.414996		0	1.21476e+06	9.9251e+06	2.50675e+07	4.41713e+07	6.223e+07	7.50486e+07	7.27861e+07	5.27483e+07	3.67916e+07	1.46939e+07	8.5929e+06	1.13289e+06	5.30576e+06	71211.1	2.53833e+07	30888.4	1.09748e+07	126724	1.49786e+06	721431	1.85681e+06	0	240124
FQDKLYPFTWDAVRYNGKL	97	115	3	0	787.739	7	16	10.2518	10.82	790.437	6.62978	0.6	0					0.473019		1.52641e+06	9.4198e+06	3.49043e+07	8.36716e+07	1.40493e+08	2.15295e+08	3.01017e+08	3.80135e+08	4.03952e+08	3.98705e+08	3.26216e+08	2.411e+08	1.42183e+08	7.29265e+07	3.34021e+07	1.14947e+07	4.1275e+06	539813	1.16219e+06	263530	384032	302534	338836	599410
FQDKLYPFTWDAVRYNGKL	97	115	4	0	591.056	7	16	10.2518	10.5375	593.437	8.05919	1	0	0.613804	0.444842	0	1	0.0572892		17079.6	0	74714.7	496055	874343	3.04566e+06	9.10956e+06	1.88934e+07	2.96585e+07	3.97876e+07	3.51227e+07	2.85804e+07	1.9033e+07	9.4949e+06	3.52022e+06	655280	69631.5	25583	16921.4	23525.3	0	42606.2	0	0
DKLYPFTWD	99	107	2	0	592.785	5	6	9.8862	10.2518	594.743	3.17251	1	0	0.699429	0.823235		1	0.138464		0	222785	3.3642e+06	8.26457e+06	1.0751e+07	7.54335e+06	2.21375e+06	135046	0	17455	0	0
DKLYPFTWDA	99	108	2	0	628.303	5	7	9.99642	10.1078	630.416	3.44188	0.6	0					0.352087		4586.77	0	359063	1.20878e+06	1.87232e+06	1.62834e+06	542737	55739.7	22327	0	0	0	21983.3
DKLYPFTWDAVRYNGKL	99	115	3	0	696.03	6	14	9.82367	10.1078	698.843	7.15487	0.6	0					0.149278		0	0	62784.4	102898	150510	1.67019e+06	4.54223e+06	9.43685e+06	1.13039e+07	1.05952e+07	7.41833e+06	3.27191e+06	742184	85824.8	28666.8	40177.4	122840	112487	87660.6	120193	145124
YPFTWD	102	107	1	0	828.356	4	4	9.57302	9.99642	831.161	2.27417	1	0	0.835434	1.09677		1	0.235948		1.75235e+06	1.18282e+07	3.52724e+07	4.31834e+07	2.49015e+07	4.9678e+06	772987	217289	159472
YPFTWDAVRYNGKL	102	115	2	0	865.438	6	12	9.68302	9.90187	869.213	6.4754	0.6	0					0.156753		0	0	65943.8	144704	2.72361e+06	1.00517e+07	1.84963e+07	2.48269e+07	2.20403e+07	1.58455e+07	7.25259e+06	2.32627e+06	346840	123235	228451	174073	1.15081e+06	83212.6	78792
YPFTWDAVRYNGKL	102	115	3	0	577.295	6	12	9.60453	9.87057	579.775	6.36504	0.6	0					0.109032		58828.5	0	0	571674	3.58981e+06	1.06421e+07	2.08686e+07	2.64123e+07	2.44674e+07	1.67659e+07	8.73178e+06	2.78129e+06	585343	94930.3	48826	399859	0	0	34048.9
WDAVRYNGKL	106	115	2	0	611.322	5	8	7.03618	7.33762	613.511	3.64042	0.6	0					0.494036		943052	1.75266e+07	7.49558e+07	1.79919e+08	2.53875e+08	2.35747e+08	1.30481e+08	5.61495e+07	1.1899e+07	3.29258e+06	150485	156314	101871	80630.8
DAVRYNGKL	107	115	1	0	1035.56	4	7	4.8545	5.16113	1039.58	3.42595	1	0	0.565001	0.544016	1	1	0.131524		0	1.40456e+06	1.10754e+07	2.51675e+07	3.30035e+07	2.32277e+07	1.02812e+07	2.46001e+06	260236	0	0	37792.5
DAVRYNGKL	107	115	2	0	518.283	4	7	4.80647	5.17758	520.307	3.44948	1	0	0.576489	0.849271	1	1	0.0389891		4.81521e+06	5.1678e+07	2.24737e+08	5.14105e+08	6.426e+08	4.89934e+08	2.18817e+08	6.71257e+07	1.63124e+07	2.8517e+06	168158	28681.6
AVRYNGKL	108	115	1	0	920.531	4	6	4.47252	4.8225	924.586	3.51319	1	0	0.893501	0.749229	1	1	0.0851185		335429	1.10652e+07	4.83743e+07	1.11272e+08	1.47099e+08	1.10352e+08	5.11035e+07	1.41182e+07	1.45314e+06	29258.5	0
AVRYNGKL	108	115	2	0	460.769	4	6	4.45638	4.8545	462.822	3.56466	1	0	0.922822	0.977085	1	1	0.037985		1.78485e+07	1.60511e+08	6.98298e+08	1.64921e+09	2.23799e+09	1.71053e+09	8.00064e+08	2.33803e+08	5.21749e+07	8.41275e+06	524969
AVRYNGKLIAYPIAVEA	108	124	3	0	616.684	6	14	7.9813	8.34442	618.643	4.75418	1	0	0.0528689	0.8114		1	0.133142		129981	171418	545453	3.80385e+06	1.12262e+07	1.87031e+07	2.03096e+07	1.56702e+07	7.09296e+06	1.94885e+06	399953	135690	66472.6	62156.5	93091.3	60223.7	186733	58080.2	2484.1	0	129862
VRYNGKL	109	115	2	0	425.251	4	5	4.2812	4.72672	427.203	3.40461	1	0	1.21954	1.20147	1	1	0.0496523		8.03187e+06	9.12038e+07	3.78365e+08	8.31365e+08	1.04069e+09	7.10384e+08	2.73887e+08	6.61106e+07	1.26081e+07	1.46096e+06
VRYNGKL	109	115	3	0	283.836	4	5	4.29707	4.63177	285.119	3.34884	1	0	1.18141	0.67688	1	1	0.0466759		20157.4	2.87883e+06	1.6235e+07	4.01045e+07	4.70063e+07	3.08917e+07	1.05376e+07	1.39325e+06	74975.8	0
RYNGKL	110	115	2	0	375.716	4	4	4.31303	4.98288	377.439	3.00602	1	0	1.46078	2.26343		1	0.132655		33017.3	5.58861e+06	2.46114e+07	4.35291e+07	4.06007e+07	1.93818e+07	5.09549e+06	269208	0
IAYPIA	116	121	1	0	647.376	4	3	5.85742	6.17982	647.928	0.146975	1	0	-0.940356	0.618654	1	1	0.385648		1.00327e+09	4.06121e+08	8.87275e+07	1.46568e+07	3.27511e+06	3.07686e+07	8.58157e+06	1.46076e+06
IAYPIA	116	121	2	0	324.192	4	3	6.00212	6.16353	324.518	0.246966	0.4	0					0.324698		2.68689e+06	667115	939581	0	52847.6	0	0	10455.8
IAYPIAV	116	122	2	0	373.726	4	4	7.55785	7.69923	373.888	-0.143573	1	0	-1.23049	-0.238253		1	0.205659		1.62802e+06	668830	0	27340.5	0	0	0	0	0
IAYPIAVE	116	123	1	0	875.487	4	5	6.79983	7.17962	876.692	0.666334	0.4	0					0.0464081		4.08841e+08	9.74784e+08	4.39625e+08	1.24507e+08	3.04068e+07	5.69638e+06	634022	44884.8	0	0
IAYPIAVE	116	123	2	0	438.247	4	5	6.87853	7.13195	438.747	0.461852	1	0	-0.792091	0.292096	1	1	0.667663		6.65287e+06	1.09487e+07	4.53645e+06	576626	24742.5	0	0	0	13790.8	88803.6
IAYPIAVEA	116	124	1	0	946.524	4	6	7.08407	7.43238	948.266	1.1634	1	0	-0.445069	0.741339	1	1	0.047437		1.1707e+09	3.88584e+09	3.9092e+09	1.72988e+09	4.82876e+08	1.16746e+08	3.1363e+07	9.6068e+06	1.35172e+06	0	0
IAYPIAVEA	116	124	2	0	473.766	4	6	7.10003	7.40093	474.533	0.956787	1	0	-0.562768	0.516876	1	1	0.026198		8.26793e+07	2.1143e+08	1.81346e+08	6.79445e+07	1.78677e+07	2.43123e+06	150125	0	0	0	0
IAYPIAVEAL	116	125	2	0	530.308	4	7					0
EALSLIYNKDLLPNPPKTWEEIPALDKELKAKGKSALM	123	160	4	0	1066.84	9	32					-1
ALSLIYNKDLLPNPPKT	124	140	2	0	949.043	6	12	8.34442	9.07493	951.965	4.69493	1	0	0.229438	2.55062	1	1	0.0725516		3.12964e+06	8.34024e+06	7.68331e+06	5.19818e+07	2.13988e+08	5.31833e+08	6.70556e+08	4.31497e+08	1.39828e+08	2.39984e+07	2.80823e+06	2.47666e+06	715647	132236	411362	308490	376792	245980	485562
ALSLIYNKDLLPNPPKT	124	140	3	0	633.031	6	12	8.34442	9.05375	634.995	4.74221	1	0	0.242906	2.45034	1	1	0.0930671		838499	735543	2.05474e+06	1.23476e+07	5.92475e+07	1.5019e+08	1.94573e+08	1.25353e+08	4.07074e+07	5.35416e+06	684784	460092	136357	329257	50462.2	66343.4	378718	316294	360055
ALSLIYNKDLLPNPPKTWEEIPAL	124	147	3	0	912.505	7	18	11.0091	11.4023	914.827	5.289	1	0	-0.103504	0.953653		0	0.151005		110520	55624.5	316631	3.80768e+06	1.41378e+07	2.70587e+07	3.99444e+07	4.23799e+07	3.21004e+07	2.37276e+07	1.00646e+07	3.34004e+06	833778	353592	0	149479	0	81015.4	104277	39983.7	142255	99189	95136.1	125969	67991.4	53412.4
LSLIYNKDLLPNPPKT	125	140	2	0	913.525	6	11	8.23393	8.50297	916.041	3.92325	1	0	0.11123	0.366023	1	1	0.0732734		46129.3	1.33416e+06	1.06518e+07	3.07801e+07	5.80223e+07	6.51788e+07	5.22676e+07	2.76823e+07	1.07692e+07	4.18904e+06	394206	111752	0	0	0	0	73495.7	0
LSLIYNKDLLPNPPKT	125	140	3	0	609.352	6	11	8.23393	8.53442	611.015	3.87833	1	0	0.0972714	0.514903	1	1	0.0688278		379746	2.66981e+06	1.5117e+07	4.24627e+07	7.6661e+07	8.41877e+07	6.49428e+07	3.43218e+07	1.46314e+07	4.86727e+06	1.14999e+06	122835	125824	104390	28951.7	26757.8	119823	99459.2
LSLIYNKDLLPNPPKTW	125	141	3	0	671.379	6	12	9.76123	9.98055	672.967	3.52397	1	1	-0.104083	0.130672		0	0.280476		2.74056e+06	2.47852e+06	456229	2.43484e+06	7.48129e+06	8.45266e+06	7.83485e+06	4.25937e+06	967568	874564	157727	10604.8	273042	98129.6	69639.8	0	50792.6	0	0
LSLIYNKDLLPNPPKTWEEIPAL	125	147	2	0	1332.74	7	17	10.9934	11.2766	1336	4.88489	1	0	-0.125676	0.433244	1	-1	0.16594		0	171279	445606	5.40521e+06	1.97152e+07	3.46214e+07	4.80376e+07	4.57613e+07	3.53484e+07	1.60958e+07	6.13565e+06	743609	122148	90372.8	0	0	169879	0	0	0	0	0	20693.7	102893	8697.64
LSLIYNKDLLPNPPKTWEEIPAL	125	147	3	0	888.826	7	17	10.8514	11.3553	891.055	5.05006	1	0	-0.0924682	1.47785	1	-1	0.041994		487811	5.213e+06	2.13288e+07	7.52827e+07	1.8895e+08	3.30195e+08	4.29846e+08	4.29295e+08	3.24617e+08	1.96095e+08	9.73347e+07	4.50082e+07	1.64375e+07	5.70611e+06	2.47096e+06	1.1124e+06	0	146846	204248	89383	172930	515711	143687	575999	108801
LSLIYNKDLLPNPPKTWEEIPALDKELKAKGKSAL	125	159	4	0	984.058	9	29	10.1238	10.3804	988.129	13.8979	0.6	0					0.26451		817911	577589	1.42817e+06	931024	518819	419833	1.31649e+06	3.39661e+06	450585	516208	4.83873e+06	8.51773e+06	8.53549e+06	1.90832e+07	2.97636e+07	4.33792e+07	4.80884e+07	4.9833e+07	4.40355e+07	3.36112e+07	2.15212e+07	1.23455e+07	5.95095e+06	2.83417e+06	607394	35548.6	73292.3	81685.9	32142	0
LSLIYNKDLLPNPPKTWEEIPALDKELKAKGKSALM	125	160	3	0	1355.42	9	30	10.1556	10.6786	1361.14	14.6187	1	0	0.557719	1.56858	1	1	0.140516		225112	562510	150537	307426	786621	390967	250356	5.2893e+06	15601.1	294238	1.08715e+07	1.10178e+07	2.96136e+07	6.55462e+07	1.07759e+08	1.51733e+08	1.93684e+08	2.05452e+08	1.89135e+08	1.5561e+08	1.12025e+08	7.19401e+07	4.10652e+07	2.05355e+07	7.9611e+06	1.57745e+06	588892	138195	0	146712
LSLIYNKDLLPNPPKTWEEIPALDKELKAKGKSALM	125	160	4	0	1016.82	9	30	10.1556	10.7256	1021.12	14.6768	1	0	0.56434	1.79107	1	1	0.0527239		381885	446119	851977	2.52653e+06	3.25209e+06	5.306e+06	5.15955e+06	5.71532e+06	5.39676e+06	1.27099e+07	3.34216e+07	8.80886e+07	1.94833e+08	3.65672e+08	6.02673e+08	8.40023e+08	1.05339e+09	1.11417e+09	1.0735e+09	8.46902e+08	6.30131e+08	4.00199e+08	2.3497e+08	1.2732e+08	6.24438e+07	2.91012e+07	1.28424e+07	3.9053e+06	4.53673e+06	626093
LSLIYNKDLLPNPPKTWEEIPALDKELKAKGKSALM	125	160	5	0	813.656	9	30	10.1556	10.7256	817.093	14.6525	1	0	0.561565	1.79107	1	1	0.0439718		294637	188927	357730	946746	2.09373e+06	4.88803e+06	2.90997e+06	2.76509e+06	2.58402e+06	6.48169e+06	1.73065e+07	5.04603e+07	1.13828e+08	2.11e+08	3.5767e+08	5.09824e+08	6.06729e+08	6.60116e+08	6.20759e+08	5.02529e+08	3.55125e+08	2.36472e+08	1.35191e+08	7.04614e+07	3.33634e+07	1.63365e+07	6.95544e+06	2.68978e+06	769023	521049
LSLIYNKDLLPNPPKTWEEIPALDKELKAKGKSALM	125	160	7	0	581.471	9	30	10.2842	10.4747	583.926	14.6559	1	0	0.561955	-0.00566325	1	1	0.0749837		0	0	10256.7	55158.7	0	0	14552	0	0	0	44042.6	370259	812929	2.61242e+06	4.08276e+06	5.44457e+06	8.10203e+06	8.4844e+06	7.02129e+06	6.56326e+06	4.46766e+06	2.36779e+06	1.32861e+06	476043	157896	29262.7	34153	0	0	0
LSLIYNKDLLPNPPKTWEEIPALDKELKAKGKSALMF	125	161	5	0	843.07	9	31					-1
SLIYNKDLLPNPPKT	126	140	2	0	856.983	6	10	7.4481	7.62067	859.663	4.3261	0.4	0					0.725446		49637.3	357145	3.41527e+06	1.30796e+07	2.28522e+07	3.34009e+07	1.95456e+07	2.70853e+07	4.11567e+06	4.45942e+06	0	95922.8	0	0	0	0	0
SLIYNKDLLPNPPKT	126	140	3	0	571.658	6	10	7.32173	7.60493	573.295	3.87852	0.6	0					0.0828506		0	428050	3.9649e+06	1.64306e+07	2.99808e+07	2.77474e+07	2.42006e+07	1.27705e+07	3.03247e+06	721804	0	265603	0	0	47609.1	0	0
SLIYNKDLLPNPPKTWEEIPAL	126	147	2	0	1276.19	7	16	10.5218	10.82	1279.66	5.36606	1	0	0.0384951	0.503858	1	0	0.66732		0	211270	563134	6.70723e+06	2.11211e+07	3.93843e+07	5.24422e+07	4.89069e+07	3.70638e+07	2.2419e+07	8.25109e+06	1.67058e+06	226954	802417	1.71861e+06	2.45482e+06	3.40539e+06	1.48932e+06	370667	0	0	0	0	0
SLIYNKDLLPNPPKTWEEIPAL	126	147	3	0	851.132	7	16	10.3804	10.8987	853.397	5.23291	1	0	0.0100513	1.54609	1	0	0.119562		417992	3.96299e+06	1.57566e+07	5.00006e+07	1.25036e+08	2.30865e+08	2.9482e+08	2.86477e+08	2.17379e+08	1.27636e+08	6.74198e+07	2.79588e+07	1.15673e+07	4.97828e+06	1.0301e+06	366162	7.18392e+06	79777.2	213868	1.09031e+07	78739.4	37470.1	429622	53819.8
SLIYNKDLLPNPPKTWEEIPALDKELKAKGKSALM	126	160	3	0	1317.73	9	29	9.93325	10.3326	1323.47	14.7779	1	0	0.63391	0.982924	1	1	0.118657		41501.5	0	197487	0	0	284639	0	60456.4	0	102564	272889	3.30277e+06	1.22303e+07	2.63999e+07	4.79766e+07	6.56269e+07	8.1614e+07	9.10434e+07	8.09108e+07	6.81879e+07	5.06354e+07	3.15427e+07	1.69171e+07	6.51014e+06	2.02633e+06	300030	78621.1	0	0	0
SLIYNKDLLPNPPKTWEEIPALDKELKAKGKSALM	126	160	4	0	988.547	9	29	9.85493	10.3804	992.847	14.7381	0.6	0					0.0762627		0	49104	5247.59	5649.28	1.16701e+06	1.34027e+06	2.14252e+06	1.47303e+06	5.23645e+06	3.54309e+06	1.11721e+07	2.89507e+07	7.07911e+07	1.26525e+08	2.1336e+08	3.03323e+08	3.8562e+08	4.05409e+08	3.85113e+08	3.05425e+08	2.20343e+08	1.42908e+08	8.60354e+07	4.58718e+07	2.12174e+07	7.75488e+06	3.78432e+06	963202	460340	59106.2
SLIYNKDLLPNPPKTWEEIPALDKELKAKGKSALM	126	160	5	0	791.039	9	29	9.93325	10.2679	794.443	14.5602	1	0	0.608253	0.676801	1	1	0.178739		285431	42625	2.01996e+07	117582	452992	654377	1.27714e+06	2.67081e+06	785527	1.51132e+06	4.61403e+06	1.30875e+07	2.52506e+07	5.68412e+07	9.32614e+07	1.29689e+08	1.62983e+08	1.6971e+08	1.67411e+08	1.30956e+08	9.36532e+07	6.05557e+07	3.44811e+07	1.8402e+07	7.75399e+06	3.52582e+06	1.20728e+06	488462	1.09761e+06	33145
LIYNKDLLPNPPKT	127	140	2	0	813.467	5	9	7.03618	7.27435	815.86	3.80171	1	0	0.33597	0.219905	1	1	0.149706		85185.5	410289	2.23143e+06	7.38167e+06	1.39679e+07	1.58515e+07	1.11708e+07	5.19718e+06	890940	0	0	0	0	0	0
LIYNKDLLPNPPKT	127	140	3	0	542.647	5	9	7.08407	7.29012	544.297	3.9647	1	0	0.397866	0.0678693	1	1	0.089459		0	138547	38700.8	4.40179e+06	7.71386e+06	9.89939e+06	6.73382e+06	2.81234e+06	759485	0	0	47829.5	0	0	0
LIYNKDLLPNPPKTWEEIPA	127	146	3	0	784.426	7	14					-1
LIYNKDLLPNPPKTWEEIPAL	127	147	2	0	1232.68	7	15	10.5218	10.6473	1235.61	4.35034	1	0	-0.11653	-0.313522	0	-2	0.261463		2.51145e+06	0	2.13393e+06	710373	4.67294e+06	7.85871e+06	1.04137e+07	9.62496e+06	6.67015e+06	2.45369e+06	516003	0	0	0	0	0	0	0	0	0	122635	0	89310.3
LIYNKDLLPNPPKTWEEIPAL	127	147	3	0	822.121	7	15	10.2357	10.3804	824.632	6.01623	1	1	0.263064	-0.222789	0	-4	0.256444		24269.8	0	55061.8	420652	2.16694e+06	3.82644e+06	5.05494e+06	5.31947e+06	3.44826e+06	1.84084e+06	1.24334e+06	139946	78438.3	847028	54237.9	1159.09	1.48648e+06	0	0	185597	0	1297.26	108835
LIYNKDLLPNPPKTWEEIPALDKELKAKGKSALM	127	160	5	0	773.633	9	28	9.8862	10.2679	777.044	14.6428	1	0	0.679626	0.899529		1	0.10183		148586	155385	80580.4	313466	862586	283812	304300	111314	103995	719616	1.00803e+06	3.72058e+06	1.07732e+07	1.94775e+07	3.68312e+07	5.2017e+07	5.88844e+07	6.43845e+07	5.81733e+07	4.95618e+07	3.48326e+07	1.96087e+07	1.09267e+07	5.0752e+06	2.16374e+06	553742	121147	86348.1	34948.9	278922
IYNKDLLPNPPKT	128	140	2	0	756.925	5	8	5.92165	6.27685	759.336	3.90961	1	0	0.562539	0.773924	1	1	0.0291782		4.15598e+06	2.02478e+07	7.07192e+07	1.97288e+08	3.38467e+08	3.82942e+08	2.70723e+08	1.32795e+08	4.87017e+07	1.40193e+07	3.04221e+06	144926	0	9163.84
IYNKDLLPNPPKT	128	140	3	0	504.952	5	8	6.03445	6.22872	506.548	3.87332	1	0	0.547036	0.0120887	1	1	0.0173966		1.99099e+06	9.96014e+06	3.5354e+07	9.56074e+07	1.68149e+08	1.83186e+08	1.23421e+08	6.30084e+07	2.1262e+07	7.01423e+06	1.4171e+06	26676.5	24533.9	105752
IYNKDLLPNPPKTW	128	141	3	0	566.979	6	9	8.1236	8.34442	568.802	4.42111	1	1	0.571197	0.137773		0	0.0961921		168213	679443	5.0313e+06	1.51502e+07	2.69896e+07	2.95859e+07	2.14016e+07	1.15918e+07	4.05446e+06	417867	244224	29868.9	0	8.96076e+06	0	0
IYNKDLLPNPPKTWEEIPAL	128	147	2	0	1176.14	7	14	9.77683	10.3326	1179.37	5.02157	1	0	0.118149	1.72338	1	-1	0.0494824		1.31804e+06	1.13262e+07	4.17761e+07	1.25839e+08	2.96812e+08	5.04564e+08	6.53154e+08	6.03329e+08	4.18036e+08	2.4865e+08	1.20002e+08	5.06303e+07	1.70071e+07	6.14121e+06	546035	0	6311.16	1942.32	0	81356.2	62101.5	18701.2
IYNKDLLPNPPKTWEEIPAL	128	147	3	0	784.426	7	14	9.73	10.3326	786.599	5.07468	1	0	0.131115	1.94508	1	-1	0.0201376		9.10817e+06	4.76457e+07	1.44935e+08	4.35128e+08	1.04732e+09	1.77571e+09	2.21931e+09	2.08692e+09	1.52107e+09	8.91134e+08	4.26111e+08	1.77409e+08	6.96227e+07	2.28221e+07	5.20265e+06	1.77307e+06	192774	211803	2.03592e+07	159864	275619	9.26196e+06
IYNKDLLPNPPKTWEEIPAL	128	147	4	0	588.572	7	14					-1
IYNKDLLPNPPKTWEEIPALD	128	148	2	0	1233.65	7	15	9.74563	9.90187	1237.38	5.95754	1	0	0.249691	-0.167956	1	1	0.23095		0	0	0	0	2.10062e+06	4.49001e+06	9.59871e+06	1.04031e+07	1.12069e+07	7.16853e+06	3.65447e+06	1.78068e+06	108278	0	0	0	0	0	16998.7	195375	0	0	0
IYNKDLLPNPPKTWEEIPALD	128	148	3	0	822.769	7	15	9.79245	9.96478	825.226	5.86835	0.6	0					0.0839476		0	61412.4	526709	3.30684e+06	1.08213e+07	2.27502e+07	3.23757e+07	3.74845e+07	3.43006e+07	2.27724e+07	1.28045e+07	6.02298e+06	1.96082e+06	455851	2.65051e+06	68350.5	0	1.03897e+06	201171	85896.7	291143	0	0
IYNKDLLPNPPKTWEEIPALDKE	128	150	3	0	908.481	7	17					-1
IYNKDLLPNPPKTWEEIPALDKELKAKGKSAL	128	159	3	0	1207.34	8	26	9.41555	9.60453	1212.88	14.4355	1	0	0.789872	-0.0129218	1	0	0.0857656		0	0	0	0	0	0	0	0	0	0	0	1.90867e+06	7.63413e+06	1.02166e+07	1.91609e+07	3.02682e+07	3.15625e+07	3.01763e+07	2.66332e+07	1.93941e+07	1.15398e+07	7.51168e+06	1.66353e+06	264041	641113	0	0	274331	0	0
IYNKDLLPNPPKTWEEIPALDKELKAKGKSAL	128	159	4	0	905.758	8	26	9.32107	9.69872	909.922	14.4663	1	0	0.793913	0.880199	1	0	0.0938827		129513	0	107079	314625	379549	478581	369850	654837	459399	1.1992e+06	5.77292e+06	1.47083e+07	3.35174e+07	6.21974e+07	9.93088e+07	1.36604e+08	1.59009e+08	1.55298e+08	1.35521e+08	1.02265e+08	6.80747e+07	3.67261e+07	2.02376e+07	7.20204e+06	1.75385e+06	238433	571050	148608	79832.4	120234
IYNKDLLPNPPKTWEEIPALDKELKAKGKSALM	128	160	3	0	1251.02	9	27	9.51002	10.0601	1256.68	14.6305	1	0	0.744275	1.69639	1	1	0.0807247		126935	0	513601	1.13082e+06	1.54215e+06	4.01155e+06	4.17442e+06	5.11227e+06	5.96414e+06	7.81348e+06	2.84093e+07	7.14439e+07	1.60291e+08	2.98301e+08	4.74053e+08	6.68768e+08	8.05666e+08	8.18647e+08	7.60284e+08	6.13004e+08	4.1419e+08	2.65969e+08	1.5173e+08	7.37469e+07	3.21849e+07	1.15724e+07	2.21034e+06	0	0	352671
IYNKDLLPNPPKTWEEIPALDKELKAKGKSALM	128	160	4	0	938.518	9	27	9.58877	10.0123	942.761	14.6303	1	0	0.744245	1.09733	1	1	0.051498		618999	890824	1.57085e+06	6.12126e+06	1.65954e+07	2.95844e+07	3.22866e+07	3.20691e+07	2.9803e+07	4.87748e+07	1.07793e+08	2.60839e+08	5.52988e+08	1.06674e+09	1.72839e+09	2.39585e+09	2.92495e+09	3.00815e+09	2.79715e+09	2.20547e+09	1.54675e+09	9.85288e+08	5.37782e+08	2.89995e+08	1.32605e+08	5.93875e+07	2.1321e+07	7.34423e+06	1.83997e+06	249358
IYNKDLLPNPPKTWEEIPALDKELKAKGKSALM	128	160	5	0	751.016	9	27	9.46277	9.99642	754.41	14.6271	1	0	0.743834	1.61868	1	1	0.0499366		609700	439705	2.94822e+06	2.68892e+06	7.29999e+06	1.01685e+07	1.32e+07	8.9521e+06	1.2506e+07	2.24813e+07	5.23461e+07	1.31262e+08	2.90262e+08	5.39148e+08	8.7054e+08	1.22084e+09	1.45044e+09	1.50526e+09	1.368e+09	1.09842e+09	7.75889e+08	4.96852e+08	2.77831e+08	1.32407e+08	6.19556e+07	2.50309e+07	7.83462e+06	2.56871e+06	557900	310715
IYNKDLLPNPPKTWEEIPALDKELKAKGKSALM	128	160	6	0	626.014	9	27	9.49422	9.98055	628.837	14.594	1	0	0.739645	1.39469	1	1	0.0468911		99781.7	207481	750000	329701	1.67145e+06	2.3035e+06	2.63073e+06	2.79086e+06	3.50047e+06	4.67806e+06	1.81172e+07	4.75451e+07	1.03856e+08	1.98829e+08	3.10956e+08	4.36166e+08	5.2165e+08	5.35103e+08	4.88007e+08	3.87596e+08	2.73455e+08	1.69399e+08	9.23359e+07	4.25834e+07	1.86916e+07	7.18675e+06	2.11239e+06	495466	101292	104264
IYNKDLLPNPPKTWEEIPALDKELKAKGKSALMF	128	161	3	0	1300.04	9	28	10.3004	10.6943	1305.88	15.0597	1	0	0.730511	0.957282	1	1	0.119247		0	0	266277	0	0	2.17556e+06	0	0	3.15082e+06	0	300839	5.71652e+06	8.92568e+06	2.26592e+07	4.42285e+07	6.35153e+07	8.23641e+07	9.58084e+07	9.75171e+07	8.12188e+07	6.17788e+07	4.42458e+07	2.32616e+07	1.04589e+07	4.49185e+06	280028	551821	195849	12989	120646
IYNKDLLPNPPKTWEEIPALDKELKAKGKSALMF	128	161	4	0	975.285	9	28	10.1876	10.757	979.705	15.2321	1	0	0.751566	1.78815	1	1	0.0777718		609814	450579	620645	1.19102e+06	370844	2.25961e+06	1.43847e+06	1.68104e+06	1.43095e+06	5.25712e+06	8.41243e+06	2.37176e+07	5.2562e+07	1.16741e+08	2.03193e+08	3.10057e+08	3.93291e+08	4.69539e+08	4.5205e+08	4.04297e+08	3.1247e+08	2.19807e+08	1.27526e+08	7.05013e+07	3.22226e+07	1.57112e+07	4.14302e+06	1.56645e+06	152337	880228
IYNKDLLPNPPKTWEEIPALDKELKAKGKSALMF	128	161	5	0	780.43	9	28	10.3486	10.7727	783.973	15.2707	1	0	0.756274	1.10001	1	1	0.0539662		300350	0	140891	152928	193898	692421	375080	459074	444668	942945	829979	6.12954e+06	2.3751e+07	4.75645e+07	8.41797e+07	1.18655e+08	1.55752e+08	1.893e+08	1.89039e+08	1.67976e+08	1.30993e+08	8.34189e+07	5.08017e+07	2.75047e+07	1.26596e+07	2.86055e+06	1.75468e+06	762529	157788	44385.5
IYNKDLLPNPPKTWEEIPALDKELKAKGKSALMF	128	161	6	0	650.526	9	28	10.1876	10.6786	653.425	14.9459	1	0	0.716623	1.4171	1	1	0.122473		0	32264.6	618200	66332.8	157230	4.02777e+06	234833	280306	4.0432e+06	450953	846368	4.68681e+06	7.4073e+06	1.68603e+07	3.19777e+07	4.72345e+07	6.57748e+07	7.01604e+07	6.87483e+07	5.98423e+07	4.74979e+07	2.94256e+07	1.77486e+07	8.66232e+06	4.63116e+06	1.15632e+06	531872	11977.4	78991.8	253426
YNKDLLPNPPKTWEEIPAL	129	147	3	0	746.732	6	13	9.99642	10.076	749.055	5.60425	1	0	0.36565	-0.530727		-4	0.111058		0	23811.8	110056	1.19115e+06	2.5332e+06	4.96414e+06	5.95535e+06	5.28825e+06	4.27731e+06	2.18979e+06	1.0047e+06	498560	287005	226687	581890	333397	74500.4	245425	69145.2	2865.03
WEEIPAL	141	147	1	0	857.44	4	4	9.32107	9.69872	858.466	0.498626	1	0	-0.681739	0.880199	1	1	0.221151		1.25244e+08	1.4608e+08	7.32546e+07	2.22941e+07	3.97733e+06	464710	0	119670	159187
WEEIPAL	141	147	2	0	429.224	4	4	9.49422	9.58877	429.593	0.211901	0.4	0					0.241262		621572	951359	116757	0	18239.1	0	0	0	0
WEEIPALDKELKAKGKSALM	141	160	2	0	1129.12	7	17	8.81603	8.98973	1134.77	9.87462	1	0	0.877532	-0.0852709	1	0	0.328336		116130	0	45072.1	91128.6	318187	873043	945331	2.11364e+06	5.93771e+06	1.18493e+07	1.57154e+07	1.92685e+07	1.72455e+07	1.22498e+07	7.11397e+06	2.96007e+06	790388	947069	0	476405	0	638596	0	752030	91875.3
WEEIPALDKELKAKGKSALM	141	160	3	0	753.08	7	17	8.70672	8.98973	756.823	9.80362	1	0	0.863258	0.432219	1	0	0.0816061		0	119881	1.43023e+06	2.46589e+06	2.79904e+06	6.82041e+06	1.44026e+07	3.78638e+07	9.01336e+07	1.64157e+08	2.41141e+08	2.81197e+08	2.63477e+08	1.94776e+08	1.14755e+08	6.05705e+07	2.57194e+07	7.18726e+06	897448	182305	0	26253.5	153492	38099.4	46817.9
WEEIPALDKELKAKGKSALM	141	160	4	0	565.062	7	17	8.72233	9.02182	567.853	9.73793	1	0	0.850051	0.510169	1	0	0.125688		0	0	0	0	0	38026.8	213218	1.39683e+06	6.00783e+06	1.25511e+07	1.8607e+07	2.02263e+07	1.92237e+07	1.25992e+07	5.66695e+06	3.22602e+06	295710	142362	14664.7	0	0	51086.1	47886.7	154106	0
WEEIPALDKELKAKGKSALMF	141	161	3	0	802.103	7	18	10.0282	10.0919	805.5	8.65856	0.4	1					0.0617859		152503	421008	53649.6	18850	7.99885e+06	47630.9	55167.5	1.32683e+07	2.78722e+06	5.00623e+06	9.13053e+06	1.06094e+07	1.07274e+07	9.03859e+06	6.43607e+06	3.60028e+06	1.51109e+06	560306	48831.4	1576.93	0	0	1198.03	0	0	0
EEIPAL	142	147	1	0	671.361	4	3					0
EEIPALDKELKAKGKSALM	142	160	3	0	691.054	6	16	7.3535	7.62067	694.677	9.58154	1	0	0.939008	0.357187		1	0.117378		0	40941.2	39045.5	35902.9	178653	138776	828637	5.13366e+06	1.21364e+07	2.19746e+07	3.02315e+07	3.48642e+07	2.89845e+07	1.87952e+07	8.91029e+06	2.86207e+06	402928	119517	0	0	0	30151.9	0
PALDKELKAKGKSALM	145	160	3	0	567.331	6	14	5.9539	6.13125	570.595	8.71912	1	0	1.02086	-0.0679924		1	0.120623		34662	16465.3	0	0	0	80053.3	245887	1.20844e+06	2.40566e+06	3.91509e+06	4.40635e+06	3.12422e+06	2.00006e+06	563022	104023	0	0	0	48391.8	0	0
DKELKAKGKSAL	148	159	2	0	644.385	5	10	3.05468	3.42525	648.215	6.91253	1	0	1.25485	0.846668	1	1	0.0731428		24123.6	297989	444816	2.96498e+06	6.85321e+06	2.28565e+07	4.78635e+07	7.42275e+07	7.75339e+07	5.90831e+07	3.06118e+07	9.9846e+06	2.13087e+06	195883	0	0
DKELKAKGKSAL	148	159	3	0	429.926	5	10	3.07082	3.42525	432.434	6.77717	1	0	1.20858	0.770295	1	1	0.052094		0	208810	943739	2.64519e+06	7.38873e+06	2.09788e+07	3.90788e+07	6.0606e+07	6.15841e+07	4.50236e+07	2.11955e+07	6.91105e+06	1.49181e+06	99287.1	0	16600.9
DKELKAKGKSALM	148	160	1	0	1418.8	5	11	3.67232	3.80052	1426.84	7.14354	1	0	1.11184	-0.300661	1	1	0.35583		0	0	0	0	0	125980	714545	1.39832e+06	1.97219e+06	1.5825e+06	750501	37199.9	0	0	0	0	0
DKELKAKGKSALM	148	160	2	0	709.905	5	11	3.60628	3.99372	713.9	7.0965	1	0	1.09722	0.926512	1	1	0.0757868		583960	6.33347e+06	1.65576e+07	3.52564e+07	8.9214e+07	2.39785e+08	5.08896e+08	8.36757e+08	1.00652e+09	8.51078e+08	5.10493e+08	2.27014e+08	8.30224e+07	2.40233e+07	5.49419e+06	269820	37818.1
DKELKAKGKSALM	148	160	3	0	473.606	5	11	3.60628	3.99372	476.226	6.96753	1	0	1.05715	0.926512	1	1	0.0509001		1.63265e+06	9.74477e+06	2.36527e+07	5.15149e+07	1.32063e+08	3.49094e+08	7.14443e+08	1.08641e+09	1.23593e+09	1.04323e+09	6.03542e+08	2.61189e+08	9.14156e+07	2.57712e+07	7.71846e+06	208792	0
DKELKAKGKSALM	148	160	4	0	355.456	5	11	3.60628	3.96112	357.466	7.14664	1	0	1.1128	0.772188	1	1	0.0522887		0	33469.1	364892	792200	3.36345e+06	1.02485e+07	2.66064e+07	4.28137e+07	5.3434e+07	4.48478e+07	2.66391e+07	1.1056e+07	3.36162e+06	399246	9586.93	21017.8	0
DKELKAKGKSALMF	148	161	2	0	783.44	6	12	6.27685	6.44978	787.729	7.57477	1	0	1.0497	-0.0889002	1	1	0.0518467		1.11304e+06	187854	221028	1.2604e+06	4.59456e+06	1.56932e+07	4.02881e+07	7.38599e+07	9.73069e+07	1.02009e+08	7.57606e+07	4.23679e+07	1.91264e+07	6.48101e+06	991418	86345	12205.4	24205.8	68028.5
DKELKAKGKSALMF	148	161	3	0	522.629	6	12	6.2609	6.62405	525.448	7.45155	0.6	0					0.0358646		0	159033	1.92632e+06	4.8924e+06	1.42491e+07	4.1214e+07	9.37486e+07	1.63959e+08	2.11493e+08	2.03994e+08	1.51713e+08	8.59204e+07	3.77013e+07	1.17276e+07	2.71472e+06	427468	112192	141670	24917.1
DKELKAKGKSALMF	148	161	4	0	392.223	6	12	6.32425	6.57617	394.391	7.66622	1	0	1.07574	0.284996	1	1	0.109216		0	0	0	23641.5	97018.8	872419	2.25076e+06	8.72252e+06	1.22134e+07	1.10244e+07	8.33336e+06	4.74608e+06	1.32873e+06	51270.1	0	0	16029.1	0	0
KELKAKGKSALM	149	160	2	0	652.392	5	10	3.4414	3.76868	656.004	6.38996	1	0	1.07624	0.641771	1	1	0.091053		0	121573	596526	1.63067e+06	6.20715e+06	1.71164e+07	3.01004e+07	3.92369e+07	3.62019e+07	2.22349e+07	9.76558e+06	2.91516e+06	665515	0	10982.5	0
KELKAKGKSALM	149	160	3	0	435.264	5	10	3.45765	3.78462	437.575	6.09989	1	0	0.977092	0.640272	1	1	0.0915795		24699.4	216380	929444	2.63847e+06	8.42591e+06	1.77131e+07	3.08141e+07	3.62897e+07	2.89836e+07	1.67929e+07	7.03489e+06	2.02814e+06	185473	10582.2	83848.5	0
KELKAKGKSALMF	149	161	3	0	484.287	5	11	6.19623	6.35565	486.926	6.97991	1	0	1.061	-0.152886		1	0.104115		11378.7	0	0	31226.7	187070	706469	2.63697e+06	4.44463e+06	4.82478e+06	5.70925e+06	1.55194e+06	463221	20227.4	0	0	0	15170.9
MFNLQEPY	160	167	2	0	521.239	5	5	9.02182	9.08553	523.32	3.45523	0.4	1					0.858977		0	22168.1	71477	172582	181381	0	121224	0	57614.8	0	0
MFNLQEPYFTWPLIA	160	174	2	0	935.466	6	11	14.0841	14.3839	938.275	4.3636	1	0	0.248055	0.511668		1	0.27147		1.70762e+06	5.03374e+06	9.98871e+06	1.9247e+07	3.34788e+07	4.03301e+07	3.54903e+07	2.5259e+07	1.36452e+07	6.46012e+06	2.98093e+06	2.70031e+06	1.6326e+06	1.14539e+06	963609	865933	1.23676e+06	1.33475e+06
FNLQEPY	161	167	1	0	910.431	4	4	7.76198	8.09192	913.401	2.4138	1	0	0.954748	0.654315	1	1	0.126751		7.4149e+06	4.62401e+07	1.12634e+08	1.48161e+08	9.50878e+07	3.59568e+07	8.84247e+06	2.51112e+06	958293
FNLQEPY	161	167	2	0	455.719	4	4	7.79337	7.91868	457.004	2.01423	0.4	0					0.349551		0	456228	1.38091e+06	1.27228e+06	503817	83434.4	0	0	0
FNLQEPYFTW	161	170	2	0	672.817	5	7					-1
FNLQEPYFTWPLI	161	173	2	0	834.427	6	9	13.9558	14.2736	836.591	3.26025	1	0	0.130338	0.59672		1	0.13947		2.49945e+06	1.24489e+07	2.75061e+07	4.62427e+07	5.7395e+07	4.3545e+07	2.75236e+07	1.21883e+07	5.10953e+06	2.5369e+06	1.42857e+06	1.2505e+06	1.38994e+06	791359	718790	1.19654e+06
FNLQEPYFTWPLIA	161	174	1	0	1738.88	6	10	13.5147	13.8582	1743.73	3.74303	1	0	0.171534	0.71838	1	1	0.143079		767608	7.83827e+06	2.46648e+07	6.16656e+07	9.91507e+07	1.0208e+08	7.42674e+07	4.14692e+07	1.93552e+07	7.21706e+06	1.96375e+06	257604	135129	107229	0	0	0
FNLQEPYFTWPLIA	161	174	2	0	869.946	6	10	13.5147	13.9069	872.33	3.66175	1	0	0.143755	0.949156	1	1	0.0449235		5.12703e+07	2.4155e+08	6.85856e+08	1.36236e+09	1.88629e+09	1.8856e+09	1.40412e+09	8.27869e+08	4.11852e+08	1.85087e+08	7.45931e+07	2.55256e+07	6.66406e+06	1.32383e+06	208366	502270	493351
FNLQEPYFTWPLIA	161	174	3	0	580.299	6	10	13.5824	13.6316	581.674	3.01629	1	0	-0.0768588	-0.674794	-1	1	0.109486		0	0	171773	306684	517243	371254	130974	46253.2	0	9331.37	0	0	0	0	0	0	0
FNLQEPYFTWPLIAA	161	175	2	0	905.464	6	11	13.3544	13.7607	908.06	4.04312	1	0	0.148475	1.01567		1	0.0861331		605203	7.2965e+06	2.51411e+07	5.68613e+07	8.93542e+07	9.9739e+07	8.45566e+07	5.46099e+07	2.92902e+07	1.29452e+07	5.70854e+06	1.81517e+06	828815	203882	392966	129266	177860	302737
FNLQEPYFTWPLIAADGGYAFKYENGKYDIKDVGVDNAGAKAGL	161	204	4	0	1207.35	10	40	11.7077	12.3504	1213.96	23.4756	1	0	0.898146	2.13491		1	0.359753		0	0	42796.2	7991.67	0	37201	62869	30785.7	243768	466112	700549	283660	259920	498630	350747	444261	538978	1.94721e+06	3.01298e+06	8.40838e+06	1.72625e+07	2.82164e+07	3.92534e+07	5.5814e+07	6.71348e+07	7.69851e+07	7.75101e+07	7.60823e+07	6.68947e+07	5.38804e+07
NLQEPY	162	167	1	0	763.362	4	3	5.25885	5.45518	766.001	2.18845	1	0	1.38551	0.021872		1	0.147521		698782	4.68714e+06	1.07676e+07	1.13318e+07	5.65531e+06	1.50023e+06	212438	0
NLQEPYFTWPLI	162	173	2	0	760.893	5	8	13.245	13.6478	762.843	2.94367	1	0	0.149852	0.999177		1	0.144707		291408	3.24273e+06	9.98114e+06	1.88122e+07	1.97109e+07	1.34409e+07	6.33523e+06	2.76221e+06	798087	182818	72290.1	67740.8	90609	90413.4
NLQEPYFTWPLIA	162	174	1	0	1591.82	5	9	12.7716	13.1371	1596.21	3.39999	1	0	0.183407	0.822525	1	1	0.205546		0	1.43915e+06	6.36053e+06	1.38712e+07	1.83919e+07	1.73332e+07	1.06358e+07	4.6364e+06	1.42762e+06	125296	0	0	0	0	20762.4
NLQEPYFTWPLIA	162	174	2	0	796.411	5	9	12.7716	13.1371	798.617	3.41387	1	0	0.188678	0.822525	1	1	0.0432349		6.91278e+06	4.33605e+07	1.50464e+08	3.13726e+08	3.99228e+08	3.39808e+08	2.14848e+08	1.08367e+08	4.61572e+07	1.85986e+07	5.90686e+06	1.38408e+06	242488	65401.9	26745.7
NLQEPYFTWPLIAADGGYA	162	180	2	0	1063.52	6	15	12.8769	13.1909	1067.71	7.08387	1	0	0.506338	0.578889		1	0.310143		0	55032.6	0	87852.7	518060	2.29471e+06	3.99815e+06	6.2532e+06	6.89347e+06	6.36481e+06	4.65022e+06	2.8058e+06	1.30296e+06	316763	291693	46484.7	284267	30468.5	66527.2	0	28623.4	33456.5
NLQEPYFTWPLIAADGGYAFKYENGKYDIKDVGVDNAGAKAGL	162	204	4	0	1170.58	9	39	11.5765	11.8244	1177.18	23.5438	1	0	0.955556	0.265902		1	0.179088		0	97876.9	0	0	0	163618	37877.2	0	117623	0	0	31340.6	0	60284.3	0	64174.2	219528	58962.8	204926	888902	2.64087e+06	5.48496e+06	7.07401e+06	9.42183e+06	1.27095e+07	1.36315e+07	1.28428e+07	1.20969e+07	1.14956e+07	9.53683e+06
FTWPLIA	168	174	1	0	847.471	4	4	11.3708	11.658	848.491	0.471815	1	0	-0.704649	0.452022	1	1	0.476067		1.04625e+08	1.29206e+08	5.37558e+07	1.43669e+07	6.50914e+06	1.34341e+06	331608	88258.1	21551.8
FTWPLIA	168	174	2	0	424.239	4	4	11.4973	11.6909	424.683	0.340196	1	0	-0.817115	0.00885392	1	1	2.48834		1.19796e+06	1.53517e+06	576840	63760.9	0	0	0	0	15011
AADGGYA	174	180	1	0	624.262	4	5					0
AADGGYAF	174	181	1	0	771.331	4	6	6.89423	7.10003	775.275	3.48317	1	0	0.8764	0.0666859		1	0.212675		0	1.31593e+06	6.8714e+06	1.45496e+07	1.86299e+07	1.35103e+07	5.20074e+06	1.29686e+06	0	0	0
AADGGYAFKYENGKY	174	188	2	0	827.381	5	13	6.68805	6.92563	832.113	8.46732	1	0	1.1184	0.217144	1	1	0.163429		0	0	54502.9	170726	167896	354234	2.55536e+06	6.01692e+06	1.04837e+07	1.42935e+07	1.42933e+07	1.02158e+07	5.97089e+06	1.75893e+06	355179	0	34157.7	0	0
AADGGYAFKYENGKY	174	188	3	0	551.923	5	13	6.72015	6.90993	555.096	8.52086	1	0	1.13248	-0.00913474	1	1	0.104043		0	0	0	0	23024.5	45432.5	1.38073e+06	4.12187e+06	7.55914e+06	9.03311e+06	9.12665e+06	6.21132e+06	3.76211e+06	1.39704e+06	265468	32421.6	60524.3	14937.4	0
AADGGYAFKYENGKYDIKDVGVDNAGAKAGL	174	204	3	0	1059.85	8	29	7.74628	7.84037	1066.47	17.9528	1	0	1.00811	-0.462165	-1	0	0.189382		177337	421622	666195	799561	362283	723262	114233	107595	70520	66256	63897.1	0	0	296156	1.19132e+06	1.89955e+06	3.47578e+06	7.52099e+06	9.23404e+06	1.1883e+07	1.36136e+07	1.26824e+07	1.10775e+07	8.76305e+06	6.57906e+06	4.60008e+06	528332	501549	124151	15854.9
AADGGYAFKYENGKYDIKDVGVDNAGAKAGL	174	204	4	0	795.143	8	29	10.2842	10.4118	801.294	22.7191	0.5	0					0.0465		0	0	0	74860.5	0	141094	94121.6	45257	0	68231.7	66939	45616.4	0	2.7842e+06	296072	662239	682552	1.75301e+06	3.95111e+06	1.06046e+07	2.54988e+07	4.66792e+07	7.78485e+07	1.06321e+08	1.22701e+08	1.20925e+08	1.00184e+08	7.2783e+07	4.60803e+07	2.51483e+07
AADGGYAFKYENGKYDIKDVGVDNAGAKAGLTF	174	206	3	0	1142.56	8	31	9.80807	10.076	1149.96	20.1532	0.6	0					0.180053		91462	104616	2.70149e+06	0	49995.8	0	0	65729.7	0	0	66673.4	0	199992	231062	0	218080	1.55736e+06	5.84308e+06	1.11488e+07	2.10206e+07	3.17702e+07	3.51901e+07	3.98309e+07	4.0752e+07	3.25917e+07	2.6002e+07	1.6313e+07	8.31855e+06	3.55909e+06	812557
AADGGYAFKYENGKYDIKDVGVDNAGAKAGLTF	174	206	4	0	857.172	8	31	8.53442	8.8004	862.343	18.6372	0.6	0					0.142687		265111	533052	860558	1.38937e+06	1.69699e+06	459624	598529	1.06502e+06	383330	648790	65003.9	659533	201106	937503	1.39913e+06	5.00838e+06	7.22801e+06	1.51055e+07	2.32421e+07	3.34503e+07	3.76858e+07	3.88246e+07	3.79754e+07	3.16882e+07	2.62598e+07	1.59692e+07	7.32878e+06	3.99457e+06	1.92815e+06	189800
AADGGYAFKYENGKYDIKDVGVDNAGAKAGLTFL	174	207	3	0	1180.25	8	32	9.32107	9.49422	1187.21	18.7536	1	0	0.89527	-0.0878746		-2	0.23694		0	263966	106951	442427	358515	63459	346952	282390	0	0	123097	395643	469521	97317.4	74053.2	218059	1.40989e+06	3.6745e+06	8.82297e+06	1.21591e+07	1.48044e+07	1.4974e+07	1.40179e+07	1.24311e+07	8.35952e+06	4.74575e+06	1.97578e+06	280648	115556	0
ADGGYA	175	180	1	0	553.225	3	4	3.08703	3.23265	556.006	2.46959	1	0	1.00242	-0.218213		0	0.540763		0	517741	1.864e+06	2.26958e+06	903851	58430.8	33164.9	112733
ADGGYAFKYENGKY	175	188	2	0	791.862	5	12	6.64002	6.92563	796.262	7.84206	1	0	1.12583	0.444527	1	0	0.0565244		4209.78	238613	821895	3.20549e+06	1.24597e+07	3.6584e+07	8.32448e+07	1.56301e+08	2.15306e+08	2.40769e+08	1.97008e+08	1.19464e+08	5.74885e+07	2.17733e+07	6.24446e+06	887370	0	28474.5
ADGGYAFKYENGKY	175	188	3	0	528.244	5	12	6.67203	6.92563	531.178	7.84446	1	0	1.12651	0.292964	1	0	0.0351649		28459.6	0	152284	1.20818e+06	6.29314e+06	1.98069e+07	4.91627e+07	9.60053e+07	1.33165e+08	1.43105e+08	1.17941e+08	7.23118e+07	3.28753e+07	1.17975e+07	3.16476e+06	263768	0	18684.2
ADGGYAFKYENGKYDIKD	175	192	2	0	1027.48	6	16	6.87853	7.11597	1033.31	10.4264	1	0	1.11949	0.216434	1	0	0.0918906		0	0	6818.65	0	0	142360	860045	3.71631e+06	9.81702e+06	2.02645e+07	3.11465e+07	3.9337e+07	4.24132e+07	3.62913e+07	2.25441e+07	1.17994e+07	3.75443e+06	419372	0	39825.7	110011	0	192436
ADGGYAFKYENGKYDIKD	175	192	3	0	685.322	6	16	6.83138	7.13195	689.184	10.3568	0.6	0					0.429574		602459	139745	72129.6	870272	682194	1.76653e+06	6.28126e+06	1.45849e+07	3.46635e+07	6.64954e+07	1.0148e+08	1.30226e+08	1.31199e+08	1.06599e+08	7.29044e+07	3.85547e+07	1.70245e+07	5.33564e+06	878369	112221	26109.5	182508	214660
ADGGYAFKYENGKYDIKDVGVDNAGAKAGL	175	204	3	0	1036.18	7	28	7.68352	8.0286	1042.64	17.5431	1	0	1.03367	0.726033	1	-2	0.126852		0	61662.6	0	0	1.62838e+06	72393.2	586998	7.71785e+06	1.81018e+06	3.61333e+06	1.33449e+07	8.0361e+06	1.63398e+07	4.19119e+07	7.02475e+07	1.28969e+08	2.10243e+08	2.94369e+08	3.73295e+08	4.18567e+08	4.08251e+08	3.60406e+08	2.79728e+08	1.92795e+08	1.15408e+08	5.94825e+07	2.64805e+07	1.12942e+07	3.35621e+06	396595
ADGGYAFKYENGKYDIKDVGVDNAGAKAGL	175	204	4	0	777.383	7	28					-1
ADGGYAFKYENGKYDIKDVGVDNAGAKAGL	175	204	5	0	622.108	7	28	7.79337	7.88733	625.997	17.6073	1	0	1.0415	-0.462717	1	-2	0.100423		0	0	0	43207.9	0	0	46155.2	0	32986.7	0	0	0	35890	100890	199222	599308	1.50523e+06	3.64695e+06	4.1657e+06	4.63478e+06	4.35205e+06	3.14292e+06	2.60384e+06	1.53665e+06	613327	285962	100545	0	0	0
ADGGYAFKYENGKYDIKDVGVDNAGAKAGLTF	175	206	2	0	1677.82	8	30	8.58155	8.73795	1687.91	18.1707	1	0	0.962396	-0.167167	1	-1	0.416767		0	0	0	0	0	0	204932	0	0	0	0	0	0	0	807726	276842	4.0954e+06	4.7114e+06	1.04928e+07	1.12095e+07	1.55575e+07	1.18676e+07	1.18595e+07	7.10889e+06	3.61489e+06	867277	0	0	0	0
ADGGYAFKYENGKYDIKDVGVDNAGAKAGLTF	175	206	3	0	1118.88	8	30	8.51868	8.86295	1125.69	18.4088	1	0	0.989523	0.722167	1	-2	0.172437		0	119127	0	0	0	617292	1.3265e+06	2.81703e+06	4.8928e+06	6.86001e+06	8.24582e+06	1.10172e+07	1.76415e+07	3.57198e+07	6.68986e+07	1.28999e+08	2.19729e+08	3.35549e+08	4.5434e+08	5.70585e+08	6.17877e+08	6.18616e+08	5.5741e+08	4.2263e+08	3.13034e+08	1.96735e+08	1.08077e+08	5.58426e+07	2.73448e+07	9.76408e+06
ADGGYAFKYENGKYDIKDVGVDNAGAKAGLTF	175	206	4	0	839.412	8	30	8.51868	8.75357	844.27	17.4249	0.4	0					0.277199		0	0	934037	195629	2.40055e+06	246024	1.10613e+07	1.9232e+06	3.33822e+07	6.18712e+06	8.75437e+07	7.89465e+06	1.76339e+08	2.50016e+07	3.23581e+08	9.86178e+07	5.0438e+08	2.62851e+08	7.00085e+08	4.82943e+08	7.71997e+08	5.35653e+08	6.08214e+08	3.73245e+08	3.28217e+08	1.72143e+08	1.20267e+08	5.15733e+07	3.06335e+07	8.73398e+06
ADGGYAFKYENGKYDIKDVGVDNAGAKAGLTF	175	206	5	0	671.731	8	30	8.64425	8.67548	675.846	18.568	1	0	1.00766	-0.759688	1	-2	0.0542881		0	0	0	0	0	0	0	63617.8	0	45239.3	0	162523	62596.1	0	405269	697209	2.11967e+06	2.72673e+06	2.75495e+06	5.97125e+06	5.76701e+06	5.75412e+06	5.32135e+06	4.49965e+06	2.8559e+06	2.17522e+06	443313	203765	77856.7	0
ADGGYAFKYENGKYDIKDVGVDNAGAKAGLTFL	175	207	3	0	1156.58	8	31	9.25835	9.60453	1163.39	18.3532	0.6	0					0.118631		17296.7	244500	103821	332329	0	332269	962232	459624	2.01182e+06	4.28641e+06	2.15169e+06	5.1221e+06	1.68092e+07	1.4921e+07	3.54544e+07	7.18452e+07	1.1479e+08	1.81049e+08	2.51893e+08	3.0577e+08	3.49782e+08	3.40332e+08	2.97788e+08	2.44723e+08	1.69149e+08	1.1272e+08	6.54621e+07	2.96206e+07	1.26788e+07	3.00595e+06
ADGGYAFKYENGKYDIKDVGVDNAGAKAGLTFL	175	207	4	0	867.683	8	31	9.25835	9.63597	872.819	18.4618	0.6	0					0.116586		55363	33163.8	0	56487	101772	388753	436889	1.07994e+06	1.90704e+06	3.21047e+06	4.37603e+06	6.2198e+06	9.1597e+06	2.12245e+07	4.20237e+07	8.13335e+07	1.33725e+08	2.21052e+08	3.12232e+08	3.92911e+08	4.27943e+08	4.34143e+08	3.82094e+08	3.02218e+08	2.12369e+08	1.34369e+08	7.7815e+07	4.09631e+07	1.78331e+07	7.99754e+06
ADGGYAFKYENGKYDIKDVGVDNAGAKAGLTFL	175	207	5	0	694.348	8	31	8.94183	8.97378	701.615	34.2526	0.4	1					0.176266		0	0	0	0	0	0	0	0	0	21196.3	0	0	0	0	0	0	0	0	0	0	0	0	0	0	17824.2	0	0	0	0	0
DGGYAFKYENGKY	176	188	2	0	756.344	5	11	6.67203	6.86282	760.476	7.34655	1	0	1.17492	-0.00440088		1	0.105254		28668.7	0	106420	118696	92941.3	2.45733e+06	5.07009e+06	1.12234e+07	1.25278e+07	1.26233e+07	7.33969e+06	3.83493e+06	1.03719e+06	22829	23671.4	0	0
DGGYAFKYENGKYDIKDVGVDNAGAKAGL	176	204	3	0	1012.5	7	27	7.73057	7.96563	1018.22	15.3787	0.6	0					0.595523		9.4238e+06	0	0	318625	0	0	0	0	82539.5	0	64931.3	83419.9	455788	852693	2.35344e+06	5.23675e+06	9.98114e+06	1.38001e+07	1.60182e+07	1.53279e+07	1.44528e+07	1.14203e+07	8.02966e+06	3.42729e+06	1.14172e+06	153445	0	0	0	0
DGGYAFKYENGKYDIKDVGVDNAGAKAGL	176	204	4	0	759.624	7	27	7.87168	7.93432	764.223	16.5958	0.6	1					0.161605		0	0	0	0	0	0	0	0	0	0	0	0	60231.3	330670	210633	1.51573e+06	1.07182e+06	2.50951e+06	2.73872e+06	2.0492e+06	2.63812e+06	1.48505e+06	769987	218061	127343	0	0	0	0	0
DGGYAFKYENGKYDIKDVGVDNAGAKAGLTF	176	206	4	0	821.653	8	29	8.72233	8.86295	826.366	16.886	1	1	0.882374	-0.241883		-2	0.194892		0	1.59292e+06	103899	86811.3	0	412614	70343.6	0	0	511903	204984	184364	521275	1.02581e+06	1.42007e+06	5.93845e+06	6.31004e+06	8.08351e+06	6.90578e+06	1.48632e+07	9.25575e+06	9.6811e+06	6.36882e+06	6.73936e+06	2.5991e+06	676097	988316	118463	261644	107755
DGGYAFKYENGKYDIKDVGVDNAGAKAGLTFL	176	207	3	0	1132.9	8	30	9.38402	9.54147	1139.69	18.3495	0.6	1					0.208488		90867.9	0	74240.8	157681	0	0	0	15215.7	55681.6	72435.3	76531.6	609067	0	240837	1.70783e+06	1.18916e+06	4.58597e+06	7.75256e+06	8.37641e+06	1.14738e+07	1.25566e+07	9.91147e+06	9.97206e+06	6.16925e+06	2.6292e+06	4.31597e+06	553037	108120	3.93591e+06	0
YAFKYENGKYDIKDVGVDNAGAKAGL	179	204	3	0	936.14	7	24					0
AFKYENGKYDIKD	180	192	2	0	795.894	5	11	5.80957	6.00212	800.067	7.38985	1	0	1.18837	0.00396226	1	1	0.118409		0	0	26698.8	238639	1.90341e+06	5.37168e+06	1.35122e+07	2.01473e+07	2.59061e+07	2.15708e+07	1.74109e+07	8.66407e+06	3.78421e+06	1.54058e+06	561332	98774.8	0
AFKYENGKYDIKD	180	192	3	0	530.931	5	11	5.77777	6.06667	533.664	7.23925	1	0	1.14158	0.460069	1	1	0.108414		0	126868	0	582229	3.04298e+06	9.73558e+06	2.09778e+07	3.29106e+07	3.93962e+07	3.55046e+07	2.34305e+07	1.13088e+07	5.16365e+06	1.39566e+06	557134	133015	99511.4
AFKYENGKYDIKDVGVDNAGAKAGL	180	204	3	0	881.785	7	23	7.08407	7.36932	887.077	14.3027	1	0	1.01765	0.442791	1	0	0.0869863		163430	381359	83935.1	100156	164933	429349	563755	1.41627e+06	2.57445e+06	6.76686e+06	1.678e+07	3.67025e+07	6.67031e+07	1.13537e+08	1.52398e+08	1.92351e+08	1.93152e+08	1.78178e+08	1.3541e+08	9.27902e+07	5.70921e+07	2.65459e+07	1.14476e+07	6.27311e+06	503170	64926.2	50664.6	0	43477.4	1.15951e+06
AFKYENGKYDIKDVGVDNAGAKAGL	180	204	4	0	661.591	7	23	7.24282	7.32173	665.613	14.519	0.4	0					0.0364277		0	0	0	0	0	2302.71	70465.6	0	186365	0	2.21879e+06	0	8.97002e+06	0	2.04242e+07	7.71099e+06	2.45611e+07	1.16412e+07	1.48404e+07	6.98526e+06	5.57693e+06	1.61109e+06	1.18011e+06	44023.1	0	0	0	22178.9	0	23105.9
AFKYENGKYDIKDVGVDNAGAKAGLTF	180	206	4	0	723.62	7	25	8.1236	8.43985	727.847	15.1756	0.6	0					0.0672703		119258	321685	281043	72673.4	256993	425687	690192	1.58328e+06	2.37102e+06	4.70312e+06	8.57471e+06	2.00394e+07	4.01647e+07	7.36787e+07	1.18488e+08	1.58635e+08	1.94435e+08	2.02537e+08	1.86467e+08	1.46946e+08	1.05135e+08	6.49386e+07	3.6529e+07	1.43515e+07	6.41748e+06	1.50242e+06	58821.9	352789	0	67553.7
AFKYENGKYDIKDVGVDNAGAKAGLTFL	180	207	3	0	1002.19	7	26	8.94183	9.24272	1007.83	15.1371	0.6	0					0.0600307		1.095e+06	1.97583e+06	712863	212523	399166	208632	841614	1.37917e+06	2.30578e+06	4.95078e+06	9.99217e+06	2.18205e+07	4.89898e+07	8.51041e+07	1.37018e+08	1.84394e+08	2.24835e+08	2.38895e+08	2.2209e+08	1.78578e+08	1.26972e+08	8.10846e+07	4.31487e+07	1.99926e+07	8.0536e+06	2.09714e+06	515487	69331.6	14773.9	0
AFKYENGKYDIKDVGVDNAGAKAGLTFL	180	207	4	0	751.891	7	26	8.98973	9.24272	756.136	15.1747	0.6	0					0.067234		44409.3	56748.4	63679	58010.5	50381.8	190261	565346	493679	1.38742e+06	2.42165e+06	4.92391e+06	1.04516e+07	2.68563e+07	4.87534e+07	7.56408e+07	1.04739e+08	1.26421e+08	1.32005e+08	1.18038e+08	1.01153e+08	7.26293e+07	4.50583e+07	2.07623e+07	1.17288e+07	4.36909e+06	1.48793e+06	255153	0	0	0
FKYENGKY	181	188	1	0	1048.51	4	6	5.16113	5.40617	1053.17	4.01784	1	0	1.18098	0.252411	1	1	0.257537		0	0	539519	3.50809e+06	7.27963e+06	8.09883e+06	4.96095e+06	899286	21938.8	0	0
FKYENGKY	181	188	2	0	524.759	4	6	5.12835	5.45518	527.11	4.06015	1	0	1.20508	0.63964	1	1	0.0392267		438049	6.1935e+06	3.65591e+07	1.08855e+08	1.91509e+08	2.14814e+08	1.33692e+08	5.55289e+07	1.45972e+07	3.35153e+06	200640
FKYENGKYDIKD	181	192	2	0	760.375	5	10	5.61787	5.88948	764.016	6.36488	1	0	1.06766	0.378253	1	1	0.0569719		36695.1	87565.5	76297.8	1.72792e+06	7.20239e+06	1.9256e+07	3.01292e+07	4.25426e+07	3.75306e+07	2.51986e+07	1.24673e+07	3.92638e+06	337547	0	58421.6	0
FKYENGKYDIKD	181	192	3	0	507.252	5	10	5.61787	5.9377	509.646	6.26236	1	0	1.03263	0.606503	1	1	0.126649		3.08342e+06	34142.7	299345	2.87237e+06	1.18152e+07	2.73839e+07	4.48898e+07	5.51614e+07	5.13475e+07	3.33013e+07	1.60955e+07	5.69376e+06	1.19676e+06	583362	470289	666671
FKYENGKYDIKDVGVDNAGAKAGL	181	204	2	0	1286.66	7	22	7.03618	7.24282	1294.21	13.5861	1	0	1.00294	0.0706307	1	-1	0.152853		61176.1	0	0	0	0	0	0	0	81535.4	324265	2.16254e+06	5.2307e+06	1.04549e+07	1.48184e+07	1.99712e+07	2.18497e+07	1.89238e+07	1.65345e+07	1.14207e+07	5.31771e+06	2.16784e+06	127458	60445.6	0	0	0	0	0	118563	0
FKYENGKYDIKDVGVDNAGAKAGL	181	204	3	0	858.106	7	22	7.0045	7.22705	863.145	13.5853	1	0	1.00281	0.145978	1	-1	0.066692		106711	38200.5	0	180538	341688	1.60811e+06	0	3.25427e+06	7.55861e+06	1.24352e+07	3.96406e+07	7.63381e+07	1.32966e+08	2.01477e+08	2.55145e+08	2.69389e+08	2.58017e+08	2.09044e+08	1.36837e+08	8.40575e+07	4.0621e+07	1.86196e+07	6.73607e+06	1.9789e+06	168901	168879	4260.37	0	0	0
FKYENGKYDIKDVGVDNAGAKAGL	181	204	4	0	643.831	7	22	7.06808	7.30588	647.57	13.4254	1	0	0.977975	0.218169	1	0	0.0508102		0	0	100871	0	145281	145271	317627	845452	1.60288e+06	4.19485e+06	1.08446e+07	2.03585e+07	3.53115e+07	5.27826e+07	6.59416e+07	6.74279e+07	6.35639e+07	5.1058e+07	3.22955e+07	1.9708e+07	8.48003e+06	3.45232e+06	561837	147344	37483.9	0	0	2029.6	0	8955.83
FKYENGKYDIKDVGVDNAGAKAGLTF	181	206	2	0	1410.71	7	24	8.0286	8.32853	1418.06	13.0042	1	0	0.744171	0.5123		-3	0.507173		0	0	0	0	98327.7	0	477508	1.87033e+06	4.83551e+06	6.16865e+06	1.64064e+07	2.25403e+07	2.78955e+07	3.03133e+07	3.41028e+07	3.67589e+07	3.62164e+07	3.14425e+07	2.53861e+07	1.70409e+07	9.53292e+06	4.30846e+06	835042	193392	0	0	0	0	0	88190.2
FKYENGKYDIKDVGVDNAGAKAGLTFL	181	207	3	0	978.506	7	25	8.89437	9.54147	983.568	13.4212	1	0	0.727107	2.15574	1	-2	0.593548		0	0	129049	98988.3	506357	831071	4.64299e+06	1.04062e+07	1.99672e+07	5.87254e+07	1.03464e+08	1.83945e+08	2.51226e+08	3.08159e+08	3.47846e+08	3.56272e+08	3.62943e+08	3.27227e+08	2.62718e+08	1.79521e+08	1.1222e+08	6.55807e+07	3.09968e+07	1.28432e+07	6.16885e+06	607617	557629	1.0719e+06	129961	453642
FKYENGKYDIKDVGVDNAGAKAGLTFL	181	207	4	0	734.132	7	25	8.91017	9.49422	737.999	13.7059	1	0	0.766031	1.85727	1	0	0.413688		0	418767	2.50585e+06	1.7187e+06	117346	3.27769e+06	1.3782e+06	6.81712e+06	7.5318e+06	2.21846e+07	3.34528e+07	5.93658e+07	8.87762e+07	1.18862e+08	1.53903e+08	1.69146e+08	1.8176e+08	1.65033e+08	1.34217e+08	8.83619e+07	5.94069e+07	3.06962e+07	1.59336e+07	4.39391e+06	2.10803e+06	437415	106228	174344	69026.8	441987
KYENGKYDIKD	182	192	2	0	686.841	5	9					-1
KYENGKYDIKDVGVDNAGAKAGL	182	204	2	0	1213.12	7	21	6.32425	6.54442	1220.02	12.3774	1	0	0.906727	0.134696	1	-1	0.30548		0	0	0	0	0	0	72691.1	370753	0	3.39278e+06	1.92289e+06	6.92129e+06	7.34262e+06	1.04771e+07	1.04295e+07	1.04176e+07	7.48404e+06	5.43515e+06	2.27435e+06	777903	0	75636.5	50989.3	0	0	0	0	0	0
KYENGKYDIKDVGVDNAGAKAGL	182	204	3	0	809.083	7	21	6.2609	6.54442	813.82	12.7873	1	0	0.973433	0.434585	1	-1	0.137501		7313.55	160456	535522	76369.6	0	34982.2	488873	1.06531e+06	4.00793e+06	9.49757e+06	2.27563e+07	4.41544e+07	6.84359e+07	8.83694e+07	9.57031e+07	9.30681e+07	7.69586e+07	5.19103e+07	3.04676e+07	1.32319e+07	4.10149e+06	879855	237130	0	41166.1	39153.6	0	75475.2	0
KYENGKYDIKDVGVDNAGAKAGL	182	204	4	0	607.064	7	21	6.33995	6.54442	610.615	12.778	1	0	0.97192	0.0603741	1	-1	0.0804495		0	105361	0	0	0	78219.5	56830.3	0	126361	1.13621e+06	4.14269e+06	6.44251e+06	1.12168e+07	1.57515e+07	1.70976e+07	1.43894e+07	1.23414e+07	7.55349e+06	4.28711e+06	1.72033e+06	657154	162624	153845	101141	0	0	0	72153.9	0
KYENGKYDIKDVGVDNAGAKAGLTF	182	206	3	0	891.789	7	23	7.60493	7.85603	896.665	13.0426	1	0	0.830398	0.28113	0	1	0.0642558		65070.5	3.66553e+07	179378	183317	5.70198e+06	483045	1.98494e+06	2.62249e+06	3.80702e+06	1.41064e+07	2.84363e+07	5.2267e+07	9.81018e+07	1.36046e+08	1.69365e+08	1.87285e+08	1.66077e+08	1.39785e+08	9.39094e+07	5.46601e+07	3.16861e+07	1.25016e+07	3.88496e+06	5.63118e+06	126600	0	818254	0	0	297727
KYENGKYDIKDVGVDNAGAKAGLTF	182	206	4	0	669.093	7	23	7.57352	7.60493	673.601	16.4459	0.4	1					0.152438		0	30563.9	0	0	0	38681.2	45571.6	99021.2	90180.7	442860	1.41686e+06	2.72331e+06	5.21845e+06	8.66203e+06	9.8326e+06	1.21072e+07	1.11234e+07	9.42198e+06	6.4594e+06	7.93626e+06	2.71658e+06	6.66901e+06	202958	9.29087e+06	0	8.68106e+06	10467.7	5.18212e+06	0	2.23626e+06
KYENGKYDIKDVGVDNAGAKAGLTFL	182	207	3	0	929.483	7	24	8.51868	8.78478	934.641	13.8139	0.6	0					0.118458		76648.4	0	73926.3	79986	0	363353	172477	520755	1.86713e+06	8.01338e+06	1.81656e+07	3.36807e+07	6.64004e+07	9.17122e+07	1.18609e+08	1.29188e+08	1.24687e+08	1.00358e+08	7.37046e+07	4.7715e+07	2.33658e+07	9.6742e+06	2.42269e+06	582301	62548.1	66519.6	0	365550	1.18116e+06	3.62233e+06
KYENGKYDIKDVGVDNAGAKAGLTFL	182	207	4	0	697.364	7	24	8.4872	8.75357	701.222	13.7705	1	0	0.853298	0.3534	1	-1	0.135762		0	0	0	135543	62356.8	138017	0	82512.3	346843	1.99079e+06	5.17787e+06	1.37972e+07	2.71044e+07	3.9321e+07	5.14854e+07	5.83222e+07	5.38234e+07	4.41097e+07	3.20881e+07	1.92642e+07	9.28705e+06	3.92066e+06	703347	483046	382928	62495.2	0	48583.9	393552	512635
DIKDVGVDNAGAKAGL	189	204	2	0	771.91	5	14	5.34033	5.88948	776.26	7.81904	1	0	0.801117	1.69206	1	1	0.771675		84182.8	310587	3.72724e+06	1.46118e+07	3.51452e+07	6.07247e+07	8.82892e+07	1.16421e+08	1.39104e+08	1.56777e+08	1.50057e+08	1.17106e+08	7.23397e+07	3.36818e+07	1.3025e+07	3.7189e+06	400472	40611.8	81427.9	56097.4
DIKDVGVDNAGAKAGL	189	204	3	0	514.942	5	14	5.324	5.79365	517.495	6.77864	1	0	0.547116	1.31571	1	-2	0.476682		32661.3	365100	3.34798e+06	1.27777e+07	2.91779e+07	5.02892e+07	6.57835e+07	6.58125e+07	5.93763e+07	5.41921e+07	4.54091e+07	3.26121e+07	1.79634e+07	8.66238e+06	3.10382e+06	541031	87216.1	3503.1	1674.27	111854
DIKDVGVDNAGAKAGLTF	189	206	2	0	895.968	6	16	7.38513	7.73057	901.206	9.42979	0.6	0					0.919541		59592.4	0	1.71328e+06	574906	7.63671e+06	2.6797e+07	4.24919e+07	9.92416e+07	1.90394e+08	2.75379e+08	3.5446e+08	3.47991e+08	2.71829e+08	1.82914e+08	9.96863e+07	4.22957e+07	1.4135e+07	2.12949e+06	112239	43878.6	0	210007	20096.2
DIKDVGVDNAGAKAGLTF	189	206	3	0	597.648	6	16	7.38513	7.73057	601.135	9.41382	0.6	0					0.091781		30984.4	183455	310515	974391	2.3027e+06	7.01178e+06	2.4872e+07	5.90465e+07	1.05084e+08	1.60879e+08	1.96893e+08	1.91604e+08	1.52689e+08	9.98681e+07	4.95943e+07	2.19075e+07	6.64881e+06	637476	35457.4	0	32878.6	0	0
DIKDVGVDNAGAKAGLTFL	189	207	2	0	952.51	6	17	8.76917	9.1172	957.911	9.68228	1	0	0.838862	0.739998	1	0	0.158061		149818	44979	355807	1.16139e+06	2.10984e+06	5.2553e+06	2.00574e+07	4.64922e+07	9.05328e+07	1.35039e+08	1.73972e+08	1.74964e+08	1.45673e+08	9.81162e+07	5.54577e+07	2.621e+07	9.49703e+06	5.55296e+06	3.90538e+06	3.68103e+06	2.15178e+06	1.3145e+06	1.26045e+06	1.11844e+06
DIKDVGVDNAGAKAGLTFL	189	207	3	0	635.342	6	17	8.75357	9.1172	638.907	9.57258	1	0	0.816805	0.813846	1	0	0.0910108		55493.7	141695	301087	769424	2.15335e+06	5.7263e+06	1.56018e+07	4.08012e+07	7.76445e+07	1.24006e+08	1.48615e+08	1.54451e+08	1.28372e+08	8.42232e+07	4.51073e+07	2.19096e+07	7.19385e+06	1.84015e+06	1.02823e+06	2.51053e+06	1.55582e+06	488397	389240	181920
VGVDNAGAKAGLTF	193	206	2	0	660.351	5	12	7.05213	7.40093	664.271	7.06536	0.6	0					1.75247		1.38202e+06	1.37234e+06	4.96416e+06	1.29996e+07	3.87932e+07	9.12409e+07	1.8245e+08	2.68182e+08	2.96142e+08	2.42847e+08	1.53077e+08	6.80852e+07	2.43775e+07	7.79502e+06	1.4155e+06	135099	207298	0
VGVDNAGAKAGLTFL	193	207	2	0	716.893	5	13	8.75357	9.10138	721.009	7.3847	0.6	0					0.126263		184456	461998	3.18675e+06	2.09663e+06	1.56066e+07	3.47906e+07	9.07445e+07	1.34815e+08	1.53879e+08	1.43358e+08	9.85607e+07	5.10082e+07	2.50042e+07	9.3257e+06	2.05534e+06	613938	692244	236505	28619.5
NAGAKAGLTFL	197	207	2	0	531.801	4	9					-1
LVDLIKNKHMNA	207	218	2	0	698.392	5	10	5.87347	5.9861	700.682	3.69069	0.6	0					0.113922		103440	450907	1.54118e+06	4.16934e+06	5.59363e+06	5.99896e+06	3.9193e+06	2.07776e+06	497418	94180	37701.2	0	0	0	990.15	0
LVDLIKNKHMNA	207	218	3	0	465.931	5	10	5.77777	5.9377	467.522	3.88526	0.6	0					0.0348413		797071	1.65715e+06	5.77993e+06	1.47117e+07	2.28533e+07	2.55288e+07	1.93707e+07	9.92686e+06	3.61129e+06	829964	160217	2420.95	0	14931.6	14820.5	0
LVDLIKNKHMNADTD	207	221	2	0	863.943	6	13	5.53667	5.80957	867.262	5.56868	1	0	0.356297	0.384328	1	1	0.0741179		0	3.66649e+06	1.26907e+06	6.9469e+06	1.64848e+07	3.06635e+07	4.14066e+07	4.23102e+07	3.44294e+07	2.14441e+07	9.58532e+06	3.23958e+06	822985	133050	87956	53248.7	0	0	0	0
LVDLIKNKHMNADTD	207	221	3	0	576.298	6	13	5.53667	5.80957	578.54	5.65743	0.6	0					0.0473261		113163	323578	2.70655e+06	1.05275e+07	2.51963e+07	4.75728e+07	6.70418e+07	6.80802e+07	5.38952e+07	3.20981e+07	1.53238e+07	5.36428e+06	1.61349e+06	205695	32894.5	98933	0	0	1888.35	0
LVDLIKNKHMNADTDY	207	222	2	0	945.475	6	14	6.56028	7.14787	949.083	6.03775	1	0	0.366238	1.87399	1	1	0.906542		1.48709e+06	2.8752e+07	4.43365e+07	7.29667e+07	1.46853e+08	2.71858e+08	4.13292e+08	5.15922e+08	4.71219e+08	3.47793e+08	2.09902e+08	1.03553e+08	4.28567e+07	1.56572e+07	5.08929e+06	2.16544e+06	737808	512240	350351	125384	43202.9
LVDLIKNKHMNADTDY	207	222	3	0	630.652	6	14	6.56028	6.86282	633.139	6.28057	1	0	0.425518	0.524608	1	1	0.0487121		1.41398e+06	7.40244e+06	2.43307e+07	8.30707e+07	2.38442e+08	4.94156e+08	7.86814e+08	9.85876e+08	9.17972e+08	6.88451e+08	4.0881e+08	2.01057e+08	8.26058e+07	3.05125e+07	1.25529e+07	5.65823e+06	2.86577e+06	1.74474e+06	994944	414957	90875.6
LVDLIKNKHMNADTDY	207	222	4	0	473.241	6	14	6.59207	6.75213	475.124	6.35187	1	0	0.442925	-0.149809	1	1	0.147923		21019.6	0	0	294082	1.81009e+06	5.03204e+06	7.68654e+06	9.1699e+06	8.67669e+06	6.08581e+06	3.52947e+06	1.39823e+06	406295	120481	45926.1	722.84	201545	0	177028	0	223647
LVDLIKNKHMNADTDYSIA	207	225	3	0	721.037	6	17	7.14787	7.43238	724.388	8.7162	0.6	1					0.0764687		36812.3	44048.2	119560	1.23666e+06	45835.7	1.40995e+07	3.65044e+07	6.36719e+06	1.18601e+08	1.51849e+08	1.17777e+08	1.33761e+08	9.38531e+07	4.57442e+07	2.49971e+07	8.51652e+06	2.38573e+06	392678	202483	957209	68906.6	37151	368342	245975
LVDLIKNKHMNADTDYSIAE	207	226	2	0	1145.57	7	18	7.08407	7.30588	1150.86	9.15507	1	0	0.630604	0.142506	1	1	0.0840695		0	0	0	7573.02	407027	3.31234e+06	1.20499e+07	3.16311e+07	5.42591e+07	8.85277e+07	1.02336e+08	9.92965e+07	8.30501e+07	5.55407e+07	3.13375e+07	1.29588e+07	4.52409e+06	550529	295611	81067.4	181208	0	0	0	82810	15623
LVDLIKNKHMNADTDYSIAE	207	226	3	0	764.051	7	18	7.06808	7.38513	767.547	9.07552	1	0	0.615499	0.593327	1	1	0.0567642		84260.4	209098	1.23871e+06	5.03071e+06	1.08229e+07	3.15359e+07	8.67405e+07	1.90614e+08	3.38594e+08	5.16625e+08	6.03875e+08	5.917e+08	4.78126e+08	3.0649e+08	1.74417e+08	8.24878e+07	3.51004e+07	1.1483e+07	3.3213e+06	535272	50899.5	85358.6	53824.2	27297	44048.9	26919
LVDLIKNKHMNADTDYSIAE	207	226	4	0	573.29	7	18	7.08407	7.33762	575.888	8.97837	1	0	0.597051	0.292728	1	1	0.0882417		31449	0	0	23552.9	64234.8	416496	1.69943e+06	6.64565e+06	1.13944e+07	1.7051e+07	2.11709e+07	1.92253e+07	1.5895e+07	9.08817e+06	4.82219e+06	1.63844e+06	23467.6	27369.5	0	0	19992.7	0	21945.2	23699.9	0	0
LVDLIKNKHMNADTDYSIAEAA	207	228	3	0	811.409	7	20	7.38513	7.69923	815.031	9.3721	0.6	0					0.327454		223458	261933	655530	5.13782e+06	7.3553e+06	1.0945e+07	2.03297e+07	2.38674e+07	3.91455e+07	6.29957e+07	8.15547e+07	9.12449e+07	8.72304e+07	7.15235e+07	4.57294e+07	2.61877e+07	1.07623e+07	3.63959e+06	2.36373e+06	0	0	1.4483e+06	0	0	33395.4	48698.8	0	49896.6
LVDLIKNKHMNADTDYSIAEAAF	207	229	3	0	860.432	7	21	9.08553	9.3054	864.312	10.0401	0.6	0					0.11664		0	0	0	61779.3	70349	132066	1.01914e+06	3.58864e+06	1.30156e+07	1.91599e+07	2.55856e+07	3.35368e+07	3.19253e+07	2.65147e+07	1.81659e+07	1.21491e+07	5.51621e+06	1.04072e+06	417616	51630.8	0	118028	174153	0	430529	56301.5	0	123861	0
VDLIKNKHMNA	208	218	2	0	641.85	5	9	4.29707	4.69502	644.154	3.79092	1	0	0.331872	0.976296	1	1	0.245252		778396	1.17815e+07	2.51757e+07	6.01289e+07	9.06081e+07	9.03181e+07	6.52014e+07	3.22927e+07	1.14301e+07	2.75225e+06	185933	47513.9	0	43593.3	0
VDLIKNKHMNA	208	218	3	0	428.236	5	9	4.2812	4.6159	429.795	3.86059	1	0	0.358328	0.67688	1	1	0.0576318		1.12019e+06	3.46173e+06	1.32365e+07	3.1253e+07	4.96917e+07	5.21521e+07	3.69045e+07	1.8562e+07	5.70536e+06	1.38892e+06	121824	1637.95	128077	3408.07	0
VDLIKNKHMNADTDY	208	222	2	0	888.933	6	13	5.6017	5.92165	892.578	6.18455	1	0	0.518221	0.607056	1	1	0.0788589		1.38766e+06	7.95629e+06	2.62635e+07	8.10978e+07	2.23229e+08	4.72103e+08	7.13661e+08	8.836e+08	7.70657e+08	5.76335e+08	3.28623e+08	1.49126e+08	5.85316e+07	1.9116e+07	4.84765e+06	387654	0	0	0	11348
VDLIKNKHMNADTDY	208	222	3	0	592.958	6	13	5.58542	5.92165	595.395	6.20607	1	0	0.52388	0.684139	1	1	0.0490461		2.45077e+06	1.25923e+07	4.05897e+07	1.29393e+08	3.53991e+08	7.59565e+08	1.15929e+09	1.40724e+09	1.3156e+09	9.60257e+08	5.37513e+08	2.41304e+08	8.98586e+07	3.06828e+07	7.75085e+06	1.59683e+06	114533	0	0	91629.2
VDLIKNKHMNADTDY	208	222	4	0	444.97	6	13	5.65028	5.74602	446.788	6.1683	1	0	0.513949	-0.454354	1	1	0.140574		0	0	0	79615	338033	1.30572e+06	1.83054e+06	2.44407e+06	2.3329e+06	1.27476e+06	661396	123935	22921.9	88605.2	0	0	0	30460.7	0	0
VDLIKNKHMNADTDYS	208	223	3	0	621.968	6	14	5.21013	5.50377	624.685	6.9989	0.6	0					0.0869456		0	29201.5	145772	1.21642e+06	4.18405e+06	1.05542e+07	1.99486e+07	3.04806e+07	3.27354e+07	3.00387e+07	2.09964e+07	1.18608e+07	5.8632e+06	1.84644e+06	387471	17394.1	66421.1	16387.7	35533.3	35169	54306.2
VDLIKNKHMNADTDYSI	208	224	3	0	659.663	6	15	6.16353	6.35565	662.393	6.96548	0.6	0					0.120782		261414	415934	621829	1.07096e+06	2.27621e+06	5.67052e+06	1.10947e+07	1.60926e+07	1.90471e+07	1.657e+07	1.22209e+07	7.66742e+06	2.96767e+06	889125	260595	400042	341116	227381	31269.8	25463.5	87101.2	165748
VDLIKNKHMNADTDYSIA	208	225	2	0	1024.51	6	16	6.2927	6.51282	1029.33	8.37123	1	0	0.680461	0.134459	1	0	0.14326		206467	548131	1.32092e+06	1.48158e+06	3.71463e+06	9.30457e+06	1.99172e+07	3.60565e+07	5.82879e+07	7.36846e+07	7.5138e+07	6.20752e+07	3.94629e+07	2.32077e+07	7.7138e+06	4.01427e+06	587079	700683	623563	718594	417859	464695	882548
VDLIKNKHMNADTDYSIA	208	225	3	0	683.342	6	16	6.2927	6.46553	686.623	8.57999	1	0	0.725056	-0.0893736	1	-1	0.0414654		48246.9	0	328747	1.39096e+06	4.23584e+06	1.40127e+07	3.41977e+07	7.08855e+07	1.17086e+08	1.44119e+08	1.55999e+08	1.31449e+08	9.17036e+07	5.02238e+07	2.27448e+07	9.18299e+06	3.66115e+06	776165	632028	243914	541009	516531	1.04273e+06
VDLIKNKHMNADTDYSIAE	208	226	2	0	1089.03	6	17	6.27685	6.48127	1094.23	9.06547	1	0	0.714849	0.0601374	1	1	0.0991805		0	244521	259111	1.76074e+06	4.33852e+06	1.32174e+07	3.50518e+07	8.14796e+07	1.42117e+08	2.0523e+08	2.46574e+08	2.31264e+08	1.85426e+08	1.16795e+08	6.74303e+07	2.94862e+07	1.06465e+07	2.62698e+06	153458	83171.8	146119	144221	99471.4	92256.2
VDLIKNKHMNADTDYSIAE	208	226	3	0	726.356	6	17	6.2609	6.48127	729.819	9.05664	0.6	0					0.0465578		269207	254940	1.91362e+06	7.13876e+06	1.69827e+07	4.68012e+07	1.18949e+08	2.63769e+08	4.74638e+08	6.90086e+08	7.92095e+08	7.85723e+08	5.93921e+08	3.92235e+08	2.11338e+08	9.61069e+07	3.94899e+07	1.24726e+07	2.57624e+06	201610	0	347063	742247	1.0781e+06
VDLIKNKHMNADTDYSIAE	208	226	4	0	545.019	6	17	6.2927	6.49702	547.613	9.04126	1	0	0.709981	0.059664	1	1	0.106023		0	87365.8	0	0	0	21939.1	879641	2.50268e+06	6.23484e+06	9.94937e+06	1.10777e+07	1.07206e+07	8.13473e+06	4.92431e+06	1.77194e+06	330819	148603	0	0	0	0	31252.9	27614.8	47895.3
VDLIKNKHMNADTDYSIAEA	208	227	3	0	750.035	7	18	6.57617	6.7681	753.504	9.02809	0.6	0					0.13191		0	0	53479.5	208659	588021	863199	1.33447e+06	2.25896e+06	3.44485e+06	6.1345e+06	5.86375e+06	7.24484e+06	6.59804e+06	3.29334e+06	2.58076e+06	1.15061e+06	41828.2	60006.8	22562.6	42087.8	0	0	68370.7	23864.1	24705.9	52754.9
VDLIKNKHMNADTDYSIAEAA	208	228	2	0	1160.07	7	19	6.67203	6.9729	1165.59	9.63119	0.6	0					0.131484		36685.2	0	45318.1	235776	0	2.96259e+06	1.92e+06	9.89303e+06	1.63448e+07	2.75649e+07	3.59287e+07	4.20838e+07	3.84671e+07	2.88216e+07	1.80366e+07	9.67311e+06	3.41648e+06	459726	0	0	0	51764.3	0	0	0	0	0
VDLIKNKHMNADTDYSIAEAA	208	228	3	0	773.714	7	19	6.67203	6.98868	777.453	9.79735	0.6	0					0.0864096		220491	40715.1	512448	548190	1.43948e+06	4.20633e+06	1.22684e+07	3.00774e+07	6.21239e+07	1.04744e+08	1.42352e+08	1.5583e+08	1.46932e+08	1.1311e+08	7.63433e+07	4.0262e+07	1.86196e+07	7.45587e+06	1.58709e+06	208339	49985.1	5292.21	0	50412.2	0	0	134631
VDLIKNKHMNADTDYSIAEAAF	208	229	3	0	822.737	7	20	8.51868	8.75357	826.625	10.1367	0.6	0					0.0784195		71037.7	57702.1	0	76082.3	81565.1	453900	1.3114e+06	5.84111e+06	1.93214e+07	2.3656e+07	3.57655e+07	5.45744e+07	4.34177e+07	3.19895e+07	3.28332e+07	1.42601e+07	4.98879e+06	3.48498e+06	1.83225e+06	92650.5	662644	518530	206667	222467	399444	0	0	0
VDLIKNKHMNADTDYSIAEAAFNKGETA	208	235	4	0	767.376	8	26	8.29693	8.39223	770.905	12.2525	0.6	0					0.103585		71401	0	116485	0	82286.3	34982.1	31113.5	104802	293271	1.82678e+06	2.99463e+06	5.38988e+06	8.40818e+06	1.06606e+07	1.15598e+07	9.98807e+06	7.48391e+06	6.01474e+06	3.78498e+06	1.97913e+06	113863	352902	0	22505.1	8849.85	0	32971.6	0	0	52310.9
VDLIKNKHMNADTDYSIAEAAFNKGETAM	208	236	3	0	1066.51	8	27	9.0378	9.28968	1071.7	13.552	0.6	1					0.476452		0	66282.4	15117.7	70366.2	327597	0	922852	2.04603e+06	8.11879e+06	1.9822e+07	3.93479e+07	6.29417e+07	9.41285e+07	1.11399e+08	1.11018e+08	1.03854e+08	7.9859e+07	5.7292e+07	3.56881e+07	1.96832e+07	9.28812e+06	3.61706e+06	739822	360200	74072.9	63798	0	0	153933	0
LIKNKHMNA	210	218	2	0	534.803	5	7	3.00547	3.28072	537.085	3.8694	1	0	0.781526	0.395452	1	1	0.0996984		286684	5.47364e+06	1.27309e+07	3.15545e+07	4.78776e+07	5.18814e+07	3.37572e+07	1.44252e+07	4.65099e+06	768409	60536.7	16564.9	0
LIKNKHMNA	210	218	3	0	356.871	5	7	3.00547	3.23265	358.425	3.9668	1	0	0.829088	0.167912	1	1	0.0657821		29780.9	392571	2.48922e+06	7.02803e+06	1.1105e+07	1.19697e+07	8.28428e+06	3.52726e+06	846891	32922.1	0	0	0
LIKNKHMNADTD	210	221	2	0	700.354	5	10	3.00547	3.28072	703.703	5.83023	1	0	0.884926	0.395452	1	1	0.0758567		0	54518.2	1.46625e+06	7.01459e+06	2.02951e+07	4.01576e+07	5.56768e+07	5.73385e+07	4.33373e+07	2.52948e+07	1.08811e+07	3.35269e+06	581649	90094.4	20505.4	104090
LIKNKHMNADTD	210	221	3	0	467.238	5	10	3.00547	3.28072	469.451	5.77069	1	0	0.864576	0.395452	1	1	0.0805021		30054.1	76054.6	616759	2.6062e+06	7.92248e+06	1.54338e+07	2.19533e+07	2.25156e+07	1.68152e+07	8.78678e+06	3.72138e+06	957052	213709	23712.6	0	48242
LIKNKHMNADTDY	210	222	2	0	781.885	6	11	4.23367	4.56833	785.531	6.30785	1	0	0.852175	0.676722		1	0.0754292		1.34813e+06	8.21386e+06	2.18483e+07	6.44172e+07	1.80018e+08	4.03021e+08	6.44786e+08	7.86459e+08	7.40258e+08	5.19817e+08	2.7964e+08	1.20446e+08	4.30906e+07	1.2142e+07	2.01068e+06	175994	0	0
LIKNKHMNADTDYSIA	210	225	3	0	611.977	6	14	5.324	5.5529	615.178	8.46041	1	0	0.957701	0.176038		-1	0.0413757		24228	35498.7	326888	1.20758e+06	1.97697e+06	9.1467e+06	2.08482e+07	4.25145e+07	6.92085e+07	8.37983e+07	8.76878e+07	6.97162e+07	4.50952e+07	2.30534e+07	9.90711e+06	3.52507e+06	1.12816e+06	55816.7	13686.5	14613.9	0
LIKNKHMNADTDYSIAE	210	226	2	0	981.983	6	15	5.34033	5.6017	987.12	9.06223	1	0	0.957132	0.329731	1	1	0.088539		336801	450265	1.3502e+06	2.50703e+06	5.54037e+06	1.39625e+07	3.33877e+07	7.66386e+07	1.30737e+08	1.93509e+08	2.16469e+08	2.11553e+08	1.63979e+08	1.00462e+08	5.25934e+07	2.3009e+07	8.19511e+06	2.18109e+06	300422	32762.6	0	0
LIKNKHMNADTDYSIAE	210	226	3	0	654.991	6	15	5.34033	5.66633	658.409	9.04199	0.6	0					0.0553414		118954	691141	2.49673e+06	5.2681e+06	1.17944e+07	2.72859e+07	6.87025e+07	1.49847e+08	2.68047e+08	3.81977e+08	4.39911e+08	4.32046e+08	3.14813e+08	2.02238e+08	1.02785e+08	4.2595e+07	1.30984e+07	4.87037e+06	1.02399e+06	143909	41028.4	41436.1
LIKNKHMNADTDYSIAE	210	226	4	0	491.495	6	15	5.47135	5.52047	493.634	7.34385	1	1	0.565577	-0.675031	-1	-1	0.170403		217591	162628	163772	158958	2246.06	44254.7	23387.1	253801	514726	730824	900945	606775	377160	202883	84672.9	0	0	0	0	0	0	0
LIKNKHMNADTDYSIAEAA	210	228	2	0	1053.02	6	17	5.65028	5.85742	1058.33	9.32324	1	0	0.766675	0.0729977	1	1	0.0913234		0	0	0	0	0	326845	954577	8.15112e+06	1.98664e+07	3.22575e+07	4.15846e+07	3.982e+07	2.97998e+07	1.76602e+07	8.23214e+06	3.70246e+06	889755	801033	0	153793	0	59066.4	0	0
LIKNKHMNADTDYSIAEAA	210	228	3	0	702.349	6	17	5.88948	6.17982	706.017	9.71186	0.6	0					0.087394		2815.19	20508.9	165948	313347	1.16268e+06	2.43173e+06	6.89659e+06	1.61412e+07	3.10271e+07	5.27154e+07	7.02023e+07	7.658e+07	7.02131e+07	5.1212e+07	3.13894e+07	1.32969e+07	7.58853e+06	2.35819e+06	894.33	28212.6	23335.7	0	0	0
LIKNKHMNADTDYSIAEAAFNKGETA	210	235	3	0	951.468	7	24	7.93432	8.18672	956.105	12.1776	1	0	0.626456	0.287284		0	0.138208		0	0	0	0	0	0	0	79245.2	1.18179e+06	4.09513e+06	1.11093e+07	1.837e+07	2.7174e+07	3.30848e+07	3.18589e+07	2.82009e+07	2.08826e+07	1.36081e+07	7.1249e+06	3.11925e+06	1.25176e+06	165612	104407	158396	162030	134731	225125	137488	285039	287408
LIKNKHMNADTDYSIAEAAFNKGETAM	210	236	3	0	995.148	8	25	8.78478	8.92598	999.803	12.0772	0.6	0					0.127786		74834.9	0	0	0	0	0	0	507183	1.88834e+06	4.35458e+06	1.18108e+07	2.07657e+07	2.75525e+07	3.37271e+07	3.51629e+07	3.18196e+07	2.41985e+07	1.43094e+07	8.34682e+06	6.53489e+06	947157	442127	1.17188e+06	0	90863.5	0	102149	0	0	0
LIKNKHMNADTDYSIAEAAFNKGETAM	210	236	4	0	746.613	8	25	8.78478	8.92598	749.961	11.5056	1	0	0.465207	-0.239121	1	0	0.182782		0	1.17603e+06	0	1.80439e+06	0	1.57493e+06	39923.7	1.32808e+06	548591	5.08309e+06	5.23127e+06	1.50514e+07	1.30707e+07	2.26831e+07	1.43038e+07	1.84152e+07	1.06792e+07	9.98099e+06	3.2654e+06	2.97415e+06	379247	355969	0	0	0	0	0	0	37513.6	0
IKNKHMNADTD	211	221	2	0	643.812	5	9	2.74302	2.93742	646.75	5.08237	1	0	0.822324	0.0127199		0	0.0616272		0	68737.5	575895	2.28338e+06	4.79912e+06	7.52603e+06	8.39224e+06	6.79914e+06	3.89094e+06	1.60453e+06	451739	6259.51	505.597	0	0
IKNKHMNADTDY	211	222	2	0	725.343	5	10	3.67232	4.23367	728.939	6.28783	1	1	1.04133	1.74981		0	1.27576		3.448e+06	1.67438e+06	6.72201e+06	2.10852e+07	5.15135e+07	9.13996e+07	1.17582e+08	1.10286e+08	8.05866e+07	4.55125e+07	2.56177e+07	2.00328e+07	2.03926e+07	1.89627e+07	1.38388e+07	8.38942e+06
IKNKHMNADTDYSIA	211	225	2	0	860.92	6	13	5.53667	5.66633	867.321	11.7338	1	0	1.97721	-0.293718	-1	-8	0.0439901		0	0	0	0	23257.5	0	0	504600	788218	4.43413e+06	9.96875e+06	1.89846e+07	2.57353e+07	2.68549e+07	2.16617e+07	1.3983e+07	6.55707e+06	2.51553e+06	715886	73047.9
IKNKHMNADTDYSIA	211	225	3	0	574.282	6	13	4.98288	5.03115	577.14	7.50495	0.4	1					0.0513602		0	0	0	0	325669	1.08363e+06	282896	3.84885e+06	4.89975e+06	1.30945e+06	3.77602e+06	2.43048e+06	43170.8	384380	23377.7	59941.7	0	0	0	0
IKNKHMNADTDYSIAE	211	226	3	0	617.296	6	14	4.93458	5.30752	620.425	8.24775	0.6	0					0.0706033		108029	27655	339610	782784	3.43748e+06	9.04432e+06	2.09212e+07	4.11973e+07	6.18409e+07	7.35002e+07	7.3063e+07	5.59383e+07	3.37629e+07	1.78059e+07	7.29889e+06	1.47107e+06	319053	14391.2	18043.4	2316.43	3293.91
IKNKHMNADTDYSIAEAA	211	228	3	0	664.655	6	16	5.48757	5.80957	668.055	8.98071	0.6	0					0.199201		73300.1	134366	463464	204265	839821	1.33201e+06	2.60371e+06	4.87867e+06	8.40157e+06	1.22296e+07	1.3887e+07	1.35568e+07	1.03904e+07	7.04381e+06	3.9454e+06	1.64506e+06	460148	252320	49075.7	0	57708.2	20792.9	0
DTDYSIA	219	225	1	0	784.336	4	5	4.77437	5.30752	787.651	2.86745	0.6	0					1.15827		601273	1.86207e+06	6.57779e+06	1.04106e+07	9.95894e+06	4.20932e+06	376103	0	161280	367077
DYSIAE	221	226	1	0	697.304	4	4	4.69502	4.99895	700.548	2.84159	1	0	1.32028	0.531235		1	0.933458		0	199159	1.60537e+06	3.21485e+06	2.60328e+06	222820	0	156495	38309.6
YSIAEAA	222	228	1	0	724.351	4	5	5.09587	5.40617	728.018	3.2423	1	0	1.10858	0.561374		0	0.203896		0	1.17323e+06	7.39229e+06	1.60402e+07	1.80288e+07	1.01362e+07	2.32162e+06	109622	0	2630.53
SIAEAA	223	228	1	0	561.288	3	4	4.13882	4.2021	561.779	0.180237	1	0	-0.953797	-0.607968		0	0.845215		1.0897e+06	369816	0	0	97961.3	0	0	0
SIAEAAFNKGETA	223	235	1	0	1308.64	5	11	5.80957	5.88948	1313.93	4.52593	1	0	0.298496	-0.529228		0	0.583976		0	0	27629.1	363706	616244	769480	899413	501893	127816	0	0	0	0	0	0	0	0
SIAEAAFNKGETAM	223	236	2	0	720.345	5	12	7.19545	7.49515	723.178	4.76342	0.6	0					0.502842		3.15448e+06	5.90588e+06	2.6941e+07	9.13989e+07	2.13106e+08	3.26544e+08	3.02805e+08	2.40218e+08	9.22173e+07	6.03683e+07	9.24582e+06	7.89604e+06	230691	67253.1	235581	0	108173	0
IAEAAF	224	229	1	0	621.324	4	4	5.66633	6.1474	623.767	2.06691	1	0	0.658334	1.36976		1	0.938742		151760	3.19505e+06	7.09121e+06	5.60761e+06	2.17234e+06	163612	79072.2	41533.7	99770.3
EAAFNKGETA	226	235	2	0	519.249	4	8	3.40912	3.67232	520.915	2.73898	0.6	0					0.0593745		4.77627e+06	2.55624e+07	6.34628e+07	8.94609e+07	7.28208e+07	4.00354e+07	1.66138e+07	5.09445e+06	1.35687e+06	118342	661.857	2039.67	10593.6
EAAFNKGETAM	226	236	1	0	1168.53	5	9	4.77437	5.1121	1171.65	2.37567	1	0	-0.2056	0.691239	1	1	0.259077		1.11386e+06	6.42301e+06	1.37962e+07	1.75144e+07	1.34528e+07	7.56022e+06	2.09621e+06	70041.2	0	0	0	35273.8	23600.1	20726.2	79562.1
EAAFNKGETAM	226	236	2	0	584.769	5	9	4.75842	5.14477	586.466	2.65003	1	0	-0.101406	0.921384	1	1	0.0596818		1.85811e+07	9.5314e+07	2.46732e+08	3.38137e+08	2.9022e+08	1.64103e+08	6.90033e+07	2.48066e+07	7.14771e+06	1.60285e+06	147416	79216.3	0	41946	0
AAFNKGETA	227	235	2	0	454.727	4	7	3.21657	3.54025	456.222	2.46601	1	0	0.0962862	0.624729		0	0.0264257		2.97886e+07	1.50273e+08	3.59894e+08	4.17649e+08	2.94289e+08	1.25299e+08	3.98327e+07	1.0924e+07	1.94694e+06	19401.6	0	28677.3
AAFNKGETAM	227	236	1	0	1039.49	5	8	4.45638	4.8225	1042.58	2.41916	1	0	-0.0742396	0.825602	1	1	0.141904		1.11319e+07	7.24116e+07	1.75079e+08	2.10394e+08	1.46783e+08	7.02379e+07	2.71005e+07	8.69098e+06	1.42975e+06	166535	0	0	0	75135.7
AAFNKGETAM	227	236	2	0	520.247	5	8	4.47252	4.83852	521.814	2.45929	0.6	0					0.13426		1.17944e+08	6.29744e+08	1.54111e+09	1.83745e+09	1.33254e+09	6.10695e+08	2.29934e+08	6.33475e+07	7.07049e+07	4.50094e+06	8.221e+06	61444.8	59214.5	37951.1
AAFNKGETAMT	227	237	2	0	570.771	5	9	4.24953	4.52058	572.332	2.39231	1	0	-0.199278	0.37557		1	0.0709059		882849	9.26365e+06	2.43943e+07	3.02497e+07	2.1887e+07	1.05567e+07	3.20009e+06	574197	66068.6	180332	39057	17172.3	0	0	0
AAFNKGETAMTINGPWAWSNIDTSKVNY	227	254	3	0	1029.49	8	25					-1
FNKGETA	229	235	2	0	383.69	4	5	3.96112	3.99372	388.214	8.60491	0.4	0					0		0	0	0	0	0	0	0	0	0	45023.7
FNKGETAM	229	236	1	0	897.413	5	6	3.75277	4.10712	899.49	1.48477	1	0	-0.262002	0.7699	1	0	0.141322		8.15497e+06	4.28425e+07	6.24926e+07	3.53409e+07	1.27263e+07	2.78558e+06	200024	22382.6	0	29976.6	12171.2	31048.6
FNKGETAM	229	236	2	0	449.21	5	6	3.46852	4.12302	450.346	1.67895	1	0	-0.151385	2.19077	1	0	0.972176		6.20152e+07	2.74235e+08	4.25933e+08	2.38964e+08	8.23501e+07	2.39151e+07	9.30763e+06	1.06307e+07	1.16486e+07	6.30961e+06	2.01607e+06	462722
NKGETAM	230	236	1	0	750.345	4	5	4.45638	4.80647	752.674	1.8466	0.4	0					0.323526		251412	3.96459e+06	8.6272e+06	6.98077e+06	1.71823e+06	142439	701.485	61911.4	17264.9	26519.8
NKGETAM	230	236	2	0	375.676	4	5	2.90292	2.98872	376.669	1.50311	0.4	0					0.281214		0	105150	226567	64763.9	0	0	0	6329.39	0	0
NKGETAMTINGPWAWSNIDTSKVNY	230	254	3	0	933.113	7	22	10.0919	10.3004	937.309	10.8617	1	0	0.579678	0.0793095		1	0.0776165		87838.7	0	48692.9	0	0	0	207962	340188	3.59046e+06	8.06677e+06	1.6887e+07	2.18298e+07	2.48462e+07	2.46223e+07	2.01454e+07	1.4505e+07	7.76992e+06	3.65115e+06	1.15713e+06	63631.6	0	24758	0	89899.8	70220.2	38722.1	354832	58224.9	269.727	171895
NKGETAMTINGPWAWSNIDTSKVNYGVTVL	230	259	3	0	1089.54	8	27	10.82	11.3081	1094.5	12.8707	0.6	0					0.283808		66833.8	65155.9	0	56586.7	0	169456	0	754141	1.21632e+06	1.77081e+06	1.59543e+07	3.43243e+07	5.8143e+07	8.20364e+07	9.58412e+07	9.7359e+07	8.30447e+07	6.10195e+07	3.75861e+07	1.89228e+07	8.50809e+06	3.07155e+06	1.08978e+06	701545	565631	117346	76856.3	56144.7	180755	518934
MTINGPWAWSNIDT	236	249	2	0	803.372	6	11	11.0721	11.4658	806.809	5.84009	1	0	0.706832	0.956335		1	0.0846036		159849	519268	3.74925e+06	1.56242e+07	4.71125e+07	9.97048e+07	1.54898e+08	1.6343e+08	1.33191e+08	7.6221e+07	3.36015e+07	1.1113e+07	2.07534e+06	76177.6	752564	869544	1.02775e+06	203790
MTINGPWAWSNIDTSKVNY	236	254	3	0	733.018	7	16	10.6786	10.8829	736.57	9.26596	1	0	0.871593	0.059664		1	0.21699		58926.8	0	54204.3	32178.9	0	257870	218982	2.42383e+06	3.14469e+06	5.49607e+06	7.75112e+06	7.90291e+06	6.84715e+06	3.76768e+06	1.26382e+06	466564	76545.5	0	29739.5	149974	84469.4	0	244672	67388.9
MTINGPWAWSNIDTSKVNYGVTVL	236	259	2	0	1333.67	7	21	11.5289	12.0677	1340.14	11.2687	1	0	0.726277	1.64306	1	1	0.0836982		0	0	160264	167452	3.37545e+06	5.06576e+06	2.15267e+07	1.90232e+07	5.13879e+07	7.45785e+07	1.45968e+08	2.16548e+08	2.88415e+08	3.15919e+08	2.91943e+08	2.23058e+08	1.43999e+08	8.14638e+07	3.86862e+07	1.3786e+07	4.26875e+06	408996	301735	113096	332821	4363.08	491654	0	113058
MTINGPWAWSNIDTSKVNYGVTVL	236	259	3	0	889.448	7	21	11.5289	12.0837	893.77	11.2906	0.6	0					0.228649		57693.8	193809	319125	209193	1.37875e+06	2.91886e+06	5.47535e+06	9.62572e+06	1.90092e+07	3.93752e+07	7.12095e+07	1.121e+08	1.44775e+08	1.54605e+08	1.48974e+08	1.0194e+08	6.38988e+07	4.62599e+07	1.60217e+07	6.27744e+06	2.21592e+06	581908	131047	68075.1	312161	0	16130.6	669805	0
MTINGPWAWSNIDTSKVNYGVTVLPTFKGQPSKPFVGVL	236	274	4	0	1063.06	9	33	11.4973	12.0197	1067.82	16.3935	1	0	0.590133	1.56535		1	0.100546		97348.3	76731	1.96356e+06	0	182338	234337	1.72773e+06	800212	1.3391e+06	1.30767e+06	2.19816e+06	3.49321e+06	8.16876e+06	2.03065e+07	3.87765e+07	7.09884e+07	1.05499e+08	1.44427e+08	1.68081e+08	1.73929e+08	1.65884e+08	1.36102e+08	1.01176e+08	6.83781e+07	4.09079e+07	2.39769e+07	1.11757e+07	5.06451e+06	2.47113e+06	1.11149e+06
TINGPWAWSN	237	246	2	0	573.272	5	7	9.43125	9.76123	575.736	4.23242	0.4	1					0.706058		0	1.534e+06	1.13513e+07	2.70275e+07	3.59735e+07	2.67767e+07	1.28429e+07	3.19608e+06	58828.5	43631	465081	0	1.37105e+07
TINGPWAWSNI	237	247	2	0	629.814	5	8	11.2294	11.5289	632.341	4.28368	0.6	0					0.151098		0	64054.9	1.51594e+06	6.81945e+06	1.57317e+07	2.03183e+07	1.53195e+07	7.6024e+06	1.60785e+06	0	54393.7	21357.2	65786.7	24912.2
TINGPWAWSNIDT	237	249	2	0	737.852	5	10	10.1396	10.82	741.091	5.59463	1	0	0.804399	2.31298		1	0.0374967		300170	3.06455e+06	1.1301e+07	4.78846e+07	1.31469e+08	2.67378e+08	3.62766e+08	3.5747e+08	2.37552e+08	1.30846e+08	3.98115e+07	1.14881e+07	1.39847e+06	333954	118629	425084
TINGPWAWSNIDTSKVNY	237	254	2	0	1033.5	6	15	9.83932	10.4276	1038.74	9.24098	1	0	0.997862	1.87707	1	1	0.0572069		5.11875e+06	452777	1.59626e+07	6.43235e+06	2.87749e+07	3.04329e+07	8.47637e+07	1.91385e+08	3.83138e+08	6.26187e+08	7.86395e+08	7.73111e+08	6.21873e+08	3.8674e+08	1.94185e+08	7.84685e+07	2.56998e+07	6.95043e+06	3.90163e+06	1.35725e+06	9.53131e+06	410855
TINGPWAWSNIDTSKVNY	237	254	3	0	689.337	6	15	10.1078	10.3646	692.579	8.48409	1	0	0.825396	0.307718	1	1	0.290539		904463	0	112559	2.22816e+06	0	175802	3.74603e+06	2.59837e+06	6.03956e+06	1.05331e+07	1.17774e+07	1.182e+07	8.59999e+06	4.16058e+06	1.77575e+06	278387	89002.8	18519.2	31499.4	0	0	0
TINGPWAWSNIDTSKVNYGVTVL	237	259	2	0	1268.15	7	20	11.0249	11.658	1274.45	11.0678	0.6	0					0.203819		0	6.57186e+06	107684	1.48375e+07	9.07269e+06	3.68355e+07	4.06842e+07	9.71935e+07	1.77758e+08	3.65887e+08	6.55036e+08	1.01601e+09	1.21941e+09	1.27332e+09	1.051e+09	7.4541e+08	4.27645e+08	2.20786e+08	9.18064e+07	3.95219e+07	1.2801e+07	4.11263e+06	845979	726744	28415.1	134419	118895	380567
TINGPWAWSNIDTSKVNYGVTVLPTFKGQPSKPFVGVL	237	274	3	0	1373.4	9	32	11.1822	11.6909	1379.56	15.9824	1	0	0.599275	1.50033	1	1	0.164238		0	122087	0	0	161738	84178.9	253352	1.68311e+06	1.32757e+06	2.03384e+06	5.87837e+06	1.22444e+07	2.45823e+07	5.80691e+07	9.6924e+07	1.56998e+08	2.45012e+08	2.98733e+08	3.34316e+08	3.31329e+08	2.96752e+08	2.28437e+08	1.62635e+08	9.87282e+07	5.0944e+07	2.213e+07	3.54668e+06	201402	473055	356536
TINGPWAWSNIDTSKVNYGVTVLPTFKGQPSKPFVGVL	237	274	4	0	1030.3	9	32	11.1194	11.7077	1034.85	15.662	1	0	0.565056	1.87739	1	1	0.23539		207197	1.48803e+07	337000	318218	857963	1.22862e+07	2.61609e+06	7.17976e+06	5.75595e+06	7.19269e+07	1.99629e+07	3.85448e+07	6.51727e+07	1.64911e+08	2.14573e+08	3.44847e+08	4.88594e+08	6.24179e+08	6.98668e+08	6.94344e+08	6.05093e+08	4.73364e+08	3.31754e+08	2.06325e+08	1.13207e+08	3.91777e+07	1.24587e+07	1.2659e+06	866460	358757
NIDTSKVNYGVTVL	246	259	2	0	761.909	5	12	7.60493	7.85603	765.678	6.64575	1	0	0.785085	0.28113		1	0.139065		37598.8	0	49294.1	51848.2	1.53605e+06	9.60453e+06	2.22307e+07	3.30242e+07	3.36642e+07	2.02058e+07	8.95205e+06	2.56042e+06	178203	117699	0	0	0	41382
IDTSKVNYGVTVL	247	259	2	0	704.888	5	11	7.3535	7.68352	708.277	5.94454	1	0	0.739285	0.65471		1	0.0861945		0	3.36218e+06	3.23462e+06	2.3431e+07	7.31794e+07	1.68907e+08	2.65139e+08	2.97429e+08	2.1466e+08	1.13359e+08	4.42243e+07	1.33558e+07	1.83537e+06	242709	222039	274858	109829
IDTSKVNYGVTVLPTFKGQPSKPFVGVL	247	274	3	0	997.89	7	23					-1
DTSKVNYGVTVL	248	259	2	0	648.346	5	10	6.95713	7.24282	651.356	5.2606	1	0	0.69023	0.444842		1	0.101848		198682	94624	1.86644e+06	8.50763e+06	2.42827e+07	4.57299e+07	5.16852e+07	4.30273e+07	2.09184e+07	8.95221e+06	2.15285e+06	478862	50430.6	115790	206032	243475
DTSKVNYGVTVLPTFKGQPSKPFVGVL	248	274	3	0	960.195	7	22	9.32107	9.57302	964.216	10.311	1	0	0.494114	0.285153		1	0.173824		0	0	104559	0	3595.77	177274	131098	968620	4.12476e+06	1.05056e+07	1.72452e+07	2.1917e+07	2.37959e+07	2.07541e+07	1.36435e+07	8.17476e+06	3.56522e+06	1.34236e+06	377483	333897	239848	48434.7	110791	42000.1	93647.6	105117	190059	155645	122436	63064.7
SKVNYGVTVL	250	259	1	0	1079.61	4	8	6.81565	7.13195	1084.3	4.05008	0.6	0					0.21471		283590	1.16963e+06	6.98544e+06	2.42279e+07	4.8375e+07	5.45176e+07	3.25931e+07	1.23492e+07	1.8442e+06	176906	0	0	0
SKVNYGVTVL	250	259	2	0	540.308	4	8	6.81565	7.17962	542.665	4.07342	0.6	0					0.0371485		123331	8.88311e+06	5.91422e+07	1.93102e+08	3.692e+08	3.94909e+08	2.42593e+08	9.59641e+07	2.77784e+07	5.0795e+06	207334	0	33872.4
SKVNYGVTVLPTF	250	262	2	0	712.893	5	10					0
SKVNYGVTVLPTFKGQPSKPFVGVL	250	274	3	0	888.17	7	20	9.22708	9.65168	891.719	9.01199	0.6	0					0.0425876		9360.18	0	503343	1.21021e+06	4.38446e+06	1.33758e+07	3.83141e+07	9.42672e+07	1.94838e+08	2.97626e+08	3.70923e+08	3.67154e+08	2.85966e+08	1.89763e+08	1.06801e+08	5.41401e+07	2.29688e+07	1.00802e+07	3.16238e+06	320725	272499	0	73196.1	373315	177703	52887.3	67794.9	59851.1
SKVNYGVTVLPTFKGQPSKPFVGVLSAGINAASPNKELAKE	250	290	4	0	1061.58	9	35					0
KVNYGVTVL	251	259	2	0	496.792	4	7	6.86282	7.16375	498.777	3.37322	1	0	0.539253	0.517033		1	0.0987678		0	867460	7.92074e+06	1.91405e+07	2.56331e+07	1.73101e+07	6.42258e+06	1.24039e+06	0	0	0	0
KVNYGVTVLPTFKGQPSKPFVGVL	251	274	3	0	859.16	7	19	9.32107	9.447	862.391	8.10218	1	0	0.349703	-0.311391		1	0.0908247		0	52017.8	0	118289	358198	632267	2.71152e+06	7.99997e+06	1.12526e+07	1.47099e+07	1.54968e+07	1.13969e+07	8.22486e+06	4.06424e+06	1.40873e+06	423037	93101.2	0	0	0	0	0	0	0	40219.8	0	121205
GVTVLPTF	255	262	1	0	833.477	4	5	9.06967	9.447	835.022	1.03327	0.4	0					0.172726		1.05441e+06	5.42861e+07	5.14153e+07	1.19654e+06	1.01984e+06	414921	129986	149640	34087.2	0
GVTVLPTFKGQPSKPFVGVL	255	274	2	0	1036.1	6	15	9.1958	9.58877	1039.93	6.37322	1	0	0.344408	0.952706	1	1	0.0557868		80483.6	152234	4.79476e+06	1.84827e+07	7.25741e+07	1.65655e+08	2.93999e+08	3.75305e+08	3.70985e+08	2.80971e+08	1.69429e+08	8.75631e+07	3.86665e+07	1.48975e+07	4.50118e+06	237866	69709.6	10934.7	0	119829	73888.4	0
GVTVLPTFKGQPSKPFVGVL	255	274	3	0	691.07	6	15	9.1958	9.63597	693.626	6.38988	1	0	0.348203	1.17614	1	1	0.0293338		113918	2.9641e+06	1.28029e+07	5.14549e+07	1.55857e+08	3.69368e+08	6.24039e+08	8.27349e+08	7.78222e+08	5.97989e+08	3.67907e+08	1.93296e+08	9.00244e+07	3.45087e+07	1.46934e+07	4.21042e+06	793466	207364	0	0	5.78288e+06	21338
GVTVLPTFKGQPSKPFVGVLSAGINAASPNKELAKE	255	290	3	0	1218.01	8	30	9.28968	9.49422	1222.51	11.3045	1	0	0.180131	0.0606896	1	1	0.154276		0	0	0	0	0	0	0	105083	1.25178e+06	3.92084e+06	8.45031e+06	1.50061e+07	1.76094e+07	2.21404e+07	1.96177e+07	1.46422e+07	1.0301e+07	5.10788e+06	2.22916e+06	827292	1.28783e+06	421581	428836	108637	509220	0	129116	0	0	0
GVTVLPTFKGQPSKPFVGVLSAGINAASPNKELAKE	255	290	4	0	913.758	8	30	9.28968	9.63597	917.011	10.8196	1	0	0.124885	0.731714	1	1	0.253126		930501	1.6462e+06	1.03751e+07	3.50293e+06	807496	1.77007e+06	4.55844e+06	3.4549e+06	9.34381e+06	2.06922e+07	3.63821e+07	5.75689e+07	6.76778e+07	7.36907e+07	6.68667e+07	5.55854e+07	3.76549e+07	2.32531e+07	1.0338e+07	5.6238e+06	1.41119e+06	140201	73916.2	579100	69388.6	56819.1	92716.9	157390	0	0
VTVLPTFKGQPSKPFVGVL	256	274	3	0	672.063	6	14					-1
TVLPTFKGQPSKPFVGVL	257	274	3	0	639.04	6	13	8.94183	9.13297	641.319	5.65299	1	0	0.378466	-0.00274403		1	0.198909		0	0	127081	1.21434e+06	2.61713e+06	5.75398e+06	7.03443e+06	6.22265e+06	4.2581e+06	1.77322e+06	647500	543976	117204	0	114086	1.47256e+06	0	15073.6	19873.6	24191.3
PTFKGQPSKPFVG	260	272	2	0	695.38	5	9					0
PTFKGQPSKPFVGVL	260	274	1	0	1601.9	5	11	7.79337	8.0761	1607.66	4.76417	1	0	0.372521	0.430877	1	1	0.203948		0	0	484527	5.61684e+06	1.75559e+07	2.84367e+07	3.27658e+07	2.18788e+07	9.61402e+06	2.68906e+06	196033	0	0	0	0	0	0
PTFKGQPSKPFVGVL	260	274	2	0	801.456	5	11	7.73057	8.20245	804.391	4.88181	1	0	0.409073	1.32629	1	1	0.036109		2.43463e+07	9.27469e+07	3.59645e+08	1.11874e+09	2.55852e+09	3.99807e+09	4.29692e+09	3.33221e+09	1.88601e+09	8.05062e+08	3.17676e+08	1.0752e+08	3.17376e+07	7.47216e+06	1.50208e+06	285712	279064
PTFKGQPSKPFVGVL	260	274	3	0	534.64	5	11	7.73057	8.21817	536.594	4.87289	1	0	0.406303	1.40069	1	1	0.025065		1.56886e+07	8.58463e+07	3.13322e+08	1.00929e+09	2.32173e+09	3.6268e+09	3.9663e+09	2.95207e+09	1.66602e+09	7.38985e+08	2.74686e+08	9.41285e+07	2.71992e+07	5.83269e+06	249807	0	0
PTFKGQPSKPFVGVLSA	260	276	2	0	880.491	6	13	7.57352	7.79337	883.596	5.1316	1	0	0.241381	0.133197	1	1	0.285709		0	0	117973	634419	4.93554e+06	1.00161e+07	1.18872e+07	1.00582e+07	4.59515e+06	659610	596599	0	0	58142.1	77383.1	0	294801	0	146078	79471
PTFKGQPSKPFVGVLSA	260	276	3	0	587.33	6	13					-1
PTFKGQPSKPFVGVLSAGIN	260	279	3	0	682.046	6	16	8.0602	8.36037	684.523	6.19035	1	1	0.214579	0.513404		1	0.21063		155824	1.00427e+06	7.83156e+06	2.93266e+07	7.84532e+07	1.32261e+08	1.59842e+08	1.36787e+08	8.17357e+07	3.56806e+07	1.23766e+07	3.17675e+06	275736	201847	0	4251.87	1.5017e+06	23582.9	7609.21	6.35772e+07	345211	18020.9	9.0324e+06
PTFKGQPSKPFVGVLSAGINAASPNKELAKE	260	290	3	0	1061.58	8	26	8.36037	8.8473	1065.39	9.52913	1	0	0.144882	1.39753	1	1	0.0996105		87135.2	0	0	0	796836	4.76857e+06	1.63018e+07	5.44509e+07	1.17491e+08	2.05578e+08	2.96714e+08	3.46941e+08	3.12384e+08	2.49317e+08	1.65226e+08	9.58756e+07	4.56904e+07	1.89401e+07	6.34313e+06	923343	481423	2.01902e+06	166149	118693	645299	195448	0	475703	0	0
PTFKGQPSKPFVGVLSAGINAASPNKELAKE	260	290	4	0	796.436	8	26	8.34442	8.87867	799.351	9.75654	1	0	0.174777	1.62152	1	0	0.326515		80992.8	0	0	1.03367e+06	2.6839e+06	8.05683e+06	2.78709e+07	7.4958e+07	1.64158e+08	2.8844e+08	4.01245e+08	4.64044e+08	4.43451e+08	3.57719e+08	2.37538e+08	1.37496e+08	7.06791e+07	2.9988e+07	9.25977e+06	3.52897e+06	4.2466e+06	817526	190578	377892	1.11408e+06	131646	0	30348.8	5.59107e+06	281514
PTFKGQPSKPFVGVLSAGINAASPNKELAKEFLEN	260	294	3	0	1229.32	8	30	10.2196	10.5218	1233.25	9.57348	1	0	-0.0170908	0.522951	1	1	0.209818		0	0	0	0	0	0	1.02985e+06	6.69806e+06	1.23829e+07	2.10567e+07	3.49122e+07	3.8813e+07	3.97328e+07	3.2308e+07	2.21131e+07	1.20616e+07	8.64442e+06	1.72219e+06	69914.1	2.92894e+06	0	0	1.50667e+06	0	0	87142.7	0	0	0	0
PTFKGQPSKPFVGVLSAGINAASPNKELAKEFLEN	260	294	4	0	922.245	8	30	10.1876	10.5846	925.146	9.38784	1	0	-0.0382404	0.971957	1	1	0.0913341		0	76025.1	0	62361.9	185680	2.14527e+06	5.20155e+06	1.49071e+07	3.40971e+07	6.11045e+07	8.54968e+07	9.90647e+07	1.00851e+08	7.9383e+07	5.86963e+07	3.28618e+07	1.7377e+07	7.1301e+06	2.59185e+06	241372	157016	101954	46535.5	131900	0	93896.1	139595	0	0	130312
PTFKGQPSKPFVGVLSAGINAASPNKELAKEFLENYL	260	296	3	0	1321.37	9	32	11.9874	12.3504	1325.26	9.25236	0.6	0					0.109216		33935.2	39302	2179.23	0	163606	163297	1.51531e+06	5.43609e+06	1.40779e+07	2.56315e+07	3.52049e+07	4.06116e+07	4.17539e+07	3.55945e+07	2.47752e+07	1.50634e+07	7.22462e+06	1.91192e+06	510423	329570	0	0	0	0	0	0	0	0	0	0
PTFKGQPSKPFVGVLSAGINAASPNKELAKEFLENYL	260	296	5	0	793.227	9	32	12.0357	12.4573	795.574	9.32878	0.6	0					0.159809		0	71553.8	54148.9	59156.7	92046.6	276509	765713	3.52461e+06	8.62931e+06	1.44572e+07	2.09587e+07	2.39995e+07	2.43648e+07	2.13448e+07	1.36052e+07	8.57033e+06	4.28593e+06	1.30749e+06	164576	64292.2	33971	183216	38984.8	0	24600.6	11724.7	32163.5	0	0	105866
KGQPSKPFVGVL	263	274	2	0	628.872	5	8	6.87853	7.27435	630.956	3.4041	0.6	0					0.0546913		5.57873e+06	3.85232e+07	1.30338e+08	2.88705e+08	3.83373e+08	3.12901e+08	1.69025e+08	5.24439e+07	2.17749e+07	44110.7	345287	139361	292753	140324
KGQPSKPFVGVL	263	274	3	0	419.584	5	8	6.89423	7.29012	420.932	3.27995	0.6	0					0.10166		163363	3.91718e+06	1.66666e+07	3.5849e+07	4.14768e+07	3.24303e+07	1.58404e+07	5.80973e+06	998559	0	0	0	74908.6	0
VLSAGINAASPNKELAKE	273	290	3	0	604.667	6	15	5.38973	5.53667	606.534	4.55131	1	0	-0.0707369	-0.211981		1	0.0438825		15788.1	38733	1.89497e+06	7.15442e+06	1.54133e+07	2.24805e+07	2.12644e+07	1.51048e+07	7.31549e+06	2.83794e+06	755050	249524	0	0	3093.49	0	0	0	845.594	0	19036.9	0
SAGINAASPNKE	275	286	2	0	579.791	5	9	2.9717	3.58963	583.74	7.24933	1	1	1.64527	2.01767		-8	1.27925		47609.6	182262	6.35313e+06	2.37438e+07	3.98118e+07	3.50839e+07	1.42078e+07	1.05624e+07	2.37016e+07	4.46346e+07	5.49587e+07	4.31388e+07	2.25709e+07	7.05147e+06	1.11964e+06
SAGINAASPNKEL	275	287	1	0	1271.66	5	10	4.60003	4.77437	1277.3	4.92233	1	0	0.574613	-0.0822728	1	-1	0.859377		0	0	49129.8	829671	2.83768e+06	3.37743e+06	2.61339e+06	481977	184419	132500	674943	462825	78695.6	75952.2	0	0
SAGINAASPNKEL	275	287	2	0	636.333	5	10	4.47252	4.88645	638.839	4.28865	1	0	0.358023	1.05196	1	0	0.055134		81171.9	926886	1.5447e+07	5.74922e+07	1.12687e+08	1.41988e+08	1.04666e+08	4.76372e+07	1.38949e+07	3.26399e+06	1.27051e+06	83315.1	886091	169533	338647	144553
SAGINAASPNKELAKE	275	290	2	0	800.42	5	13	4.00997	4.37668	803.169	4.5875	1	0	0.0983297	0.828442	1	-1	0.067262		3.20938e+06	4.87154e+07	2.89246e+08	1.03274e+09	2.38954e+09	3.49943e+09	3.28459e+09	2.03129e+09	8.96597e+08	3.20523e+08	1.03698e+08	3.35067e+07	1.13851e+07	3.77942e+06	625102	23284.5	0	5824.57	17222.1
SAGINAASPNKELAKE	275	290	3	0	533.949	5	13	4.00997	4.37668	535.777	4.57214	1	0	0.0942904	0.828442	1	-1	0.0438129		2.04768e+06	2.67249e+07	1.64116e+08	5.93408e+08	1.36553e+09	1.98102e+09	1.80968e+09	1.15098e+09	5.06571e+08	1.80662e+08	5.39904e+07	1.62755e+07	5.381e+06	1.12606e+06	261454	66401.8	16899.6	0	9686.9
SAGINAASPNKELAKEF	275	291	3	0	582.972	6	14	6.79983	7.02033	584.776	4.3904	0.6	0					0.0822565		0	1.36242e+06	1.20862e+06	7.41588e+06	1.66784e+07	2.30607e+07	2.26168e+07	1.45714e+07	6.15152e+06	1.58996e+06	81066.4	0	29717.5	0	0	0	0	24951.7	0	0	0
SAGINAASPNKELAKEFL	275	292	2	0	930.497	6	15	8.29693	8.42402	935.475	8.86189	0.4	1					0.45382		0	8554.3	301008	2.988e+06	7.75161e+06	1.19001e+07	1.20354e+07	7.92809e+06	3.63964e+06	900103	732607	135797	312239	53523	54294.6	0	788060	3.83028e+06	8.26918e+06	7.24695e+06	3.45028e+06	380778
SAGINAASPNKELAKEFLEN	275	294	2	0	1052.04	6	17	7.96563	8.32853	1054.94	4.58636	0.6	0					0.13837		277339	2.14097e+06	2.7712e+07	1.04076e+08	2.56227e+08	3.7847e+08	3.87915e+08	2.78335e+08	1.59801e+08	6.72557e+07	2.37184e+07	6.29279e+06	1.67165e+06	511403	97072.5	778373	0	794354	144191	0	0	287907	0	102458
SAGINAASPNKELAKEFLEN	275	294	3	0	701.695	6	17	7.96563	8.34442	703.621	4.55112	0.6	0					0.0728704		500052	5.89363e+06	3.46827e+07	1.33248e+08	3.15127e+08	4.68721e+08	4.72191e+08	3.4923e+08	1.80643e+08	8.17422e+07	2.88168e+07	8.74538e+06	2.24665e+06	643275	359881	342492	68494.1	315440	79029	41266.2	174429	0	0	288916
SAGINAASPNKELAKEFLENYL	275	296	2	0	1190.11	6	19	10.9145	11.1351	1193.07	4.5144	0.6	0					0.0819856		0	2.36276e+06	2.672e+07	1.03272e+08	2.30437e+08	3.49264e+08	3.59622e+08	2.79602e+08	1.52638e+08	7.37109e+07	2.69047e+07	1.31747e+07	2.50285e+06	4.44714e+06	432318	2.51828e+06	178626	772053	211900	0	205613	0	86188.2	0	52363.6	0
SAGINAASPNKELAKEFLENYL	275	296	3	0	793.745	6	19	10.9145	11.3081	795.692	4.43591	0.6	0					0.051815		126237	7.37457e+06	5.80318e+07	2.04932e+08	4.49518e+08	6.6893e+08	6.85191e+08	5.17402e+08	2.95922e+08	1.31518e+08	5.1652e+07	1.7512e+07	4.65079e+06	1.74525e+06	789025	701722	536768	246164	130601	71451.9	416083	53651.4	139630	283506	211323	564674
GINAASPNKELAKE	277	290	2	0	721.386	5	11	3.92863	4.36075	723.972	4.34591	1	0	0.242558	1.13804		1	0.14421		0	0	277409	4.25968e+07	7.52624e+07	8.68107e+07	7.17533e+07	3.78564e+07	1.45106e+07	3.49101e+06	478629	28999.1	0	71409.1	631.406	31644.5	274961
AASPNKELAKE	280	290	2	0	579.312	5	8	3.00547	3.29673	581.689	4.09119	1	0	0.640117	0.471273	1	0	0.0602785		1.02766e+06	3.1615e+07	1.72617e+08	5.0516e+08	9.00946e+08	9.79129e+08	6.45099e+08	2.90387e+08	8.73435e+07	2.18473e+07	4.01785e+06	348175	33219.7	30320.9
AASPNKELAKE	280	290	3	0	386.544	5	8	3.00547	3.31263	388.079	3.94292	1	0	0.576772	0.546541	1	1	0.0345314		78311.7	4.19226e+06	2.44455e+07	6.85955e+07	1.13063e+08	1.14749e+08	7.05299e+07	2.99667e+07	7.84194e+06	1.74101e+06	91552.1	0	0	0
AASPNKELAKEFLEN	280	294	2	0	830.931	5	12	7.33762	7.74628	833.323	3.81192	0.6	0					0.177533		64381.3	9.5112e+06	3.87803e+07	1.148e+08	1.85738e+08	1.9397e+08	1.34643e+08	6.83458e+07	2.67003e+07	7.22124e+06	424789	0	35289.7	0	52810.4	95080.3	93990.3	104828
AASPNKELAKEFLENYL	280	296	3	0	646.339	6	14	10.7727	11.0564	647.893	3.50332	1	0	-0.252513	0.435138		0	0.0626451		0	4.35431e+06	2.75129e+07	6.92331e+07	1.0483e+08	9.54877e+07	6.62466e+07	3.174e+07	1.22601e+07	2.61122e+06	424704	98695.4	24315.1	63150.2	55137.7	68988	19641.6	33503	69397.3	221851	657454
LAKEFLENYL	287	296	2	0	620.335	5	8	10.0919	10.4118	620.831	0.229982	1	0	-1.00955	0.606977		1	0.762181		2.82264e+07	2.81521e+07	1.37048e+07	4.39794e+06	801497	61477.5	31453.9	0	19627	0	0	15637.6	128552	31698.8
FLENYL	291	296	1	0	798.403	4	4	9.13297	9.51002	798.943	0.0419112	1	0	-1.07199	0.877359	1	1	0.0133483		4.32909e+09	2.22524e+09	6.29879e+08	1.31977e+08	1.47254e+07	150112	0	192542	0
FLENYL	291	296	2	0	399.705	4	4	9.13297	9.41555	399.881	-0.146733	1	0	-1.23319	0.430167	1	1	0.254949		1.19978e+07	5.2106e+06	340345	61823	0	17544.9	0	0	0
YLLTDEGL	295	302	1	0	923.472	4	6	8.65987	9.02182	925.718	1.69604	1	0	-0.14165	0.805878		1	0.0590149		4.67881e+07	2.25034e+08	3.71587e+08	2.71759e+08	1.00432e+08	2.62476e+07	3.56099e+06	36174	0	145941	0
YLLTDEGLEAVNKDKPLGA	295	313	2	0	1023.54	6	16	8.1236	8.56582	1028.09	7.87956	0.6	0					1.71152		3.31435e+06	1.025e+06	9.0161e+06	8.19883e+06	3.52176e+07	9.63794e+07	1.90454e+08	3.17391e+08	3.42374e+08	3.18546e+08	2.10142e+08	1.23637e+08	5.95819e+07	3.98527e+07	4.44227e+07	5.14865e+07	4.95731e+07	3.84335e+07	2.46255e+07	1.08827e+07	2.8033e+06	573755	70435
YLLTDEGLEAVNKDKPLGA	295	313	3	0	682.697	6	16	8.1236	8.59723	685.722	7.86517	0.6	0					1.1064		3.37299e+06	6.46456e+06	8.0492e+06	1.84051e+07	7.13349e+07	2.17905e+08	4.6008e+08	7.12829e+08	8.2015e+08	7.18152e+08	5.00939e+08	2.67566e+08	1.41032e+08	9.42447e+07	1.02975e+08	1.10954e+08	1.19322e+08	8.16944e+07	3.65925e+07	2.59448e+07	1.06511e+07	2.01574e+06	643512
LTDEGL	297	302	1	0	647.325	4	4	5.1121	5.52047	649.471	1.78085	1	0	0.413897	1.02561		1	0.0426189		1.04559e+08	5.0606e+08	8.74407e+08	6.1971e+08	1.64294e+08	2.7598e+07	397719	133230	127979
LTDEGLE	297	303	1	0	776.367	4	5	4.48848	4.79052	778.581	1.77733	1	0	0.107149	0.522241		1	0.117975		1.17901e+07	6.36674e+07	1.02986e+08	7.27838e+07	2.4328e+07	5.01341e+06	732277	436890	617786	0
LTDEGLEA	297	304	1	0	847.404	4	6	4.63177	5.30752	850.037	2.15611	1	0	0.120431	2.29136		1	0.540213		1.00245e+07	4.57005e+07	8.23797e+07	8.50403e+07	4.92337e+07	1.54254e+07	3.26331e+06	239480	146554	292457	70475.4
LTDEGLEAVNKDKPLGA	297	313	2	0	885.468	6	14	6.21257	6.54442	889.269	6.57666	1	0	0.497805	0.663389	1	1	0.115178		1.40797e+07	2.95088e+07	4.3937e+07	1.12917e+08	3.51999e+08	8.40825e+08	1.49565e+09	2.01162e+09	2.02051e+09	1.57715e+09	9.26854e+08	4.25076e+08	1.69278e+08	5.24968e+07	9.00298e+06	2.15436e+06	176093	0	212184	0	36082.5
LTDEGLEAVNKDKPLGA	297	313	3	0	590.647	6	14	6.22872	6.54442	593.178	6.5671	1	0	0.495471	0.586937	1	1	0.0764948		1.59274e+07	3.13354e+07	4.71403e+07	1.17845e+08	3.67548e+08	8.97626e+08	1.61664e+09	2.17965e+09	2.17379e+09	1.63172e+09	9.9413e+08	4.50203e+08	1.70135e+08	5.54721e+07	1.34422e+07	1.97685e+06	385398	252490	0	0	585468
LTDEGLEAVNKDKPLGAVA	297	315	2	0	970.52	6	16	6.73618	6.94137	974.942	7.71423	1	0	0.540112	0.0637667		0	0.193026		0	0	1640.75	0	1613.94	647528	2.93323e+06	6.65688e+06	9.76894e+06	1.00875e+07	7.53746e+06	3.88349e+06	2.11024e+06	342267	225693	0	37192	0	45680.8	0	0	0	66043.1
LTDEGLEAVNKDKPLGAVAL	297	316	2	0	1027.06	6	17	8.0602	8.28113	1031.21	7.09797	0.6	0					0.403081		746427	2.99378e+06	4.58294e+06	3.80165e+06	3.82679e+06	9.11957e+06	1.96642e+07	3.57156e+07	4.76127e+07	4.75758e+07	3.74494e+07	2.39874e+07	1.07908e+07	2.92464e+06	420812	0	0	0	60929.2	59798.1	63271	0	0	0
LTDEGLEAVNKDKPLGAVALKSYEEE	297	322	3	0	940.15	7	23	7.99703	8.37628	945.672	14.9142	0.6	0					0.421967		337878	783496	1.41692e+06	1.57388e+06	1.80439e+06	1.2578e+06	4.47355e+06	1.20423e+07	2.88939e+07	7.03448e+07	1.38088e+08	2.22648e+08	3.12144e+08	3.90159e+08	4.42347e+08	4.8963e+08	5.42217e+08	5.65679e+08	5.43026e+08	5.34338e+08	3.93477e+08	2.91596e+08	1.87659e+08	9.58364e+07	3.69848e+07	2.12465e+07	8.48934e+06	9.64722e+06	1.4579e+07	1.36487e+07
TDEGLEAVNKDKPLGA	298	313	2	0	828.926	5	13	6.22872	6.49702	832.554	6.31033	1	0	0.551291	0.362552		1	0.328727		0	0	0	342581	2.92249e+06	9.57323e+06	1.85193e+07	2.00818e+07	1.88986e+07	1.18933e+07	4.79747e+06	591397	114390	146860	0	546079	50025.1	84539.1	99980.8
EGLEAVNKDKPLGAVALKSYEEELA	300	324	2	0	1337.2	7	22	6.79983	6.98868	1340.74	5.50449	0.5	0					0.24011		0	61692.1	425800	2.60761e+06	6.88308e+06	1.09838e+07	1.51943e+07	1.55155e+07	1.53374e+07	1.16928e+07	6.63616e+06	2.67732e+06	695385	72958.3	64088.4	59416.3	0	0	0	0	0	0	0	0	64057.3	0	0	0	0	0
EAVNKDKPLGA	303	313	1	0	1141.62	5	8	3.23265	3.54025	1146.69	4.40908	1	0	0.775935	0.548592	1	0	0.121158		4700.46	184945	3.81617e+06	1.38904e+07	2.75716e+07	3.54243e+07	2.77335e+07	1.41396e+07	4.71089e+06	807311	38808.7	0	0	14576.5
EAVNKDKPLGA	303	313	2	0	571.314	5	8	3.21657	3.58963	573.865	4.44236	1	0	0.790154	0.858502	1	0	0.0492344		2.69462e+07	5.47744e+07	2.01099e+08	6.26891e+08	1.20382e+09	1.52771e+09	1.27396e+09	6.94649e+08	2.73101e+08	7.65911e+07	1.80378e+07	2.87123e+06	74757.2	29982.6
EAVNKDKPLGA	303	313	3	0	381.212	5	8	3.23265	3.58963	382.898	4.40004	1	0	0.772071	0.782366	1	0	0.0471699		530723	936439	4.30303e+06	1.36404e+07	2.81478e+07	3.70567e+07	2.94636e+07	1.47383e+07	5.50215e+06	1.07854e+06	22271.8	16245.7	0	0
EAVNKDKPLGAVAL	303	316	2	0	712.909	5	11	6.19623	6.62405	715.928	5.20154	0.6	0					0.0796975		38270.4	297561	3.70652e+06	1.73097e+07	5.08046e+07	8.7793e+07	1.02849e+08	8.80568e+07	4.74551e+07	1.90233e+07	4.90823e+06	350880	45307.2	45285.3	30877.2	47718.8	2277.56
EAVNKDKPLGAVALKS	303	318	2	0	820.472	5	13	4.72672	5.04727	824.131	6.35901	0.6	0					4.03357		474152	114578	19408.8	217041	1.78967e+06	6.04244e+06	1.12807e+07	1.47541e+07	1.34572e+07	9.66545e+06	4.85494e+06	993100	70704.8	0	0	0	0	0	0
EAVNKDKPLGAVALKS	303	318	3	0	547.317	5	13	4.80647	4.91847	549.784	6.44145	0.6	0					0.0480803		0	0	0	300736	1.67404e+06	4.7747e+06	9.10784e+06	1.14397e+07	1.08674e+07	8.16038e+06	4.47175e+06	0	450379	38903	62604.9	0	0	0	4370.43
EAVNKDKPLGAVALKSYEEE	303	322	2	0	1095.57	6	17	7.17962	7.24808	1103.48	14.5437	0.6	0					0.227468		518518	336576	748385	337388	224965	127548	0	43430	107577	55848.5	0	0	0	387624	1.72868e+06	5.974e+06	1.00427e+07	9.30338e+06	7.32959e+06	2.20633e+06	735348	116056	0	0
EAVNKDKPLGAVALKSYEEE	303	322	3	0	730.714	6	17	7.25858	7.35878	733.445	6.90949	0.6	0					0.116198		187119	216212	297654	1.67027e+06	5.6586e+06	1.26424e+07	2.17979e+07	2.82877e+07	3.08007e+07	2.8232e+07	2.26671e+07	1.42081e+07	7.11356e+06	3.56026e+06	1.11764e+06	420030	0	129949	0	0	0	0	0	0
EAVNKDKPLGAVALKSYEEEL	303	323	3	0	768.409	6	18	8.36037	8.61293	772.152	9.87262	1	0	0.766856	0.288073		-1	0.256586		4.54189e+06	553848	471110	5.05491e+06	409818	459301	2.35881e+06	1.0329e+07	2.56627e+07	4.55713e+07	7.75203e+07	9.10403e+07	8.88595e+07	6.96923e+07	4.03473e+07	2.02464e+07	7.85139e+06	1.99668e+06	146551	315766	111662	0	0	0	255994
EAVNKDKPLGAVALKSYEEELAKDPRIAATME	303	334	3	0	1162.94	8	28	8.97378	9.13297	1168.62	14.9197	1	0	0.71342	-0.153991	1	1	0.199228		0	296847	0	72819.9	5.24736e+06	0	30945.3	7.67888e+06	9337.99	10089.8	1.08827e+06	107164	893535	3.72539e+06	7.03397e+06	1.26441e+07	1.76086e+07	1.98489e+07	2.21013e+07	1.99459e+07	1.55916e+07	1.17189e+07	6.99429e+06	3.20383e+06	843338	369944	700110	0	5891.13	329201
EAVNKDKPLGAVALKSYEEELAKDPRIAATME	303	334	4	0	872.459	8	28	8.94183	9.22708	876.917	15.7158	1	0	0.810608	0.442791	1	1	0.367593		517545	534886	558780	577296	202631	497808	95687.4	249435	164313	0	498285	1.19665e+06	4.35768e+06	1.07537e+07	2.19418e+07	3.59547e+07	4.86005e+07	5.76721e+07	5.73068e+07	5.28023e+07	4.1767e+07	2.80005e+07	1.71777e+07	7.81155e+06	3.7588e+06	3.66978e+06	616873	0	201796	53038.5
AVNKDKPLGA	304	313	2	0	506.793	4	7	3.08703	3.4414	509.223	4.27563	1	0	0.97988	0.769979	1	1	0.0439861		2.61375e+06	5.36875e+06	2.28946e+07	7.15982e+07	1.35966e+08	1.58008e+08	1.18451e+08	5.40627e+07	1.57753e+07	3.16228e+06	230973	15157.2
AVNKDKPLGA	304	313	3	0	338.198	4	7	3.11912	3.32857	339.811	4.25576	1	0	0.970176	0.0839644	1	1	0.102732		50907.3	0	469133	1.96855e+06	4.61176e+06	5.64927e+06	3.82838e+06	1.29633e+06	162087	11651.3	0	0
AVNKDKPLGAVALKSYEEE	304	322	2	0	1031.05	6	16	6.60807	6.64002	1035.73	8.15055	1	0	0.63332	-0.756295	1	-1	0.263282		165738	92856.8	56573.8	38599.4	53356.3	61336	81252.5	208538	603768	995287	1.1389e+06	965748	742843	208865	47931.3	0	0	0	0	0	0	0	0
AVNKDKPLGAVALKSYEEE	304	322	3	0	687.7	6	16	6.68805	6.78402	690.873	8.30482	1	0	0.666275	-0.453249	1	-1	0.17161		94755.4	109937	49488.3	0	24808.5	211381	157718	656865	1.65826e+06	1.80296e+06	1.87458e+06	1.8483e+06	1.00896e+06	476466	127230	20918.9	0	0	0	0	0	0	0
VNKDKPLGA	305	313	1	0	941.541	4	6	2.9943	3.21657	945.77	3.68298	1	0	0.990221	0.144637	1	1	0.579287		0	0	1.05591e+06	4.18102e+06	6.75139e+06	5.48782e+06	2.31355e+06	120895	0	0	0
VNKDKPLGA	305	313	2	0	471.274	4	6	2.97733	3.36057	473.43	3.76643	0.6	0					1.13472		2.45462e+06	8.368e+06	3.43732e+07	9.23994e+07	1.43979e+08	1.29314e+08	6.50058e+07	2.15257e+07	4.21359e+06	482095	0
VNKDKPLGAVALKSYEEE	305	322	2	0	995.528	6	15	6.43407	6.60807	1000.26	8.28243	1	0	0.779445	-0.0838508		-1	0.204191		0	0	96654.4	0	0	51009.7	393511	1.59745e+06	4.01103e+06	5.11858e+06	5.02561e+06	3.54421e+06	1.72502e+06	152187	55667.7	0	0	0	0	0	0	0
VALKSY	314	319	2	0	340.703	4	4	4.15467	4.37668	341.815	1.81261	0.4	0					0.147692		0	2.80852e+06	5.86955e+06	4.27548e+06	509366	79089.6	0	45557.3	0
VALKSYE	314	320	1	0	809.44	4	5	4.48848	4.8225	812.566	2.64218	0.4	0					0.188581		83310.1	9.37745e+06	3.75412e+07	5.93786e+07	4.36816e+07	1.28873e+07	1.85051e+06	0	0	29160.7
VALKSYE	314	320	2	0	405.224	4	5	4.47252	4.83852	406.778	2.62464	1	0	0.686363	0.82505	1	1	0.060834		3.54747e+06	3.66034e+07	1.27615e+08	2.06225e+08	1.402e+08	4.55885e+07	1.00903e+07	964264	59785.7	35762.5
VALKSYEEE	314	322	1	0	1067.53	4	7	4.69502	5.04727	1072.03	3.88077	1	0	0.787082	0.759959	1	0	0.1356		364721	7.41705e+06	3.60617e+07	1.00562e+08	1.66596e+08	1.6224e+08	9.51239e+07	3.4317e+07	8.1358e+06	841655	7110.39	2969.71
VALKSYEEE	314	322	2	0	534.266	4	7	4.69502	5.06333	536.518	3.87992	1	0	0.786665	0.836016	1	0	0.0671454		1.02698e+07	8.08059e+07	3.53688e+08	9.69171e+08	1.53498e+09	1.55251e+09	8.98882e+08	3.28875e+08	8.42534e+07	1.78406e+07	2.04593e+06	164466
VALKSYEEEL	314	323	1	0	1180.61	5	8	7.3535	7.66783	1185.97	4.65471	1	0	0.880878	0.580467	1	1	0.316748		0	0	3.04452e+06	1.89035e+07	4.76126e+07	7.23207e+07	6.74151e+07	3.73976e+07	1.16313e+07	857639	75512.7	0	0	0
VALKSYEEEL	314	323	2	0	590.808	5	8	7.33762	7.66783	593.51	4.70269	1	0	0.901379	0.655657	1	1	0.127644		2.29595e+06	1.85628e+07	8.78581e+07	3.11046e+08	7.39973e+08	1.12696e+09	1.02175e+09	6.20793e+08	2.36874e+08	6.61034e+07	1.44146e+07	2.45427e+06	28777.4	478889
VALKSYEEELAKDPRIAA	314	331	2	0	1002.04	6	15					-1
VALKSYEEELAKDPRIAATM	314	333	3	0	745.728	7	17	8.37628	8.67548	749.479	9.86548	0.6	0					0.148669		54478.7	232978	0	116161	533963	438758	1.10759e+06	4.54393e+06	1.29029e+07	2.74428e+07	4.00317e+07	4.4908e+07	4.08829e+07	2.98822e+07	1.72944e+07	8.2167e+06	2.13043e+06	382131	0	33322.8	475889	52245.1	0	903646	0
VALKSYEEELAKDPRIAATME	314	334	3	0	788.742	7	18	8.34442	8.64425	792.663	10.3034	0.6	0					0.121715		1.77627e+06	160243	212900	9.1534e+06	985838	2.01132e+06	6.75862e+06	1.89553e+07	4.76338e+07	1.00553e+08	1.5954e+08	2.08576e+08	2.17693e+08	1.86056e+08	1.28376e+08	7.34918e+07	3.65076e+07	1.53927e+07	4.02205e+06	982805	887370	0	0	128476	43278.1	0
VALKSYEEELAKDPRIAATMENAQKGEIM	314	342	3	0	1079.22	8	26	9.447	9.87057	1084.69	14.3782	0.6	0					0.311883		50647.8	167027	172691	457293	364078	612303	490256	688200	724563	441095	1.38397e+06	3.78113e+06	7.69425e+06	1.83446e+07	2.86816e+07	3.90103e+07	4.37409e+07	4.31093e+07	3.67044e+07	2.55577e+07	1.67174e+07	7.69256e+06	3.16983e+06	1.31687e+06	230545	116654	105028	0	0	0
VALKSYEEELAKDPRIAATMENAQKGEIMPNIPQMSA	314	350	5	0	815.613	9	32	9.8862	10.0442	819.921	18.9457	1	0	0.915789	-0.159829		1	0.11065		407712	68092.1	0	36604.6	3010.51	426434	0	0	34275.3	123194	37023.9	35759.1	38264.8	0	365483	420241	1.07508e+06	2.40676e+06	3.72561e+06	7.01276e+06	8.6862e+06	9.38368e+06	8.86277e+06	8.66841e+06	6.84988e+06	4.13632e+06	3.16924e+06	2.01529e+06	560848	176315
KSYEEE	317	322	1	0	784.336	4	4	4.77437	5.30752	787.589	2.80584	1	0	1.28973	1.61631	1	1	0.820593		601273	1.86207e+06	6.57779e+06	1.04106e+07	9.95894e+06	4.20932e+06	376103	0	161280
KSYEEE	317	322	2	0	392.672	4	4					0
KSYEEEL	317	323	2	0	449.214	4	5	5.43887	5.77777	451.17	3.39118	0.6	0					0.122509		640812	7.92451e+06	3.30034e+07	7.85885e+07	9.73343e+07	6.57004e+07	2.32577e+07	5.98503e+06	1.3387e+06	508864
KSYEEELAKDPRIAA	317	331	3	0	573.969	6	12	5.97	6.17982	576.906	7.80476	0.6	0					1.79506		13810.8	15955.1	0	0	0	109121	741049	1.7202e+06	2.63106e+06	2.73237e+06	1.95409e+06	794692	70977.3	14356.1	32482.4	34726.8	89026	76858.1	109883
KSYEEELAKDPRIAATME	317	334	3	0	694.345	6	15	6.92563	7.17962	697.822	9.15053	0.6	0					0.201334		7105.97	879.486	11065.5	10743.4	12089.4	21560.5	99163.7	4.76624e+06	1.39623e+07	2.18457e+07	2.42177e+07	2.05503e+07	1.3496e+07	7.66862e+06	2.87051e+06	842141	360291	318603	341102	607142	211545	588534
KSYEEELAKDPRIAATMENAQKGEIMPNIPQMSA	317	350	4	0	948.467	9	29					-1
YEEELAKDPRIAATME	319	334	2	0	933.451	6	13	6.68805	6.72015	937.578	7.09622	0.6	0					0.594947		0	0	43423	0	250702	506459	884162	1.39246e+06	1.37787e+06	1.10629e+06	812745	287792	0	104220	26696.8	35981.8	0	0	0	267402
YEEELAKDPRIAATME	319	334	3	0	622.636	6	13	6.56028	6.78402	625.409	7.1604	0.6	0					0.281605		0	53585.2	125631	75797.2	1.1809e+06	3.50192e+06	6.25086e+06	9.40479e+06	9.4001e+06	7.57381e+06	5.07026e+06	2.75565e+06	1.7179e+06	1.42777e+06	968276	205044	0	0	0	491733
EELAKDPRIAATME	321	334	2	0	787.398	6	11	5.61787	5.84145	790.662	5.55193	0.6	0					0.161358		38045.3	2563.87	176806	1.93389e+06	6.56851e+06	1.35518e+07	1.73887e+07	1.70202e+07	1.11412e+07	5.94239e+06	2.10035e+06	612104	110362	44409.5	90635.8	149012	26549.6	0
EELAKDPRIAATME	321	334	3	0	525.268	6	11	5.65028	5.87347	527.377	5.35117	1	0	0.554914	0.148976	1	1	0.0888644		0	14556.1	0	964469	3.06491e+06	6.28516e+06	8.52339e+06	7.01225e+06	4.60575e+06	1.79575e+06	322376	13249.9	30332.1	14176.3	0	40246.2	127029	33945.6
EELAKDPRIAATMENAQKGEIMPNIPQMSA	321	350	3	0	1095.21	8	25	8.58155	8.94183	1101.53	16.8401	0.6	0					0.465853		0	85206.5	0	77355.2	0	93094.2	0	171673	0	414538	57853.4	315782	2.54282e+06	5.63775e+06	1.28304e+07	2.13487e+07	2.38916e+07	3.20751e+07	3.53873e+07	3.72715e+07	3.47386e+07	2.95626e+07	2.29984e+07	1.42252e+07	8.46717e+06	3.83918e+06	1.36337e+06	2.58274e+06	334254	415547
ELAKDPRIAATME	322	334	2	0	722.877	5	10	5.65028	5.88948	725.796	4.93678	0.6	0					0.343622		0	25689.7	0	308563	2.33074e+06	4.1183e+06	4.17502e+06	3.0063e+06	1.25656e+06	106895	63642.6	37481.8	0	92471.3	0	0
LAKDPRIAA	323	331	2	0	477.79	4	6	3.52367	3.83245	479.998	3.86042	1	0	1.0913	0.554194	1	1	0.090531		407594	1.01404e+07	2.06018e+07	5.52468e+07	8.75255e+07	8.22697e+07	4.88174e+07	1.85741e+07	4.95218e+06	737682	12951.8
LAKDPRIAA	323	331	3	0	318.863	4	6	3.54025	3.76868	320.357	3.92679	1	0	1.12911	0.173829	1	1	0.0542022		0	243834	2.35881e+06	7.21329e+06	1.10639e+07	9.95218e+06	6.67474e+06	2.15976e+06	315207	0	24047.2
LAKDPRIAAT	323	332	2	0	528.314	4	7	3.32857	3.60628	530.667	4.09579	1	0	0.892066	0.407129		1	0.101823		0	827182	5.96609e+06	1.6139e+07	2.75589e+07	2.87879e+07	1.98437e+07	8.68289e+06	2.30821e+06	321826	120445	41509.1
LAKDPRIAATM	323	333	2	0	593.834	5	8					0
LAKDPRIAATM	323	333	3	0	396.225	5	8	4.88645	5.22638	397.753	3.82333	1	0	0.525676	0.701654	1	0	0.0658827		29993.2	787689	6.00912e+06	1.66716e+07	2.43951e+07	2.33696e+07	1.45657e+07	7.16401e+06	1.9618e+06	661495	19727.1	0	8852.93	0
LAKDPRIAATME	323	334	2	0	658.356	5	9	4.8545	5.25885	660.966	4.38962	0.6	0					0.0944505		3.08887e+06	2.66186e+07	1.20844e+08	3.48986e+08	6.42766e+08	7.95173e+08	6.74244e+08	4.16544e+08	1.84388e+08	7.20056e+07	1.98156e+07	5.68477e+06	125640	23163.6	209016
LAKDPRIAATME	323	334	3	0	439.239	5	9	4.87047	5.2426	440.962	4.33596	1	0	0.538863	0.854084	1	0	0.0631041		176030	3.80204e+06	1.91473e+07	5.53252e+07	9.97578e+07	1.19658e+08	1.00106e+08	6.01585e+07	2.70314e+07	1.02219e+07	2.49372e+06	259669	23978.2	0	0
LAKDPRIAATMENAQKGEIM	323	342	2	0	1094.07	7	17	7.11597	7.5265	1101.48	13.4161	0.6	1					1.61886		505777	677213	515507	791439	1.34895e+06	2.03959e+06	3.8782e+06	9.70156e+06	1.85739e+07	2.71093e+07	3.21096e+07	3.44428e+07	2.88303e+07	1.9139e+07	1.18929e+07	3.29266e+06	5.07819e+06	1.11659e+07	2.76723e+07	4.4061e+07	4.34909e+07	2.95831e+07	1.21821e+07	5.69132e+06	164618
LAKDPRIAATMENAQKGEIM	323	342	3	0	729.714	7	17	7.27435	7.57352	733.269	9.26063	0.6	0					0.137354		926483	636878	1.39601e+06	1.76712e+06	3.40132e+06	6.66922e+06	1.92196e+07	4.52114e+07	8.67608e+07	1.32796e+08	1.65719e+08	1.60598e+08	1.32142e+08	9.43233e+07	5.80332e+07	2.97029e+07	1.25215e+07	3.83998e+06	834621	53081.9	236425	0	37548.9	26379.3	54820.9
LAKDPRIAATMENAQKGEIMPNIPQM	323	348	3	0	956.491	8	21	8.6286	8.78478	961.031	11.7335	1	0	0.80192	-0.168192	1	-2	0.08968		333028	0	0	380455	237911	8067.79	0	500784	4.18608e+06	9.27121e+06	1.86556e+07	3.45193e+07	4.53556e+07	5.34494e+07	5.64349e+07	4.11061e+07	3.38096e+07	2.19007e+07	1.01902e+07	5.09557e+06	1.77114e+06	400036	0	97636.5	238750	0	0	0	0	0
LAKDPRIAATMENAQKGEIMPNIPQM	323	348	4	0	717.62	8	21					-1
LAKDPRIAATMENAQKGEIMPNIPQMSA	323	350	2	0	1513.27	8	23	8.37628	8.89437	1521.2	13.8926	0.6	0					1.4513		2.88946e+06	7.20565e+06	1.00372e+07	1.09009e+07	8.00488e+06	5.13488e+06	1.53323e+06	691373	392761	366903	497630	5.16273e+06	1.44895e+07	2.77887e+07	4.83166e+07	6.42602e+07	7.86349e+07	9.13567e+07	8.40521e+07	6.03352e+07	4.19792e+07	2.2866e+07	6.5642e+06	2.29673e+06	403668	189700	242032	976656	300293	1.02359e+06
LAKDPRIAATMENAQKGEIMPNIPQMSA	323	350	3	0	1009.18	8	23	8.36037	8.78478	1014.6	14.2815	0.6	0					0.193955		1.50045e+07	1.50387e+08	2.78835e+07	2.82165e+07	1.07135e+08	2.52301e+07	2.13759e+07	4.84955e+07	2.71125e+07	5.37564e+07	1.21687e+08	2.41666e+08	4.48649e+08	7.24452e+08	1.02565e+09	1.33383e+09	1.57143e+09	1.5931e+09	1.42011e+09	1.1985e+09	8.39827e+08	5.18598e+08	2.95725e+08	1.34216e+08	5.80976e+07	2.04489e+07	2.78009e+06	545094	262106	94393.2
LAKDPRIAATMENAQKGEIMPNIPQMSA	323	350	4	0	757.137	8	23	8.34442	8.81603	761.325	14.7787	0.6	0					0.143638		222327	43345.7	0	66072	370821	158009	168917	580647	1.88551e+06	5.57012e+06	1.59598e+07	3.8095e+07	7.78791e+07	1.22325e+08	1.75006e+08	2.19492e+08	2.60607e+08	2.6205e+08	2.35559e+08	1.89259e+08	1.3345e+08	7.93942e+07	3.7907e+07	2.11901e+07	4.8723e+06	5.60639e+06	117596	5.68776e+06	271187	4.90241e+06
LAKDPRIAATMENAQKGEIMPNIPQMSAF	323	351	3	0	1058.2	8	24	9.54147	9.91755	1063.51	13.8454	0.6	0					0.103183		1.73079e+06	1.23899e+06	878624	415072	3.89494e+06	7.64693e+06	1.30425e+07	1.69952e+07	2.98645e+07	6.46201e+07	1.45937e+08	2.89554e+08	5.3224e+08	8.32229e+08	1.16994e+09	1.36805e+09	1.37671e+09	1.27465e+09	1.02439e+09	7.18108e+08	4.56577e+08	2.60804e+08	1.30057e+08	6.60594e+07	2.22861e+07	8.03175e+06	1.26049e+06	413278	205889	606734
LAKDPRIAATMENAQKGEIMPNIPQMSAF	323	351	4	0	793.904	8	24	9.52573	9.91755	797.886	13.8495	0.6	0					0.0847321		54778.3	0	94043.9	6.94942e+06	536426	718549	1.10513e+06	3.83497e+06	4.25558e+06	1.15782e+07	3.23322e+07	6.64909e+07	1.22293e+08	1.91372e+08	2.58092e+08	3.01011e+08	3.09679e+08	2.80173e+08	1.92298e+08	1.60476e+08	1.02775e+08	5.92358e+07	1.913e+07	1.12244e+07	2.61341e+06	1.13538e+06	946593	328826	339574	672778
AKDPRIAAT	324	332	2	0	471.772	4	6	2.93742	3.05468	473.713	3.34473	0.6	0					0.136229		411856	1.86056e+06	6.2512e+06	2.13238e+07	2.5105e+07	1.47322e+07	5.35939e+06	1.41969e+06	272514	0	0
AKDPRIAATM	324	333	2	0	537.292	5	7	4.17055	4.47252	539.242	3.21091	0.6	0					0.0787256		245390	1.30704e+07	5.08096e+07	1.00316e+08	1.11596e+08	7.46453e+07	3.3242e+07	1.23811e+07	3.18746e+06	818431	63549.8	0	14659.4
AKDPRIAATME	324	334	2	0	601.814	5	8	4.15467	4.50457	604.009	3.63247	1	0	0.444135	0.748835	1	1	0.0680674		5.00966e+06	4.13417e+07	1.63544e+08	3.7601e+08	5.19653e+08	4.56657e+08	2.6408e+08	1.16768e+08	4.38037e+07	1.26329e+07	2.60701e+06	190855	74381.2	417377
AKDPRIAATME	324	334	3	0	401.545	5	8	4.15467	4.47252	402.977	3.53823	1	0	0.403873	0.597115	1	1	0.0581562		44038.7	2.64457e+06	1.5367e+07	3.19311e+07	4.1323e+07	3.56269e+07	2.10718e+07	8.12528e+06	2.13974e+06	293637	111826	321912	0	15320.4
AKDPRIAATMENAQKGEIM	324	342	2	0	1037.52	7	16	6.87853	7.16375	1042.3	8.21466	0.6	0					0.292353		0	49116.9	536958	279730	918587	3.11046e+06	9.21999e+06	1.90354e+07	3.01562e+07	3.71209e+07	3.61364e+07	2.92708e+07	1.97023e+07	1.05467e+07	3.50676e+06	281023	169490	125555	73560.3	70482.1	47161.6	46092.8	0	0
AKDPRIAATMENAQKGEIM	324	342	3	0	692.019	7	16	6.86282	7.17962	695.182	8.15688	0.6	0					0.183602		0	173761	691820	791178	2.63005e+06	9.55849e+06	2.6132e+07	5.12369e+07	7.59601e+07	9.28918e+07	8.88107e+07	7.28313e+07	4.74286e+07	2.57521e+07	1.00668e+07	1.22639e+06	0	4020.72	5009.75	22022	144305	22352.8	419134	45893.9
AKDPRIAATMENAQKGEIMPNIPQM	324	348	3	0	918.796	8	20	8.40815	8.64425	923	10.8003	0.6	0					0.0880991		0	0	0	849.215	69280.6	136747	704145	3.35234e+06	8.42991e+06	1.87828e+07	3.15757e+07	4.13309e+07	4.98976e+07	4.97756e+07	4.31197e+07	3.1267e+07	1.92881e+07	8.98783e+06	4.27263e+06	1.08188e+06	76585.8	0	0	0	125624	0	0	0	140631
AKDPRIAATMENAQKGEIMPNIPQMSA	324	350	2	0	1456.72	8	22	8.13938	8.36037	1463.93	12.5026	0.4	0					0.247501		0	0	0	0	0	113715	0	69201.6	143955	1.33133e+06	3.92431e+06	8.00944e+06	1.21033e+07	1.75545e+07	1.99e+07	1.84806e+07	1.57024e+07	1.10832e+07	6.71749e+06	2.45664e+06	884215	114879	0	0	0	0	0	0	0	71101.3
AKDPRIAATMENAQKGEIMPNIPQMSA	324	350	3	0	971.486	8	22	8.0286	8.42402	976.249	12.3909	1	0	0.81725	0.964304	1	-4	0.0939357		2.71957e+06	143061	207392	1.98841e+06	1.48167e+06	3.15957e+06	5.12076e+06	9.81163e+06	2.33562e+07	5.46066e+07	1.0982e+08	1.98692e+08	2.91604e+08	3.56761e+08	4.05331e+08	3.76311e+08	3.11432e+08	2.24774e+08	1.50162e+08	8.5025e+07	4.47218e+07	1.99917e+07	8.11221e+06	1.23087e+06	137378	50003.6	41169.2	51716	0	0
AKDPRIAATMENAQKGEIMPNIPQMSA	324	350	4	0	728.866	8	22	8.13938	8.40815	732.402	12.2445	0.6	0					0.115358		85658.4	61820	108883	126977	189814	88828	105683	545083	1.11825e+06	4.57485e+06	9.99325e+06	1.82278e+07	2.70486e+07	3.46841e+07	3.71984e+07	3.2517e+07	2.68042e+07	1.88314e+07	1.13337e+07	5.65212e+06	1.94169e+06	1.31446e+06	282412	0	47028.2	0	42749.5	28195.6	0	0
AKDPRIAATMENAQKGEIMPNIPQMSAF	324	351	2	0	1530.26	8	23	9.39978	9.65168	1537.8	13.0866	1	0	0.836932	0.284917	1	1	0.200069		0	0	0	0	0	0	0	0	124920	862739	3.91993e+06	9.82998e+06	1.82882e+07	2.82703e+07	3.48566e+07	3.87236e+07	3.25134e+07	2.75325e+07	1.69893e+07	1.01393e+07	3.62456e+06	1.08718e+06	0	0	0	250893	0	0	76927.8	213745
AKDPRIAATMENAQKGEIMPNIPQMSAF	324	351	3	0	1020.51	8	23	9.32107	9.69872	1025.5	12.956	0.6	0					0.0973797		275019	782512	220859	1.43812e+06	3.75247e+06	6.63729e+06	9.01777e+06	1.55113e+07	3.29072e+07	7.55534e+07	1.73482e+08	3.3845e+08	5.51116e+08	7.67485e+08	9.35511e+08	9.67478e+08	8.70756e+08	6.9656e+08	4.85792e+08	2.9729e+08	1.62988e+08	8.43637e+07	3.41616e+07	1.31749e+07	3.75109e+06	121771	0	588234	0	0
AKDPRIAATMENAQKGEIMPNIPQMSAF	324	351	4	0	765.633	8	23	9.36823	9.71435	769.354	12.8787	0.6	0					0.0839009		70142.5	89994.6	48607	70245.8	356228	649312	489952	1.1334e+06	4.23937e+06	1.21051e+07	2.62244e+07	5.07123e+07	8.30174e+07	1.17015e+08	1.35187e+08	1.36122e+08	1.32041e+08	9.70586e+07	6.66451e+07	4.25094e+07	2.2314e+07	9.8733e+06	3.59816e+06	612214	78976.5	41170.7	28730.5	86291.4	0	31908.6
TMENAQKGEIM	332	342	2	0	626.289	5	9	4.72672	5.01505	629.051	4.67792	1	0	0.668729	0.457387		-1	0.159872		0	0	366487	2.29509e+06	5.79795e+06	8.64124e+06	7.61608e+06	5.42417e+06	2.10339e+06	469816	82162.9	0	46291	0	60333.6
TMENAQKGEIMPNIPQMSA	332	350	2	0	1045.49	7	15	7.77767	8.31275	1054.32	16.2432	0.4	1					2.06732		0	73899.6	411948	461819	6.38707e+06	2.00136e+06	2.71891e+07	1.4416e+07	3.85852e+07	3.67773e+07	3.90608e+07	3.28203e+07	2.46118e+07	1.4759e+07	7.80212e+06	1.8663e+07	1.68393e+07	2.43601e+08	3.31748e+08	3.87362e+08	2.78843e+08	1.60273e+08	6.75626e+07
TMENAQKGEIMPNIPQMSA	332	350	3	0	697.329	7	15					-1
TMENAQKGEIMPNIPQMSAF	332	351	2	0	1119.02	7	16	9.58877	9.87057	1124.44	9.31439	1	0	0.88194	0.426459	1	0	0.0918466		0	0	101531	0	80023.2	2.17462e+06	1.08459e+07	2.63293e+07	5.62293e+07	9.04825e+07	1.11786e+08	1.18016e+08	9.68762e+07	7.02802e+07	3.7369e+07	2.18866e+07	6.78735e+06	2.65722e+06	125278	234230	0	0	117451	265488
TMENAQKGEIMPNIPQMSAF	332	351	3	0	746.351	7	16					-1
MENAQKGEIMPNIPQMSA	333	350	2	0	994.966	7	14	7.62067	7.84037	999.613	7.93592	1	0	0.829652	0.132486		0	0.183997		0	0	0	81861.3	140354	867410	3.32885e+06	8.49583e+06	1.16711e+07	1.38487e+07	1.31746e+07	1.04224e+07	5.24856e+06	1.0916e+06	441842	0	71770.5	61744.4	0	0	0	289537
ENAQKGEIMPNIPQMSA	334	350	2	0	929.445	6	13	7.33762	7.73057	933.981	7.86374	0.6	0					0.159829		0	0	0	218113	2.59765e+06	1.12559e+07	2.92319e+07	5.40793e+07	7.56178e+07	7.72702e+07	6.66813e+07	4.51156e+07	2.78121e+07	8.86459e+06	9.26276e+06	347784	2.49066e+06	39944.7	7533.08	0
ENAQKGEIMPNIPQMSAF	334	351	2	0	1002.98	7	14	9.36823	9.62028	1007.83	8.38874	1	0	0.940202	0.285627		1	0.0644579		407098	16487.5	156966	781940	5.7816e+06	1.76396e+07	5.04882e+07	1.04123e+08	1.67126e+08	2.21031e+08	2.24722e+08	1.85357e+08	1.18339e+08	6.6806e+07	2.87869e+07	9.88085e+06	1.16595e+06	313708	60410.8	0	0	75860.5
NAQKGEIM	335	342	2	0	445.724	5	6	3.65607	3.9774	447.775	3.52799	1	0	0.90193	0.613604		1	0.139194		23697.2	1.73863e+06	9.67455e+06	2.44165e+07	3.12696e+07	2.30144e+07	1.00908e+07	2.18686e+06	364957	932880	135511	189070
NAQKGEIMPNIPQMSA	335	350	2	0	864.924	6	12	7.25858	7.73057	869.201	7.41629	0.6	0					0.0690999		0	41111.7	194192	6.00402e+06	2.78932e+07	7.97755e+07	1.75661e+08	2.92384e+08	3.80842e+08	3.64776e+08	2.87733e+08	1.67813e+08	8.36195e+07	3.18087e+07	9.23721e+06	1.37062e+06	128865	279582	0
NAQKGEIMPNIPQMSA	335	350	3	0	576.952	6	12					-1
PNIPQMSA	343	350	1	0	857.419	4	5	5.5529	5.58542	861.408	3.42778	1	0	1.23537	-0.753613	1	0	0.0446699		0	594654	2.66644e+06	6.17041e+06	8.09701e+06	5.70837e+06	2.07487e+06	690754	161029	0
PNIPQMSA	343	350	2	0	429.213	4	5	5.61787	5.68233	431.017	3.0459	1	0	0.974331	-0.602366	1	0	0.126721		0	66501.6	777872	1.42826e+06	1.60357e+06	728886	162779	0	0	34918.2
PNIPQMSAF	343	351	2	0	502.747	5	6	8.51868	8.6911	504.913	3.65879	0.6	0					0.312971		0	0	738941	3.50053e+06	5.15954e+06	5.35056e+06	1.97532e+06	347718	3566.86	0	0	0
FWYAVRT	351	357	2	0	471.745	4	5	7.82468	8.18672	473.923	3.75953	1	0	1.46216	0.806272		1	0.03941		1.12557e+07	2.87731e+07	1.21115e+08	3.53047e+08	6.07062e+08	5.53643e+08	2.7018e+08	8.13582e+07	1.69786e+07	1.63141e+06
FWYAVRTAV	351	359	2	0	556.798	5	7					-1
FWYAVRTAVINA	351	362	2	0	705.88	5	10	9.54147	9.73	710.038	7.43973	0.6	0					0.224861		40692	206912	112500	0	30694.7	1.22993e+06	6.45512e+06	1.32929e+07	1.72078e+07	1.51076e+07	8.84914e+06	2.76012e+06	450330	128149	220076	858763
FWYAVRTAVINAASGRQTVDE	351	371	2	0	1177.6	6	19	10.1078	10.5689	1185.35	14.1168	0.6	0					0.245493		0	18119.9	96540.6	123768	4959.3	5780.08	27164.2	7079.56	9308.74	261917	5.64345e+06	1.63051e+07	3.77413e+07	5.9603e+07	8.31381e+07	9.65828e+07	9.47435e+07	8.00634e+07	5.452e+07	3.19116e+07	1.39884e+07	5.30067e+06	1.52699e+06	372550	207575	0
FWYAVRTAVINAASGRQTVDE	351	371	3	0	785.401	6	19	10.3004	10.5532	790.649	14.3484	0.6	0					0.103025		556389	14581.2	27323.5	2.51045e+06	46557.6	141.637	637454	67176.6	1.62783e+06	6.53302e+06	1.28072e+07	2.96826e+07	5.9608e+07	1.0555e+08	1.74785e+08	2.41906e+08	2.80809e+08	2.54999e+08	1.96142e+08	7.35869e+07	1.78646e+07	2.30703e+06	1.32386e+06	313970	2.18189e+06	92008.4
FWYAVRTAVINAASGRQTVDEALKDAQTGTD	351	381	3	0	1118.9	8	29	10.9776	12.1653	1126.45	20.6928	1	0	1.33104	4.7151	0	-1	0.307017		21060	68374.6	324813	127411	69443.9	168347	196618	256606	550111	1.01078e+06	1.35945e+06	2.12931e+06	2.57106e+06	2.31294e+06	3.98121e+06	8.34169e+06	2.0865e+07	5.02143e+07	9.14237e+07	1.53026e+08	2.38154e+08	2.87772e+08	3.35243e+08	3.47866e+08	2.99924e+08	2.4116e+08	1.67586e+08	1.02092e+08	5.16503e+07	2.62204e+07
FWYAVRTAVINAASGRQTVDEALKDAQTGTD	351	381	4	0	839.423	8	29	11.7243	11.9549	845.369	21.8173	0.4	1					0.214131		29941.4	523.796	50817.2	13577.2	51861.8	46682.9	22183.6	16022.6	199036	27275.5	211864	183361	114169	94181.5	214398	486359	1.0274e+06	2.32671e+06	4.62212e+06	7.34155e+06	1.14716e+07	1.3098e+07	1.40683e+07	1.38347e+07	1.15758e+07	8.20001e+06	6.21479e+06	3.50076e+06	2.67512e+06	513367
WYAVRT	352	357	1	0	795.415	4	4	5.9861	6.2927	799.19	3.28581	1	1	1.69986	0.543859	1	1	0.0757717		2.99104e+06	1.25442e+07	5.2575e+07	1.23601e+08	1.44743e+08	8.67306e+07	3.01449e+07	6.21764e+06	517121
WYAVRT	352	357	2	0	398.211	4	4	5.97	6.2927	400.109	3.30658	1	1	1.71761	0.620074	1	1	0.034763		1.26276e+07	5.02509e+07	2.01596e+08	4.74192e+08	5.73696e+08	3.48325e+08	1.19088e+08	2.65285e+07	3.69735e+06
WYAVRTAVINA	352	362	1	0	1263.68	5	9	7.55785	7.73057	1271.09	6.6321	1	0	1.41087	-0.0899259	1	1	0.553142		0	80212.4	270663	0	64982.8	2.54748e+06	7.57332e+06	1.31917e+07	1.28024e+07	7.49717e+06	1.01536e+06	98627.8	0	0	0
WYAVRTAVINA	352	362	2	0	632.346	5	9	7.49515	7.79337	636.132	6.80332	0.4	0					0.111747		0	5.83161e+06	391467	7.09351e+06	3.18535e+07	1.07889e+08	2.2312e+08	3.39262e+08	3.42588e+08	2.28691e+08	1.26116e+08	3.42075e+07	1.03387e+07	2.09372e+06	527060
WYAVRTAVINAASGRQ	352	367	2	0	881.971	6	14	7.82468	7.93432	888.27	11.5563	0.6	1					0.269479		0	0	0	0	71828.7	0	0	0	873127	2.40101e+06	5.81874e+06	9.15441e+06	1.03599e+07	8.04517e+06	3.8393e+06	1.40218e+06	378237	831172	192001	4.22362e+06	143924
WYAVRTAVINAASGRQTVD	352	370	2	0	1039.54	6	17	8.04435	8.18672	1045.83	11.3603	0.6	1					0.266612		85986.7	169865	335822	0	1.54072e+06	0	3.51909e+06	0	2.12257e+06	1.18738e+06	2.78271e+06	5.73581e+06	8.56812e+06	1.13135e+07	1.0765e+07	9.0108e+06	5.06002e+06	2.2653e+06	455708	208456	0	0	94357.2	0
WYAVRTAVINAASGRQTVD	352	370	3	0	693.364	6	17					0
WYAVRTAVINAASGRQTVDE	352	371	2	0	1104.06	6	18	7.90302	8.23393	1111.12	12.8155	0.6	0					0.296332		667031	0	1.43919e+06	1.73405e+06	1.60825e+06	5.05094e+06	3.1933e+06	7.14804e+06	1.0939e+07	3.28403e+07	8.03915e+07	1.63354e+08	2.80385e+08	3.88456e+08	4.27825e+08	4.03534e+08	3.04511e+08	1.89188e+08	9.38602e+07	3.91085e+07	1.34553e+07	1.96738e+06	111570	68182.4	0
WYAVRTAVINAASGRQTVDE	352	371	3	0	736.378	6	18	7.91868	8.28113	741.053	12.7361	0.6	0					0.16882		45372.7	33404	364253	1.41262e+06	2.6978e+06	4.44399e+06	4.59587e+06	6.88615e+06	1.58643e+07	4.39656e+07	1.11428e+08	2.15993e+08	3.54707e+08	4.73181e+08	5.25119e+08	4.81185e+08	3.55163e+08	2.14477e+08	1.08524e+08	4.64231e+07	1.49874e+07	3.62047e+06	76745.8	49816.8	79599.9
WYAVRTAVINAASGRQTVDEAL	352	373	2	0	1196.12	6	20	8.95782	9.24272	1203.98	14.3117	0.6	0					0.373408		0	205097	115404	0	143316	221556	24025.2	1.08718e+06	101890	495187	635260	3.50567e+06	6.60274e+06	1.46037e+07	2.3013e+07	3.1539e+07	3.16531e+07	2.82258e+07	2.04943e+07	1.23063e+07	3.48228e+06	1.00256e+06	0	91068.8	0	0	0
WYAVRTAVINAASGRQTVDEAL	352	373	3	0	797.752	6	20	8.97378	9.10138	803.097	14.6313	0.6	0					0.136641		166679	159155	0	136012	32081.8	1.01947e+06	36655.1	533543	24796.2	191333	1.47226e+06	2.49359e+06	7.06921e+06	1.46225e+07	2.49641e+07	3.42943e+07	3.75599e+07	3.62084e+07	2.69091e+07	1.59333e+07	7.74208e+06	3.49452e+06	486893	90753.7	0	0	151528
WYAVRTAVINAASGRQTVDEALKDAQTGTD	352	381	3	0	1069.87	7	28	9.54147	9.98055	1077.19	20.1047	0.6	0					0.241989		3.28158e+06	2.87463e+06	2.54424e+06	943844	781914	980342	2.82196e+06	4.45369e+06	2.26253e+06	8.659e+06	9.97887e+06	4.19495e+06	1.00926e+07	1.53629e+07	1.88281e+07	6.36649e+07	1.43852e+08	2.7896e+08	5.08184e+08	8.08676e+08	1.11768e+09	1.35083e+09	1.44398e+09	1.34057e+09	1.0899e+09	7.68163e+08	4.73529e+08	2.48749e+08	1.21043e+08	4.84487e+07
WYAVRTAVINAASGRQTVDEALKDAQTGTD	352	381	4	0	802.656	7	28	9.5572	9.68302	807.968	19.3916	0.6	0					0.107191		1.29329e+06	46896.9	593232	86466	2.27245e+07	274747	342440	60616.4	3.51571e+07	299489	75091.1	2.12899e+06	1.8682e+06	245529	729393	1.35932e+07	6.79444e+06	1.50679e+07	3.1446e+07	6.49566e+07	8.16393e+07	1.09413e+08	1.2501e+08	1.27722e+08	1.02826e+08	7.56869e+07	4.96945e+07	2.66337e+07	1.29935e+07	4.56435e+06
WYAVRTAVINAASGRQTVDEALKDAQTGTDYDIPTTENL	352	390	3	0	1418.7	9	36	10.3486	10.6473	1427.93	25.1882	1	0	1.28362	0.506224	1	-1	0.221657		17792.6	15650.8	22934.8	5026.19	0	0	0	0	173019	0	99267	968189	387567	168462	1.30333e+06	642430	483315	2.31937e+06	952971	1.68045e+06	5.58951e+06	1.35617e+07	2.26363e+07	3.86008e+07	6.14689e+07	8.10681e+07	1.0144e+08	1.14494e+08	1.12657e+08	1.0369e+08
WYAVRTAVINAASGRQTVDEALKDAQTGTDYDIPTTENL	352	390	4	0	1064.28	9	36					-1
YAVRTAVINA	353	362	1	0	1077.61	4	8	5.34033	5.56915	1084.63	6.38796	1	0	1.6214	0.175643	1	0	0.216818		0	24154.4	20689.2	19837.8	977042	3.91983e+06	7.68754e+06	9.99497e+06	8.12571e+06	3.85504e+06	765651	34861.9	0
YAVRTAVINA	353	362	2	0	539.306	4	8	5.324	5.6341	542.822	6.39812	1	0	1.62573	0.560427	1	0	0.102967		1.97097e+06	1.94892e+06	1.9172e+06	5.7211e+06	2.30792e+07	6.41599e+07	1.19012e+08	1.5076e+08	1.28329e+08	6.83689e+07	2.54864e+07	6.58171e+06	799301
YAVRTAVINAASGRQ	353	367	3	0	526.29	5	13	6.17982	6.21257	529.927	10.0051	0.6	0					0.140932		10964.1	0	0	0	0	0	18652.5	0	270268	803312	843407	1.17897e+06	848655	533057	184875	77511.5	0	0	0
YAVRTAVINAASGRQTVD	353	370	2	0	946.503	6	16	6.27685	6.54442	953.19	12.2868	1	0	1.51691	0.35908	1	-4	0.172006		95691.9	49484.2	55135.1	0	433559	0	1.02918e+06	140423	708598	2.86949e+06	1.14715e+07	2.15414e+07	3.59343e+07	4.0754e+07	3.96404e+07	2.93347e+07	1.94448e+07	7.69388e+06	3.89096e+06	32334	163626	0	0
YAVRTAVINAASGRQTVD	353	370	3	0	631.338	6	16					-1
YAVRTAVINAASGRQTVDE	353	371	2	0	1011.02	6	17	6.33995	6.67203	1017.41	11.6159	0.6	0					0.273138		0	0	0	258106	7.02865e+06	2.12485e+07	4.60404e+07	8.64148e+07	1.24249e+08	1.69451e+08	2.28956e+08	3.19075e+08	4.19498e+08	5.18353e+08	4.99595e+08	3.95725e+08	2.62139e+08	1.4388e+08	6.40718e+07	2.15601e+07	5.3252e+06	454492	0	0
YAVRTAVINAASGRQTVDE	353	371	3	0	674.352	6	17	6.33995	6.72015	678.029	9.8742	0.6	1					0.1851		0	0	5846.79	50686.7	3.93157e+06	5.23203e+07	1.37374e+08	2.57006e+08	3.66668e+08	4.47043e+08	4.40085e+08	3.78669e+08	3.4572e+08	3.27843e+08	2.97914e+08	2.33195e+08	1.5269e+08	7.81844e+07	3.23478e+07	1.11164e+07	2.99807e+06	282136	29813.6	16535.3
YAVRTAVINAASGRQTVDEA	353	372	3	0	698.031	6	18	6.46553	6.78402	701.353	8.76822	0.6	0					0.300022		231277	1.88347e+06	460908	1.45206e+06	1.42713e+07	1.32785e+07	3.54925e+07	8.24929e+07	1.27592e+08	1.7526e+08	1.96194e+08	1.80775e+08	1.3116e+08	7.39021e+07	3.47702e+07	1.39449e+07	3.87636e+06	1.84278e+06	509248	107689	8608.56	3005.88	0	2308.41	0
YAVRTAVINAASGRQTVDEAL	353	373	2	0	1103.08	6	19	7.69923	7.88733	1111.2	14.9592	0.6	0					0.649123		0	0	0	0	79024	0	0	0	0	109441	1.37684e+06	6.5023e+06	1.60842e+07	2.62457e+07	4.01195e+07	4.59771e+07	4.12279e+07	3.32033e+07	2.04238e+07	1.03208e+07	4.59367e+06	4.83215e+06	8.37371e+06	9.59468e+06	6.29915e+06	4.02912e+06
YAVRTAVINAASGRQTVDEAL	353	373	3	0	735.726	6	19	7.69923	7.87168	741.043	14.682	0.6	0					0.286344		0	0	74904.7	0	0	0	54918.3	0	60619.5	622305	2.00131e+06	3.24586e+06	1.80399e+07	3.14253e+07	4.33044e+07	5.02419e+07	4.76218e+07	3.77092e+07	2.38325e+07	1.11206e+07	5.46969e+06	3.98813e+06	5.83342e+06	6.18685e+06	4.87343e+06	2.27965e+06
YAVRTAVINAASGRQTVDEALKD	353	375	3	0	816.766	6	21	8.13938	8.34973	817.727	1.47492	1	0	-0.867751	0.0882249		-13	0.259992		9.61395e+06	2.33436e+08	3.2707e+08	3.55545e+08	2.0398e+08	9.34011e+07	3.9326e+07	1.36698e+07	3.06743e+06	417012	0	1173.76	0	0	40281.9	0	65587.6	0	1916.14	0	377298	12485.5	16714.1	2.86384e+06	58342.6	0	386226	30703.1
YAVRTAVINAASGRQTVDEALKDAQTGTD	353	381	2	0	1511.27	7	27	8.39223	8.86295	1521.26	18.2586	0.6	0					1.21922		0	3793.99	161129	623222	2.7166e+06	6.36308e+06	7.63102e+06	9.85245e+06	7.70761e+06	4.68426e+06	1.67388e+06	822034	591485	310142	1.39841e+06	6.48581e+06	1.58898e+07	2.99815e+07	4.79618e+07	6.43994e+07	7.99369e+07	9.03484e+07	8.36505e+07	6.11867e+07	4.39991e+07	2.49724e+07	8.72429e+06	3.08208e+06	319697	453417
YAVRTAVINAASGRQTVDEALKDAQTGTD	353	381	3	0	1007.85	7	27	8.36037	8.94183	1014.46	18.1049	0.6	0					0.345709		2.51589e+06	7.09998e+06	1.47792e+08	2.91052e+07	4.6542e+07	1.98703e+08	7.02194e+07	7.02677e+07	1.46186e+08	5.05327e+07	3.85559e+07	6.11356e+07	3.45705e+07	6.18313e+07	1.35212e+08	2.70373e+08	5.0828e+08	8.25981e+08	1.17466e+09	1.52825e+09	1.80932e+09	1.82857e+09	1.61937e+09	1.35739e+09	9.45606e+08	5.78e+08	3.27901e+08	1.46301e+08	6.07188e+07	2.16142e+07
YAVRTAVINAASGRQTVDEALKDAQTGTD	353	381	4	0	756.136	7	27	8.36037	8.75357	761.297	18.9185	0.6	0					0.206747		178988	117428	137380	284756	128477	100578	0	98760.6	65808.4	339060	103701	679768	1.77082e+06	5.3229e+06	1.48763e+07	3.51191e+07	6.88565e+07	1.07726e+08	1.5198e+08	1.89889e+08	2.23873e+08	2.2553e+08	2.02418e+08	1.64532e+08	1.15209e+08	6.73982e+07	3.40417e+07	1.70598e+07	4.41381e+06	1.06766e+06
YAVRTAVINAASGRQTVDEALKDAQTGTDYDIPTTENL	353	390	3	0	1356.68	9	35	9.57302	10.0919	1365.74	24.8508	1	0	1.319	1.54878	1	-2	0.151128		3.46043e+06	120813	10702.4	1.03047e+06	0	0	244390	2211.26	0	152542	150549	0	1.18179e+06	105825	98555.3	209057	188903	110931	825019	4.14776e+06	1.28995e+07	3.63095e+07	6.21709e+07	1.00932e+08	1.4664e+08	1.83701e+08	2.26032e+08	2.47573e+08	2.37906e+08	1.9998e+08
YAVRTAVINAASGRQTVDEALKDAQTGTDYDIPTTENL	353	390	4	0	1017.76	9	35	9.71435	10.0919	1024.64	25.1746	1	0	1.35062	0.879726	1	-2	0.0889227		0	192957	0	173089	0	10030.9	0	104908	79663.5	0	0	63560	759368	259827	775174	334329	1.48886e+06	146014	1.10194e+06	2.98344e+06	9.96539e+06	2.53666e+07	4.94695e+07	8.18111e+07	1.24133e+08	1.65932e+08	2.00472e+08	2.24039e+08	2.12902e+08	1.90914e+08
AVRTAVINAASGRQTVDE	354	371	3	0	619.997	6	16	6.67203	6.81565	624.187	11.5219	1	0	1.35351	-0.227681		0	0.19649		43418.8	106.005	27701.1	0	114705	24308.6	42994.5	37439.1	28366.8	388299	692525	1.81246e+06	2.34576e+06	2.6216e+06	2.03021e+06	1.14004e+06	496110	53561.7	0	28294.9	0	0	27675.1
VRTAVINAASGRQTVDE	355	371	2	0	893.974	6	15	4.42445	4.66335	899.856	10.7568	1	0	1.34326	0.223377		0	0.194037		0	291706	0	433991	0	113708	0	132368	1.61717e+06	4.83394e+06	9.18138e+06	1.28794e+07	1.44269e+07	1.08244e+07	7.11149e+06	3.52034e+06	893637	136059	0	163337	0	0
VRTAVINAASGRQTVDEALKDAQTGTD	355	381	3	0	929.813	7	25	8.4715	8.75875	934.67	12.9994	0.6	0					0.272113		89786.6	134677	79986	130984	457721	118903	426926	1.53917e+06	6.20521e+06	1.71608e+07	3.50914e+07	6.96056e+07	9.49443e+07	1.26058e+08	1.36957e+08	1.33144e+08	1.07243e+08	7.90942e+07	5.12983e+07	2.53458e+07	1.04085e+07	2.05119e+06	582301	223479	89966.6	120517	357508	1.05131e+06	3.25382e+06	3.65263e+06
AVINAASGRQ	358	367	2	0	493.773	4	8	3.11912	3.31263	497.148	6.20222	1	0	1.54204	0.00853832		1	0.132913		0	0	0	196015	1.31016e+06	4.2454e+06	6.78083e+06	7.52725e+06	5.26196e+06	2.49213e+06	498432	9821.88	40513.4
AVINAASGRQTVD	358	370	2	0	651.344	5	11	3.78462	3.9774	655.905	8.3929	0.6	0					0.553072		0	0	0	0	89346.3	1.59934e+06	5.48148e+06	1.1886e+07	1.9962e+07	2.31546e+07	2.07583e+07	1.37467e+07	6.28553e+06	1.83116e+06	46189.1	0	71679.2
AVINAASGRQTVDE	358	371	1	0	1430.72	5	12	4.05882	4.24953	1440.11	8.59107	1	0	1.33917	-0.00471647	1	0	0.341411		0	0	0	0	0	161011	746886	2.79049e+06	5.51921e+06	7.56714e+06	6.81888e+06	5.08264e+06	2.06418e+06	384432	0	0	0	0
AVINAASGRQTVDE	358	371	2	0	715.865	5	12	4.00997	4.36075	720.597	8.66357	1	0	1.35982	0.753016	1	0	0.0970509		23925.9	132273	1.12666e+06	3.78669e+06	1.4438e+07	4.20664e+07	1.10819e+08	2.40379e+08	4.15995e+08	5.53554e+08	5.28937e+08	4.01987e+08	2.20142e+08	9.65331e+07	4.75218e+07	0	0	0
AVINAASGRQTVDEA	358	372	2	0	751.384	5	13	4.50457	4.77437	757.195	10.7822	0.4	1					1.00573		629947	25383.9	144086	0	24596.3	0	24206.7	1.05392e+06	3.12547e+06	6.38029e+06	7.77212e+06	7.69778e+06	5.33317e+06	1.96072e+06	636596	77115.4	74417.6	1.61268e+06	6.51339e+06
AVINAASGRQTVDEAL	358	373	2	0	807.926	5	14	6.59207	6.86282	813.517	10.268	1	0	1.39899	0.37415		0	0.226737		34874.9	153594	34236.7	161491	315785	1.81205e+06	2.9896e+06	1.19282e+07	2.62756e+07	4.9617e+07	8.09592e+07	9.25659e+07	8.82518e+07	6.19147e+07	3.42103e+07	1.36125e+07	4.49517e+06	744692	24638.8	29052.8
AVINAASGRQTVDEALKDAQTGTD	358	381	2	0	1216.11	6	22	8.1236	8.42402	1224.75	15.9124	0.6	0					0.255806		0	0	0	75417.7	0	0	0	129007	252765	602147	3.4814e+06	1.07415e+07	2.78211e+07	5.99704e+07	1.13186e+08	1.75785e+08	2.42098e+08	2.63817e+08	2.60042e+08	2.118e+08	1.35437e+08	8.17416e+07	3.81259e+07	1.39124e+07	2.43212e+06	214280	0	0	0
AVINAASGRQTVDEALKDAQTGTDYDIPTTENL	358	390	2	0	1739.35	8	30	9.51002	9.5572	1750.97	21.2302	1	0	1.31098	-0.684183	1	-1	0.167942		0	0	0	0	0	0	0	0	0	0	0	0	0	0	0	0	0	0	92439.2	450640	959404	1.59135e+06	2.06571e+06	1.964e+06	2.37387e+06	1.89381e+06	1.28204e+06	417189	0	0
AVINAASGRQTVDEALKDAQTGTDYDIPTTENL	358	390	3	0	1159.9	8	30	9.49422	9.71435	1167.52	20.8492	0.6	0					0.222206		0	0	3.31883e+06	0	128838	423327	0	0	0	0	0	0	0	304545	227367	1.28257e+06	1.10822e+07	2.29808e+07	4.44239e+07	7.15413e+07	1.04204e+08	1.33511e+08	1.6667e+08	1.58619e+08	1.55456e+08	1.33445e+08	8.22223e+07	5.6675e+07	3.68924e+07	1.2391e+07
AVINAASGRQTVDEALKDAQTGTDYDIPTTENL	358	390	4	0	870.18	8	30	9.57302	9.58877	875.848	20.6755	0.6	1					0.0709516		0	0	0	0	0	0	0	0	0	0	0	0	0	0	0	0	0	633224	74505.9	491805	448543	855490	947770	1.23056e+06	1.10349e+06	857931	677420	256614	152531	0
INAASGRQTVDE	360	371	2	0	630.813	5	10	3.23265	3.50703	634.725	7.12655	1	0	1.328	0.39135		1	0.131823		0	0	0	176089	670246	4.05642e+06	8.34839e+06	1.43919e+07	1.40893e+07	1.30909e+07	6.06377e+06	2.61163e+06	22878.9	23952	0	0
INAASGRQTVDEALKDAQTGTD	360	381	2	0	1131.05	6	20					-1
INAASGRQTVDEALKDAQTGTD	360	381	3	0	754.372	6	20	7.60493	7.85603	759.483	14.0721	0.6	0					0.185988		0	0	0	0	0	0	121992	0	0	133814	587954	2.80986e+06	9.24819e+06	1.45652e+07	2.10575e+07	2.51805e+07	2.31215e+07	1.92138e+07	1.12201e+07	6.06854e+06	1.64222e+06	56928.1	0	0	0	0	0
INAASGRQTVDEALKDAQTGTDYDIPTTENL	360	390	3	0	1103.2	8	28	9.36823	9.69872	1108.97	15.4014	0.6	0					0.210481		0	0	0	0	0	0	40713.4	0	137317	127935	555040	3.4752e+06	9.69773e+06	2.42453e+07	3.75256e+07	5.53032e+07	7.68552e+07	7.64994e+07	7.04365e+07	6.25181e+07	4.27455e+07	2.65623e+07	1.75102e+07	6.14754e+06	1.76196e+06	520273	0	0	0	152881
ASGRQTVDE	363	371	2	0	481.731	4	7	2.81178	2.88573	484.354	4.72661	1	0	1.20008	-0.557473		0	0.146966		0	0	0	109345	313301	489701	435071	176478	30294.1	0	0	0
ASGRQTVDEAL	363	373	2	0	573.791	5	9	4.83852	4.87047	577.563	6.90517	1	0	1.51457	-0.756295		0	0.0720282		0	0	0	0	0	96855.8	776453	907284	928788	475731	194081	0	0	40656.5	0
ASGRQTVDEALKDAQTGTD	363	381	2	0	981.972	6	17	6.70408	7.08407	988.364	11.6954	0.6	0					0.483242		37363.8	27738.9	50806.9	26231.3	109655	705748	3.54843e+06	1.39485e+07	3.80564e+07	8.53231e+07	1.71384e+08	2.70941e+08	3.41793e+08	3.69633e+08	3.16276e+08	2.20802e+08	1.21913e+08	5.45405e+07	1.95245e+07	5.01925e+06	455972	47754.1	0	6543.77
ASGRQTVDEALKDAQTGTD	363	381	3	0	654.984	6	17	6.70408	7.08407	659.232	11.6556	0.6	0					0.17818		64037.5	187716	81240.2	49851.4	98385	262428	370639	2.77251e+06	1.31671e+07	3.64046e+07	7.0795e+07	1.11001e+08	1.38647e+08	1.51555e+08	1.2079e+08	8.61783e+07	4.48991e+07	1.95394e+07	6.33435e+06	900637	145343	44680.8	896300	0
ASGRQTVDEALKDAQTGTDYDIPTTENL	363	390	3	0	1003.81	7	25	8.59723	8.94183	1013.2	26.4383	0.4	0					0.441386		0	0	0	110974	111027	935050	0	26683	1.93201e+07	219708	311508	6.21655e+07	2.51589e+06	8.35453e+06	1.28405e+08	2.89987e+07	4.6521e+07	1.7497e+08	7.00006e+07	7.0498e+07	1.3168e+08	4.7879e+07	3.40197e+07	4.99903e+07	1.97143e+07	2.7978e+07	6.05419e+07	1.19679e+08	2.48586e+08	4.41871e+08
ALKDAQTGTD	372	381	1	0	1019.5	4	8	2.8288	2.93742	1025.56	5.4921	1	0	1.23865	-0.393366	1	0	0.246033		0	0	0	230401	745595	1.43781e+06	1.79064e+06	1.48466e+06	806375	236362	0	0	0
ALKDAQTGTD	372	381	2	0	510.254	4	8	2.81178	2.98872	513.27	5.46755	1	0	1.22816	-0.0699648	1	0	0.0532007		27831.3	106799	1.00886e+06	4.30877e+06	1.16268e+07	2.04814e+07	2.58503e+07	2.11249e+07	1.15887e+07	4.08804e+06	1.0994e+06	152165	0
ALKDAQTGTDYDIPTTENL	372	390	2	0	1033.5	6	16	7.32173	7.66783	1039.31	10.4356	1	0	1.12146	0.730846	0	-1	0.0966926		0	0	86014.8	43530.2	656323	4.17547e+06	2.18371e+07	6.03466e+07	1.36419e+08	2.5198e+08	3.71582e+08	4.72187e+08	4.67174e+08	3.77097e+08	2.62269e+08	1.48594e+08	7.09127e+07	2.61185e+07	9.24789e+06	480398	960646	0	63990.3
ALKDAQTGTDYDIPTTENL	372	390	3	0	689.336	6	16	10.1078	10.3646	692.583	8.54892	0.6	0					0.284855		904463	0	108648	2.16149e+06	0	175802	3.70067e+06	2.53005e+06	6.03956e+06	1.05331e+07	1.17774e+07	1.182e+07	8.59999e+06	4.16058e+06	1.71718e+06	278387	89002.8	18519.2	31499.4	0	0	0	35390.6
LKDAQTGTD	373	381	2	0	474.735	4	7	3.08703	3.16748	480.008	10.0204	0.4	0					0.223632		0	3337.85	0	0	0	0	0	0	18147	41028.1	185253	445511
KDAQTGTDYDIPTTENL	374	390	2	0	941.439	6	14	6.56028	6.87853	949.977	15.9974	0.4	1					0.239972		60884.6	27165.6	0	0	0	13241.8	80729.7	33435	32577	172228	3.31059e+06	412985	1.61346e+06	0	5.86762e+06	5.1187e+07	4.02769e+08	3.41372e+08	2.07441e+08	1.02715e+08	4.26198e+07
YDIPTTE	382	388	1	0	838.383	4	4	5.25885	5.6017	841.72	2.84606	1	0	1.3241	0.715461		1	0.115023		0	3.06385e+06	1.3102e+07	2.40883e+07	2.12074e+07	7.91835e+06	1.63987e+06	64548.9	9194.26
YDIPTTEN	382	389	1	0	952.426	4	5	4.87047	5.22638	956.442	3.46611	1	0	1.26158	0.777317	1	1	0.122603		0	3.66037e+06	2.07758e+07	4.9484e+07	6.70175e+07	4.78166e+07	1.95368e+07	4.47734e+06	360271	14403.4
YDIPTTEN	382	389	2	0	476.717	4	5					0
YDIPTTENL	382	390	1	0	1065.51	4	6	7.33762	7.68352	1070.29	4.16009	1	0	1.26201	0.729899	1	-1	0.0753814		288550	4.38841e+07	2.74479e+08	8.74666e+08	1.8006e+09	2.07298e+09	1.33371e+09	4.87111e+08	1.41563e+08	2.92771e+07	3.16798e+06
YDIPTTENL	382	390	2	0	533.259	4	6	7.33762	7.66783	535.591	4.04197	1	0	1.19472	0.655657	1	-1	0.0457654		3.58058e+06	4.75266e+07	2.56098e+08	7.50579e+08	1.3616e+09	1.45904e+09	8.93476e+08	3.47111e+08	9.8403e+07	1.98325e+07	2.26845e+06
LYFQGHM	390	396	2	0	448.21	5	5	7.25858	7.41665	449.962	2.87962	0.6	0					0.0174035		0	150521	1.60492e+06	3.07759e+06	2.55482e+06	1.77307e+06	81873.7	28178.7	0	0	0
YFQGHM	391	396	1	0	782.329	4	4	4.75313	5.6017	785.952	3.0762	0.6	1					0.933932		965062	7.96875e+06	1.96105e+07	2.36455e+07	2.00104e+07	1.45556e+07	1.05116e+07	4.3735e+06	471318
YFQGHM	391	396	2	0	391.668	4	4	5.27508	5.61787	393.035	2.18734	1	0	0.761236	0.715145	-1	1	0.0560554		4.91017e+06	3.05133e+07	7.39839e+07	8.37499e+07	4.74597e+07	1.24197e+07	2.20341e+06	74039	0
YFQGHMASM	391	399	1	0	1071.44	5	7	6.4027	6.65602	1076.26	4.03717	1	0	0.863447	0.291623		1	0.290867		0	0	1.95815e+06	8.6071e+06	1.60632e+07	1.7356e+07	1.14161e+07	5.21652e+06	1.24743e+06	38574.8	143820	17509.2	21769.3
YFQGHMASMTGGQQMGRGSA	391	410	2	0	1051.45	7	18	6.13125	6.4184	1057.76	11.1868	1	0	1.0164	0.451785	1	1	0.116417		0	0	0	23331.5	217910	825623	4.14507e+06	1.25589e+07	3.10601e+07	6.49484e+07	1.08392e+08	1.51556e+08	1.74269e+08	1.8011e+08	1.48164e+08	1.09152e+08	6.565e+07	3.51553e+07	1.51684e+07	5.40105e+06	1.55139e+06	198654	37519.2	0	0	114139
YFQGHMASMTGGQQMGRGSA	391	410	3	0	701.305	7	18	6.11512	6.4184	705.497	11.1569	1	0	1.01072	0.528158	1	1	0.0735371		31763.3	74314.7	65877.5	446578	997044	3.29787e+06	9.70244e+06	2.89452e+07	6.81817e+07	1.34199e+08	2.24447e+08	3.17257e+08	3.79362e+08	3.76214e+08	3.15758e+08	2.23585e+08	1.33807e+08	6.92506e+07	3.30499e+07	1.23332e+07	4.23669e+06	249014	188198	47229	49612	99301.2
YFQGHMASMTGGQQMGRGSAA	391	411	2	0	1086.97	7	19	6.11512	6.32425	1093.63	11.8537	1	0	1.02456	0.0824654	1	1	0.123772		37670.6	0	0	24604.7	123385	224557	715990	2.65534e+06	7.73962e+06	1.74729e+07	3.45307e+07	5.19379e+07	6.79896e+07	7.75566e+07	7.24919e+07	5.95728e+07	4.08012e+07	2.46749e+07	1.30599e+07	5.53112e+06	1.84381e+06	419197	0	0	0	0	3479.12
YFQGHMASMTGGQQMGRGSAA	391	411	3	0	724.984	7	19	6.11512	6.30852	729.47	11.9976	1	0	1.05045	0.00798604	1	1	0.227457		19757.1	55813.3	62550	242646	483017	1.01682e+06	2.98759e+06	8.58381e+06	2.00979e+07	4.34149e+07	7.84612e+07	1.22977e+08	1.63194e+08	1.85785e+08	1.81032e+08	1.41165e+08	1.0285e+08	6.02048e+07	3.19031e+07	1.52784e+07	5.96502e+06	2.13611e+06	5.00213e+06	0	0	8.43984e+06	39869.2
YFQGHMASMTGGQQMGRGSAAL	391	412	2	0	1143.51	7	20	7.19545	7.43238	1150.58	12.5899	1	0	1.04376	0.214067	1	1	0.0893313		0	5734.77	0	0	0	0	79421.6	958013	4.19679e+06	1.25985e+07	2.62094e+07	4.53564e+07	6.74331e+07	8.51539e+07	9.41115e+07	8.52867e+07	6.6643e+07	4.63165e+07	2.81352e+07	1.40943e+07	5.70402e+06	1.32676e+06	56604.7	0	118069	0	121584	0
YFQGHMASMTGGQQMGRGSAAL	391	412	3	0	762.679	7	20	7.22705	7.4481	767.378	12.5641	1	0	1.03936	0.138877	1	1	0.0521713		0	56479.9	37375.3	46120.2	182147	627951	2.04302e+06	7.16968e+06	1.91822e+07	4.60995e+07	9.22982e+07	1.53921e+08	2.33688e+08	2.85178e+08	3.19633e+08	2.79022e+08	2.28399e+08	1.5906e+08	9.46282e+07	4.51818e+07	2.23099e+07	8.5114e+06	2.74689e+06	394628	58045.9	207515	477248	1.04538e+06
YFQGHMASMTGGQQMGRGSAALSGGGGGGAEPGQA	391	425	2	0	1634.72	8	32	6.70408	6.92563	1645.56	19.6135	1	0	0.987122	0.141244	1	1	0.313388		0	0	0	0	0	0	0	0	0	0	0	0	0	0	0	223434	997256	2.45621e+06	4.96518e+06	6.71175e+06	8.445e+06	1.01323e+07	1.00613e+07	8.49046e+06	7.09886e+06	4.94251e+06	2.87848e+06	1.3856e+06	211597	0
YFQGHMASMTGGQQMGRGSAALSGGGGGGAEPGQA	391	425	3	0	1090.15	8	32	6.70408	7.0045	1097.37	19.5896	1	0	0.984568	0.514588	1	1	0.11752		0	0	0	0	0	100866	61005.6	27431.9	318067	315251	465899	1.05554e+06	3.21618e+06	8.41067e+06	1.82013e+07	3.76957e+07	6.82843e+07	1.13249e+08	1.72785e+08	2.32918e+08	2.8968e+08	3.18938e+08	3.14834e+08	2.82615e+08	2.31753e+08	1.74401e+08	1.23926e+08	7.6419e+07	4.13036e+07	2.2211e+07
YFQGHMASMTGGQQMGRGSAALSGGGGGGAEPGQA	391	425	4	0	817.863	8	32					-1
YFQGHMASMTGGQQMGRGSAALSGGGGGGAEPGQAL	391	426	3	0	1127.84	8	33	7.36932	7.77767	1135.33	20.324	1	0	0.997224	1.02553	1	1	0.141892		87153.2	61530.5	55476	137577	6797.76	126714	267010	365225	1.45085e+06	2.80436e+06	6.90142e+06	1.40247e+07	2.31862e+07	4.34893e+07	8.84588e+07	1.73399e+08	3.21323e+08	5.51892e+08	8.73809e+08	1.26951e+09	1.66878e+09	1.99642e+09	2.18867e+09	2.17388e+09	1.93874e+09	1.57657e+09	1.15158e+09	7.69675e+08	4.57785e+08	2.66778e+08
YFQGHMASMTGGQQMGRGSAALSGGGGGGAEPGQAL	391	426	4	0	846.134	8	33	7.38513	7.7149	851.691	20.0773	1	0	0.971669	0.653526	1	1	0.0970209		12464.1	0	0	0	54449.9	112525	0	67255.5	115032	0	10913.9	98283.9	59939.4	2.00168e+06	2.83031e+06	7.66175e+06	1.57421e+07	3.0137e+07	4.72423e+07	6.57456e+07	8.52482e+07	1.01471e+08	1.05744e+08	9.98366e+07	9.16961e+07	6.99082e+07	5.07141e+07	3.29713e+07	1.90251e+07	9.71062e+06
YFQGHMASMTGGQQMGRGSAALSGGGGGGAEPGQALF	391	427	3	0	1176.87	9	34	8.65987	9.10138	1184.55	20.7763	1	0	0.980783	1.18253	1	1	0.195459		613655	0	0	1.39333e+06	0	57829.3	930123	0	284131	1.56422e+06	176904	605010	3.23779e+06	5.39267e+06	1.31358e+07	3.69301e+07	6.67767e+07	1.17954e+08	2.06887e+08	3.0568e+08	4.1281e+08	5.00577e+08	5.71892e+08	5.8786e+08	5.35632e+08	4.66579e+08	3.61723e+08	2.52567e+08	1.79733e+08	9.38987e+07
YFQGHMASMTGGQQMGRGSAALSGGGGGGAEPGQALF	391	427	4	0	882.901	9	34	8.70672	9.0058	888.435	19.8731	1	0	0.889985	0.508276	1	1	0.289851		42217	223993	0	0	240429	3.62526e+06	0	53247.8	0	3.17265e+06	0	0	0	199241	69723.8	1.01312e+06	1.37778e+06	4.99811e+06	9.9407e+06	1.63888e+07	2.16593e+07	2.59982e+07	2.67377e+07	2.85457e+07	2.42956e+07	1.90546e+07	1.618e+07	8.78834e+06	5.03722e+06	2.15813e+06
YFQGHMASMTGGQQMGRGSAALSGGGGGGAEPGQALFNG	391	429	3	0	1233.89	9	36	8.24963	8.6286	1241.96	21.8814	1	0	0.96967	0.886432	1	1	0.119863		0	0	0	57631.9	0	0	89220.7	91513.6	0	279936	0	114444	284915	252568	2.16333e+06	5.46738e+06	1.04313e+07	2.52966e+07	5.00053e+07	7.91519e+07	1.1713e+08	1.69828e+08	2.12014e+08	2.37588e+08	2.51173e+08	2.48051e+08	2.17343e+08	1.72724e+08	1.28816e+08	9.21442e+07
YFQGHMASMTGGQQMGRGSAALSGGGGGGAEPGQALFNG	391	429	4	0	925.668	9	36	8.32853	8.45565	931.728	21.8915	1	0	0.970628	-0.30579	1	1	0.0840693		0	0	0	56120.7	0	125169	0	1033.16	0	0	0	0	0	0	121097	39620.3	74564.5	859536	2.45962e+06	3.92555e+06	6.21246e+06	9.77008e+06	1.20182e+07	1.36623e+07	1.45269e+07	1.25524e+07	1.20826e+07	9.35293e+06	7.30886e+06	4.31367e+06
HMASMTGGQQMGRGSAALSGGGGGGAEPGQAL	395	426	3	0	962.773	8	29	6.38697	6.59207	969.313	17.787	1	0	0.988563	0.0633722		1	0.14399		0	0	0	0	0	0	0	15279.8	33268.9	37633.2	36775.6	19510.3	67600.6	527897	1.135e+06	3.27428e+06	5.85621e+06	7.81461e+06	1.0993e+07	1.24936e+07	1.31607e+07	1.05246e+07	7.94604e+06	6.5109e+06	3.45556e+06	1.13629e+06	231210	150494	27103.3	0
ASMTGGQQMGRGSAALSGGGGGGAEPGQAL	397	426	2	0	1309.61	7	27	6.11512	6.30852	1319.04	17.2687	1	0	1.07824	0.00798604	1	0	0.225946		43749.9	0	0	0	0	0	0	0	0	0	0	26735.8	304039	1.10542e+06	3.22835e+06	4.89501e+06	7.78525e+06	9.40402e+06	1.05301e+07	1.01407e+07	9.93091e+06	6.80546e+06	6.32842e+06	2.55342e+06	3.09258e+06	167792	1.34132e+06	45749.6	60802.7	0
ASMTGGQQMGRGSAALSGGGGGGAEPGQAL	397	426	3	0	873.406	7	27	6.11512	6.32425	879.645	17.1156	1	0	1.05886	0.0824654	1	0	0.24918		0	0	0	91270.2	0	0	230772	0	0	328023	40417.8	35818.8	612531	1.31645e+06	2.97866e+06	5.90134e+06	8.33509e+06	1.14788e+07	1.25133e+07	1.25615e+07	1.07156e+07	7.64315e+06	5.91867e+06	2.81587e+06	1.05652e+06	260776	28316.4	49049.5	0	0
TGGQQMGRGSAA	400	411	2	0	560.762	5	10	2.8515	2.93742	564.474	6.74705	1	0	1.19829	-0.500825		1	0.0896897		8989.77	0	0	12372.8	90787.8	436495	861883	1.18216e+06	1.00208e+06	823516	333706	60488.2	22485.7	0	0	0
TGGQQMGRGSAAL	400	412	2	0	617.304	5	11					0
TGGQQMGRGSAALSGGGGGGAEPGQA	400	425	3	0	739.342	6	23					0
TGGQQMGRGSAALSGGGGGGAEPGQAL	400	426	2	0	1165.05	7	24	5.56915	5.9377	1173.07	14.6608	1	0	0.980087	0.837121	1	0	0.140349		0	0	0	0	0	0	0	35749.7	115622	925371	2.73973e+06	6.8589e+06	1.38547e+07	2.19877e+07	3.0375e+07	3.72013e+07	3.90286e+07	3.53775e+07	2.86201e+07	2.11007e+07	1.22273e+07	5.69633e+06	2.74811e+06	969644	278356	294743	133963	33324.7	0	25384.4
TGGQQMGRGSAALSGGGGGGAEPGQAL	400	426	3	0	777.036	7	24					0
TGGQQMGRGSAALSGGGGGGAEPGQALF	400	427	3	0	826.059	7	25					-1
MGRGSAALSGGGGGGAEPGQAL	405	426	2	0	929.447	6	19	7.33762	7.68352	933.997	7.99063	0.6	0					0.144347		0	0	77878.8	345538	2.72594e+06	1.08942e+07	2.82925e+07	5.21939e+07	7.26192e+07	7.45832e+07	6.42414e+07	4.39636e+07	2.71898e+07	8.86459e+06	9.17978e+06	347784	2.49066e+06	39944.7	37107.3	0	279174	0	236618	0	180447	0
ALSGGGGGGAEPGQAL	411	426	2	0	649.82	5	13	4.69502	5.37337	654.293	8.21506	1	1	1.05208	2.30367		0	1.53524		13900	29836	1.32024e+06	2.87206e+06	1.55884e+07	2.79048e+07	6.05661e+07	8.35527e+07	9.20827e+07	8.13449e+07	5.51785e+07	2.90571e+07	1.22639e+07	3.57707e+06	652500	1.83135e+06	4.06017e+06	1.63283e+07	2.98231e+07
ALSGGGGGGAEPGQALF	411	427	2	0	723.355	5	14	7.79337	8.10775	727.567	7.58845	0.6	0					0.151521		106625	61880.5	161324	254293	2.54894e+06	1.13707e+07	2.29843e+07	3.731e+07	4.40917e+07	4.19486e+07	3.22886e+07	1.97818e+07	9.40433e+06	1.87018e+06	235224	55290.3	135933	102288	85829.8	0
ALSGGGGGGAEPGQALFNG	411	429	2	0	808.887	5	16	7.08407	7.40093	813.886	9.0743	1	0	0.830651	0.59246		0	0.230924		0	0	0	0	46312.2	977016	4.95669e+06	1.2585e+07	1.96218e+07	2.62884e+07	2.86156e+07	2.57177e+07	1.68199e+07	1.15234e+07	4.39642e+06	1.69644e+06	0	54617.1	0	0	0	0
LSGGGGGGAEPGQAL	412	426	2	0	614.302	5	12	4.40853	4.58415	618.144	6.99457	0.6	0					0.184894		103012	86261.5	152589	2.59338e+06	7.13826e+06	1.54021e+07	2.30868e+07	2.89675e+07	2.60968e+07	1.77611e+07	1.11866e+07	3.72849e+06	5.91882e+06	165324	4.08987e+06	46874.2	1.54739e+06	0
SGGGGGGAEPGQAL	413	426	2	0	557.76	4	11	3.91252	4.2812	560.935	5.73813	0.6	0					0.145443		5021.19	223271	1.46791e+06	4.99546e+06	1.29599e+07	2.39945e+07	3.03119e+07	2.76782e+07	1.86263e+07	9.92473e+06	3.79055e+06	888797	80632.4	25036.4	0	0
SGGGGGGAEPGQALFNG	413	429	2	0	716.826	5	14	7.22705	7.35878	723.24	12.0161	1	0	1.82579	-0.283935		-1	0.0869397		0	176667	7567.7	0	0	26173.2	0	1.29015e+06	2.59664e+06	1.38783e+07	5.13886e+07	1.30998e+08	2.09917e+08	2.03732e+08	1.67681e+08	6.44782e+07	4.44233e+07	6.58048e+06	6.19601e+06	0
FNGDMEPEAGAGAGAAASS	427	445	2	0	855.357	6	16	5.14477	5.65028	860.211	8.67131	1	0	0.744564	1.4855		1	0.0901409		47580.6	0	0	136715	1.05646e+06	5.03543e+06	1.27428e+07	2.58705e+07	4.17636e+07	5.17764e+07	5.17837e+07	4.38339e+07	3.01135e+07	1.67619e+07	7.04233e+06	2.15466e+06	519054	18941.1	107638	11543.7	0	36893.7	17207.8
FNGDMEPEAGAGAGAAASSAADPAIPEEVW	427	456	3	0	963.427	7	25					-1
FNGDMEPEAGAGAGAAASSAADPAIPEEVWNIKQ	427	460	3	0	1124.52	8	29					-1
FNGDMEPEAGAGAGAAASSAADPAIPEEVWNIKQM	427	461	3	0	1168.2	8	30					-1
FNGDMEPEAGAGAGAAASSAADPAIPEEVWNIKQMIKLTQEHIEAL	427	472	4	0	1195.33	10	41	13.4269	13.7282	1202.76	26.7593	1	0	1.12296	0.518611		1	0.197686		53956.1	99773.6	91180.6	42769.2	164353	29246.5	102268	258567	97352.2	52102.8	0	41626.6	122388	103675	56140.3	47265.1	159544	605803	268958	113797	458511	5.71638e+06	1.01592e+06	1.31638e+06	5.44368e+06	1.34728e+07	1.39675e+07	1.7001e+07	2.16159e+07	2.58298e+07
NGDMEPEAGAGAGAAASSAADPAIPEEVWNIKQ	428	460	3	0	1075.5	8	28	8.70672	8.86295	1081.79	16.9384	0.6	0					0.207539		0	0	0	0	147537	0	0	0	0	0	0	0	233510	198802	0	2.19498e+06	4.3864e+06	6.89154e+06	7.45362e+06	7.96534e+06	6.88823e+06	6.07858e+06	3.00958e+06	1.46426e+06	143023	0	0	161359	0	0
DMEPEAGAGAGAAASSAADPAIPEEVWNIKQ	430	460	3	0	1018.48	8	26	8.83165	9.0058	1024.42	15.9813	0.6	0					0.180563		0	0	0	0	0	0	0	0	0	91162.2	0	177426	502377	982638	3.14455e+06	5.43234e+06	7.10372e+06	8.59495e+06	8.46948e+06	6.86787e+06	6.37875e+06	3.43942e+06	1.23521e+06	991525	239829	0	142405	0	0	137415
AADPAIPEEVWNIKQMIKLTQEHIEAL	446	472	3	0	1029.88	8	23	13.5489	13.6799	1036.27	17.2657	1	0	1.45798	-0.287407	1	1	0.166624		37526.6	0	74048.7	40322	109153	77821.5	92451.8	48919.7	86768.2	136815	50814.9	235629	68607.1	359685	711121	1.73809e+06	2.6876e+06	4.91476e+06	5.61181e+06	6.7753e+06	6.26009e+06	5.17113e+06	3.36496e+06	1.78625e+06	607228	199999	508108	0	10463.1	852422
AADPAIPEEVWNIKQMIKLTQEHIEAL	446	472	4	0	772.66	8	23	13.4793	13.8092	777.375	16.939	1	0	1.40942	0.654157	1	1	0.221977		29469.1	108140	66544.2	107632	120853	49473.7	141144	152734	25041.8	44798.9	108732	229734	281418	138798	528956	1.21366e+06	2.20524e+06	4.60441e+06	5.92009e+06	6.11542e+06	5.81631e+06	4.69919e+06	3.24549e+06	1.28573e+06	567770	240921	84396.6	38327.7	79933.6	38699.5
NIKQMIKLTQEHIEAL	457	472	2	0	955.032	6	14	11.5289	12.0837	960.86	10.4581	1	0	1.44541	1.71888	1	1	0.464228		200533	610758	2.43627e+06	2.72696e+06	770339	489557	206719	1.10439e+06	6.29153e+06	1.90843e+07	3.38481e+07	5.37952e+07	5.6864e+07	4.66535e+07	2.8647e+07	1.3586e+07	4.21655e+06	751293	164428	929.22	179576
NIKQMIKLTQEHIEAL	457	472	3	0	637.024	6	14	11.4973	12.116	641.02	10.7906	1	0	1.5266	2.02122	1	1	0.166626		5537.61	0	0	0	0	0	175493	2.087e+06	1.04592e+07	2.7598e+07	5.28252e+07	7.71807e+07	8.47396e+07	7.3333e+07	4.57949e+07	2.11161e+07	1.15772e+07	1.79735e+06	322910	412568	0
NIKQMIKLTQEHIEALL	457	473	3	0	674.719	6	15	13.7443	14.1317	679.035	11.6795	1	0	1.5535	0.92596		1	0.145323		0	18363.3	94117.4	0	0	6087.91	8710.13	8906.16	68589.2	200512	1.03724e+06	3.17372e+06	4.99106e+06	5.64749e+06	4.52619e+06	2.78748e+06	835498	228822	0	38708.2	51443.3	9575.77
MIKLTQE	461	467	2	0	431.739	4	5	5.06333	5.40617	433.867	3.68813	1	0	1.41335	0.715382		1	0.0791636		0	227922	4.59531e+06	1.4246e+07	2.34863e+07	1.97562e+07	8.03972e+06	1.71574e+06	80706.2	12284.2
MIKLTQEHIEAL	461	472	3	0	475.931	5	10	7.68352	8.0286	478.429	6.58422	1	0	1.14263	0.726033		1	0.132043		30054.4	1.41019e+06	0	689987	7.51606e+06	2.41034e+07	4.54549e+07	6.3921e+07	6.41623e+07	4.66978e+07	2.21835e+07	7.39179e+06	674480	272824	0	0
TQEHIEAL	465	472	2	0	470.74	4	6	5.19388	5.6017	472.844	3.66841	1	0	0.981919	1.023		1	0.102476		160663	1.60422e+06	9.67657e+06	2.46476e+07	3.5986e+07	2.93795e+07	1.42144e+07	4.05134e+06	463931	35704.2	27730
LLDKFGGEHNPPSIYL	472	487	2	0	900.47	6	12	8.65987	8.76917	903.884	5.73038	0.6	0					0.421576		0	0	0	0	334360	1.99125e+06	3.22183e+06	3.81299e+06	2.61779e+06	715195	124550	109947	0	0	102172	0	0	0	0
LDKFGGEHNPPSI	473	485	2	0	705.854	5	9	5.84145	6.08292	708.596	4.64676	1	0	0.656892	0.235527	1	1	0.142082		43601.1	0	3.42389e+06	3.20586e+06	2.00535e+07	2.488e+07	2.17669e+07	1.44543e+07	6.60917e+06	1.85058e+06	286971	37718.1	115171	141068	0
LDKFGGEHNPPSI	473	485	3	0	470.905	5	9	5.88948	6.06667	472.672	4.46273	1	0	0.587004	-0.0687813	1	1	0.0564373		0	62898.2	848241	3.70832e+06	6.31168e+06	8.42094e+06	7.39534e+06	4.6659e+06	2.37828e+06	363764	140471	0	0	0	0
LDKFGGEHNPPSIY	473	486	2	0	787.386	5	10	6.35565	6.70408	790.446	5.17333	0.6	0					0.0511928		47246.6	2.20099e+06	1.71574e+07	6.10532e+07	1.34943e+08	2.3204e+08	2.57774e+08	2.22469e+08	1.45737e+08	6.96271e+07	2.6598e+07	7.06659e+06	1.22456e+06	23002.6	0	212278
LDKFGGEHNPPSIY	473	486	3	0	525.26	5	10	6.43407	6.70408	527.287	5.13518	0.6	0					0.0408807		156610	818183	5.6208e+06	2.04027e+07	5.11879e+07	8.4105e+07	9.67015e+07	7.83712e+07	5.00661e+07	2.39631e+07	8.8625e+06	2.23541e+06	123978	51712.8	0	16244.6
LDKFGGEHNPPSIYL	473	487	3	0	562.954	5	11	7.88733	8.0761	565.249	5.86576	1	0	0.714809	-0.0139475		1	0.0445823		28946	26698.6	281979	5.55465e+06	1.58499e+07	3.26559e+07	4.97155e+07	5.27648e+07	4.29635e+07	2.44042e+07	1.10856e+07	3.68006e+06	824494	22295.9	61734.6	259286	520702
LDKFGGEHNPPSIYLEA	473	489	2	0	943.968	6	13	7.60493	7.87168	948.117	7.16367	0.6	0					0.0588354		0	185046	334089	1.65956e+06	1.31191e+07	3.18836e+07	7.66485e+07	1.15719e+08	1.44848e+08	1.2716e+08	9.69764e+07	5.41308e+07	2.36763e+07	5.92585e+06	139941	0	0	11457.3	0	0
LDKFGGEHNPPSIYLEA	473	489	3	0	629.648	6	13	7.68352	7.96563	632.405	7.13831	0.6	0					0.0587388		4226.04	47581.4	159987	2.01501e+06	1.20486e+07	3.80148e+07	7.88268e+07	1.205e+08	1.40583e+08	1.31116e+08	9.56904e+07	5.17372e+07	2.34946e+07	8.15852e+06	597981	73494.6	38623.1	0	0	0
DKFGGEHNPPSIY	474	486	2	0	730.844	5	9	5.92165	6.16353	733.533	4.50507	1	0	0.603084	0.237499		1	0.111185		2991.81	2.12969e+06	5.83842e+06	1.83183e+07	3.4433e+07	4.63954e+07	4.29645e+07	2.83399e+07	1.40344e+07	5.08425e+06	965836	111965	0	17492.1	0
EAYEEYTSKL	488	497	2	0	616.788	5	8	6.95713	7.24282	619.932	5.55834	1	0	1.26694	0.444842		1	0.165051		224776	0	321677	4.08406e+06	1.57174e+07	3.53981e+07	5.07539e+07	4.30862e+07	2.46096e+07	9.01759e+06	1.97876e+06	307017	0	204322
EAYEEYTSKLDALQQREQQL	488	507	3	0	814.731	7	18					-1
YEEYTSKL	490	497	1	0	1032.49	4	6	5.77777	6.08292	1037.08	3.97736	1	0	1.15792	0.536995	1	1	0.149987		94115.4	427715	3.68824e+06	1.46913e+07	2.67977e+07	2.75595e+07	1.53801e+07	5.33115e+06	862598	56927.4	0
YEEYTSKL	490	497	2	0	516.748	4	6	5.77777	6.08292	519.038	3.96414	1	0	1.15039	0.536995	1	1	0.0470458		183413	8.96738e+06	4.56422e+07	1.45979e+08	2.71349e+08	2.74245e+08	1.57701e+08	5.19963e+07	1.30797e+07	1.87038e+06	123401
YEEYTSKLDALQQREQQL	490	507	2	0	1121.55	6	16	7.79337	8.0761	1127.98	11.5395	1	0	1.35728	0.430877	1	1	0.150258		0	207066	27342.9	0	0	0	0	337363	5.85526e+06	1.48855e+07	3.28471e+07	5.35286e+07	7.29473e+07	7.56694e+07	6.53003e+07	4.56732e+07	2.48485e+07	9.31315e+06	2.36154e+06	93033.3	82287.8	108067	18293.9
YEEYTSKLDALQQREQQL	490	507	3	0	748.038	6	16	7.77767	8.09192	752.314	11.5239	0.6	0					0.125204		0	69464.7	0	2785.94	33787.4	249139	732296	8.21242e+06	2.08031e+07	5.3837e+07	1.15392e+08	1.85618e+08	2.48425e+08	2.59417e+08	2.27026e+08	1.48855e+08	8.29577e+07	3.75249e+07	1.31103e+07	3.10624e+06	0	111659	0
YEEYTSKLDALQQREQQLL	490	508	3	0	785.732	6	17	8.91017	9.1958	790.314	12.3671	0.6	0					0.102708		0	0	212498	38870	30932.1	454035	146898	347070	2.89744e+06	1.09593e+07	2.61416e+07	4.98123e+07	8.17093e+07	1.01263e+08	1.06279e+08	8.73772e+07	5.81986e+07	3.37614e+07	1.38402e+07	5.50045e+06	2.75016e+06	500587	234442	146112
YEEYTSKLDALQQREQQLLESLGNGTD	490	516	3	0	1043.51	7	25	10.7413	10.9618	1050.16	18.1645	1	1	1.3756	0.136116		1	0.301393		0	3.86173e+06	0	59898.4	311632	0	66067.1	153078	183917	69476.9	174094	62382.4	0	919838	2.14271e+06	3.93895e+06	1.2891e+07	1.43558e+07	2.06001e+07	2.71873e+07	2.37613e+07	2.45105e+07	1.37699e+07	8.39008e+06	1.09274e+07	973178	555568	8.65311e+06	168877	158177
YEEYTSKLDALQQREQQLLESLGNGTDF	490	517	3	0	1092.53	8	26	11.7077	12.0357	1099.18	18.0488	0.6	0					0.0940319		43409.8	0	2239.93	0	109364	0	0	8206.34	0	64746.8	45816.7	245779	173003	1.11397e+06	3.93758e+06	8.77981e+06	1.67371e+07	2.65686e+07	3.69623e+07	4.61923e+07	4.83509e+07	4.34142e+07	3.39153e+07	2.31057e+07	1.41135e+07	7.63245e+06	2.88006e+06	899649	79848.4	92834.6
YTSKLDALQQREQQL	493	507	2	0	910.979	6	13	6.79983	7.08407	916.241	9.4709	1	0	1.38226	0.437978	1	1	0.359403		534862	312323	0	121720	0	49025.8	337853	1.63089e+06	6.00524e+06	1.30116e+07	1.6902e+07	1.86172e+07	1.29332e+07	7.46593e+06	2.12791e+06	77394.9	58420.9	110634	0	182716
YTSKLDALQQREQQL	493	507	3	0	607.655	6	13	6.81565	7.08407	611.219	9.63773	0.6	0					0.108424		0	0	0	0	0	0	374233	2.13357e+06	7.22645e+06	1.36419e+07	2.03123e+07	1.99211e+07	1.57059e+07	8.94834e+06	3.42829e+06	481074	96835.5	3613.03	0	0
YTSKLDALQQREQQLLESLGNGTDF	493	517	3	0	952.145	7	23	11.4499	11.5448	958.041	16.0259	0.6	0					0.263975		201580	50890.8	0	0	0	136126	0	71918.9	0	0	0	0	278922	221800	829451	1.85394e+06	2.86337e+06	3.55592e+06	3.71788e+06	3.41938e+06	2.77166e+06	1.70767e+06	755476	0	109385	69699.1	0	0	49831.8	0
DALQQREQQL	498	507	1	0	1228.63	5	8	5.56915	5.79365	1235.25	5.92898	1	0	1.4253	0.155209	1	1	0.365659		0	0	0	286116	1.4992e+06	4.72602e+06	8.60913e+06	9.33464e+06	6.27702e+06	1.79832e+06	0	0	0	69437.4
DALQQREQQL	498	507	2	0	614.818	5	8	5.53667	5.85742	618.194	6.06377	1	0	1.48289	0.610843	1	1	0.137282		39099.2	1.0288e+06	2.50587e+06	1.49184e+07	5.78769e+07	1.52682e+08	2.58514e+08	2.94205e+08	2.11252e+08	9.07024e+07	2.90971e+07	5.3066e+06	839573	37467.9
DALQQREQQLL	498	508	2	0	671.36	5	9	7.41665	7.60493	674.86	6.23859	1	1	1.26142	-0.0162355		1	0.409542		634988	4.87723e+06	1.61478e+07	2.379e+07	2.5077e+07	3.33183e+07	5.80359e+07	8.96987e+07	9.59288e+07	6.29602e+07	2.67417e+07	1.05645e+07	4.49497e+06	3.21377e+06	1.32341e+06
DALQQREQQLLESLGNGTDF	498	517	2	0	1131.55	6	18	11.4973	11.7569	1138.63	12.8681	1	0	1.33566	0.321525	1	1	0.378018		28495.4	0	0	0	0	0	0	81065.3	40753.4	278727	1.83524e+06	5.22397e+06	8.89786e+06	1.15647e+07	1.31759e+07	1.10024e+07	8.25233e+06	3.28022e+06	2.44544e+06	331958	1.53804e+06	52131.4	108063	31677.6	142287
DALQQREQQLLESLGNGTDF	498	517	3	0	754.705	6	18					-1
LESLGNGTD	508	516	1	0	905.421	4	7	3.92863	4.31303	910.198	4.27761	1	0	0.980848	0.912153		1	0.209506		0	548055	8.62022e+06	2.59387e+07	4.5545e+07	4.80171e+07	3.51352e+07	1.55595e+07	4.06243e+06	335823	108717	21608.9
LESLGNGTDF	508	517	1	0	1052.49	4	8	7.38513	7.74628	1057.68	4.58299	1	0	0.850234	0.802091	1	1	0.199794		0	1.079e+06	2.11997e+07	7.00171e+07	1.31054e+08	1.67725e+08	1.4005e+08	8.28601e+07	3.38541e+07	8.36124e+06	223808	0	669064
LESLGNGTDF	508	517	2	0	526.748	4	8	7.38513	7.66783	529.226	4.35029	1	0	0.750816	0.430719	1	1	0.109453		0	668988	5.7724e+06	1.90002e+07	3.46048e+07	4.04422e+07	3.20217e+07	1.69521e+07	4.66283e+06	354132	0	99970	31138.6
ESLGNGTDF	509	517	1	0	939.405	4	7	6.4027	6.73618	943.85	3.91258	1	0	0.80261	0.67112		1	0.228322		170591	4.67721e+06	2.50912e+07	6.32353e+07	9.29865e+07	8.81999e+07	5.48875e+07	2.09266e+07	3.78102e+06	142172	283277	61674.8
FSVSSS	517	522	1	0	613.283	4	4	3.81647	4.10712	616.63	2.99656	1	0	1.4527	0.468354		1	0.525048		0	870984	4.79589e+06	9.07611e+06	7.9451e+06	2.97083e+06	191936	21698.1	134662
FSVSSSASM	517	525	1	0	902.392	5	7	5.34618	6.48127	908.482	5.50423	1	1	1.57977	4.46578		1	1.16655		146719	5.14973e+06	4.08595e+07	1.71185e+08	4.50862e+08	7.68081e+08	9.1825e+08	8.10916e+08	4.79459e+08	1.9965e+08	5.55056e+07	4.89998e+06	733470
SVSSSASMD	518	526	1	0	870.351	4	7	3.05468	3.32857	875.569	4.68398	1	0	1.17927	0.388983		1	0.105599		0	748222	6.30438e+06	2.29089e+07	4.63021e+07	6.21761e+07	5.53423e+07	3.04054e+07	1.0798e+07	2.70845e+06	156518	0
SVSSSASMDTVTSSSSSSL	518	536	2	0	903.899	6	17					0
SSSASMDTVTSSSSSSLSV	520	538	2	0	903.899	6	17					0
DTVTSSSSSSL	526	536	1	0	1070.48	4	9	3.70468	4.17055	1076.94	5.88346	1	0	1.12656	1.2978	1	0	0.111235		191491	7.10367e+06	4.45335e+07	1.8327e+08	5.46817e+08	1.15192e+09	1.63432e+09	1.62861e+09	1.0886e+09	4.55129e+08	1.46137e+08	3.5913e+07	6.72552e+06	363834
DTVTSSSSSSL	526	536	2	0	535.746	4	9	3.72077	3.99372	538.749	5.43032	1	0	0.954467	0.384564	1	1	0.0704553		21955.3	287869	2.9951e+06	1.16234e+07	2.80768e+07	4.8253e+07	5.61085e+07	4.75454e+07	2.77202e+07	1.11711e+07	2.61455e+06	103936	0	19146.5
DTVTSSSSSSLSVLPSSL	526	543	2	0	877.439	6	15	8.26537	8.6286	880.512	5.15708	0.6	1					1.22451		9.97047e+06	2.25005e+07	4.37872e+07	5.84841e+07	6.2576e+07	5.39461e+07	3.49357e+07	2.46115e+07	2.0616e+07	2.52227e+07	3.10892e+07	3.08316e+07	2.56651e+07	1.53962e+07	6.76475e+06	1.52626e+06	104926	0	0	224449	180047	124316
TVTSSSSSSL	527	536	1	0	955.458	4	8	3.45765	3.78462	961.304	5.32826	1	0	1.16865	0.640272		1	0.0928189		54583.8	1.19845e+06	9.83272e+06	3.76368e+07	9.63068e+07	1.64466e+08	1.86789e+08	1.41224e+08	7.2334e+07	2.38046e+07	5.20809e+06	606085	0
SVLPSS	537	542	1	0	589.319	3	3	3.63918	3.96112	591.878	2.22657	1	0	1.42894	0.616444		1	0.224186		52126.4	3.32337e+06	8.82755e+06	9.64004e+06	3.19857e+06	369695	68504.9
SVLPSSL	537	543	1	0	702.403	4	4	6.73618	7.10003	705.671	2.85826	1	0	1.33453	0.814872	0	1	0.0632437		8.77057e+07	8.66072e+08	3.14631e+09	5.63436e+09	4.63605e+09	1.66842e+09	3.63772e+08	6.46917e+07	2.96026e+06
SVLPSSL	537	543	2	0	351.705	4	4	6.87853	6.95713	352.939	2.05705	1	0	0.649904	-0.535461	0	1	0.916863		0	543557	1.09144e+06	877667	368350	19697	0	0	35505.1
SVFQNPTD	544	551	1	0	907.416	4	5	4.9507	5.77777	911.01	3.07	0.6	0					0.313828		6.4766e+06	4.17273e+07	1.42909e+08	2.71048e+08	2.71797e+08	1.56868e+08	5.19957e+07	1.22045e+07	1.79711e+06	120925
SVFQNPTD	544	551	2	0	454.211	4	5	5.06333	5.29123	455.891	2.83565	1	0	0.830607	0.171304	1	0	0.0881561		0	1.13984e+06	4.84113e+06	7.76323e+06	7.12292e+06	3.2459e+06	630309	20948.5	22388.6	0
SVFQNPTDV	544	552	2	0	503.746	4	6					-1
SVFQNPTDVARSNPKSPQKPIV	544	565	2	0	1205.15	6	16	6.16353	6.3713	1211.38	11.047	1	0	1.25206	0.0759958	1	1	0.158122		0	82598.8	0	0	0	0	0	0	689613	2.16294e+06	5.0869e+06	9.13642e+06	1.05687e+07	1.16054e+07	7.82577e+06	5.37625e+06	1.5571e+06	273119	0	0	0	0	0
SVFQNPTDVARSNPKSPQKPIV	544	565	3	0	803.768	6	16	6.1474	6.44978	807.927	11.0649	1	0	1.25589	0.523898	1	1	0.076534		0	0	43689.2	0	0	137833	1.00951e+06	6.05377e+06	1.66774e+07	3.72208e+07	6.7972e+07	9.48941e+07	1.22945e+08	1.14775e+08	9.46343e+07	6.02094e+07	3.38293e+07	1.37363e+07	4.53542e+06	872783	173322	61461.6	0
FQNPTD	546	551	1	0	721.315	4	3	3.5567	3.99372	727.155	5.42295	0.4	1					1.67078		298176	6.46395e+06	1.43585e+07	1.3588e+07	6.79003e+06	7.41294e+06	4.96774e+07	1.13427e+08
FQNPTDVARSNPKSPQKPIV	546	565	3	0	741.734	6	14	5.48757	5.66633	745.442	9.81657	1	0	1.28879	-0.0612861		1	0.11317		0	0	44918.3	0	0	13743.3	61033.7	538481	1.63404e+06	3.58156e+06	5.59203e+06	5.96745e+06	5.52599e+06	3.95753e+06	1.95163e+06	640186	113903	30426.1	0	0	0
VARSNPKSPQKPIV	552	565	3	0	507.635	5	9	3.45765	3.60628	509.992	6.18018	0.4	1					0.0730931		0	0	2.04425e+06	278454	975614	5.94057e+06	4.13261e+06	6.11507e+06	7.12674e+06	5.1666e+06	2.83221e+06	1.00128e+06	202079	110485	0
GVTVRDSLKKALM	582	594	2	0	709.413	5	11	6.7681	7.14787	713.982	8.24495	0.6	0					0.234406		93877.7	1.33212e+06	2.39272e+06	5.07358e+06	8.968e+06	2.93786e+07	8.94501e+07	1.83332e+08	3.23604e+08	3.85613e+08	3.50828e+08	2.26329e+08	1.04956e+08	3.92576e+07	1.1304e+07	1.70374e+06	131099
GVTVRDSLKKALM	582	594	3	0	473.278	5	11	6.7681	7.16375	476.332	8.26749	1	0	1.46108	0.965409	1	1	0.153747		0	212891	1.031e+06	979987	2.74569e+06	1.11459e+07	3.54825e+07	7.96939e+07	1.35775e+08	1.6787e+08	1.51297e+08	9.43881e+07	4.60998e+07	1.5849e+07	3.6895e+06	61069.5	0
GVTVRDSLKKALMM	582	595	2	0	774.934	6	12	8.29693	8.58155	779.941	8.97039	1	0	1.44721	0.439793		1	0.25058		0	0	50802.4	36317.7	0	587294	2.87509e+06	1.08226e+07	2.38941e+07	3.77972e+07	4.13576e+07	3.54005e+07	2.14227e+07	1.0293e+07	3.38297e+06	487712	0	216193	0
TVRDSLKKALM	584	594	2	0	631.368	5	9	6.19623	6.54442	635.016	6.49403	0.6	0					0.196721		24311.4	368800	1.29347e+06	4.63201e+06	1.91855e+07	6.08726e+07	1.21924e+08	1.65951e+08	1.52111e+08	9.13455e+07	3.72351e+07	1.04605e+07	2.21436e+06	232953	384616
TVRDSLKKALM	584	594	3	0	421.248	5	9	6.19623	6.56028	423.694	6.53662	0.6	0					0.140261		0	0	51032.2	220665	3.67852e+06	1.51314e+07	3.38635e+07	4.5635e+07	4.24476e+07	2.45558e+07	9.98935e+06	2.02456e+06	117966	0	19569.3
TVRDSLKKALMM	584	595	2	0	696.889	6	10					0
TVRDSLKKALMM	584	595	3	0	464.928	6	10	7.94997	8.09192	467.59	7.03263	0.6	0					0.0886524		0	0	0	0	0	254419	1.60493e+06	3.40865e+06	4.09831e+06	3.17937e+06	1.37589e+06	108274	13489.1	0	0	48382.9	0
VRDSLKKALM	585	594	2	0	580.845	5	8	5.14477	5.50377	583.836	5.23711	1	0	1.1297	0.791913	1	-1	0.110691		124206	1.1408e+06	5.38799e+06	2.10539e+07	5.92086e+07	1.10547e+08	1.31453e+08	9.76842e+07	4.79179e+07	2.3253e+07	4.37134e+06	3.35287e+06	2572.56	147016
VRDSLKKALM	585	594	3	0	387.566	5	8	5.19388	5.42255	389.55	5.20791	1	0	1.11723	0.174933	1	-1	0.0620659		7665.08	37848.9	786711	4.55833e+06	1.37508e+07	2.68443e+07	3.18666e+07	2.39793e+07	1.14161e+07	4.09161e+06	745005	173961	0	0
VRDSLKKALMM	585	595	2	0	646.365	6	9	6.75213	7.22705	651.102	8.57729	1	0	2.14959	1.34065	1	-2	0.676482		118987	32170.6	608475	321580	3.09236e+06	9.97629e+06	2.21634e+07	4.21434e+07	6.92293e+07	9.77195e+07	1.11989e+08	8.24002e+07	4.32744e+07	1.66469e+07	4.39267e+06	585284
VRDSLKKALMM	585	595	3	0	431.246	6	9	6.95713	7.16375	434.431	8.65954	1	0	2.18083	0.0705518	1	-2	0.132882		21293.9	0	0	120146	47172.8	323363	1.16103e+06	2.71217e+06	5.04507e+06	8.06399e+06	9.45803e+06	6.28544e+06	3.10051e+06	911481	61441.7	20792.1
SLKKALM	588	594	2	0	395.746	4	5	4.23367	4.52058	397.858	3.68806	0.4	0					0.35474		0	371005	3.74799e+06	1.4513e+07	2.47753e+07	2.06827e+07	7.09173e+06	998860	10758.7	18115.5
KKALMMRGLIPE	590	601	2	0	693.902	6	9	3.68853	3.72077	698.217	7.66502	1	0	1.80314	-0.754954	1		0.1218		0	0	0	25724.4	24706.9	149246	339144	674304	984944	704492	594347	453494	176511	114303	0	0
KKALMMRGLIPE	590	601	3	0	462.937	6	9	3.6228	3.75277	465.544	6.8567	1	0	1.49616	-0.292298	1		0.127439		29601.1	42455.2	60471.9	228705	488568	1.02246e+06	2.14409e+06	3.11191e+06	3.77204e+06	3.30799e+06	1.98192e+06	671164	320373	44462.7	0	0
AVYRIQDGEKKPIGWD	604	619	3	0	625.663	6	13	6.49702	6.79983	628.91	8.61688	1	0	1.15772	0.525949		0	0.108543		87266.1	575011	779676	582384	392135	1.88556e+06	5.81413e+06	1.45988e+07	2.74262e+07	3.65852e+07	3.83452e+07	3.18943e+07	2.04942e+07	1.12329e+07	3.47014e+06	853574	141282	69927.4	15177	43588.6
AVYRIQDGEKKPIGWDTD	604	621	3	0	697.688	6	15	6.54442	6.78402	701.362	9.78369	0.6	0					0.0289866		451379	308098	2.44258e+06	767653	1.44588e+06	8.3807e+06	1.15613e+07	3.11905e+07	6.94798e+07	1.10475e+08	1.5349e+08	1.6962e+08	1.55631e+08	1.1299e+08	6.56875e+07	3.39271e+07	1.47074e+07	4.35392e+06	1.70432e+06	482989	24003.9	0
AVYRIQDGEKKPIGWDTDISW	604	624	3	0	826.42	7	18	9.3054	9.47848	830.862	11.8314	0.6	0					0.0646271		0	50196.6	0	0	194079	64097	1.11398e+06	2.06397e+06	3.31543e+06	1.04864e+07	2.24957e+07	4.05539e+07	5.38975e+07	6.57904e+07	6.19446e+07	4.4477e+07	3.53695e+07	2.04028e+07	4.2405e+06	2.676e+06	390115	5263.62	22802.2	14044.6	0	3397.92
AVYRIQDGEKKPIGWDTDISWL	604	625	3	0	864.115	7	19	10.4118	10.6943	868.759	12.3664	0.6	0					0.173113		826965	247352	177903	41534.1	109539	247286	675767	505455	680426	3.57353e+06	1.05229e+07	2.07166e+07	3.38489e+07	4.24504e+07	4.73046e+07	4.15701e+07	2.97148e+07	1.95855e+07	9.57314e+06	3.36563e+06	688144	224657	613289	0	0	320395	0
AVYRIQDGEKKPIGWDTDISWL	604	625	4	0	648.338	7	19	9.85493	9.8862	648.638	-0.364663	0.4	0					0.526988		2.74917e+06	0	0	0	54568.4	73719.5	110982	0	0	0	0	0	0	0	0	0	0	0	0	0	59675.2	0	0	0	0	0	48330.7
AVYRIQDGEKKPIGWDTDISWLTGEEL	604	630	2	0	1560.29	7	24	11.1509	11.4973	1569	15.5638	1	0	1.1087	0.732582	1	-1	0.584807		105233	0	0	0	93575.6	227474	126567	193878	123183	430237	114691	429545	1.51867e+06	5.40027e+06	1.20072e+07	1.97924e+07	2.28548e+07	2.93606e+07	2.60647e+07	2.17473e+07	1.62179e+07	1.03668e+07	3.8556e+06	1.41331e+06	302642	96962.3	0	282151	0	0
AVYRIQDGEKKPIGWDTDISWLTGEEL	604	630	3	0	1040.53	7	24	11.1036	11.609	1046.33	15.5552	0.6	0					0.133992		1.07747e+06	771134	733868	1.2286e+06	274538	861524	942275	1.38501e+06	3.27284e+06	4.25183e+06	1.35302e+07	3.08861e+07	6.71545e+07	1.38375e+08	2.35594e+08	3.39519e+08	4.32503e+08	4.94599e+08	4.85662e+08	4.10219e+08	3.0368e+08	2.05732e+08	1.1807e+08	5.7506e+07	2.54713e+07	8.95611e+06	1.68117e+06	472808	49428.5	90210.6
AVYRIQDGEKKPIGWDTDISWLTGEEL	604	630	4	0	780.648	7	24	11.1036	11.5289	784.997	15.5321	1	0	1.10418	1.10569	1	-1	0.0713191		172777	97805.2	51331.3	160194	39367.5	50075.4	427567	353172	644607	1.06288e+06	3.25489e+06	7.67422e+06	2.40485e+07	4.43038e+07	8.31493e+07	1.25572e+08	1.60291e+08	1.84684e+08	1.69392e+08	1.44054e+08	1.04933e+08	6.80129e+07	3.65412e+07	2.1163e+07	6.95496e+06	1.21685e+06	353091	171112	64760.4	25268
VYRIQDGEKKPIGWD	605	619	3	0	601.984	6	12	6.3713	6.86282	604.9	7.66465	0.6	0					0.293934		537200	499285	1.55929e+06	3.74087e+06	6.61265e+06	1.5531e+07	3.44189e+07	6.23308e+07	8.46507e+07	9.12573e+07	7.67326e+07	4.96304e+07	2.50094e+07	1.18513e+07	2.30128e+06	183513	51718.9	121004	15897.3
VYRIQDGEKKPIGWD	605	619	4	0	451.74	6	12					-1
VYRIQDGEKKPIGWDTD	605	621	2	0	1010.51	6	14	6.33995	6.67203	1017.35	12.4838	0.6	1					0.743738		984474	0	1.18763e+06	574025	4.34524e+06	6.94584e+06	2.38695e+07	4.93843e+07	8.75199e+07	1.25695e+08	1.69451e+08	2.28956e+08	3.13677e+08	3.66825e+08	3.54139e+08	4.24942e+08	3.87187e+08	2.62139e+08	1.43084e+08	6.40718e+07	2.0886e+07
VYRIQDGEKKPIGWDTD	605	621	3	0	674.009	6	14	6.33995	6.72015	678.014	10.8168	0.6	1					0.181793		0	0	0	0	0	9.30033e+06	5.32396e+07	1.37771e+08	2.57006e+08	3.66668e+08	4.47043e+08	4.40085e+08	3.78669e+08	3.4572e+08	3.27843e+08	2.96616e+08	2.33195e+08	1.52424e+08	7.81445e+07	3.20846e+07	1.09786e+07
VYRIQDGEKKPIGWDTD	605	621	4	0	505.759	6	14	6.3713	6.68805	508.306	8.99217	1	0	1.08752	0.591907	-1	1	0.0922452		0	0	0	0	0	215680	2.14239e+06	6.62287e+06	1.61442e+07	2.06146e+07	2.65234e+07	2.29358e+07	1.72133e+07	8.64005e+06	2.75561e+06	597922	176550	190735	18601.2	0	0
VYRIQDGEKKPIGWDTDISW	605	624	2	0	1203.61	7	17	9.25835	9.46277	1209.87	11.0788	0.6	0					0.276959		102797	0	0	77269	0	0	0	299755	2.03418e+06	6.75951e+06	1.40959e+07	2.16221e+07	2.7415e+07	2.62963e+07	2.01816e+07	1.36866e+07	5.21884e+06	1.5636e+06	0	15675.4	749247	11352.2	322728	155066	0
VYRIQDGEKKPIGWDTDISW	605	624	3	0	802.741	7	17	9.27402	9.57302	806.914	11.0671	0.6	0					0.161159		58532.9	8874.57	5.89881e+06	0	321181	3.58213e+06	3.65599e+06	1.09694e+07	3.27878e+07	7.16685e+07	1.29479e+08	1.84405e+08	2.23374e+08	2.18741e+08	1.7715e+08	1.23419e+08	6.75994e+07	4.4517e+07	1.16123e+07	2.45061e+06	3.65195e+06	53386.2	128428	79514.8	0
VYRIQDGEKKPIGWDTDISW	605	624	4	0	602.308	7	17	9.27402	9.51002	605.431	11.0422	1	0	1.11227	0.209648	1	-1	0.0523622		0	0	0	51313.5	41743	88065.5	327748	952672	3.3257e+06	8.79744e+06	1.61508e+07	2.47522e+07	3.03396e+07	3.11105e+07	2.28393e+07	1.48466e+07	7.05701e+06	3.27755e+06	1.26127e+06	353429	6546.11	11281.2	0	31381.5	0
VYRIQDGEKKPIGWDTDISWL	605	625	2	0	1260.15	7	18	10.4904	10.6003	1266.66	11.5041	0.6	0					0.235869		0	0	0	0	0	0	0	0	280925	731879	2.05393e+06	5.28296e+06	6.51456e+06	8.14869e+06	6.28517e+06	4.96439e+06	2.31391e+06	507436	106149	89530.8	0	0	0	0	0	0
VYRIQDGEKKPIGWDTDISWL	605	625	3	0	840.436	7	18	10.4276	10.6786	844.81	11.5966	1	0	1.09422	0.281051	1	-3	0.091845		264683	19302	3.46862e+06	950896	208012	1.34436e+06	2.75936e+06	4.17768e+06	1.10604e+07	2.55468e+07	5.30321e+07	7.93581e+07	1.06611e+08	1.1657e+08	1.10105e+08	8.58381e+07	5.23938e+07	2.67965e+07	1.20807e+07	3.1045e+06	665820	1.26164e+06	165445	45469.5	7.86794e+06	140073
VYRIQDGEKKPIGWDTDISWLTG	605	627	3	0	893.126	7	20	10.2842	10.4747	897.127	10.3921	0.6	0					0.330049		0	0	64056.4	39794.7	56606.5	609881	2.40891e+06	4.76869e+06	7.538e+06	1.11913e+07	1.17989e+07	1.26894e+07	1.0749e+07	8.97113e+06	8.50723e+06	7.21037e+06	5.90652e+06	3.41264e+06	2.09604e+06	875427	285195	369340	1.25734e+06	0	0	967464	0	38474.3
VYRIQDGEKKPIGWDTDISWLTGEE	605	629	3	0	979.154	7	22					-1
VYRIQDGEKKPIGWDTDISWLTGEEL	605	630	2	0	1524.77	7	23	11.1509	11.5289	1532.94	14.5228	0.6	0					0.154753		132875	436869	955498	489312	334171	0	335696	93664.2	233383	1.63191e+06	3.85957e+06	8.7266e+06	1.89711e+07	3.19299e+07	5.26995e+07	6.87701e+07	7.96403e+07	8.3002e+07	7.10816e+07	4.78123e+07	3.08872e+07	1.37402e+07	5.39328e+06	384170	111671	0	0	0	53221.5	0
VYRIQDGEKKPIGWDTDISWLTGEEL	605	630	3	0	1016.85	7	23	11.1194	11.609	1022.36	14.7167	0.6	0					0.0965991		0	112556	0	30298.1	193153	760204	2.61069e+06	5.38638e+06	1.12651e+07	2.43433e+07	5.67011e+07	1.21219e+08	2.54363e+08	4.44236e+08	6.89393e+08	9.28555e+08	1.07302e+09	1.04565e+09	9.03489e+08	6.79473e+08	4.4349e+08	2.42312e+08	1.21397e+08	5.33532e+07	1.8531e+07	5.16258e+06	600216	49827.2	87103.4	314005
VYRIQDGEKKPIGWDTDISWLTGEEL	605	630	4	0	762.888	7	23	11.1194	11.5448	767.02	14.7011	0.6	0					0.549896		70477.5	0	398829	132510	421705	335652	110088	2.26397e+06	4.07727e+06	9.39131e+06	0	4.50831e+07	8.81888e+07	1.6275e+08	2.75801e+08	3.38126e+08	3.76253e+08	3.77553e+08	3.22839e+08	2.46249e+08	1.55843e+08	8.17346e+07	3.98643e+07	1.71374e+07	5.38216e+06	680681	299385	55060.5	29374.6	331400
VYRIQDGEKKPIGWDTDISWLTGEELHVEVL	605	635	3	0	1209.29	8	28					-1
YRIQDGEKKPIGWD	606	619	2	0	852.939	5	11					-1
YRIQDGEKKPIGWD	606	619	3	0	568.962	5	11	6.19623	6.64002	571.693	7.17932	1	0	1.12296	1.19326	1	1	0.0798327		0	0	0	844040	6.64204e+06	2.03314e+07	4.46378e+07	7.07582e+07	8.33528e+07	7.45228e+07	5.14635e+07	2.6077e+07	1.01778e+07	2.57096e+06	243971	41645.7	186196
YRIQDGEKKPIGWD	606	619	4	0	426.973	5	11					-1
YRIQDGEKKPIGWDTD	606	621	2	0	960.976	6	13	6.13125	6.51282	965.682	8.27627	1	0	1.06817	0.89874	1	-2	0.107557		0	49172.8	26102.7	457943	2.04186e+06	8.86599e+06	2.4334e+07	5.15212e+07	7.83156e+07	9.56539e+07	9.52435e+07	7.04074e+07	4.36439e+07	1.86234e+07	6.5265e+06	1.27308e+06	76801.1	11388.6	312997	19680.8
YRIQDGEKKPIGWDTD	606	621	3	0	640.987	6	13	6.13125	6.30852	644.135	8.30908	1	0	1.0768	-0.0683868	1	-2	0.0376854		0	64634.2	411858	2.2181e+06	6.86341e+06	1.89952e+07	4.56617e+07	9.55575e+07	1.47792e+08	1.87959e+08	1.81196e+08	1.38599e+08	8.48939e+07	3.82346e+07	1.66854e+07	5.93612e+06	583148	135068	0	0
YRIQDGEKKPIGWDTD	606	621	4	0	480.992	6	13	6.16353	6.30852	483.305	8.11697	1	0	1.02629	-0.221212	1	-2	0.114755		0	18864.8	0	0	23178.1	39395.7	564443	1.06723e+06	2.037e+06	2.5057e+06	2.53578e+06	1.5992e+06	615012	203292	22974.5	0	0	0	13046.2	0
YRIQDGEKKPIGWDTDISW	606	624	3	0	769.718	6	16	9.1958	9.51002	773.635	10.3657	1	0	1.10651	0.579915	1	-2	0.0495164		0	21904.6	0	241070	220278	1.22199e+06	4.2235e+06	1.56522e+07	3.42044e+07	6.71103e+07	1.0728e+08	1.41101e+08	1.41217e+08	1.21969e+08	8.401e+07	4.77101e+07	2.26651e+07	5.91253e+06	1.193e+06	55771.2	255562	0	21613.8
YRIQDGEKKPIGWDTDISW	606	624	4	0	577.541	6	16	9.25835	9.447	580.446	10.2378	1	0	1.0792	-0.0144998	1	-2	0.104619		0	0	0	0	34438.2	0	49331.3	303916	820609	3.07573e+06	5.20454e+06	7.21596e+06	7.05514e+06	5.01597e+06	3.14998e+06	1.55355e+06	321775	33895.2	0	0	0	0	0
YRIQDGEKKPIGWDTDISWL	606	625	2	0	1210.62	7	17	11.0249	11.2137	1218.09	13.4926	0.6	0					0.540857		81083.4	431834	1.06501e+06	303655	622472	154299	216861	234764	111580	274338	225613	729161	3.36547e+06	9.64923e+06	2.40136e+07	2.92108e+07	2.78534e+07	1.58357e+07	5.88046e+06	670818	226145	100555	69574.9	0	0
YRIQDGEKKPIGWDTDISWL	606	625	3	0	807.413	7	17	10.3961	10.757	811.565	10.9922	0.6	0					0.146294		49017.9	0	297447	165341	184312	527021	1.16386e+06	4.35571e+06	1.34511e+07	3.05658e+07	5.11674e+07	7.58373e+07	8.68942e+07	8.19642e+07	6.24335e+07	4.34613e+07	2.1331e+07	9.91133e+06	3.28828e+06	761572	432354	669334	66418.6	232308	3.90563e+06
YRIQDGEKKPIGWDTDISWL	606	625	4	0	605.812	7	17	10.459	10.6003	608.904	10.906	0.6	0					0.146792		0	0	0	0	0	0	0	40802.3	265589	874099	2.8464e+06	3.77477e+06	4.43137e+06	4.31778e+06	2.7418e+06	1.7855e+06	536964	117046	85216	0	37937.6	39757.4	80311.2	23940.7	0
YRIQDGEKKPIGWDTDISWLTG	606	627	3	0	860.103	7	19					0
YRIQDGEKKPIGWDTDISWLTGEEL	606	630	2	0	1475.24	7	22	11.1979	11.3866	1484.63	17.0374	1	1	1.53913	-0.0145787	1	-12	0.255738		0	0	0	0	0	0	0	0	130645	501077	1.56093e+06	5.53133e+06	1.24279e+07	1.94987e+07	2.96082e+07	3.2806e+07	3.66008e+07	3.71409e+07	4.78378e+07	6.89983e+07	7.25457e+07	7.51546e+07	6.26244e+07	2.72246e+07	1.37192e+07	2.68965e+06	248258	298278	0	624423
YRIQDGEKKPIGWDTDISWLTGEEL	606	630	3	0	983.826	7	22	11.1194	11.6256	989.43	15.0516	0.6	0					0.302453		0	3.24464e+06	109791	51319.4	433701	519405	2.51118e+06	3.52404e+06	9.56224e+06	2.58484e+07	4.86036e+07	1.0131e+08	1.97601e+08	3.16842e+08	4.38241e+08	5.197e+08	5.38062e+08	4.77043e+08	4.08146e+08	3.40996e+08	3.12746e+08	2.73367e+08	2.05186e+08	1.10339e+08	4.84218e+07	1.37169e+07	3.63882e+06	415005	420846	619321
RIQDGEKKPIGWDTD	607	621	2	0	879.444	6	12	5.324	5.74602	883.634	7.35526	1	0	0.987174	1.09022	1	-1	0.0790114		174785	62063.8	1.01461e+06	4.13707e+06	1.49306e+07	4.23463e+07	8.95993e+07	1.44511e+08	1.86603e+08	1.778e+08	1.24026e+08	7.43122e+07	3.12906e+07	1.09258e+07	2.81655e+06	212104	29292	0	0
RIQDGEKKPIGWDTD	607	621	3	0	586.632	6	12	5.324	5.69838	589.429	7.36714	1	0	0.990559	0.864735	1	-1	0.0406597		105807	309442	1.49524e+06	7.15333e+06	2.40937e+07	6.78685e+07	1.49494e+08	2.45573e+08	3.01892e+08	2.93828e+08	2.16472e+08	1.18464e+08	5.30218e+07	1.86289e+07	4.4727e+06	1.04286e+06	42586.6	40660.2	0
RIQDGEKKPIGWDTD	607	621	4	0	440.226	6	12					-1
RIQDGEKKPIGWDTDISW	607	624	2	0	1072.54	6	15	8.97378	9.27402	1077.46	8.55604	0.4	1					0.361674		3.54413e+07	3883.9	3.54514e+06	0	163440	0	0	591387	1.66346e+07	4.71884e+07	6.31623e+07	6.43816e+07	5.28954e+07	3.34871e+07	1.85142e+07	6.42908e+06	1.39202e+06	245326	110456	0	284605	0
RIQDGEKKPIGWDTDISW	607	624	3	0	715.364	6	15	8.98973	9.3054	718.898	9.32796	1	0	1.01768	0.586779	1	0	0.0333164		54698	29474.5	180869	476612	2.18754e+06	7.23367e+06	2.52796e+07	6.588e+07	1.31956e+08	2.10323e+08	2.64603e+08	2.59691e+08	2.04883e+08	1.42453e+08	7.47072e+07	2.64574e+07	1.07942e+07	2.70997e+06	73190.9	37653.7	87516	46615.1
RIQDGEKKPIGWDTDISWL	607	625	2	0	1129.08	6	16	10.2196	10.5375	1135.58	11.6378	0.4	1					0.602558		0	127507	0	0	1587.56	52371	47608.3	1.8709e+06	8.69132e+06	2.0067e+07	2.94081e+07	3.50643e+07	3.18504e+07	2.37659e+07	1.52983e+07	7.55471e+06	2.64665e+06	3.88297e+06	7.5289e+06	9.74966e+06	1.17015e+07	7.03457e+06	2.35905e+06
RIQDGEKKPIGWDTDISWL	607	625	3	0	753.059	6	16	10.2196	10.5846	756.804	9.88931	1	0	1.00476	0.820158	1	-1	0.143105		0	237033	85108	106721	2.7296e+06	3.34352e+06	9.2611e+06	2.86592e+07	6.01979e+07	1.06012e+08	1.48184e+08	1.70472e+08	1.58635e+08	1.1886e+08	7.45288e+07	3.71645e+07	1.62706e+07	4.98078e+06	1.1856e+06	769668	1.05071e+06	431027	619225
RIQDGEKKPIGWDTDISWL	607	625	4	0	565.046	6	16	10.2842	10.4904	567.818	9.74081	1	0	0.973031	0.0687372	1	-1	0.124354		0	21703.6	0	0	33377.6	0	65325.5	132410	1.09984e+06	2.31976e+06	3.50564e+06	4.34233e+06	3.66255e+06	2.33113e+06	1.13093e+06	387753	20496.4	0	0	0	0	0	0
RIQDGEKKPIGWDTDISWLTG	607	627	3	0	805.748	7	18	10.2357	10.3165	809.916	11.0662	0.6	0					0.210767		130520	226899	35126.3	0	45841.1	54582.5	0	0	418112	490996	1.21761e+06	1.85748e+06	2.38016e+06	2.44953e+06	2.18117e+06	1.36758e+06	616372	455522	149689	28208.9	27641.4	0	0	144888	0	26626.7
RIQDGEKKPIGWDTDISWLTGEEL	607	630	2	0	1393.7	7	21	11.0249	11.5289	1401.25	13.4365	1	0	1.0791	1.4784	1	-1	0.400879		85699.4	0	62297.7	60723.6	162507	95038	114934	223614	3.83121e+06	1.30985e+07	2.96227e+07	5.71439e+07	9.35669e+07	1.40091e+08	1.56198e+08	1.66869e+08	1.41378e+08	1.00285e+08	7.59664e+07	4.915e+07	3.738e+07	2.22298e+07	1.39073e+07	2.37142e+06	1.13113e+06	0	101708	97769.6	302892
RIQDGEKKPIGWDTDISWLTGEEL	607	630	3	0	929.471	7	21	11.0249	11.4815	934.351	12.9874	1	0	1.006	1.25417	1	-1	0.0822324		75366.6	0	63829.7	246408	1.56298e+06	4.45058e+06	1.07807e+07	2.09758e+07	4.734e+07	1.10307e+08	2.4087e+08	4.68431e+08	7.59524e+08	1.0873e+09	1.26963e+09	1.29207e+09	1.10457e+09	8.00624e+08	5.27053e+08	2.79033e+08	1.26419e+08	5.40975e+07	1.79873e+07	4.64839e+06	1.24976e+06	48519.7	142069	414355	0
RIQDGEKKPIGWDTDISWLTGEEL	607	630	4	0	697.355	7	21	11.0249	11.4023	701.001	12.9321	1	0	0.997004	0.879173	1	-1	0.10409		25327.5	0	0	0	31266.4	104427	705570	1.20505e+06	5.31186e+06	1.60042e+07	3.62762e+07	6.7978e+07	1.11434e+08	1.57855e+08	1.82147e+08	1.78594e+08	1.58443e+08	1.1235e+08	6.97883e+07	3.73556e+07	1.55349e+07	6.18489e+06	917033	269717	93749.8	0	38835.9	0	115050
RIQDGEKKPIGWDTDISWLTGEELHV	607	632	3	0	1008.18	7	23	10.8672	11.0879	1013.74	14.8838	0.6	0					0.233536		59652.9	44489.1	301348	208213	58021.7	129678	68600.4	182698	149917	78900.5	176754	260929	2.24626e+06	3.52375e+06	6.80683e+06	8.8739e+06	1.19624e+07	9.86724e+06	8.17543e+06	8.60387e+06	3.05416e+06	1.26698e+06	3.42654e+06	117263	0	421523	184926	0	203247	58326.8
TDISWLTGEEL	620	630	1	0	1263.61	5	9	10.8672	11.5929	1274.17	9.81442	0.4	1					1.49932		0	146431	1.01118e+06	3.83242e+06	1.47066e+07	3.96329e+07	6.46957e+07	9.03415e+07	1.41122e+08	3.82017e+08	1.0083e+09	1.25682e+09	7.36909e+08	2.18186e+08	3.78387e+07
TDISWLTGEEL	620	630	2	0	632.309	5	9	10.8514	11.0564	635.54	5.71642	0.6	0					0.172037		0	0	27062.4	77268.4	1.42712e+06	4.49089e+06	6.1605e+06	6.32261e+06	3.71481e+06	1.04612e+06	215876	21624.9	0	0	0
ISWLTGEELHV	622	632	2	0	642.335	5	9	10.0601	10.2679	645.798	6.15285	0.4	0					0.19507		0	0	30417.8	49671.6	1.07159e+06	4.48567e+06	7.4634e+06	9.11058e+06	6.81983e+06	2.32551e+06	98076	190571	256721	38578.8	365779
LTGEEL	625	630	1	0	661.34	4	4	4.8225	5.29123	664.181	2.46339	1	0	0.997116	1.31137		0	0.0689121		1.498e+07	1.48584e+08	3.96222e+08	4.9696e+08	2.91958e+08	7.90624e+07	1.37385e+07	103063	94881.4
LTGEELHV	625	632	2	0	449.237	4	6	5.90553	6.19623	451.335	3.67441	1	0	0.985337	0.46859		1	0.140252		48431.5	236094	3.05894e+06	7.10354e+06	1.0742e+07	9.13919e+06	4.22362e+06	920169	9909.88	0	0
[truncated: 22 more columns]
