# Supplementary material for: Unveiling the domain-specific and RAS isoform-specific details of BRAF kinase regulation
Source: eLife. 2023 Dec 27;12:RP88836. doi: 10.7554/eLife.88836 (PMC10752582; doi:10.7554/eLife.88836)
Supplement: Figure 4—source data 4. — Also applies to plots presented in Supplementary file 1. [file elife-88836-fig4-data4.zip › Figure 4- source data 4/(BRAF_N2_BRAF-NT2-2-allH.mzXML) ExMS2_FinalTable.xls]

## Sheet: Sheet1
Sequence	START	END	Charge	ModMass	Monoisotopic m/z	maxND	maxD	RT Range(start, unit: min)	RT Range(end)	Centroid m/z	Delta Mass	Flag#1:Skip-tests	Flag#2:Unimodality check	Flag#3:Back exchange prediction check	Flag#4:Elution RT width check	Flag#5:Unique peptide RT/deltaD consistency check	Flag#6:Common-end peptides centroid subtraction check	Flag#7:Centroid shift within RT range check	Flag#8:Data multiple assignment check	Isotopic Envelope Amplitudes(start from this column(the Monoisotopic) to nonzero end):
GSSHHHHHHGTKTEEGKL	2	19	2	0	1008.48	6	16	3.37953	5.58912	1009.04	-0.0330211	1						0.0361418		7.43704e+08	7.86428e+08	4.56356e+08	1.84208e+08	4.88494e+07	6.82645e+06	703884
GSSHHHHHHGTKTEEGKL	2	19	3	0	672.656	6	16	3.36272	5.872	673.04	-0.00216626	1						0.00949642		5.03282e+09	5.31779e+09	2.96714e+09	1.24807e+09	4.07536e+08	1.12872e+08	2.25997e+07
GSSHHHHHHGTKTEEGKL	2	19	4	0	504.744	6	16	3.36272	5.9043	505.028	-0.0153344	1						0.0131016		1.63615e+09	1.72874e+09	9.814e+08	3.96889e+08	1.27264e+08	2.8002e+07	4.49641e+06
GSSHHHHHHGTKTEEGKL	2	19	5	0	403.997	6	16	3.36272	4.56737	404.22	-0.0348402	1						0.0165442		3.14162e+08	3.30422e+08	1.87628e+08	7.72309e+07	2.26082e+07	2.50464e+06	201613
GSSHHHHHHGTKTEEGKLVIWINGDKGYNGL	2	32	4	0	862.178	8	29					-1
VIWINGDKGY	20	29	1	0	1164.6	5	8	7.57042	7.86823	1165.24	-0.079796	1						0.157857		8.39009e+07	5.77187e+07	1.59653e+07	3.53339e+06	0	363155
VIWINGDKGY	20	29	2	0	582.806	5	8	7.61748	7.91535	583.154	-0.0186564	1						0.0206259		6.42813e+08	4.27947e+08	1.53839e+08	3.78444e+07	7.18174e+06	452709
VIWINGDKGYNG	20	31	2	0	668.338	5	10	6.90885	7.24042	668.726	-0.0281543	0.5						0.0622799		2.20581e+08	1.58052e+08	6.63998e+07	1.83449e+07	3.36924e+06	236279
VIWINGDKGYNGL	20	32	1	0	1448.75	5	11	8.59182	8.88888	1449.6	-0.0327579	1						0.111741		3.85065e+08	3.64141e+08	1.46031e+08	3.75981e+07	4.79433e+06	0
VIWINGDKGYNGL	20	32	2	0	724.88	5	11	8.5762	8.92053	725.319	0.000431383	1						0.00606155		1.02327e+10	8.17747e+09	3.67502e+09	1.1761e+09	3.05197e+08	7.57279e+07
VIWINGDKGYNGLAE	20	34	2	0	824.92	5	13	8.07378	8.37253	825.396	-0.034692	1						0.0346917		2.56196e+08	2.33305e+08	1.13114e+08	3.77901e+07	9.89557e+06	1.03883e+06
VIWINGDKGYNGLAEVGKKFEKDTG	20	44	3	0	913.476	7	23	8.87312	9.12522	913.987	-0.107571	1						0.0734104		2.88065e+07	4.4107e+07	3.43159e+07	1.81403e+07	7.2409e+06	1.46165e+06	0	255670
VIWINGDKGYNGLAEVGKKFEKDTGIKV	20	47	3	0	1026.89	7	26	10.2556	10.762	1027.49	-0.0688307	1						0.0528713		7.60807e+07	1.32281e+08	1.16836e+08	7.01317e+07	3.40728e+07	1.20019e+07	2.4453e+06	310453
VIWINGDKGYNGLAEVGKKFEKDTGIKV	20	47	4	0	770.421	7	26	10.2556	10.762	770.874	-0.0404997	1						0.0317006		8.93222e+07	1.48435e+08	1.36712e+08	8.46974e+07	4.07475e+07	1.37163e+07	3.90857e+06	685510
VIWINGDKGYNGLAEVGKKFEKDTGIKV	20	47	5	0	616.538	7	26	10.2715	10.6673	616.884	-0.124624	1						0.0682382		1.03663e+07	1.88091e+07	1.75236e+07	1.02138e+07	4.32922e+06	796598	240321	0
VIWINGDKGYNGLAEVGKKFEKDTGIKVTVEHPDKL	20	55	3	0	1333.38	9	33	9.54885	10.1442	1334.2	0.0363687	1						0.066044		2.02033e+08	4.55107e+08	5.32929e+08	4.2238e+08	2.62974e+08	1.39223e+08	6.38835e+07	2.39793e+07	3.99418e+06	1.03591e+06
VIWINGDKGYNGLAEVGKKFEKDTGIKVTVEHPDKL	20	55	4	0	1000.29	9	33	9.54885	10.1759	1000.89	0.00964037	1						0.0150113		8.41873e+08	1.82419e+09	2.1334e+09	1.72499e+09	1.01868e+09	5.32144e+08	2.31766e+08	8.6393e+07	2.7066e+07	8.05648e+06
VIWINGDKGYNGLAEVGKKFEKDTGIKVTVEHPDKL	20	55	5	0	800.434	9	33	9.54885	10.1126	800.917	0.0102432	1						0.0131849		5.39259e+08	1.19065e+09	1.3609e+09	1.11266e+09	6.78278e+08	3.30576e+08	1.48055e+08	5.69696e+07	1.69918e+07	6.53734e+06
VIWINGDKGYNGLAEVGKKFEKDTGIKVTVEHPDKL	20	55	6	0	667.196	9	33	9.54885	10.1284	667.596	-0.00176595	1						0.0209732		2.38874e+08	5.1729e+08	5.99471e+08	4.77177e+08	3.00875e+08	1.51508e+08	6.17495e+07	2.27935e+07	5.63004e+06	930003
VIWINGDKGYNGLAEVGKKFEKDTGIKVTVEHPDKL	20	55	7	0	572.026	9	33	9.54885	10.0339	572.357	-0.0872405	1						0.0392878		3.13892e+07	7.70448e+07	9.45451e+07	6.56664e+07	4.03914e+07	1.95945e+07	6.75728e+06	1.5569e+06	148477	519613
INGDKGYNGLAEVGKKFEKDTGIKVTVEHPDKLEEKFPQVAA	23	64	3	0	1533.81	9	38					-1
NGDKGYNGLAEVGKKFEKDTGIKVTVE	24	50	3	0	966.173	7	25	8.66985	8.84167	966.811	0.212152	0.4						0.0498257		4.96598e+07	1.47323e+08	1.39249e+08	7.87091e+07	3.85877e+07	1.22489e+07	2.36806e+06	111910
NGLAEVGKKFEKDTGIKVTVEHPDKL	30	55	3	0	951.522	7	23	8.15252	8.3883	952.179	0.281063	1						0.0962804		6.4296e+07	1.01594e+08	8.35529e+07	5.68409e+07	3.5994e+07	1.94096e+07	6.63916e+06	571642
NGLAEVGKKFEKDTGIKVTVEHPDKLEEKFPQVAATGDGPDIIF	30	73	4	0	1192.63	9	39	10.0025	10.841	1193.36	0.0779628	1						0.0872107		3.12007e+07	1.05121e+08	1.39529e+08	1.30163e+08	9.58518e+07	5.17777e+07	3.08444e+07	7.91755e+06	1.33661e+07	289227
LAEVGKKFEKDTGIKVTVEHPDKL	32	55	3	0	894.501	7	21	6.83027	7.11425	895.019	-0.0436817	1						0.0498465		6.14559e+07	8.86779e+07	7.14906e+07	3.84952e+07	1.49662e+07	4.69206e+06	715225	55210.2
LAEVGKKFEKDTGIKVTVEHPDKL	32	55	4	0	671.127	7	21	6.94022	7.0032	671.529	0.00826228	1						0.0328054		1.37784e+07	1.44221e+07	1.81709e+07	9.0934e+06	4.16271e+06	9124.65	192908	0
LAEVGKKFEKDTGIKVTVEHPDKLEEKFPQVAATGDGPDIIF	32	73	5	0	920.091	9	37	9.32888	9.51743	920.642	-0.00207341	1						0.0630212		5.66575e+06	1.43594e+07	2.17057e+07	1.90075e+07	1.43482e+07	7.06175e+06	2.56449e+06	1.93803e+06	268700	44487.9
AEVGKKFEKDTG	33	44	2	0	654.843	5	10	3.58647	3.84025	655.192	-0.0661087	1						0.065087		4.49553e+07	3.03825e+07	1.19722e+07	2.60169e+06	101499	0
AEVGKKFEKDTGIKV	33	47	2	0	824.967	5	13	5.90967	6.21357	825.452	-0.00451763	1						0.0349114		1.51965e+08	1.37827e+08	6.84606e+07	2.41324e+07	6.14222e+06	1.04353e+06
AEVGKKFEKDTGIKV	33	47	3	0	550.314	5	13	5.90967	6.21357	550.634	-0.0143287	1						0.0154681		2.20863e+08	1.99593e+08	9.86324e+07	3.34332e+07	8.51932e+06	1.51399e+06
AEVGKKFEKDTGIKVTVEHPDKL	33	55	3	0	856.806	7	20	6.1338	6.52735	857.316	0.00440875	1						0.343244		2.79822e+09	3.95556e+09	2.95601e+09	1.51696e+09	6.20236e+08	2.11602e+08	7.05963e+07	2.26637e+07
AEVGKKFEKDTGIKVTVEHPDKL	33	55	4	0	642.856	7	20	6.14983	6.52735	643.238	0.000917986	1						0.00808289		1.75653e+09	2.44015e+09	1.78718e+09	9.49992e+08	3.95988e+08	1.33425e+08	3.8269e+07	1.34309e+07
AEVGKKFEKDTGIKVTVEHPDKL	33	55	5	0	514.486	7	20	6.14983	6.52735	514.79	-0.00823258	1						0.0119335		4.18026e+08	5.96206e+08	4.45353e+08	2.25724e+08	9.5608e+07	2.92518e+07	8.57637e+06	1.39728e+06
AEVGKKFEKDTGIKVTVEHPDKL	33	55	6	0	428.907	7	20	6.18178	6.41697	429.146	-0.0890453	1						0.0384196		2.31708e+07	3.08236e+07	2.52381e+07	1.27226e+07	3.30973e+06	1.0029e+06	41198.9	0
AEVGKKFEKDTGIKVTVEHPDKLEEKFPQVAATGDGPDIIF	33	73	3	0	1495.12	9	36	8.85738	9.42322	1496.01	0.00443297	1						0.025691		2.29971e+08	6.30189e+08	8.32928e+08	7.16524e+08	4.9666e+08	2.68646e+08	1.22938e+08	4.98218e+07	1.75681e+07	3.61409e+06
AEVGKKFEKDTGIKVTVEHPDKLEEKFPQVAATGDGPDIIF	33	73	4	0	1121.59	9	36	8.84167	9.42322	1122.26	0.00769175	1						0.0077622		1.51812e+09	3.75088e+09	4.83622e+09	4.19596e+09	2.8469e+09	1.55995e+09	7.56708e+08	3.27778e+08	1.38693e+08	5.937e+07
AEVGKKFEKDTGIKVTVEHPDKLEEKFPQVAATGDGPDIIF	33	73	5	0	897.474	9	36	8.84167	9.48603	898.015	0.0193795	1						0.0123681		6.55931e+08	1.5584e+09	2.05542e+09	1.83018e+09	1.20515e+09	6.91123e+08	3.29421e+08	1.40046e+08	5.63961e+07	2.19054e+07
AEVGKKFEKDTGIKVTVEHPDKLEEKFPQVAATGDGPDIIF	33	73	6	0	748.063	9	36	8.85738	9.37605	748.509	-0.0106772	1						0.0245779		1.07065e+08	2.70865e+08	3.472e+08	3.12428e+08	2.13259e+08	1.08368e+08	5.46842e+07	2.14585e+07	6.83188e+06	2.46448e+06
AEVGKKFEKDTGIKVTVEHPDKLEEKFPQVAATGDGPDIIF	33	73	7	0	641.34	9	36					-1
VGKKFEKDTGIKVTVEHPDKL	35	55	3	0	790.113	6	18	5.7491	6.05397	790.586	0.00929817	1						0.0284247		8.21351e+07	1.31064e+08	7.64718e+07	3.77784e+07	1.8576e+07	4.03785e+06	698887
VGKKFEKDTGIKVTVEHPDKLEEKFPQVAATGDGPDIIF	35	73	4	0	1071.57	9	34	9.12522	9.31317	1072.13	-0.34717	1						0.0652191		8.39663e+06	2.15302e+07	2.55309e+07	2.22443e+07	5.33347e+06	7.42379e+06	0	386185	79448.1	124970
VGKKFEKDTGIKVTVEHPDKLEEKFPQVAATGDGPDIIF	35	73	5	0	857.458	9	34	8.81033	9.07818	857.967	-0.0317227	1						0.0711273		9.19874e+06	2.53601e+07	3.04462e+07	2.52559e+07	1.65542e+07	1.04157e+07	3.80679e+06	289064	310409	116852
IKVTVEHPDKL	45	55	2	0	639.874	5	8	5.15437	5.5082	640.217	-0.0776021	1						0.0509073		4.12302e+07	2.76012e+07	1.05262e+07	2.12921e+06	51646.9	90461.9
TVEHPDKL	48	55	1	0	938.494	4	5	6.44835	6.75115	938.69	-0.349368	0.4						0.0901443		4.2108e+07	9.01569e+06	538825	4242.42	0
TVEHPDKL	48	55	3	0	313.503	4	5	3.96703	4.09337	313.646	-0.116547	1						0.0515035		8.76133e+06	4.03165e+06	915303	0	0
TVEHPDKLEEKFPQVAATGDGPDIIF	48	73	3	0	951.815	7	21	9.2504	9.67412	952.374	-0.0310752	1						0.0371811		2.12664e+08	3.26023e+08	2.75409e+08	1.52637e+08	7.09659e+07	2.52591e+07	6.31602e+06	700326
LEEKFPQVAATGDGPDIIFWAHDRFGGYAQSGLLAEIT	55	92	4	0	1030.77	9	34					-1
EEKFPQVAATGDGPDIIF	56	73	2	0	967.481	6	14	9.62723	10.0496	968.063	0.00207972	1						0.00764268		8.2115e+09	8.68995e+09	5.00076e+09	2.03948e+09	6.70543e+08	2.00347e+08	5.79438e+07
EEKFPQVAATGDGPDIIF	56	73	3	0	645.323	6	14	9.6585	9.97107	645.671	-0.117868	1						0.0871354		7.3737e+07	7.5191e+07	4.08353e+07	1.38375e+07	3.48905e+06	437691	270571
WAHDRFGG	74	81	2	0	473.22	4	6	5.36408	5.73322	473.492	-0.0231899	1						4.01944e-14		4.96213e+08	2.60513e+08	7.28383e+07	1.48168e+07	1.9183e+06
WAHDRFGG	74	81	3	0	315.816	4	6	5.38002	5.70158	315.967	-0.111798	1						0.0544035		1.70085e+07	8.45536e+06	1.73963e+06	72329.1	59611.6
WAHDRFGGY	74	82	1	0	1108.5	5	7	6.81453	7.13008	1109.14	-0.0330856	1						0.0456524		4.05169e+08	2.48057e+08	8.73198e+07	1.94695e+07	2.58707e+06	66556.2
WAHDRFGGY	74	82	2	0	554.752	5	7	6.79878	7.1459	555.087	-0.00833927	1						0.00774592		3.99427e+09	2.44396e+09	9.01082e+08	2.15673e+08	4.20048e+07	5.745e+06
WAHDRFGGY	74	82	3	0	370.17	5	7	6.79878	7.13008	370.386	-0.0323903	1						0.014591		4.53303e+08	2.8811e+08	9.45064e+07	2.13968e+07	3.46461e+06	108967
WAHDRFGGYAQSGL	74	87	1	0	1564.73	5	12	7.5234	7.85255	1565.59	-0.0789796	1						0.133642		9.6226e+07	1.02519e+08	4.07294e+07	8.48902e+06	624106	222995
WAHDRFGGYAQSGL	74	87	2	0	782.868	5	12	7.4921	7.91535	783.347	0.0204193	1						0.00801121		6.02208e+09	5.40063e+09	2.61662e+09	8.51425e+08	2.46258e+08	7.11408e+07
WAHDRFGGYAQSGL	74	87	3	0	522.248	5	12	7.50773	7.86823	522.559	-0.00455873	1						0.00728		2.65215e+09	2.29696e+09	1.07151e+09	3.6405e+08	1.00462e+08	2.45935e+07
WAHDRFGGYAQSGLL	74	88	2	0	839.41	5	13	8.60743	8.98385	839.919	0.00630602	1						0.012909		2.28257e+09	2.51245e+09	1.19467e+09	3.74536e+08	1.04781e+08	2.8498e+07
WAHDRFGGYAQSGLL	74	88	3	0	559.943	5	13	8.5762	8.96803	560.281	0.005229	1						0.0115199		1.23718e+09	1.18877e+09	6.08886e+08	2.14466e+08	6.20943e+07	1.38282e+07
WAHDRFGGYAQSGLLA	74	89	2	0	874.929	6	14	8.54497	8.60743	875.419	-0.0757224	1						0.287643		3.20777e+06	2.87666e+06	714123	85998	0	289186	199130
WAHDRFGGYAQSGLLA	74	89	3	0	583.622	6	14	8.2782	8.56058	583.945	-0.0850683	1						0.0583284		8.0372e+07	7.87689e+07	3.95623e+07	1.25855e+07	2.30423e+06	350705	92188.3
YAQSGL	82	87	1	0	638.314	4	4	4.26657	4.61492	638.642	-0.0446869	1						0.104705		1.53947e+08	4.84877e+07	9.65298e+06	529771	21449.2
AQSGLL	83	88	1	0	588.335	3	4	5.12205	5.5567	588.648	-0.0197976	0.5						0.017177		6.44961e+08	1.90793e+08	3.60899e+07	3.16494e+06
LAEITPDKA	88	96	1	0	957.525	4	6	4.12505	4.45578	958.05	-0.0315922	1						0.171945		4.61882e+08	2.24133e+08	6.83098e+07	1.27033e+07	764053
LAEITPDKA	88	96	2	0	479.266	4	6	4.10923	4.47162	479.547	0.00390808	1						0.00924066		2.3496e+09	1.23199e+09	3.71894e+08	8.01076e+07	1.10569e+07
LAEITPDKAFQDKL	88	101	2	0	794.933	5	11	7.5234	7.89962	795.399	-0.0145754	1						0.0403806		5.19668e+08	4.50812e+08	2.25383e+08	7.02811e+07	1.71025e+07	2.69173e+06
LAEITPDKAFQDKL	88	101	3	0	530.291	5	11	7.5234	7.89962	530.594	-0.0382979	1						0.0285324		3.03823e+08	2.51722e+08	1.20864e+08	4.16628e+07	8.91985e+06	946522
LAEITPDKAFQDKLYPFT	88	105	2	0	1049.05	6	14	9.40752	9.7521	1049.66	-0.0542546	1						0.0547714		2.12693e+08	2.50364e+08	1.56234e+08	7.00015e+07	2.01988e+07	4.45038e+06	69434.1
LAEITPDKAFQDKLYPFT	88	105	3	0	699.702	6	14	9.39178	9.7365	700.125	-0.0159461	1						0.0324938		3.07293e+08	3.69514e+08	2.33607e+08	1.05144e+08	3.51406e+07	8.54614e+06	1.05102e+06
LAEITPDKAFQDKLYPFTW	88	106	2	0	1142.09	6	15	11.126	11.5695	1142.78	-0.0309964	1						0.0310217		2.74669e+08	3.6486e+08	2.4334e+08	1.186e+08	4.41901e+07	1.42397e+07	1.81901e+06
LAEITPDKAFQDKLYPFTW	88	106	3	0	761.728	6	15	11.1418	11.5695	762.181	-0.0581701	1						0.0145539		5.08353e+08	6.82581e+08	4.6469e+08	2.26209e+08	8.508e+07	0	6.91993e+06
LAEITPDKAFQDKLYPFTWD	88	107	2	0	1199.6	7	16	10.6987	11.0944	1200.37	0.0577776	1						0.0735664		1.05666e+09	1.48583e+09	1.09019e+09	5.5327e+08	2.3768e+08	8.64256e+07	3.38462e+07	1.0916e+07
LAEITPDKAFQDKLYPFTWD	88	107	3	0	800.07	7	16	10.6987	11.1102	800.572	0.02179	1						0.0109129		2.37414e+09	3.30301e+09	2.40285e+09	1.23509e+09	4.80586e+08	1.65653e+08	5.50392e+07	2.07042e+07
LAEITPDKAFQDKLYPFTWDA	88	108	2	0	1235.12	7	17	10.7461	11.126	1235.88	-0.0050491	1						0.029074		4.20459e+08	6.01691e+08	4.27087e+08	2.2936e+08	9.2631e+07	3.2752e+07	8.96574e+06	1.73454e+06
LAEITPDKAFQDKLYPFTWDA	88	108	3	0	823.749	7	17	10.9358	11.1576	824.261	0.0122068	1						0.0106742		5.53291e+08	8.06272e+08	5.7696e+08	3.15404e+08	1.23219e+08	4.36669e+07	1.33049e+07	4.06338e+06
LAEITPDKAFQDKLYPFTWDAVRY	88	111	3	0	963.16	7	20	10.9041	11.0944	963.729	-0.0721947	1						0.0679762		6.37476e+06	1.17896e+07	9.68954e+06	5.71696e+06	2.68416e+06	327675	304847	43196.4
LAEITPDKAFQDKLYPFTWDAVRYNGK	88	114	4	0	797.412	8	23	10.2875	10.7303	797.9	0.00313016	0.6						0.0159984		3.879e+08	6.96222e+08	6.49149e+08	4.07631e+08	2.08893e+08	8.77723e+07	3.55512e+07	1.32589e+07	6.94816e+06
LAEITPDKAFQDKLYPFTWDAVRYNGKL	88	115	3	0	1100.57	8	24	10.494	10.9358	1101.26	0.0450236	1						0.00985051		9.87868e+08	1.88666e+09	1.94323e+09	1.23412e+09	6.7259e+08	2.93822e+08	1.17446e+08	4.85238e+07	2.23498e+07
LAEITPDKAFQDKLYPFTWDAVRYNGKL	88	115	4	0	825.683	8	24	10.494	10.9358	826.197	0.0321779	1						0.00870915		9.85775e+08	1.86905e+09	1.82967e+09	1.24391e+09	6.36486e+08	2.88609e+08	1.09626e+08	4.54153e+07	2.27249e+07
LAEITPDKAFQDKLYPFTWDAVRYNGKL	88	115	5	0	660.748	8	24	10.5098	10.841	661.147	-0.0254095	1						0.0245723		5.33288e+07	9.62443e+07	1.02281e+08	6.75518e+07	3.17559e+07	1.35357e+07	4.98317e+06	1.05978e+06	478715
AEITPDKA	89	96	1	0	844.441	4	5	3.50773	3.77638	844.863	-0.0618708	1						0.126688		1.21211e+08	4.91298e+07	1.18129e+07	1.27757e+06	146144
AEITPDKAFQDKL	89	101	2	0	738.391	5	10	6.92453	7.28778	738.807	-0.0403735	1						0.0681292		1.79365e+08	1.46659e+08	6.10348e+07	1.87395e+07	3.55897e+06	167212
AEITPDKAFQDKL	89	101	3	0	492.596	5	10	6.97163	7.30362	492.855	-0.0958529	1						0.0409164		6.4297e+07	5.10737e+07	1.99796e+07	5.43089e+06	510000	31685.2
AEITPDKAFQDKLYPFT	89	105	2	0	992.507	6	13	9.01533	9.36032	993.045	-0.13499	1						0.0997968		9.01758e+07	1.09412e+08	5.99092e+07	2.09776e+07	2.7253e+06	189789	61688.4
AEITPDKAFQDKLYPFT	89	105	3	0	662.007	6	13	9.04678	9.36032	662.384	-0.0823418	1						0.0415886		9.34689e+07	9.72217e+07	6.04971e+07	2.36786e+07	5.98816e+06	741919	50758.1
AEITPDKAFQDKLYPFTW	89	106	2	0	1085.55	6	14	10.8726	11.2521	1086.2	-0.0454438	1						0.0636145		1.2428e+08	1.53167e+08	1.00164e+08	4.43219e+07	1.61599e+07	3.45445e+06	639980
AEITPDKAFQDKLYPFTW	89	106	3	0	724.033	6	14	10.8726	11.2678	724.477	-0.0144472	1						0.0271765		1.81785e+08	2.16596e+08	1.46711e+08	6.94504e+07	2.43099e+07	6.85364e+06	1.20626e+06
AEITPDKAFQDKLYPFTWD	89	107	2	0	1143.06	6	15	10.4149	10.8094	1143.75	-0.0156009	1						0.0290589		4.86823e+08	6.41663e+08	4.23865e+08	2.10672e+08	7.75598e+07	2.3115e+07	6.32005e+06
AEITPDKAFQDKLYPFTWD	89	107	3	0	762.376	6	15	10.4149	10.7936	762.842	-0.00380183	1						0.0111279		8.81957e+08	1.13768e+09	7.80142e+08	3.65804e+08	1.44879e+08	4.82501e+07	1.44286e+07
AEITPDKAFQDKLYPFTWDA	89	108	2	0	1178.58	7	16	10.5098	10.841	1179.28	-0.0363557	1						0.064807		1.84572e+08	2.4479e+08	1.67082e+08	8.47371e+07	3.20825e+07	9.89911e+06	1.22476e+06	226304
AEITPDKAFQDKLYPFTWDA	89	108	3	0	786.055	7	16	10.494	10.8568	786.532	-0.0172016	1						0.0314059		3.72353e+08	5.04118e+08	3.58267e+08	1.74053e+08	6.94747e+07	2.19426e+07	1.40303e+06	610867
AEITPDKAFQDKLYPFTWDAVRYNGKL	89	115	3	0	1062.88	8	23	10.2875	10.7145	1063.53	0.000433576	1						0.0284577		5.0519e+08	9.18071e+08	8.45912e+08	5.70733e+08	2.74658e+08	1.05172e+08	4.75405e+07	1.91873e+07	3.72431e+06
AEITPDKAFQDKLYPFTWDAVRYNGKL	89	115	4	0	797.412	8	23	10.2875	10.7303	797.9	0.00313016	0.6						0.0159984		3.879e+08	6.96222e+08	6.49149e+08	4.07631e+08	2.08893e+08	8.77723e+07	3.55512e+07	1.32589e+07	6.94816e+06
EITPDKAFQDKLYPFTWDAVRYNGKL	90	115	3	0	1039.2	8	22	10.3514	10.683	1039.81	-0.0703451	1						0.0837367		2.93649e+07	5.56897e+07	4.84098e+07	2.9764e+07	1.7969e+07	3.9497e+06	848038	464575	0
ITPDKAFQDKLYPFTWDAVRYNGKL	91	115	3	0	996.187	7	21	10.2236	10.5728	996.803	0.0159891	1						0.148517		1.15544e+07	2.21712e+07	1.88014e+07	1.12113e+07	5.14586e+06	553857	167082	2.04145e+06
FQDKLYPFT	97	105	2	0	579.795	5	6	8.37253	8.79468	580.1	-0.118208	1						0.0611931		1.18139e+08	7.87729e+07	2.41209e+07	2.8935e+06	65128.6	80617.7
FQDKLYPFTW	97	106	1	0	1344.66	5	7	11.0627	11.315	1345.52	-0.000535192	1						0.303448		2.90279e+07	2.31981e+07	9.47402e+06	3.59415e+06	383637	448096
FQDKLYPFTW	97	106	2	0	672.835	5	7	11.0309	11.4094	673.254	-0.0233778	1						0.0197756		6.155e+08	4.93504e+08	2.08165e+08	6.40319e+07	1.39176e+07	1.67593e+06
FQDKLYPFTWD	97	107	1	0	1459.69	5	8	10.4782	10.7778	1460.52	-0.0925753	1						0.143252		6.9212e+07	6.44147e+07	2.69189e+07	6.51016e+06	0	0
FQDKLYPFTWD	97	107	2	0	730.348	5	8	10.4465	10.841	730.805	-0.00576656	1						0.011222		2.10363e+09	1.79185e+09	8.30097e+08	2.76505e+08	7.13717e+07	1.37447e+07
FQDKLYPFTWDA	97	108	2	0	765.867	5	9	10.494	10.841	766.342	-0.0105733	1						0.0155225		6.93824e+08	6.00986e+08	2.96898e+08	1.00981e+08	2.70108e+07	5.42717e+06
FQDKLYPFTWDAVRYNGKL	97	115	2	0	1181.1	7	16	10.1759	10.5413	1181.83	-0.00649819	1						0.0834609		1.31619e+08	1.77286e+08	1.30162e+08	6.45955e+07	2.47538e+07	7.25389e+06	2.14826e+06	437792
FQDKLYPFTWDAVRYNGKL	97	115	3	0	787.739	7	16	10.1759	10.5413	788.231	0.0101027	1						0.0184878		6.65688e+08	8.7555e+08	6.45682e+08	3.28232e+08	1.24398e+08	4.38433e+07	1.25543e+07	3.76098e+06
FQDKLYPFTWDAVRYNGKL	97	115	4	0	591.056	7	16	10.1918	10.5098	591.415	-0.0306918	1						0.0280907		8.68187e+07	1.18329e+08	8.40158e+07	4.16918e+07	1.51161e+07	5.10041e+06	836886	139087
DKLYPFTWD	99	107	2	0	592.785	5	6	9.81447	10.1918	593.084	-0.144369	1						0.0787975		4.69969e+07	3.08691e+07	9.87857e+06	589018	68576.7	33559.3
DKLYPFTWDA	99	108	2	0	628.303	5	7	9.86132	10.1918	628.577	-0.236494	1						0.131394		1.58676e+07	1.13232e+07	2.31085e+06	67762	0	0
DKLYPFTWDAVRYNGKL	99	115	3	0	696.03	6	14	9.72092	10.0653	696.409	-0.148134	1						0.147753		3.04793e+07	3.60619e+07	2.15722e+07	8.90112e+06	1.31402e+06	54270	0
YPFTWD	102	107	1	0	828.356	4	4	9.43895	9.97107	828.815	-0.0713502	0.5						0.0640604		2.21612e+08	1.03845e+08	2.61318e+07	1.79056e+06	66642.2
YPFTWDAVRYNGKL	102	115	2	0	865.438	6	12	9.53312	9.86132	865.955	-0.0411193	1						0.107876		8.50825e+07	8.46289e+07	4.31193e+07	1.61993e+07	2.45303e+06	872623	1.13782e+06
YPFTWDAVRYNGKL	102	115	3	0	577.295	6	12	9.53312	9.86132	577.62	-0.0976212	1						0.0725385		7.66032e+07	7.79044e+07	3.85013e+07	1.23185e+07	2.1292e+06	292521	83341.7
WDAVRYNGKL	106	115	2	0	611.322	5	8	6.97163	7.24042	611.681	-0.017624	1						0.0174451		7.1007e+08	4.84118e+08	1.76665e+08	4.7605e+07	9.48676e+06	916957
DAVRYNGKL	107	115	1	0	1035.56	4	7	4.82028	5.17057	1036.12	-0.0356022	1						0.0729677		1.2358e+08	6.8797e+07	2.08101e+07	3.5856e+06	220176
DAVRYNGKL	107	115	2	0	518.283	4	7	4.82028	5.18715	518.58	-0.00569024	1						0.0105853		1.72228e+09	9.5586e+08	2.95609e+08	6.79647e+07	1.48362e+07
AVRYNGKL	108	115	1	0	920.531	4	6	4.51947	4.91507	921.04	-0.0322412	1						0.0452037		5.4087e+08	2.59313e+08	7.31158e+07	1.37634e+07	869802
AVRYNGKL	108	115	2	0	460.769	4	6	4.51947	4.89933	461.037	-0.00502744	1						0.00593526		6.58492e+09	3.32987e+09	9.58797e+08	1.86897e+08	2.9163e+07
AVRYNGKLIAYPIAVEA	108	124	3	0	616.684	6	14	7.97837	8.21528	616.99	-0.203757	1						0.11163		6.6558e+06	6.87456e+06	3.49573e+06	724843	70864.6	0	0
VRYNGKL	109	115	2	0	425.251	4	5	4.34535	4.77285	425.497	-0.0071838	1						0.0110154		2.961e+09	1.39975e+09	3.66398e+08	6.46702e+07	8.62369e+06
VRYNGKL	109	115	3	0	283.836	4	5	4.36112	4.69378	283.982	-0.0624589	1						0.504541		1.31444e+08	5.7773e+07	1.23975e+07	2.02487e+06	83834.9
RYNGKL	110	115	2	0	375.716	4	4	4.39265	4.99423	375.9	-0.070326	1						0.0494461		1.50619e+08	5.61602e+07	1.10633e+07	568191	19227.9
IAYPIA	116	121	1	0	647.376	4	3	5.89352	6.22933	647.775	-0.00582256	1						0.0118588		1.77325e+09	6.89903e+08	1.42644e+08	2.12207e+07	1.75037e+06
IAYPIA	116	121	2	0	324.192	4	3	5.90967	6.1179	324.305	-0.178673	0.5						0.0964438		6.16652e+06	1.79635e+06	0	0	0
IAYPIAV	116	122	2	0	373.726	4	4	7.46083	7.60182	373.832	-0.256499	1						0.113161		3.03382e+06	616769	84818.4	0	0
IAYPIAVE	116	123	1	0	875.487	4	5	6.76708	7.11425	876.008	-0.0169145	1						0.0278942		1.08585e+09	5.39892e+08	1.47124e+08	2.98241e+07	3.61562e+06
IAYPIAVE	116	123	2	0	438.247	4	5	6.78298	7.05067	438.441	-0.150726	1						0.1496		1.90648e+07	7.08335e+06	1.63899e+06	64692.4	53979.8
IAYPIAVEA	116	124	1	0	946.524	4	6	7.03478	7.38253	947.095	-0.00814403	1						0.00827488		5.07963e+09	2.73854e+09	8.13894e+08	1.76284e+08	3.19393e+07
IAYPIAVEA	116	124	2	0	473.766	4	6	7.03478	7.38253	474.033	-0.0442006	1						0.0461154		2.48891e+08	1.24703e+08	3.86994e+07	6.64088e+06	276894
IAYPIAVEAL	116	125	2	0	530.308	4	7	9.31317	9.56455	530.526	-0.215093	1						0.11576		1.31152e+07	6.89908e+06	1.10868e+06	23048.7	0
EALSLIYNKDLLPNPPKTWEEIPALDKELKAKGKSALM	123	160	4	0	1066.84	9	32	10.5413	10.6358	1067.41	-0.344597	1						0.124456		893396	3.9201e+06	4.25905e+06	3.09135e+06	1.69579e+06	1.13356e+06	53405.7	0	0	0
ALSLIYNKDLLPNPPKT	124	140	2	0	949.043	6	12	8.43542	8.5762	949.514	-0.208655	1						0.112657		1.12978e+07	1.42058e+07	6.76371e+06	970362	157619	7237.33	0
ALSLIYNKDLLPNPPKT	124	140	3	0	633.031	6	12	8.32537	8.60743	633.329	-0.256647	1						0.111065		1.60331e+07	1.6765e+07	6.98559e+06	1.55115e+06	292621	78172.3	28941.2
ALSLIYNKDLLPNPPKTWEEIPAL	124	147	3	0	912.505	7	18	10.92	11.3621	913.057	-0.0231219	1						0.0564899		6.30224e+07	1.02483e+08	8.48901e+07	4.80885e+07	2.05925e+07	6.24573e+06	1.08697e+06	229560
LSLIYNKDLLPNPPKT	125	140	2	0	913.525	6	11	8.12112	8.46678	914.027	-0.104707	1						0.085793		1.5072e+08	1.52857e+08	8.14913e+07	3.20604e+07	389395	174368	689777
LSLIYNKDLLPNPPKT	125	140	3	0	609.352	6	11	8.13683	8.46678	609.702	-0.0591931	1						0.0331854		1.71603e+08	1.82896e+08	1.00206e+08	3.47243e+07	7.4602e+06	345287	197807
LSLIYNKDLLPNPPKTW	125	141	3	0	671.379	6	12	9.6116	9.8457	671.703	-0.268216	1						0.107799		1.45995e+07	1.65946e+07	8.26245e+06	1.0229e+06	201464	318496	227950
LSLIYNKDLLPNPPKTWEEIPAL	125	147	2	0	1332.74	7	17	10.8726	11.2678	1333.51	-0.0801329	1						0.0761615		7.78257e+07	1.16823e+08	9.62754e+07	4.84462e+07	2.07211e+07	5.31185e+06	558320	0
LSLIYNKDLLPNPPKTWEEIPAL	125	147	3	0	888.826	7	17	10.8094	11.2993	889.372	-0.00069811	1						0.0144193		4.90174e+08	7.68764e+08	6.12135e+08	3.38882e+08	1.45259e+08	5.07953e+07	1.41619e+07	2.77334e+06
LSLIYNKDLLPNPPKTWEEIPALDKELKAKGKSAL	125	159	4	0	984.058	9	29	10.1126	10.3832	984.643	-0.0472083	1						0.0479859		1.53015e+07	3.82883e+07	4.61198e+07	3.5158e+07	1.98626e+07	8.53539e+06	3.59985e+06	1.43028e+06	318648	120767
LSLIYNKDLLPNPPKTWEEIPALDKELKAKGKSALM	125	160	3	0	1355.42	9	30	10.1442	10.6516	1356.24	-0.0765625	1						0.0777515		4.61944e+07	1.09243e+08	1.30351e+08	1.04422e+08	6.93041e+07	3.45341e+07	1.51024e+07	4.01103e+06	755991	72752.9
LSLIYNKDLLPNPPKTWEEIPALDKELKAKGKSALM	125	160	4	0	1016.82	9	30	10.16	10.7145	1017.46	0.0248339	1						0.0210619		2.31031e+08	5.54772e+08	6.50423e+08	5.50929e+08	3.4868e+08	1.91438e+08	8.76362e+07	3.62976e+07	1.54887e+07	5.35714e+06
LSLIYNKDLLPNPPKTWEEIPALDKELKAKGKSALM	125	160	5	0	813.656	9	30	10.1442	10.6673	814.168	0.0266862	1						0.0220384		1.23492e+08	2.98924e+08	3.62998e+08	2.96985e+08	1.99189e+08	1.0206e+08	4.86237e+07	1.89575e+07	6.41885e+06	3.13485e+06
LSLIYNKDLLPNPPKTWEEIPALDKELKAKGKSALM	125	160	7	0	581.471	9	30	10.2715	10.3673	581.801	-0.221924	1						0.07881		414696	1.68181e+06	1.51512e+06	1.09387e+06	847359	236007	183793	19761.3	0	0
LSLIYNKDLLPNPPKTWEEIPALDKELKAKGKSALMF	125	161	5	0	843.07	9	31	10.92	11.3307	843.593	-0.0203702	1						0.0728704		1.128e+07	3.24032e+07	4.26461e+07	3.49999e+07	2.29323e+07	1.27501e+07	4.74463e+06	2.47339e+06	582283	248268
SLIYNKDLLPNPPKT	126	140	2	0	856.983	6	10					-1
SLIYNKDLLPNPPKT	126	140	3	0	571.658	6	10	7.25618	7.53908	571.975	-0.0828166	1						0.0529565		8.80071e+07	8.3075e+07	3.71623e+07	1.4054e+07	3.09685e+06	469225	0
SLIYNKDLLPNPPKTWEEIPAL	126	147	2	0	1276.19	7	16	10.494	10.8094	1276.96	-0.0312941	1						0.0709914		1.42745e+08	2.11867e+08	1.55143e+08	8.35403e+07	3.36623e+07	9.98575e+06	2.94833e+06	277582
SLIYNKDLLPNPPKTWEEIPAL	126	147	3	0	851.132	7	16	10.3195	10.841	851.646	-0.019876	1						0.0161923		7.03605e+08	1.01181e+09	7.40532e+08	4.06679e+08	1.67503e+08	5.45847e+07	1.53489e+07	3.37381e+06
SLIYNKDLLPNPPKTWEEIPALDKELKAKGKSALM	126	160	3	0	1317.73	9	29	9.86132	10.3035	1318.53	-0.0610656	1						0.0666689		5.56702e+07	1.2344e+08	1.48867e+08	1.15567e+08	7.52452e+07	3.82279e+07	1.37821e+07	3.72326e+06	849021	0
SLIYNKDLLPNPPKTWEEIPALDKELKAKGKSALM	126	160	4	0	988.547	9	29	9.92395	10.3195	989.163	0.00409068	1						0.0120966		2.24003e+08	4.97184e+08	5.8355e+08	4.69227e+08	3.03632e+08	1.49993e+08	6.89673e+07	2.69875e+07	9.55829e+06	2.0671e+06
SLIYNKDLLPNPPKTWEEIPALDKELKAKGKSALM	126	160	5	0	791.039	9	29	9.87695	10.3673	791.519	-0.062243	1						0.0275146		9.04717e+07	2.20871e+08	2.4719e+08	2.00779e+08	1.22432e+08	6.23248e+07	2.90906e+07	882188	4.11555e+06	717502
LIYNKDLLPNPPKT	127	140	2	0	813.467	5	9	6.98743	7.24042	813.906	-0.107906	1						0.0764654		3.8469e+07	3.53922e+07	1.70115e+07	4.05239e+06	413725	45791
LIYNKDLLPNPPKT	127	140	3	0	542.647	5	9	7.08248	7.22463	542.945	-0.0920604	1						0.0516993		1.78928e+07	1.67116e+07	7.62675e+06	2.44089e+06	161891	0
LIYNKDLLPNPPKTWEEIPA	127	146	3	0	784.426	7	14	11.441	12.9008	784.815	-0.277225	0.6						0.116154		5.91288e+06	9.14392e+06	5.66992e+06	1.43449e+06	146591	26638.8	81410.8	12981.5
LIYNKDLLPNPPKTWEEIPAL	127	147	2	0	1232.68	7	15	10.2556	10.6673	1233.36	-0.154693	1						0.134846		4.69572e+07	6.51461e+07	4.78309e+07	2.27807e+07	6.6922e+06	369347	0	14790.9
LIYNKDLLPNPPKTWEEIPAL	127	147	3	0	822.121	7	15	10.1759	10.6987	822.622	-0.0164827	1						0.0305061		1.97325e+08	2.79852e+08	2.13429e+08	1.08586e+08	4.22898e+07	1.19912e+07	2.34692e+06	908229
LIYNKDLLPNPPKTWEEIPALDKELKAKGKSALM	127	160	5	0	773.633	9	28	9.83008	10.2556	774.102	-0.0685047	1						0.0474655		3.74489e+07	8.7317e+07	1.00677e+08	8.05621e+07	4.59551e+07	2.38471e+07	8.69435e+06	1.9943e+06	382316	336758
IYNKDLLPNPPKT	128	140	2	0	756.925	5	8	5.90967	6.21357	757.375	-0.0125863	1						0.0100921		1.04855e+09	8.49857e+08	4.05579e+08	1.30359e+08	3.37638e+07	6.70025e+06
IYNKDLLPNPPKT	128	140	3	0	504.952	5	8	5.90967	6.22933	505.253	-0.0114051	1						0.0105007		5.55099e+08	4.62342e+08	2.11529e+08	7.12085e+07	1.74004e+07	3.70268e+06
IYNKDLLPNPPKTW	128	141	3	0	566.979	6	9	7.99427	8.30965	567.312	-0.0481078	1						0.0437994		8.22177e+07	8.03354e+07	4.11808e+07	1.42363e+07	3.60622e+06	288551	0
IYNKDLLPNPPKTWEEIPAL	128	147	2	0	1176.14	7	14	9.72092	10.2556	1176.85	-0.0159301	0.5						0.0357908		1.82326e+09	2.40321e+09	1.72868e+09	8.52545e+08	3.0682e+08	9.65385e+07	2.49863e+07	3.97542e+06
IYNKDLLPNPPKTWEEIPAL	128	147	3	0	784.426	7	14	9.6585	10.2556	784.909	0.0023921	1						0.0103935		5.42346e+09	7.28265e+09	5.17702e+09	2.56373e+09	9.80657e+08	3.11481e+08	8.9561e+07	2.25646e+07
IYNKDLLPNPPKTWEEIPAL	128	147	4	0	588.572	7	14					-1
IYNKDLLPNPPKTWEEIPALD	128	148	2	0	1233.65	7	15	9.58025	9.86132	1234.29	-0.225646	1						0.13007		4.2069e+07	5.32121e+07	3.61844e+07	1.42963e+07	5.15323e+06	622888	183524	0
IYNKDLLPNPPKTWEEIPALD	128	148	3	0	822.769	7	15	9.45465	9.87695	823.279	0.0272857	1						0.0528817		1.75033e+08	2.45261e+08	1.71445e+08	8.90604e+07	3.32084e+07	2.74003e+07	1.40209e+06	0
IYNKDLLPNPPKTWEEIPALDKE	128	150	3	0	908.481	7	17	9.03105	9.26607	908.94	-0.275054	1						0.096299		1.29022e+07	2.36839e+07	1.97558e+07	5.3973e+06	1.70373e+06	231317	0	0
IYNKDLLPNPPKTWEEIPALDKELKAKGKSAL	128	159	3	0	1207.34	8	26	9.31317	9.58025	1208.04	-0.0833351	1						0.0499322		4.14302e+07	8.00026e+07	8.57468e+07	6.79186e+07	3.32473e+07	1.52822e+07	3.4873e+06	226559	0
IYNKDLLPNPPKTWEEIPALDKELKAKGKSAL	128	159	4	0	905.758	8	26	9.2504	9.6116	906.299	-0.0235872	1						0.0237008		1.52669e+08	3.16976e+08	3.35187e+08	2.35398e+08	1.31357e+08	6.32621e+07	2.32152e+07	7.02276e+06	1.23753e+06
IYNKDLLPNPPKTWEEIPALDKELKAKGKSALM	128	160	3	0	1251.02	9	27	9.40752	9.98677	1251.8	-0.0112428	1						0.0276017		5.69466e+08	1.22721e+09	1.35943e+09	1.03355e+09	6.15047e+08	3.08394e+08	1.34503e+08	4.79611e+07	1.56321e+07	2.74424e+06
IYNKDLLPNPPKTWEEIPALDKELKAKGKSALM	128	160	4	0	938.518	9	27	9.53312	9.98677	939.107	0.0144824	1						0.00966451		1.94125e+09	4.03875e+09	4.43912e+09	3.55436e+09	2.06836e+09	1.04366e+09	4.65437e+08	1.76909e+08	6.44406e+07	2.39631e+07
IYNKDLLPNPPKTWEEIPALDKELKAKGKSALM	128	160	5	0	751.016	9	27	9.42322	9.95535	751.486	0.00921057	1						0.0132052		8.83074e+08	1.83042e+09	2.03107e+09	1.59155e+09	9.41658e+08	4.8339e+08	2.02476e+08	8.22549e+07	2.57281e+07	9.4919e+06
IYNKDLLPNPPKTWEEIPALDKELKAKGKSALM	128	160	6	0	626.014	9	27	9.47037	9.92395	626.398	-0.0372959	1						0.017781		2.99428e+08	6.25373e+08	6.86998e+08	5.32371e+08	3.13141e+08	1.48266e+08	6.35963e+07	2.24175e+07	7.6753e+06	1.27829e+06
IYNKDLLPNPPKTWEEIPALDKELKAKGKSALMF	128	161	3	0	1300.04	9	28	10.3035	10.7145	1300.84	-0.0502382	1						0.0715931		3.95782e+07	8.86177e+07	1.02437e+08	8.55657e+07	5.35448e+07	2.5362e+07	1.09967e+07	2.55773e+06	105491	151782
IYNKDLLPNPPKTWEEIPALDKELKAKGKSALMF	128	161	4	0	975.285	9	28	10.2236	10.7145	975.9	0.00966504	1						0.0190158		1.78738e+08	4.0741e+08	4.57516e+08	3.80275e+08	2.38173e+08	1.20401e+08	5.43148e+07	2.19655e+07	6.56488e+06	2.92889e+06
IYNKDLLPNPPKTWEEIPALDKELKAKGKSALMF	128	161	5	0	780.43	9	28	10.3354	10.7303	780.921	0.00826049	1						0.0290629		6.53668e+07	1.45186e+08	1.77184e+08	1.43755e+08	9.14234e+07	4.60578e+07	1.90201e+07	6.89411e+06	1.42081e+06	632280
IYNKDLLPNPPKTWEEIPALDKELKAKGKSALMF	128	161	6	0	650.526	9	28	10.2556	10.683	650.928	-0.0371885	1						0.0390816		2.30857e+07	5.06968e+07	6.37589e+07	5.39538e+07	3.18662e+07	1.37203e+07	6.21738e+06	1.66251e+06	407816	189796
YNKDLLPNPPKTWEEIPAL	129	147	3	0	746.732	6	13	9.83008	10.0811	747.195	0.024766	1						0.0658039		3.7756e+07	4.83525e+07	3.31584e+07	1.39324e+07	5.18066e+06	3.38535e+06	509599
WEEIPAL	141	147	1	0	857.44	4	4	9.29747	9.6116	857.945	-0.022714	1						0.0385797		4.72473e+08	2.35714e+08	6.29485e+07	9.75683e+06	466402
WEEIPAL	141	147	2	0	429.224	4	4	9.31317	9.53312	429.398	-0.178847	0.4						0.131035		5.92634e+06	2.76078e+06	153745	0	0
WEEIPALDKELKAKGKSALM	141	160	2	0	1129.12	7	17	8.68543	8.98385	1129.8	-0.063802	1						0.128558		6.66274e+07	9.05185e+07	5.88542e+07	2.80956e+07	6.67146e+06	913281	0	3.15541e+06
WEEIPALDKELKAKGKSALM	141	160	3	0	753.08	7	17	8.63867	8.98385	753.558	0.00775746	1						0.0211544		6.33548e+08	7.89249e+08	5.61171e+08	2.83687e+08	1.11178e+08	3.68559e+07	1.07477e+07	1.80307e+06
WEEIPALDKELKAKGKSALM	141	160	4	0	565.062	7	17	8.68543	8.96803	565.389	-0.116144	1						0.0397647		5.02851e+07	6.33217e+07	4.51603e+07	1.9073e+07	6.13011e+06	905005	255754	28564.2
WEEIPALDKELKAKGKSALMF	141	161	3	0	802.103	7	18	9.92395	10.1126	802.587	-0.0816633	1						0.0379101		4.28983e+07	5.58505e+07	4.27765e+07	2.0567e+07	8.19936e+06	2.17232e+06	499996	51006
EEIPAL	142	147	1	0	671.361	4	3	7.39822	7.53908	671.68	-0.0764323	1						0.080292		1.51082e+08	4.06923e+07	3.67806e+06	3.8602e+06	986580
EEIPALDKELKAKGKSALM	142	160	3	0	691.054	6	16	7.30362	7.64892	691.457	-0.0785113	1						0.0441971		8.0955e+07	9.81151e+07	5.51333e+07	2.48455e+07	9.73834e+06	522103	55822.1
PALDKELKAKGKSALM	145	160	3	0	567.331	6	14	5.90967	6.1179	567.645	-0.132363	1						0.0542955		1.27534e+07	1.15587e+07	5.85594e+06	1.94035e+06	221472	0	76671
DKELKAKGKSAL	148	159	2	0	644.385	5	10	3.50773	3.77638	644.748	-0.0228117	1						0.0222771		3.05136e+08	2.09817e+08	7.90158e+07	2.14935e+07	3.5249e+06	197904
DKELKAKGKSAL	148	159	3	0	429.926	5	10	3.49205	3.77638	430.167	-0.0255995	1						0.0212789		2.27493e+08	1.55883e+08	5.98203e+07	1.50727e+07	2.44863e+06	255743
DKELKAKGKSALM	148	160	1	0	1418.8	5	11	3.87215	4.06178	1419.53	-0.165999	1						0.253279		2.14004e+07	1.67238e+07	6.34253e+06	1.19249e+06	35413.5	0
DKELKAKGKSALM	148	160	2	0	709.905	5	11	3.84025	4.12505	710.354	0.00432001	1						0.00778933		3.9594e+09	3.00421e+09	1.44286e+09	5.04677e+08	1.37107e+08	3.48649e+07
DKELKAKGKSALM	148	160	3	0	473.606	5	11	3.84025	4.12505	473.904	-0.000430042	1						0.114473		4.28708e+09	3.30331e+09	1.58397e+09	5.35657e+08	1.39494e+08	3.15337e+07
DKELKAKGKSALM	148	160	4	0	355.456	5	11	3.84025	4.14085	355.663	-0.0681221	1						0.204809		1.18334e+08	9.10387e+07	3.91544e+07	1.19494e+07	2.5334e+06	239764
DKELKAKGKSALMF	148	161	2	0	783.44	6	12	6.19773	6.52735	783.919	-0.0448924	1						0.0244685		3.66141e+08	3.03534e+08	1.55715e+08	5.96402e+07	1.47448e+07	1.73449e+06	125152
DKELKAKGKSALMF	148	161	3	0	522.629	6	12	6.19773	6.52735	522.95	-0.0414516	1						0.0141807		5.9631e+08	5.13588e+08	2.50056e+08	9.22992e+07	2.75003e+07	4.65329e+06	167291
DKELKAKGKSALMF	148	161	4	0	392.223	6	12	6.22933	6.49568	392.436	-0.152701	1						0.0418552		4.17862e+07	3.4721e+07	1.75557e+07	3.83436e+06	475940	0	53015.3
KELKAKGKSALM	149	160	2	0	652.392	5	10	3.74463	4.01435	652.782	-0.0533858	1						0.104317		1.70933e+08	1.17282e+08	4.91285e+07	1.60989e+07	3.2783e+06	179006
KELKAKGKSALM	149	160	3	0	435.264	5	10	3.74463	4.06178	435.514	-0.0850327	1						0.0380696		1.5328e+08	1.05175e+08	4.20125e+07	1.24312e+07	2.09799e+06	94875
KELKAKGKSALMF	149	161	3	0	484.287	5	11	6.18178	6.32325	484.565	-0.105411	1						0.045755		1.6886e+07	1.31464e+07	5.70417e+06	2.38541e+06	0	0
MFNLQEPY	160	167	2	0	521.239	5	5	8.9522	9.06247	521.571	-0.0432053	1						0.234291		1.78846e+06	823727	538114	37144.1	28528.4	0
MFNLQEPYFTWPLIA	160	174	2	0	935.466	6	11	14.0442	14.4425	936.077	-0.0311747	1						0.0739905		1.35558e+08	1.51981e+08	9.29703e+07	4.05688e+07	1.32889e+07	3.48912e+06	704365
FNLQEPY	161	167	1	0	910.431	4	4	7.71167	8.04208	910.987	0.000132635	1						0.071832		3.67806e+08	1.87426e+08	5.33159e+07	1.01881e+07	5.38832e+06
FNLQEPY	161	167	2	0	455.719	4	4	7.743	8.01022	455.893	-0.208723	1						0.0784377		2.15778e+07	9.01355e+06	960317	0	0
FNLQEPYFTW	161	170	2	0	672.817	5	7	12.1424	12.3541	673.186	-0.115953	1						0.0711419		2.4214e+06	2.33519e+06	713441	59709.7	0	29525.6
FNLQEPYFTWPLI	161	173	2	0	834.427	6	9	13.9314	14.2535	834.961	0.00119845	1						0.0514865		1.57632e+08	1.5624e+08	8.64636e+07	3.14096e+07	8.45572e+06	2.14211e+06	606651
FNLQEPYFTWPLIA	161	174	1	0	1738.88	6	10	13.4955	13.8329	1740	0.00920227	1						0.0375153		3.11008e+08	4.11688e+08	2.09764e+08	7.0302e+07	1.90994e+07	3.22404e+06	1.31873e+06
FNLQEPYFTWPLIA	161	174	2	0	869.946	6	10	13.4617	13.866	870.511	0.0226739	1						0.008274		4.78119e+09	5.09325e+09	2.86896e+09	1.12103e+09	3.3718e+08	8.9829e+07	2.21948e+07
FNLQEPYFTWPLIA	161	174	3	0	580.299	6	10	13.5445	13.784	580.589	-0.240355	1						0.107113		4.07548e+06	4.28836e+06	1.97354e+06	196589	89634.8	0	0
FNLQEPYFTWPLIAA	161	175	2	0	905.464	6	11	13.3207	13.7195	906.036	-0.00378489	1						0.0289746		1.86454e+08	2.01432e+08	1.14722e+08	4.6074e+07	1.46683e+07	3.23709e+06	484709
FNLQEPYFTWPLIAADGGYAFKYENGKYDIKDVGVDNAGAKAGL	161	204	4	0	1207.35	10	40	11.6521	12.4254	1208.1	0.0351663	1						0.0852301		9.91942e+06	2.81572e+07	4.07891e+07	3.91807e+07	2.88546e+07	1.82425e+07	8.11944e+06	4.02595e+06	1.43446e+06	1.49855e+06	125261
NLQEPY	162	167	1	0	763.362	4	3	5.5082	5.62183	763.617	-0.195702	1						0.209433		1.15214e+06	311700	23413.2	1866.65	3626.06
NLQEPYFTWPLI	162	173	2	0	760.893	5	8	13.2135	13.5765	761.353	-0.0359708	1						0.0402478		4.08183e+07	3.53625e+07	1.66647e+07	5.68628e+06	1.2276e+06	209178
NLQEPYFTWPLIA	162	174	1	0	1591.82	5	9	12.7283	13.0895	1592.75	-0.0633245	1						0.0776914		4.69793e+07	4.50711e+07	2.21837e+07	6.97501e+06	739994	24488.2
NLQEPYFTWPLIA	162	174	2	0	796.411	5	9	12.7283	13.1071	796.903	-0.0140824	1						0.00608589		8.04072e+08	7.49755e+08	3.70945e+08	1.25794e+08	3.45052e+07	8.58619e+06
NLQEPYFTWPLIAADGGYA	162	180	2	0	1063.52	6	15	12.8673	13.1601	1064.13	-0.0868293	1						0.0994708		5.34064e+06	6.53287e+06	4.16586e+06	1.78333e+06	502044	36272.1	0
NLQEPYFTWPLIAADGGYAFKYENGKYDIKDVGVDNAGAKAGL	162	204	4	0	1170.58	9	39	11.5533	11.8694	1171.25	-0.180547	1						0.0923638		1.40444e+06	5.93367e+06	7.37383e+06	6.83015e+06	5.08436e+06	2.27714e+06	726475	216383	60609.8	0
FTWPLIA	168	174	1	0	847.471	4	4	11.2521	11.7195	847.997	-0.0229097	1						0.032902		4.88263e+08	2.53895e+08	6.92777e+07	1.16773e+07	989087
FTWPLIA	168	174	2	0	424.239	4	4	11.3936	11.6688	424.435	-0.156238	1						5.68434e-14		8.06032e+06	3.76107e+06	445149	14500.3	28492.5
AADGGYA	174	180	1	0	624.262	4	5					-1
AADGGYAF	174	181	1	0	771.331	4	6	6.84602	7.09842	771.702	-0.089481	1						0.104014		6.02392e+07	2.39578e+07	4.18568e+06	149252	6190.92
AADGGYAFKYENGKY	174	188	2	0	827.381	5	13	6.63895	6.89317	827.846	-0.0665599	1						0.0608226		3.60297e+07	3.3313e+07	1.61755e+07	5.18135e+06	954902	0
AADGGYAFKYENGKY	174	188	3	0	551.923	5	13	6.63895	6.87747	552.244	-0.0347442	1						0.0393532		2.77866e+07	2.71496e+07	1.33529e+07	4.22917e+06	996957	0
AADGGYAFKYENGKYDIKDVGVDNAGAKAGL	174	204	3	0	1059.85	8	29	7.696	7.96257	1060.42	-0.188702	1						0.0541361		3.70063e+07	6.3658e+07	5.81806e+07	3.41901e+07	1.58678e+07	1.95312e+06	188509	0	0
AADGGYAFKYENGKYDIKDVGVDNAGAKAGL	174	204	4	0	795.143	8	29					-1
AADGGYAFKYENGKYDIKDVGVDNAGAKAGLTF	174	206	3	0	1142.56	8	31					-1
AADGGYAFKYENGKYDIKDVGVDNAGAKAGLTF	174	206	4	0	857.172	8	31	8.48242	8.76342	857.662	-0.0869142	1						0.0627166		4.52712e+07	9.34922e+07	8.95482e+07	5.69318e+07	3.12529e+07	1.16643e+07	2.96866e+06	391615	111775
AADGGYAFKYENGKYDIKDVGVDNAGAKAGLTFL	174	207	3	0	1180.25	8	32	9.2504	9.45465	1180.89	-0.204165	1						0.0699566		1.37876e+07	2.77761e+07	2.91778e+07	1.96706e+07	8.80458e+06	2.24855e+06	529709	21148	0
ADGGYA	175	180	1	0	553.225	3	4	3.58647	3.64992	553.265	-0.271036	1						0.0612413		953220	39249.6	0	0
ADGGYAFKYENGKY	175	188	2	0	791.862	5	12	6.59098	6.87747	792.334	-0.0131344	1						0.0175286		5.72388e+08	5.08601e+08	2.38117e+08	7.84645e+07	2.32775e+07	5.83734e+06
ADGGYAFKYENGKY	175	188	3	0	528.244	5	12	6.57503	6.89317	528.561	-0.00723387	1						0.0144421		3.92184e+08	3.45067e+08	1.66881e+08	5.78764e+07	1.46837e+07	3.36344e+06
ADGGYAFKYENGKYDIKD	175	192	2	0	1027.48	6	16	6.78298	7.05067	1028.07	-0.0584895	1						0.0395559		8.94823e+07	9.94105e+07	6.04466e+07	2.46598e+07	8.01182e+06	878079	0
ADGGYAFKYENGKYDIKD	175	192	3	0	685.322	6	16	6.76708	7.08248	685.726	-0.018055	1						0.0215438		2.67326e+08	2.82197e+08	1.8094e+08	7.31141e+07	2.64814e+07	7.79941e+06	1.02788e+06
ADGGYAFKYENGKYDIKDVGVDNAGAKAGL	175	204	3	0	1036.18	7	28	7.66462	7.97837	1036.8	0.022825	1						0.01526		5.91415e+08	1.04025e+09	9.49744e+08	5.89682e+08	2.80524e+08	1.11999e+08	3.7411e+07	1.31161e+07
ADGGYAFKYENGKYDIKDVGVDNAGAKAGL	175	204	4	0	777.383	7	28	7.66462	7.97837	777.847	0.015837	1						0.0151122		4.18542e+08	6.88821e+08	6.18943e+08	3.96893e+08	1.92452e+08	7.38853e+07	3.10949e+07	6.24586e+06
ADGGYAFKYENGKYDIKDVGVDNAGAKAGL	175	204	5	0	622.108	7	28	7.68032	7.91535	622.451	-0.127265	1						0.0635694		1.5606e+07	2.94966e+07	2.58428e+07	1.46103e+07	6.60329e+06	1.25168e+06	395913	0
ADGGYAFKYENGKYDIKDVGVDNAGAKAGLTF	175	206	2	0	1677.82	8	30	8.48242	8.7322	1678.66	-0.328434	1						0.155437		2.25656e+07	3.62607e+07	4.40956e+07	1.91153e+07	8.86446e+06	281496	198783	0	0
ADGGYAFKYENGKYDIKDVGVDNAGAKAGLTF	175	206	3	0	1118.88	8	30	8.45112	8.82598	1119.55	0.00970445	0.5						0.0193207		7.61384e+08	1.43464e+09	1.33032e+09	9.27785e+08	4.77505e+08	2.06877e+08	7.74973e+07	3.03052e+07	7.75687e+06
ADGGYAFKYENGKYDIKDVGVDNAGAKAGLTF	175	206	4	0	839.412	8	30	8.46678	8.68543	839.915	0.00198602	0.4						0.00823678		1.14092e+09	1.17086e+09	1.61588e+09	7.71779e+08	6.36567e+08	1.709e+08	1.46528e+08	2.41932e+07	3.37736e+07
ADGGYAFKYENGKYDIKDVGVDNAGAKAGLTF	175	206	5	0	671.731	8	30	8.49805	8.74782	672.11	-0.115102	1						0.0479876		2.8628e+07	5.3594e+07	5.00156e+07	3.62492e+07	1.61648e+07	5.36426e+06	617556	188956	164413
ADGGYAFKYENGKYDIKDVGVDNAGAKAGLTFL	175	207	3	0	1156.58	8	31	9.21908	9.54885	1157.27	0.00714646	1						0.0224717		2.99769e+08	5.73583e+08	5.70993e+08	3.85988e+08	2.12803e+08	9.70232e+07	3.41391e+07	1.15473e+07	8.97231e+06
ADGGYAFKYENGKYDIKDVGVDNAGAKAGLTFL	175	207	4	0	867.683	8	31	9.21908	9.54885	868.208	0.0183777	1						0.0184552		3.25241e+08	6.44808e+08	6.17639e+08	4.4531e+08	2.41032e+08	1.0915e+08	3.97179e+07	1.61539e+07	4.32988e+06
ADGGYAFKYENGKYDIKDVGVDNAGAKAGLTFL	175	207	5	0	694.348	8	31	9.23475	9.48603	694.738	-0.132886	1						0.0476689		1.16099e+07	2.66587e+07	2.56448e+07	1.7036e+07	7.96834e+06	2.39221e+06	848645	121657	53660.7
DGGYAFKYENGKY	176	188	2	0	756.344	5	11	6.59098	6.83027	756.783	-0.0376487	1						0.069595		3.01902e+07	2.83467e+07	1.11025e+07	3.4541e+06	949407	46314.3
DGGYAFKYENGKYDIKDVGVDNAGAKAGL	176	204	3	0	1012.5	7	27	7.696	7.94678	1013.05	-0.131268	1						0.0904158		1.7017e+07	3.27523e+07	2.87819e+07	1.63495e+07	4.18262e+06	1.19118e+06	411843	533099
DGGYAFKYENGKYDIKDVGVDNAGAKAGL	176	204	4	0	759.624	7	27	7.696	7.94678	760.047	-0.109051	1						0.0880229		1.10118e+07	1.9943e+07	1.69471e+07	9.73752e+06	4.41243e+06	488158	236826	222306
DGGYAFKYENGKYDIKDVGVDNAGAKAGLTF	176	206	4	0	821.653	8	29	8.60743	8.77905	822.213	0.274639	1						0.115883		1.55909e+07	2.9818e+07	2.96135e+07	1.80915e+07	8.46306e+06	3.15358e+06	659786	8.07864e+06	0
DGGYAFKYENGKYDIKDVGVDNAGAKAGLTFL	176	207	3	0	1132.9	8	30	9.32888	9.48603	1133.56	-0.0478687	1						0.0985781		6.5981e+06	1.44989e+07	1.4129e+07	9.71761e+06	4.36923e+06	1.29223e+06	95901.6	0	707838
YAFKYENGKYDIKDVGVDNAGAKAGL	179	204	3	0	936.14	7	24	7.5861	7.82123	936.683	-0.0511596	1						0.0885922		1.68461e+07	3.0377e+07	2.59547e+07	1.29764e+07	6.01042e+06	892325	0	273082
AFKYENGKYDIKD	180	192	2	0	795.894	5	11	5.79702	5.99002	796.432	0.1188	1						0.139762		5.92841e+07	4.67505e+07	2.50677e+07	7.60576e+06	1.9053e+06	5.97555e+06
AFKYENGKYDIKD	180	192	3	0	530.931	5	11	5.76507	6.02207	531.253	0.00637932	1						0.0505895		8.25894e+07	6.88257e+07	3.35018e+07	1.17998e+07	2.77994e+06	2.29141e+06
AFKYENGKYDIKDVGVDNAGAKAGL	180	204	3	0	881.785	7	23	7.03478	7.31947	882.311	0.00744219	1						0.0155607		3.35259e+08	4.92704e+08	3.88789e+08	2.07871e+08	8.13797e+07	2.99531e+07	7.92919e+06	2.20921e+06
AFKYENGKYDIKDVGVDNAGAKAGL	180	204	4	0	661.591	7	23	7.05067	7.31947	661.979	-0.0179777	1						0.0236872		1.24315e+08	1.69085e+08	1.35882e+08	7.04396e+07	3.19919e+07	8.86678e+06	2.52512e+06	184684
AFKYENGKYDIKDVGVDNAGAKAGLTF	180	206	4	0	723.62	7	25	8.05798	8.34108	724.047	-0.0232755	1						0.0137703		3.30527e+08	5.5095e+08	4.5638e+08	2.62911e+08	1.16377e+08	4.3916e+07	1.29608e+07	1.293e+06
AFKYENGKYDIKDVGVDNAGAKAGLTFL	180	207	3	0	1002.19	7	26	8.90468	9.17215	1002.78	-0.0187624	1						0.0189279		3.59616e+08	6.13743e+08	5.40781e+08	3.15015e+08	1.514e+08	5.78615e+07	1.70172e+07	4.39186e+06
AFKYENGKYDIKDVGVDNAGAKAGLTFL	180	207	4	0	751.891	7	26	8.93638	9.18778	752.336	-0.0243036	1						0.0190914		1.7648e+08	3.04923e+08	2.69426e+08	1.62672e+08	7.78963e+07	2.87955e+07	2.02684e+06	2.9108e+06
FKYENGKY	181	188	1	0	1048.51	4	6	5.074	5.39603	1049.07	-0.0793302	0.5						0.189405		2.86561e+07	1.63575e+07	4.96201e+06	716311	23085.6
FKYENGKY	181	188	2	0	524.759	4	6	5.09	5.4281	525.085	0.00922161	1						0.0185417		5.16285e+08	3.03083e+08	1.06071e+08	2.84319e+07	5.99972e+06
FKYENGKYDIKD	181	192	2	0	760.375	5	10	5.58912	5.87735	760.822	-0.0230499	1						0.0254599		1.05778e+08	9.37012e+07	4.29909e+07	1.43485e+07	1.89426e+06	57699.1
FKYENGKYDIKD	181	192	3	0	507.252	5	10	5.58912	5.87735	507.547	-0.0322759	1						0.0216809		1.27395e+08	1.07313e+08	4.97915e+07	1.47293e+07	3.5803e+06	399349
FKYENGKYDIKDVGVDNAGAKAGL	181	204	2	0	1286.66	7	22	6.98743	7.20888	1287.39	-0.0536483	1						0.0636684		4.62788e+07	6.93093e+07	5.2391e+07	2.53365e+07	8.83338e+06	1.78739e+06	1.27774e+06	0
FKYENGKYDIKDVGVDNAGAKAGL	181	204	3	0	858.106	7	22	6.97163	7.22463	858.616	-0.00230012	1						0.0143086		5.23928e+08	7.43129e+08	5.50817e+08	2.84968e+08	1.1737e+08	4.00031e+07	1.21331e+07	3.4273e+06
FKYENGKYDIKDVGVDNAGAKAGL	181	204	4	0	643.831	7	22	6.95593	7.22463	644.209	-0.0188463	1						0.017956		1.7494e+08	2.46978e+08	1.77805e+08	9.51285e+07	3.71607e+07	1.32672e+07	3.69706e+06	580790
FKYENGKYDIKDVGVDNAGAKAGLTF	181	206	2	0	1410.71	7	24	8.1996	8.30965	1411.41	-0.303249	1						0.109868		8.51856e+06	1.22957e+07	9.8456e+06	5.03698e+06	886748	0	0	0
FKYENGKYDIKDVGVDNAGAKAGLTFL	181	207	3	0	978.506	7	25	8.84167	9.14087	979.095	-0.000254818	1						0.0165461		4.91351e+08	8.02197e+08	6.94409e+08	4.07734e+08	1.88967e+08	7.29319e+07	2.36235e+07	7.65751e+06
FKYENGKYDIKDVGVDNAGAKAGLTFL	181	207	4	0	734.132	7	25	8.84167	9.14087	734.572	-0.00234096	1						0.0175163		2.25835e+08	3.58077e+08	3.08815e+08	1.89456e+08	8.66709e+07	3.46459e+07	1.11143e+07	663570
KYENGKYDIKD	182	192	2	0	686.841	5	9	4.09337	4.36112	687.1	-0.29172	0.4						0.199507		3.01035e+07	0	8.24977e+06	1.09842e+06	145102	27303
KYENGKYDIKDVGVDNAGAKAGL	182	204	2	0	1213.12	7	21	6.26075	6.49568	1213.81	-0.0431272	1						0.117885		2.17527e+07	3.97066e+07	2.19196e+07	1.32043e+07	1.98643e+06	1.12489e+06	95710.1	0
KYENGKYDIKDVGVDNAGAKAGL	182	204	3	0	809.083	7	21	6.26075	6.5115	809.548	-0.0306694	1						0.0328014		1.67356e+08	2.28685e+08	1.55477e+08	7.23783e+07	2.57102e+07	7.30173e+06	2.11415e+06	1.09158e+06
KYENGKYDIKDVGVDNAGAKAGL	182	204	4	0	607.064	7	21	6.24505	6.5115	607.397	-0.0935238	1						0.0386204		4.41429e+07	5.48618e+07	3.57122e+07	1.87022e+07	5.12982e+06	1.73164e+06	195107	0
KYENGKYDIKDVGVDNAGAKAGLTF	182	206	3	0	891.789	7	23	7.42952	7.77428	892.306	-0.0345888	1						0.0277403		3.48986e+08	5.12045e+08	3.81611e+08	2.03687e+08	8.59228e+07	2.72443e+07	8.20302e+06	1.55681e+06
KYENGKYDIKDVGVDNAGAKAGLTF	182	206	4	0	669.093	7	23	7.41388	7.77428	669.482	-0.0328716	1						0.0415566		1.29177e+08	1.88753e+08	1.47436e+08	7.78596e+07	3.19272e+07	9.62647e+06	2.08896e+06	519985
KYENGKYDIKDVGVDNAGAKAGLTFL	182	207	3	0	929.483	7	24	8.41972	8.71662	930.036	-0.0018456	1						0.0532415		1.99865e+08	2.75763e+08	2.13813e+08	1.44708e+08	5.42281e+07	1.73424e+07	1.17439e+07	747669
KYENGKYDIKDVGVDNAGAKAGLTFL	182	207	4	0	697.364	7	24	8.41972	8.68543	697.763	-0.0639326	1						0.0406887		7.10513e+07	1.10637e+08	8.76537e+07	4.8445e+07	1.99068e+07	5.6277e+06	962603	485045
DIKDVGVDNAGAKAGL	189	204	2	0	771.91	5	14	5.6698	5.89352	772.344	-0.0118896	1						0.0129808		3.87057e+08	3.05793e+08	1.3549e+08	4.44762e+07	1.19963e+07	2.01394e+06
DIKDVGVDNAGAKAGL	189	204	3	0	514.942	5	14	5.7491	5.78103	515.228	-0.0231179	1						0.017019		2.23391e+07	1.68143e+07	8.06709e+06	2.51556e+06	542643	79211
DIKDVGVDNAGAKAGLTF	189	206	2	0	895.968	6	16	7.33528	7.68032	896.491	0.000347926	1						0.026841		7.63368e+08	7.48246e+08	3.944e+08	1.41186e+08	4.42413e+07	9.83716e+06	1.36426e+06
DIKDVGVDNAGAKAGLTF	189	206	3	0	597.648	6	16	7.33528	7.66462	597.991	-0.015459	1						0.0161382		4.68081e+08	4.39291e+08	2.3059e+08	8.67579e+07	2.53127e+07	4.99393e+06	680874
DIKDVGVDNAGAKAGLTFL	189	207	2	0	952.51	6	17	8.74782	9.06247	953.073	0.00565582	1						0.0346306		4.35109e+08	4.50934e+08	2.56497e+08	1.00802e+08	3.13679e+07	7.90003e+06	1.75921e+06
DIKDVGVDNAGAKAGLTFL	189	207	3	0	635.342	6	17	8.70102	9.04678	635.711	-0.0154101	1						0.0564496		3.57725e+08	3.66615e+08	1.9911e+08	7.62961e+07	2.32214e+07	5.82153e+06	3.59708e+06
VGVDNAGAKAGLTF	193	206	2	0	660.351	5	12	6.98743	7.36682	660.67	-0.135538	1						0.0145578		6.48128e+08	4.504e+08	1.81079e+08	178549	159821	116981
VGVDNAGAKAGLTFL	193	207	2	0	716.893	5	13	8.68543	9.03105	717.303	-0.0269901	1						0.0310521		3.96041e+08	3.0026e+08	1.28193e+08	3.62557e+07	9.08856e+06	2.23146e+06
NAGAKAGLTFL	197	207	2	0	531.801	4	9	8.10538	8.46678	532.095	-0.0406306	1						0.105985		4.14759e+07	2.50542e+07	8.24128e+06	958069	0
LVDLIKNKHMNA	207	218	2	0	698.392	5	10	5.6057	5.90967	698.793	-0.0876312	1						0.0251418		1.2245e+08	9.03021e+07	4.09196e+07	1.36605e+07	97580.1	32408.2
LVDLIKNKHMNA	207	218	3	0	465.931	5	10	5.62183	5.90967	466.201	-0.0787745	1						0.0212172		1.04196e+08	7.64569e+07	3.36799e+07	1.13745e+07	1.29727e+06	54033.5
LVDLIKNKHMNADTD	207	221	2	0	863.943	6	13	5.46007	5.76507	864.464	-0.0263043	1						0.0508687		8.17722e+07	7.59281e+07	4.08026e+07	1.6036e+07	4.36373e+06	862899	166418
LVDLIKNKHMNADTD	207	221	3	0	576.298	6	13	5.46007	5.76507	576.631	-0.0682727	1						0.0303438		1.18958e+08	1.0419e+08	5.46424e+07	2.17387e+07	5.55102e+06	750963	35910.3
LVDLIKNKHMNADTDY	207	222	2	0	945.475	6	14	6.5115	6.79878	946.048	-0.03283	1						0.0742438		5.31501e+08	5.29648e+08	3.14416e+08	1.22372e+08	4.46504e+07	1.13093e+07	2.82993e+06
LVDLIKNKHMNADTDY	207	222	3	0	630.652	6	14	6.5115	6.79878	631.04	-0.015627	1						0.0113749		1.0946e+09	1.11748e+09	6.47138e+08	2.70211e+08	9.31381e+07	2.78248e+07	6.91481e+06
LVDLIKNKHMNADTDY	207	222	4	0	473.241	6	14	6.52735	6.75115	473.509	-0.109043	1						0.0487681		1.55102e+07	1.60372e+07	8.27921e+06	3.45637e+06	861714	127756	29521.9
LVDLIKNKHMNADTDYSIA	207	225	3	0	721.037	6	17	7.09842	7.31947	721.474	-0.0252863	1						0.0259707		1.0072e+08	1.04064e+08	7.7625e+07	3.5651e+07	1.20511e+07	3.84682e+06	542689
LVDLIKNKHMNADTDYSIAE	207	226	2	0	1145.57	7	18	7.03478	7.30362	1146.26	-0.0455132	1						0.0637755		7.86801e+07	9.66272e+07	7.18796e+07	3.27033e+07	1.24117e+07	2.35484e+06	255188	46090
LVDLIKNKHMNADTDYSIAE	207	226	3	0	764.051	7	18	7.019	7.31947	764.518	-0.012432	1						0.0193138		3.70965e+08	4.36537e+08	3.12111e+08	1.58717e+08	5.52877e+07	1.98237e+07	6.23422e+06	405196
LVDLIKNKHMNADTDYSIAE	207	226	4	0	573.29	7	18	7.05067	7.31947	573.615	-0.113083	1						0.0964126		1.49185e+07	1.58221e+07	1.22789e+07	5.13374e+06	2.20544e+06	85362.6	60568.8	0
LVDLIKNKHMNADTDYSIAEAA	207	228	3	0	811.409	7	20	7.33528	7.64892	811.883	-0.0727534	1						0.0638737		5.48999e+07	7.00389e+07	4.90309e+07	2.47729e+07	9.0296e+06	1.95239e+06	1.82787e+06	49611.2
LVDLIKNKHMNADTDYSIAEAAF	207	229	3	0	860.432	7	21	9.04678	9.2504	860.912	-0.160755	1						0.0928389		1.00577e+07	1.62526e+07	1.21603e+07	6.42487e+06	1.42849e+06	176722	0	44596.3
VDLIKNKHMNA	208	218	2	0	641.85	5	9	4.32967	4.6465	642.263	0.00864704	1						0.0823799		3.25168e+08	2.221e+08	9.55544e+07	2.87313e+07	6.55958e+06	7.61425e+06
VDLIKNKHMNA	208	218	3	0	428.236	5	9	4.298	4.678	428.482	-0.0790283	1						0.0394231		1.80923e+08	1.22549e+08	4.69956e+07	1.42694e+07	2.27311e+06	283207
VDLIKNKHMNADTDY	208	222	2	0	888.933	6	13	5.5567	5.8612	889.491	0.0110453	1						0.0167061		1.88698e+09	1.74069e+09	1.01758e+09	4.10235e+08	1.43093e+08	4.01269e+07	9.9987e+06
VDLIKNKHMNADTDY	208	222	3	0	592.958	6	13	5.5567	5.8612	593.328	0.00699426	1						0.00632809		2.5845e+09	2.47935e+09	1.40194e+09	5.69639e+08	1.86408e+08	5.24817e+07	1.30177e+07
VDLIKNKHMNADTDY	208	222	4	0	444.97	6	13	5.6057	5.84513	445.186	-0.241193	1						0.0678738		8.31426e+06	7.08911e+06	3.44436e+06	1.01466e+06	26947.6	0	0
VDLIKNKHMNADTDYS	208	223	3	0	621.968	6	14	5.1382	5.46007	622.356	0.0129071	1						0.0567891		7.03694e+07	7.15099e+07	4.23293e+07	1.69133e+07	7.41439e+06	1.27217e+06	38567.9
VDLIKNKHMNADTDYSI	208	224	3	0	659.663	6	15	6.14983	6.33883	660.036	-0.10329	1						0.0609043		2.52794e+07	2.70028e+07	1.47924e+07	6.38864e+06	1.59332e+06	419769	0
VDLIKNKHMNADTDYSIA	208	225	2	0	1024.51	6	16	6.24505	6.49568	1025.15	0.0113504	1						0.086289		1.2117e+08	1.3248e+08	8.34833e+07	3.83955e+07	1.2772e+07	5.11445e+06	1.78518e+06
VDLIKNKHMNADTDYSIA	208	225	3	0	683.342	6	16	6.24505	6.5115	683.777	0.0418383	1						0.0391923		3.10895e+08	3.47391e+08	2.1748e+08	1.00772e+08	4.10047e+07	1.46566e+07	4.36962e+06
VDLIKNKHMNADTDYSIAE	208	226	2	0	1089.03	6	17	6.21357	6.52735	1089.69	-0.023929	1						0.0288735		3.35017e+08	3.8082e+08	2.47252e+08	1.21554e+08	4.43818e+07	1.33018e+07	1.33083e+06
VDLIKNKHMNADTDYSIAE	208	226	3	0	726.356	6	17	6.19773	6.5115	726.803	0.00722318	1						0.0164157		9.91141e+08	1.14758e+09	7.54937e+08	3.61437e+08	1.42863e+08	4.45287e+07	1.32927e+07
VDLIKNKHMNADTDYSIAE	208	226	4	0	545.019	6	17	6.24505	6.4641	545.304	-0.193159	1						0.0781994		1.45855e+07	1.77685e+07	1.03264e+07	4.02828e+06	731018	119317	0
VDLIKNKHMNADTDYSIAEA	208	227	3	0	750.035	7	18	6.49568	6.73513	750.452	-0.129299	1						0.0528216		1.23489e+07	1.55643e+07	1.05738e+07	4.80609e+06	413557	269443	75028	50711.2
VDLIKNKHMNADTDYSIAEAA	208	228	2	0	1160.07	7	19	6.65497	6.92453	1160.72	-0.110468	1						0.0840022		3.8285e+07	4.79115e+07	3.23006e+07	1.58988e+07	4.65114e+06	715328	0	0
VDLIKNKHMNADTDYSIAEAA	208	228	3	0	773.714	7	19	6.65497	6.92453	774.181	-0.0198885	1						0.0363989		1.56106e+08	1.9316e+08	1.32856e+08	6.59743e+07	2.66212e+07	8.39088e+06	1.58281e+06	189908
VDLIKNKHMNADTDYSIAEAAF	208	229	3	0	822.737	7	20					-1
VDLIKNKHMNADTDYSIAEAAFNKGETA	208	235	4	0	767.376	8	26	8.2782	8.34108	767.812	-0.121545	1						0.0886634		2.2957e+06	4.68497e+06	3.47079e+06	1.86061e+06	822321	536426	0	88590	14020.3
VDLIKNKHMNADTDYSIAEAAFNKGETAM	208	236	3	0	1066.51	8	27	8.98385	9.2504	1067.17	-0.0505826	1						0.0724784		3.99878e+07	7.00313e+07	6.89009e+07	4.58927e+07	2.4577e+07	1.02864e+07	2.36461e+06	332225	106848
LIKNKHMNA	210	218	2	0	534.803	5	7	3.44437	3.76055	535.114	-0.07186	1						0.0321944		2.26216e+08	1.26815e+08	4.44434e+07	1.0148e+07	1.82193e+06	140610
LIKNKHMNA	210	218	3	0	356.871	5	7	3.4604	3.63412	357.056	-0.138202	1						0.0309943		5.22724e+07	2.84124e+07	8.47381e+06	1.60403e+06	41509.4	0
LIKNKHMNADTD	210	221	2	0	700.354	5	10	3.44437	3.71308	700.771	-0.0329506	1						0.03032		2.09348e+08	1.50793e+08	6.825e+07	2.36144e+07	4.89497e+06	630817
LIKNKHMNADTD	210	221	3	0	467.238	5	10	3.44437	3.63412	467.513	-0.0438651	1						0.0254451		7.12588e+07	5.16256e+07	2.35455e+07	7.54888e+06	1.41603e+06	153291
LIKNKHMNADTDY	210	222	2	0	781.885	6	11	4.26657	4.61492	782.373	-0.00840014	1						0.0112679		2.52798e+09	2.01772e+09	1.07835e+09	3.87917e+08	1.16138e+08	2.98423e+07	5.90968e+06
LIKNKHMNADTDYSIA	210	225	3	0	611.977	6	14	5.30012	5.57297	612.351	-0.0205997	1						0.013373		2.53901e+08	2.44869e+08	1.40525e+08	5.92198e+07	1.8878e+07	4.94875e+06	683680
LIKNKHMNADTDYSIAE	210	226	2	0	981.983	6	15	5.30012	5.62183	982.591	0.00382821	1						0.0151007		5.75307e+08	5.81317e+08	3.65371e+08	1.56403e+08	5.80662e+07	1.76083e+07	4.99436e+06
LIKNKHMNADTDYSIAE	210	226	3	0	654.991	6	15	5.30012	5.62183	655.395	0.000620189	1						0.00805674		9.28917e+08	9.62825e+08	5.8947e+08	2.57649e+08	9.04444e+07	2.80412e+07	7.62863e+06
LIKNKHMNADTDYSIAE	210	226	4	0	491.495	6	15	5.34812	5.5567	491.726	-0.290107	1						0.117608		3.64845e+06	3.80726e+06	1.7531e+06	406113	74960.2	17654.1	0
LIKNKHMNADTDYSIAEAA	210	228	2	0	1053.02	6	17	5.89352	6.1338	1053.66	-0.00729958	1						0.0506508		5.66839e+07	6.12975e+07	4.03996e+07	2.0328e+07	6.70661e+06	1.78413e+06	201693
LIKNKHMNADTDYSIAEAA	210	228	3	0	702.349	6	17	5.87735	6.1338	702.776	-0.011629	1						0.020439		1.2757e+08	1.44595e+08	9.18894e+07	4.34128e+07	1.50106e+07	4.26711e+06	1.01038e+06
LIKNKHMNADTDYSIAEAAFNKGETA	210	235	3	0	951.468	7	24	7.91535	8.15252	952.054	0.0242265	1						0.0853173		1.75313e+07	2.82528e+07	2.11442e+07	1.29162e+07	5.94221e+06	2.50723e+06	1.18141e+06	812735
LIKNKHMNADTDYSIAEAAFNKGETAM	210	236	3	0	995.148	8	25	8.76342	9.01533	995.89	0.338933	1						0.163403		3.04233e+07	4.91852e+07	4.33553e+07	2.66317e+07	1.49186e+07	7.68563e+06	3.05186e+06	1.07056e+07	962453
LIKNKHMNADTDYSIAEAAFNKGETAM	210	236	4	0	746.613	8	25	8.79468	8.88888	747.122	0.149618	0.4						0.0417293		6.93433e+06	2.04637e+07	9.70316e+06	1.30665e+07	3.72926e+06	4.11188e+06	50593.8	502165	95378.8
IKNKHMNADTD	211	221	2	0	643.812	5	9	3.24257	3.4604	644.178	-0.0613393	1						0.0756572		3.28463e+07	2.09646e+07	8.65191e+06	2.49924e+06	513710	15792.3
IKNKHMNADTDY	211	222	2	0	725.343	5	10	3.87215	4.12505	725.788	-0.0157985	1						0.0307736		5.55293e+08	4.1765e+08	1.96445e+08	6.83465e+07	2.05965e+07	4.0936e+06
IKNKHMNADTDYSIA	211	225	2	0	860.92	6	13	4.82028	5.17057	861.407	-0.0944117	1						0.0692188		6.67718e+07	5.8671e+07	3.13576e+07	9.63263e+06	2.39722e+06	475021	415830
IKNKHMNADTDYSIA	211	225	3	0	574.282	6	13	4.82028	5.026	574.628	-0.0326022	1						0.0693111		4.60512e+07	4.78805e+07	2.50326e+07	8.46274e+06	2.39992e+06	150073	98324.2
IKNKHMNADTDYSIAE	211	226	3	0	617.296	6	14	4.8835	5.25178	617.669	-0.0209539	1						0.0196706		2.59426e+08	2.54532e+08	1.40564e+08	5.7857e+07	2.09483e+07	5.47793e+06	545910
IKNKHMNADTDYSIAEAA	211	228	3	0	664.655	6	16	5.52428	5.82915	665.062	0.00178582	1						0.0603534		3.88643e+07	4.18205e+07	2.43441e+07	1.17805e+07	4.05962e+06	1.04346e+06	227539
DTDYSIA	219	225	1	0	784.336	4	5	4.78865	5.18715	784.673	-0.110249	1						0.140424		4.68413e+07	1.72767e+07	2.49971e+06	0	31027
DYSIAE	221	226	1	0	697.304	4	4	4.83603	5.04207	697.484	-0.223206	1						0.132642		9.78982e+06	1.99369e+06	64176.1	0	0
YSIAEAA	222	228	1	0	724.351	4	5	5.12205	5.47605	724.706	-0.070076	1						0.344152		6.0322e+07	2.17533e+07	3.65358e+06	405902	42377.2
SIAEAA	223	228	1	0	561.288	3	4					-1
SIAEAAFNKGETA	223	235	1	0	1308.64	5	11	5.78103	6.02207	1309.06	-0.335626	1						0.280011		4.17322e+06	2.26572e+06	274039	0	0	0
SIAEAAFNKGETAM	223	236	2	0	720.345	5	12	7.20888	7.46083	720.768	-0.0560391	1						0.0349861		3.38429e+08	2.60804e+08	1.02179e+08	4.23421e+07	9.27798e+06	1.25242e+06
IAEAAF	224	229	1	0	621.324	4	4	5.70158	6.05397	621.597	-0.103527	1						0		1.56697e+07	4.20107e+06	421988	129468	29534.9
EAAFNKGETA	226	235	2	0	519.249	4	8	3.82432	3.8562	519.527	-0.0371236	1						0.00821373		7.06339e+07	3.52903e+07	1.09871e+07	2.52305e+06	403329
EAAFNKGETAM	226	236	1	0	1168.53	5	9	4.82028	5.15437	1169.14	-0.13827	1						0.124682		5.7346e+07	3.32359e+07	1.10844e+07	2.43658e+06	39658.1	0
EAAFNKGETAM	226	236	2	0	584.769	5	9	4.82028	5.18715	585.125	-0.0319873	1						0.0150885		8.09267e+08	4.96465e+08	1.94589e+08	5.56829e+07	1.40001e+07	1.26693e+06
AAFNKGETA	227	235	2	0	454.727	4	7	3.64992	3.888	454.982	-0.0150678	1						0.0106326		8.13594e+08	3.86037e+08	1.05571e+08	2.23021e+07	2.54459e+06
AAFNKGETAM	227	236	1	0	1039.49	5	8	4.55133	4.91507	1040.15	-0.0124944	1						0.044571		5.3957e+08	2.93198e+08	1.12692e+08	3.06499e+07	8.17682e+06	1.20736e+06
AAFNKGETAM	227	236	2	0	520.247	5	8	4.53542	4.91507	520.57	-0.0288027	0.5						0.0110158		3.92726e+09	2.15474e+09	8.18831e+08	2.03812e+08	3.6781e+07	8.72031e+06
AAFNKGETAMT	227	237	2	0	570.771	5	9	4.31383	4.6465	571.119	-0.0339927	1						0.0789511		8.27287e+07	4.80118e+07	1.74069e+07	3.59774e+06	337911	2.40988e+06
AAFNKGETAMTINGPWAWSNIDTSKVNY	227	254	3	0	1029.49	8	25	10.3195	10.5256	1030.08	-0.171996	1						0.12352		6.92607e+06	1.15039e+07	1.07483e+07	5.58915e+06	2.14601e+06	697228	572636	101020	98787.1
FNKGETA	229	235	2	0	383.69	4	5	3.66567	3.84025	383.769	-0.28561	1						0.0792172		3.66769e+06	681408	0	0	0
FNKGETAM	229	236	1	0	897.413	5	6	3.96703	4.26657	897.938	-0.067313	1						0.141335		1.70482e+08	7.63261e+07	2.56063e+07	5.4991e+06	386792	0
FNKGETAM	229	236	2	0	449.21	5	6	3.96703	4.298	449.47	-0.0736439	1						0.0264304		7.99622e+08	3.68218e+08	1.11148e+08	2.51171e+07	2.22937e+06	75408.5
NKGETAM	230	236	1	0	750.345	4	5	4.53542	4.83603	750.724	-0.103384	1						0.27086		2.06614e+07	6.99988e+06	2.0365e+06	0	38859.6
NKGETAM	230	236	2	0	375.676	4	5					-1
NKGETAMTINGPWAWSNIDTSKVNY	230	254	3	0	933.113	7	22	9.8926	10.2556	933.649	-0.117821	1						0.102894		2.09641e+07	3.34157e+07	2.59735e+07	1.59558e+07	5.80651e+06	1.65762e+06	243591	63815.5
NKGETAMTINGPWAWSNIDTSKVNYGVTVL	230	259	3	0	1089.54	8	27	10.8568	11.2678	1090.19	-0.0666255	1						0.0821397		2.74712e+07	5.19393e+07	4.74266e+07	3.42379e+07	1.70155e+07	6.84998e+06	1.44953e+06	215939	11887.5
MTINGPWAWSNIDT	236	249	2	0	803.372	6	11	10.7936	11.3464	803.875	-0.0288186	1						0.0215159		7.10613e+08	6.12145e+08	3.24689e+08	1.25868e+08	3.42388e+07	8.23711e+06	548741
MTINGPWAWSNIDTSKVNY	236	254	3	0	733.018	7	16	10.5728	10.841	733.443	-0.117575	1						0.0619434		2.27744e+07	3.00182e+07	1.77631e+07	8.57793e+06	2.70478e+06	299062	36502.6	105535
MTINGPWAWSNIDTSKVNYGVTVL	236	259	2	0	1333.67	7	21	11.4728	12.1251	1334.51	0.0135908	1						0.25354		4.93672e+08	7.05515e+08	5.96693e+08	3.39486e+08	1.50116e+08	5.97626e+07	2.15074e+07	7.47396e+06
MTINGPWAWSNIDTSKVNYGVTVL	236	259	3	0	889.448	7	21	11.5048	12.0904	890.006	0.000568122	1						0.0147761		2.42056e+08	3.56366e+08	3.00973e+08	1.62613e+08	7.48544e+07	2.89336e+07	9.12714e+06	3.42109e+06
MTINGPWAWSNIDTSKVNYGVTVLPTFKGQPSKPFVGVL	236	274	4	0	1063.06	9	33	11.4887	11.9534	1063.73	0.004636	1						0.0324968		2.79696e+07	6.60273e+07	8.82518e+07	7.28914e+07	5.15526e+07	2.77452e+07	1.35827e+07	5.3646e+06	2.02558e+06	860553
TINGPWAWSN	237	246	2	0	573.272	5	7	9.03105	9.70532	573.571	-0.0976668	1						0.0939373		1.24435e+08	7.78468e+07	2.35164e+07	3.78825e+06	105483	45378.5
TINGPWAWSNI	237	247	2	0	629.814	5	8	10.9674	11.5533	630.172	-0.0547456	1						0.0576644		9.57623e+07	7.10119e+07	2.62778e+07	5.74447e+06	177097	43544.5
TINGPWAWSNIDT	237	249	2	0	737.852	5	10	10.0653	10.7303	738.296	0.00522243	1						0.0279714		1.2097e+09	9.46321e+08	4.41265e+08	1.59932e+08	3.56227e+07	5.85502e+06
TINGPWAWSNIDTSKVNY	237	254	2	0	1033.5	6	15	9.79887	10.3991	1034.12	0.00157069	1						0.0156222		2.27161e+09	2.49422e+09	1.58015e+09	6.66673e+08	2.35897e+08	7.0802e+07	2.46116e+07
TINGPWAWSNIDTSKVNY	237	254	3	0	689.337	6	15	10.0339	10.3514	689.722	-0.0874143	1						0.0682724		3.29975e+07	3.44499e+07	2.06681e+07	9.34144e+06	2.57687e+06	188597	49348.2
TINGPWAWSNIDTSKVNYGVTVL	237	259	2	0	1268.15	7	20	11.015	11.6023	1268.92	0.0167589	1						0.010176		2.49202e+09	3.44386e+09	2.53132e+09	1.3637e+09	5.69012e+08	2.00416e+08	6.93786e+07	2.81505e+07
TINGPWAWSNIDTSKVNYGVTVLPTFKGQPSKPFVGVL	237	274	3	0	1373.4	9	32	11.315	11.6688	1374.24	0.00889038	1						0.0297359		6.58359e+07	1.5255e+08	1.88866e+08	1.60009e+08	9.66708e+07	5.32775e+07	2.29098e+07	8.52395e+06	3.46253e+06	1.39797e+06
TINGPWAWSNIDTSKVNYGVTVLPTFKGQPSKPFVGVL	237	274	4	0	1030.3	9	32	11.315	11.6688	1030.94	0.0409916	1						0.016051		1.22118e+08	2.82686e+08	3.44777e+08	2.90171e+08	1.8726e+08	9.61288e+07	4.41163e+07	1.89819e+07	8.24384e+06	4.08825e+06
NIDTSKVNYGVTVL	246	259	2	0	761.909	5	12	7.5234	7.78995	762.332	-0.046549	1						0.075134		1.03741e+08	8.48384e+07	3.80918e+07	1.04664e+07	2.02255e+06	236025
IDTSKVNYGVTVL	247	259	2	0	704.888	5	11	7.28778	7.61748	705.299	-0.0113293	1						0.0207635		7.82266e+08	5.93304e+08	2.43707e+08	7.9142e+07	1.86228e+07	3.24301e+06
IDTSKVNYGVTVLPTFKGQPSKPFVGVL	247	274	3	0	997.89	7	23	9.31317	9.59593	998.489	-0.0253641	1						0.0388387		1.223e+08	2.1078e+08	1.9224e+08	1.12507e+08	5.33807e+07	2.12652e+07	5.03604e+06	491111
DTSKVNYGVTVL	248	259	2	0	648.346	5	10	6.87747	7.19315	648.723	-0.00402069	1						0.0559495		1.61916e+08	1.12389e+08	4.14414e+07	1.12989e+07	1.42241e+06	2.93975e+06
DTSKVNYGVTVLPTFKGQPSKPFVGVL	248	274	3	0	960.195	7	22	9.21908	9.48603	960.769	-0.0283097	1						0.0824972		3.09803e+07	5.764e+07	4.82742e+07	2.70498e+07	1.25258e+07	4.18129e+06	611307	189527
SKVNYGVTVL	250	259	1	0	1079.61	4	8	6.81453	7.08248	1080.23	-0.019775	1						0.128131		1.8544e+08	1.03832e+08	3.8701e+07	7.77225e+06	896548
SKVNYGVTVL	250	259	2	0	540.308	4	8	6.76708	7.13008	540.619	-0.0188801	1						0.0118837		1.20845e+09	6.99851e+08	2.27455e+08	5.5611e+07	1.04135e+07
SKVNYGVTVLPTF	250	262	2	0	712.893	5	10					-1
SKVNYGVTVLPTFKGQPSKPFVGVL	250	274	3	0	888.17	7	20	9.14087	9.58025	888.713	-0.00739012	1						0.114175		5.176e+08	7.73182e+08	6.21295e+08	3.50557e+08	1.49197e+08	4.94689e+07	1.48443e+07	3.1085e+06
SKVNYGVTVLPTFKGQPSKPFVGVLSAGINAASPNKELAKE	250	290	4	0	1061.58	9	35					-1
KVNYGVTVL	251	259	2	0	496.792	4	7	6.79878	7.11425	497.06	-0.0610571	1						0.0489238		7.09733e+07	3.80707e+07	1.09294e+07	1.62329e+06	19683.7
KVNYGVTVLPTFKGQPSKPFVGVL	251	274	3	0	859.16	7	19	9.23475	9.40752	859.651	-0.117656	1						0.04306		2.27863e+07	3.68153e+07	2.77366e+07	1.37846e+07	4.5769e+06	842568	57403.2	0
GVTVLPTF	255	262	1	0	833.477	4	5	8.76342	9.03105	833.868	-0.121159	1						0.152512		3.80804e+07	1.57758e+07	2.96746e+06	112272	39138.7
GVTVLPTFKGQPSKPFVGVL	255	274	2	0	1036.1	6	15	9.10957	9.54885	1036.73	-0.013483	1						0.0411102		7.80379e+08	8.92778e+08	5.82659e+08	2.58722e+08	8.48602e+07	2.23149e+07	3.43676e+06
GVTVLPTFKGQPSKPFVGVL	255	274	3	0	691.07	6	15	9.10957	9.56455	691.495	-0.00194072	1						0.010652		1.44845e+09	1.77954e+09	1.09442e+09	4.96163e+08	1.60455e+08	4.81635e+07	1.03872e+07
GVTVLPTFKGQPSKPFVGVLSAGINAASPNKELAKE	255	290	3	0	1218.01	8	30	9.2504	9.43895	1218.86	0.373724	1						0.190602		5.16937e+06	1.42496e+07	1.55961e+07	1.11554e+07	6.97841e+06	4.39964e+06	1.82753e+06	1.11623e+06	1.2743e+06
GVTVLPTFKGQPSKPFVGVLSAGINAASPNKELAKE	255	290	4	0	913.758	8	30	9.21908	9.59593	914.28	-0.101035	1						0.0746695		2.50418e+07	5.54567e+07	5.59213e+07	4.15484e+07	2.01372e+07	8.24416e+06	2.1581e+06	1.43603e+06	57184.9
VTVLPTFKGQPSKPFVGVL	256	274	3	0	672.063	6	14	9.07818	9.37605	672.429	-0.148355	1						0.0555938		3.24821e+07	3.73175e+07	2.215e+07	7.7265e+06	1.30935e+06	74093.5	64088.1
TVLPTFKGQPSKPFVGVL	257	274	3	0	639.04	6	13	8.82598	9.34462	639.385	-0.150245	1						0.108533		2.34675e+07	2.64422e+07	1.37802e+07	4.36519e+06	775242	138295	49717.4
PTFKGQPSKPFVG	260	272	2	0	695.38	5	9	5.30012	5.82915	695.784	-0.0453863	1						0.0470534		9.47421e+07	7.76485e+07	3.2303e+07	8.73836e+06	1.06837e+06	16826
PTFKGQPSKPFVGVL	260	274	1	0	1601.9	5	11	7.68032	8.02617	1602.78	-0.113891	1						0.204213		1.01958e+08	9.9043e+07	4.50393e+07	1.14782e+07	328325	0
PTFKGQPSKPFVGVL	260	274	2	0	801.456	5	11	7.66462	8.15252	801.952	0.00213364	1						0.00539632		9.60152e+09	8.88784e+09	4.42207e+09	1.55365e+09	4.39135e+08	1.11802e+08
PTFKGQPSKPFVGVL	260	274	3	0	534.64	5	11	8.11063	8.3883	534.96	-0.0287176	0.5						0.0163673		3.08443e+08	2.80856e+08	1.35503e+08	4.70334e+07	1.26368e+07	1.78178e+06
PTFKGQPSKPFVGVLSA	260	276	2	0	880.491	6	13	7.4921	7.71167	880.937	-0.186217	1						0.0917829		2.40436e+07	2.48907e+07	1.28477e+07	1.95529e+06	73942.5	0	0
PTFKGQPSKPFVGVLSA	260	276	3	0	587.33	6	13	7.47645	7.77428	587.639	-0.150456	1						0.0802546		3.83081e+07	3.83864e+07	1.95628e+07	4.82465e+06	334981	0	94333.4
PTFKGQPSKPFVGVLSAGIN	260	279	3	0	682.046	6	16	8.02617	8.34108	682.38	-0.2393	1						0.101467		1.58404e+08	1.75877e+08	7.59542e+07	2.66274e+07	7.92207e+06	1.1511e+06	0
PTFKGQPSKPFVGVLSAGINAASPNKELAKE	260	290	3	0	1061.58	8	26	8.30965	8.76342	1062.2	-0.0318177	1						0.0704626		1.70862e+08	3.09974e+08	2.82381e+08	1.74345e+08	8.54068e+07	3.32986e+07	1.40659e+07	1.12367e+06	569734
PTFKGQPSKPFVGVLSAGINAASPNKELAKE	260	290	4	0	796.436	8	26	8.32537	8.82598	796.909	-0.0132173	1						0.0369627		2.57655e+08	4.51188e+08	4.24405e+08	2.65776e+08	1.39288e+08	5.04489e+07	1.68405e+07	3.14184e+06	891338
PTFKGQPSKPFVGVLSAGINAASPNKELAKEFLEN	260	294	3	0	1229.32	8	30	10.2077	10.5256	1229.99	-0.230535	1						0.106579		7.41734e+06	1.91164e+07	1.77714e+07	1.32335e+07	6.19574e+06	2.22737e+06	56265	0	0
PTFKGQPSKPFVGVLSAGINAASPNKELAKEFLEN	260	294	4	0	922.245	8	30	10.2077	10.5728	922.773	-0.104836	1						0.0558107		2.03819e+07	4.18281e+07	4.47803e+07	3.46507e+07	1.75738e+07	6.82019e+06	2.06937e+06	255735	40988.5
PTFKGQPSKPFVGVLSAGINAASPNKELAKEFLENYL	260	296	3	0	1321.37	9	32	11.9193	12.3358	1322.15	-0.0693269	1						0.080751		5.11115e+06	1.23167e+07	1.38305e+07	1.11823e+07	6.58544e+06	2.98148e+06	1.19307e+06	406667	0	1920.84
PTFKGQPSKPFVGVLSAGINAASPNKELAKEFLENYL	260	296	5	0	793.227	9	32	11.886	12.2827	793.694	-0.0721832	1						0.0467813		3.49139e+06	7.82811e+06	9.2296e+06	7.19463e+06	4.52244e+06	2.08228e+06	505473	194080	76851	43159.3
KGQPSKPFVGVL	263	274	2	0	628.872	5	8	6.79878	7.19315	629.244	-0.0205857	1						0.0132971		1.08712e+09	7.76668e+08	2.91658e+08	8.24117e+07	1.64867e+07	0
KGQPSKPFVGVL	263	274	3	0	419.584	5	8	6.78298	7.19315	419.819	-0.0603009	1						0.0302187		1.60052e+08	1.11642e+08	4.04727e+07	9.46174e+06	1.30492e+06	164394
VLSAGINAASPNKELAKE	273	290	3	0	604.667	6	15	5.33218	5.46007	605.008	-0.027337	1						0.0212443		3.14828e+07	3.1243e+07	1.56613e+07	5.6293e+06	1.55767e+06	324672	60555.7
SAGINAASPNKE	275	286	2	0	579.791	5	9	3.42852	3.57053	580.125	0.0179027	1						0.0818394		6.15771e+07	4.09455e+07	1.38085e+07	2.98666e+06	504607	23646.7
SAGINAASPNKEL	275	287	1	0	1271.66	5	10	4.59917	4.85178	1272.17	-0.209967	1						0.224438		1.31052e+07	7.47574e+06	1.84851e+06	116991	0	0
SAGINAASPNKEL	275	287	2	0	636.333	5	10	4.15662	4.96252	636.684	-0.0218828	1						0.0576311		3.97689e+08	2.60308e+08	9.6794e+07	2.68358e+07	3.19886e+06	243716
SAGINAASPNKELAKE	275	290	2	0	800.42	5	13	4.06178	4.44002	800.881	0.0105471	1						0.00830074		7.47161e+09	6.27515e+09	2.95001e+09	9.77571e+08	2.70511e+08	6.89415e+07
SAGINAASPNKELAKE	275	290	3	0	533.949	5	13	4.06178	4.44002	534.255	0.00641448	1						0.00671431		3.91757e+09	3.23216e+09	1.51603e+09	5.20138e+08	1.39857e+08	3.36578e+07
SAGINAASPNKELAKEF	275	291	3	0	582.972	6	14	6.76708	7.06655	583.286	-0.0799584	1						0.0405107		5.02358e+07	4.64695e+07	2.38472e+07	7.52002e+06	1.10349e+06	0	3281.11
SAGINAASPNKELAKEFL	275	292	2	0	930.497	6	15	8.2467	8.404	931.006	-0.0763769	1						0.0762909		3.70183e+07	3.36769e+07	1.94391e+07	7.21594e+06	1.4241e+06	0	70974.7
SAGINAASPNKELAKEFLEN	275	294	2	0	1052.04	6	17	7.93107	8.29392	1052.64	-0.0281957	0.5						0.0487429		4.03795e+08	4.32625e+08	2.75741e+08	1.0828e+08	4.122e+07	6.14728e+06	1.41484e+06
SAGINAASPNKELAKEFLEN	275	294	3	0	701.695	6	17	7.94678	8.29392	702.11	0.0203756	1						0.0199597		4.85201e+08	5.66173e+08	3.29304e+08	1.41716e+08	6.24068e+07	1.39857e+07	2.89997e+06
SAGINAASPNKELAKEFLENYL	275	296	2	0	1190.11	6	19	10.8726	11.2678	1190.85	0.0574626	1						0.0337382		3.15698e+08	4.36623e+08	2.88629e+08	1.48503e+08	5.68205e+07	2.46466e+07	9.87358e+06
SAGINAASPNKELAKEFLENYL	275	296	3	0	793.745	6	19	10.8884	11.2835	794.215	0.00368011	1						0.0221357		4.085e+08	5.34133e+08	3.68053e+08	1.78263e+08	6.84442e+07	2.25564e+07	6.42121e+06
GINAASPNKELAKE	277	290	2	0	721.386	5	11	4.06178	4.39265	721.776	-0.0465515	1						0.0413254		1.99141e+08	1.46856e+08	6.15942e+07	1.71401e+07	2.36996e+06	185953
AASPNKELAKE	280	290	2	0	579.312	5	8	3.4604	3.63412	579.644	0.00106581	1						0.00634514		2.32639e+09	1.4192e+09	4.91864e+08	1.263e+08	2.59171e+07	5.00029e+06
AASPNKELAKE	280	290	3	0	386.544	5	8	3.4604	3.71308	386.756	-0.0260274	1						0.0230272		2.75266e+08	1.65965e+08	5.5221e+07	1.34218e+07	2.07598e+06	58859.7
AASPNKELAKEFLEN	280	294	2	0	830.931	5	12	7.28778	7.68032	831.399	-0.0357828	1						0.0395409		2.40158e+08	2.19537e+08	1.04364e+08	3.50958e+07	8.23747e+06	90998.3
AASPNKELAKEFLENYL	280	296	3	0	646.339	6	14	10.6358	11.0309	646.718	-0.0245013	1						0.0348669		1.16684e+08	1.25544e+08	7.33903e+07	2.89443e+07	8.63992e+06	1.11102e+06	431122
LAKEFLENYL	287	296	2	0	620.335	5	8	10.0025	10.3195	620.671	-0.089786	1						1.24538e-13		3.33221e+07	2.36659e+07	7.92547e+06	1.64922e+06	22575.7	19348.3
FLENYL	291	296	1	0	798.403	4	4	9.04678	9.42322	798.881	-0.0196437	1						0.0140954		5.92747e+09	2.66443e+09	6.73825e+08	1.3322e+08	1.8561e+07
FLENYL	291	296	2	0	399.705	4	4	9.10957	9.36032	399.873	-0.162981	1						0.099126		1.73003e+07	7.20737e+06	524893	34307.2	0
YLLTDEGL	295	302	1	0	923.472	4	6	8.60743	8.93638	923.988	-0.0335154	1						0.409618		7.75336e+08	3.71183e+08	1.111e+08	1.99913e+07	1.1112e+06
YLLTDEGLEAVNKDKPLGA	295	313	2	0	1023.54	6	16	8.30965	8.51368	1024.15	0.0125368	1						0.0280229		5.17651e+08	6.2022e+08	3.57332e+08	1.54994e+08	4.99808e+07	1.36857e+07	4.029e+06
YLLTDEGLEAVNKDKPLGA	295	313	3	0	682.697	6	16	8.2467	8.52933	683.101	0.00409726	1						0.011397		1.18859e+09	1.33961e+09	8.15164e+08	3.49261e+08	1.15071e+08	3.37066e+07	0
LTDEGL	297	302	1	0	647.325	4	4	5.15437	5.57297	647.671	-0.0195467	1						0.0478812		2.20853e+09	7.36559e+08	1.57879e+08	6.72469e+06	206303
LTDEGLE	297	303	1	0	776.367	4	5	4.55133	4.94672	776.765	-0.0391192	1						0.0740208		2.89054e+08	1.08739e+08	2.54935e+07	2.92361e+06	80853.2
LTDEGLEA	297	304	1	0	847.404	4	6	5.04207	5.33218	847.859	-0.0227748	1						0.0374115		2.12482e+08	8.71821e+07	2.4267e+07	3.9295e+06	254549
LTDEGLEAVNKDKPLGA	297	313	2	0	885.468	6	14	6.18178	6.52735	885.991	0.0223083	1						0.00978186		4.49923e+09	4.28691e+09	2.26265e+09	8.36774e+08	2.51677e+08	6.62659e+07	1.66296e+07
LTDEGLEAVNKDKPLGA	297	313	3	0	590.647	6	14	6.18178	6.5115	590.992	0.00673516	1						0.085784		4.80967e+09	4.50035e+09	2.34061e+09	8.62845e+08	2.567e+08	6.5282e+07	1.61641e+07
LTDEGLEAVNKDKPLGAVA	297	315	2	0	970.52	6	16	6.70312	6.95593	971.003	-0.162729	1						0.116294		2.20418e+07	2.31863e+07	1.13902e+07	3.36653e+06	159491	33235.1	212188
LTDEGLEAVNKDKPLGAVAL	297	316	2	0	1027.06	6	17	8.04208	8.2467	1027.61	-0.111951	1						0.0673326		4.48593e+07	5.32075e+07	2.95272e+07	1.0208e+07	2.25021e+06	76346.9	0
LTDEGLEAVNKDKPLGAVALKSYEEE	297	322	3	0	940.15	7	23					-1
TDEGLEAVNKDKPLGA	298	313	2	0	828.926	5	13	6.19773	6.49568	829.315	-0.168697	1						0.104383		5.81867e+07	4.75362e+07	2.04384e+07	3.2597e+06	562817	101582
EGLEAVNKDKPLGAVALKSYEEELA	300	324	2	0	1337.2	7	22					-1
EAVNKDKPLGA	303	313	1	0	1141.62	5	8	3.61812	3.90388	1142.23	-0.0474509	1						0.0670956		1.60257e+08	9.69273e+07	3.15719e+07	6.22136e+06	345289	2076.6
EAVNKDKPLGA	303	313	2	0	571.314	5	8	3.61812	3.90388	571.648	0.00743051	1						0.00717599		4.38425e+09	2.68054e+09	9.41451e+08	2.39464e+08	4.86905e+07	8.30302e+06
EAVNKDKPLGA	303	313	3	0	381.212	5	8	3.64992	3.888	381.416	-0.045785	1						5.68434e-14		8.84062e+07	5.30938e+07	1.73912e+07	3.77188e+06	85909.1	0
EAVNKDKPLGAVAL	303	316	2	0	712.909	5	11	6.16578	6.60695	713.293	-0.0686376	1						0.046991		1.40706e+08	1.07767e+08	4.47625e+07	1.14684e+07	397538	34112.3
EAVNKDKPLGAVALKS	303	318	2	0	820.472	5	13	4.678	5.17057	820.856	-0.191014	1						0.151577		2.74687e+07	2.34542e+07	9.30283e+06	1.58935e+06	111035	3183.71
EAVNKDKPLGAVALKS	303	318	3	0	547.317	5	13	4.70953	5.12205	547.589	-0.143306	1						0.0655505		3.1857e+07	2.91285e+07	1.2863e+07	2.08836e+06	148927	0
EAVNKDKPLGAVALKSYEEE	303	322	2	0	1095.57	6	17	6.47987	6.75115	1096.17	-0.0718751	1						0.0561293		4.42827e+07	5.43323e+07	3.29605e+07	1.44046e+07	3.75401e+06	608678	0
EAVNKDKPLGAVALKSYEEE	303	322	3	0	730.714	6	17	6.4641	6.86177	731.14	-0.0075738	1						0.0459009		1.83495e+08	2.25137e+08	1.42455e+08	6.29539e+07	2.12675e+07	5.3039e+06	850798
EAVNKDKPLGAVALKSYEEEL	303	323	3	0	768.409	6	18	8.30965	8.60743	768.845	-0.0494864	1						0.0451785		7.68397e+07	9.824e+07	6.55956e+07	2.97173e+07	9.53493e+06	1.75148e+06	293768
EAVNKDKPLGAVALKSYEEELAKDPRIAATME	303	334	3	0	1162.94	8	28	8.90468	9.12522	1163.63	-0.0548713	1						0.0716107		1.22649e+07	2.39435e+07	2.62285e+07	1.88657e+07	1.06344e+07	3.2405e+06	457185	0	354247
EAVNKDKPLGAVALKSYEEELAKDPRIAATME	303	334	4	0	872.459	8	28	8.87312	9.17215	872.989	0.00190282	1						0.0702217		2.64991e+07	4.91171e+07	4.92789e+07	3.43675e+07	1.97053e+07	9.90866e+06	3.83818e+06	166372	688000
AVNKDKPLGA	304	313	2	0	506.793	4	7	3.52343	3.84025	507.076	-0.0197289	1						0.020431		4.98555e+08	2.66228e+08	7.93505e+07	1.78342e+07	2.21451e+06
AVNKDKPLGA	304	313	3	0	338.198	4	7	3.49205	3.8083	338.357	-0.10847	1						0.144073		1.45197e+07	7.55002e+06	1.66227e+06	162001	0
AVNKDKPLGAVALKSYEEE	304	322	2	0	1031.05	6	16	6.4641	6.67107	1031.57	-0.169807	1						0.0965704		7.72981e+06	8.23232e+06	5.1245e+06	1.39213e+06	183434	0	35302.3
AVNKDKPLGAVALKSYEEE	304	322	3	0	687.7	6	16	6.43265	6.70312	688.09	-0.0445002	1						0.0591516		2.52002e+07	3.01009e+07	1.76111e+07	6.7099e+06	1.40506e+06	765152	76360
VNKDKPLGA	305	313	1	0	941.541	4	6	3.49205	3.7289	941.997	-0.089258	1						0.112266		2.91813e+07	1.5643e+07	3.00972e+06	31396.3	0
VNKDKPLGA	305	313	2	0	471.274	4	6	3.47628	3.77638	471.572	0.0502856	1						0.0581001		3.96191e+08	2.33946e+08	7.03828e+07	1.50208e+07	1.45484e+06
VNKDKPLGAVALKSYEEE	305	322	2	0	995.528	6	15	6.38568	6.59098	995.962	-0.304633	1						0.198555		6.92987e+06	7.18351e+06	2.88792e+06	632341	71102.7	42834.4	0
VALKSY	314	319	2	0	340.703	4	4	4.25092	4.48755	340.833	-0.152449	1						0.0555834		2.21168e+07	6.85204e+06	379186	0	0
VALKSYE	314	320	1	0	809.44	4	5	4.56737	4.91507	809.87	-0.0532913	1						0.0796403		1.92863e+08	8.24322e+07	1.89385e+07	2.15535e+06	59257.7
VALKSYE	314	320	2	0	405.224	4	5	4.55133	4.9309	405.447	-0.0360913	1						0		5.48349e+08	2.34321e+08	5.676e+07	9.66448e+06	424030
VALKSYEEE	314	322	1	0	1067.53	4	7	4.72532	5.09	1068.14	-0.0128341	1						0.0251137		6.81202e+08	3.85746e+08	1.2909e+08	2.92819e+07	3.8491e+06
VALKSYEEE	314	322	2	0	534.266	4	7	4.72532	5.12205	534.58	0.00510959	1						0.00734776		4.53724e+09	2.56375e+09	8.90273e+08	2.15466e+08	4.2846e+07
VALKSYEEEL	314	323	1	0	1180.61	5	8	7.31947	7.61748	1181.23	-0.0793413	1						0.0788655		2.16155e+08	1.33441e+08	4.41339e+07	9.19661e+06	70268	0
VALKSYEEEL	314	323	2	0	590.808	5	8	7.30362	7.64892	591.157	-0.00396599	1						0.0138246		2.62366e+09	1.68445e+09	6.11841e+08	1.61216e+08	3.4998e+07	4.87577e+06
VALKSYEEELAKDPRIAA	314	331	2	0	1002.04	6	15	7.66462	7.89962	1002.56	-0.142668	1						0.144564		2.00245e+07	2.23992e+07	1.13706e+07	4.37078e+06	443807	82003.5	87459.4
VALKSYEEELAKDPRIAATM	314	333	3	0	745.728	7	17	8.3568	8.62305	746.159	-0.0948461	1						0.0448908		5.97762e+07	7.4794e+07	5.04162e+07	2.30139e+07	7.30172e+06	745980	90428.1	131487
VALKSYEEELAKDPRIAATME	314	334	3	0	788.742	7	18	8.32537	8.63867	789.218	-0.03288	1						0.0333921		2.61012e+08	3.06996e+08	2.31659e+08	1.15673e+08	4.63065e+07	1.41848e+07	2.62015e+06	489152
VALKSYEEELAKDPRIAATMENAQKGEIM	314	342	3	0	1079.22	8	26	9.39178	9.64288	1079.85	-0.122708	1						0.0869308		1.97656e+07	3.85515e+07	3.48997e+07	2.33769e+07	1.2283e+07	4.2429e+06	1.09644e+06	0	0
VALKSYEEELAKDPRIAATMENAQKGEIMPNIPQMSA	314	350	5	0	815.613	9	32	9.81447	10.0339	816.146	0.0708949	1						0.0918899		4.42849e+06	1.46614e+07	1.80892e+07	1.59023e+07	9.24638e+06	3.74339e+06	837664	313096	0	2.71501e+06
KSYEEE	317	322	1	0	784.336	4	4	4.78865	5.18715	784.673	-0.110249	0.5						0.140424		4.68413e+07	1.72767e+07	2.49971e+06	0	31027
KSYEEE	317	322	2	0	392.672	4	4					-1
KSYEEEL	317	323	2	0	449.214	4	5	5.46007	5.82915	449.472	-0.00427925	0.6						0		2.78958e+08	1.28391e+08	3.74496e+07	6.99641e+06	2.37486e+06
KSYEEELAKDPRIAA	317	331	3	0	573.969	6	12	5.95793	6.19773	574.242	-0.187203	1						0.0825543		5.67157e+06	5.43053e+06	2.53436e+06	230583	0	0	25142.6
KSYEEELAKDPRIAATME	317	334	3	0	694.345	6	15	6.90885	7.16163	694.743	-0.0872328	1						0.0674415		3.19305e+07	3.70045e+07	2.20273e+07	1.01559e+07	2.47282e+06	368508	32733.1
KSYEEELAKDPRIAATMENAQKGEIMPNIPQMSA	317	350	4	0	948.467	9	29	9.04678	9.20343	949.047	-0.10011	1						0.0553308		7.28538e+06	1.51476e+07	1.89011e+07	1.53769e+07	9.40987e+06	4.31027e+06	659797	463972	598.311	0
YEEELAKDPRIAATME	319	334	2	0	933.451	6	13	6.47987	6.75115	933.984	-0.092645	1						0.151912		1.52032e+07	1.51537e+07	9.14085e+06	3.15977e+06	802224	0	0
YEEELAKDPRIAATME	319	334	3	0	622.636	6	13	6.47987	6.62293	622.996	-0.0796336	1						0.136457		1.0386e+07	9.61695e+06	5.77097e+06	2.02206e+06	570473	0	195950
EELAKDPRIAATME	321	334	2	0	787.398	6	11	5.6057	5.81305	787.858	-0.056999	1						0.0772703		3.50398e+07	3.00059e+07	1.42446e+07	5.1919e+06	827849	158805	28724
EELAKDPRIAATME	321	334	3	0	525.268	6	11	5.6057	5.89352	525.568	-0.0764893	1						0.0968582		1.57092e+07	1.35162e+07	6.0452e+06	1.49746e+06	633068	145575	62301
EELAKDPRIAATMENAQKGEIMPNIPQMSA	321	350	3	0	1095.21	8	25	8.56058	8.93638	1095.85	-0.175297	1						0.0736059		4.07102e+07	7.66737e+07	7.34162e+07	5.22291e+07	2.71072e+07	7.77744e+06	1.90351e+06	206401	5851.68
ELAKDPRIAATME	322	334	2	0	722.877	5	10	5.33218	6.07	723.219	-0.216395	1						0.108273		2.66591e+07	1.89411e+07	7.09728e+06	851133	100442	121358
LAKDPRIAA	323	331	2	0	477.79	4	6	3.8083	4.09337	478.055	-0.0271039	1						0.02206		3.5878e+08	1.79728e+08	5.25781e+07	9.03824e+06	1.23788e+06
LAKDPRIAA	323	331	3	0	318.863	4	6	3.82432	4.06178	319.014	-0.102625	1						0.04516		4.4677e+07	2.11443e+07	4.68014e+06	529058	0
LAKDPRIAAT	323	332	2	0	528.314	4	7	3.68142	3.888	528.597	-0.0450309	1						0.0296685		1.07669e+08	5.80492e+07	1.82035e+07	3.6188e+06	130070
LAKDPRIAATM	323	333	2	0	593.834	5	8					-1
LAKDPRIAATM	323	333	3	0	396.225	5	8	4.8835	5.25178	396.449	-0.0894957	0.4						0.0405776		8.2381e+07	5.22219e+07	1.9095e+07	4.56007e+06	560400	0
LAKDPRIAATME	323	334	2	0	658.356	5	9	4.83603	5.25178	658.766	-0.00983721	1						0.0160034		2.52043e+09	1.75911e+09	7.89722e+08	2.51462e+08	6.40067e+07	1.43726e+07
LAKDPRIAATME	323	334	3	0	439.239	5	9	4.8835	5.25178	439.504	-0.0374405	1						0.013432		3.49605e+08	2.39615e+08	1.03279e+08	3.38667e+07	7.5197e+06	683269
LAKDPRIAATMENAQKGEIM	323	342	2	0	1094.07	7	17	7.27197	7.5234	1094.73	-0.0706144	1						0.0617435		9.29094e+07	1.06534e+08	7.1853e+07	3.5925e+07	1.40624e+07	1.95443e+06	612876	645655
LAKDPRIAATMENAQKGEIM	323	342	3	0	729.714	7	17	7.25618	7.55473	730.181	-0.00450603	1						0.0207679		3.6524e+08	4.34607e+08	3.00686e+08	1.48801e+08	6.27935e+07	2.02417e+07	4.83981e+06	975259
LAKDPRIAATMENAQKGEIMPNIPQM	323	348	3	0	956.491	8	21	8.54497	8.88888	957.11	-0.0288463	1						0.0349771		1.57252e+08	2.53784e+08	2.23027e+08	1.38268e+08	7.21825e+07	3.98977e+07	7.02662e+06	874520	135471
LAKDPRIAATMENAQKGEIMPNIPQM	323	348	4	0	717.62	8	21	8.56058	8.59182	717.964	-0.510232	1						0.0653168		753483	1.32482e+06	1.1533e+06	492057	0	0	0	0	0
LAKDPRIAATMENAQKGEIMPNIPQMSA	323	350	2	0	1513.27	8	23	8.32537	8.60743	1514.27	0.0383637	1						0.0823244		4.04543e+07	7.66728e+07	8.60089e+07	6.18838e+07	2.90694e+07	1.00406e+07	1.72554e+06	136249	130668
LAKDPRIAATMENAQKGEIMPNIPQMSA	323	350	3	0	1009.18	8	23	8.2467	8.5762	1009.84	0.0214949	1						0.146326		9.81507e+08	1.61099e+09	1.52317e+09	1.02593e+09	5.48465e+08	2.49163e+08	9.80685e+07	3.36428e+07	9.83038e+06
LAKDPRIAATMENAQKGEIMPNIPQMSA	323	350	4	0	757.137	8	23	8.2782	8.5762	757.622	-0.0331228	1						0.0239023		1.4174e+08	2.26337e+08	2.08166e+08	1.45965e+08	7.50092e+07	3.20805e+07	1.13779e+07	2.49374e+06	340431
LAKDPRIAATMENAQKGEIMPNIPQMSAF	323	351	3	0	1058.2	8	24	9.45465	9.86132	1058.9	0.0208361	1						0.0130067		1.57925e+09	2.72986e+09	2.62182e+09	1.81313e+09	1.01817e+09	5.03871e+08	2.15424e+08	9.10574e+07	2.93381e+07
LAKDPRIAATMENAQKGEIMPNIPQMSAF	323	351	4	0	793.904	8	24	9.47037	9.8457	794.421	-0.0118855	1						0.0267689		3.15517e+08	5.60332e+08	5.45774e+08	3.78065e+08	2.07037e+08	9.52157e+07	3.91629e+07	1.19017e+07	3.93625e+06
AKDPRIAAT	324	332	2	0	471.772	4	6	3.41247	3.76055	471.944	-0.193425	1						0.0550651		2.55771e+08	8.0723e+07	1.79264e+07	1.89537e+06	24798.7
AKDPRIAATM	324	333	2	0	537.292	5	7	4.26657	4.61492	537.612	-0.0472689	1						0.0340628		4.0611e+08	2.26095e+08	8.10831e+07	2.21064e+07	4.09545e+06	252755
AKDPRIAATME	324	334	2	0	601.814	5	8	4.23527	4.58333	602.18	-0.0251852	1						0.0197096		1.62512e+09	1.00763e+09	4.10258e+08	1.19641e+08	2.99836e+07	5.95472e+06
AKDPRIAATME	324	334	3	0	401.545	5	8	4.25092	4.58333	401.77	-0.0816292	1						0.0378958		1.18936e+08	7.17577e+07	2.92871e+07	6.42013e+06	399335	403762
AKDPRIAATMENAQKGEIM	324	342	2	0	1037.52	7	16	6.87747	7.16163	1038.15	-0.0794651	1						0.0480267		1.07387e+08	1.13975e+08	7.28168e+07	3.45845e+07	1.21693e+07	3.27566e+06	370469	0
AKDPRIAATMENAQKGEIM	324	342	3	0	692.019	7	16	6.86177	7.1459	692.454	-0.0284435	1						0.0228248		2.74753e+08	2.91948e+08	1.88585e+08	9.26487e+07	3.59364e+07	1.16619e+07	3.25015e+06	58858
AKDPRIAATMENAQKGEIMPNIPQM	324	348	3	0	918.796	8	20	8.2467	8.62305	919.384	-0.0481191	1						0.0491359		1.32822e+08	1.8718e+08	1.71493e+08	1.01461e+08	4.98211e+07	1.99206e+07	6.32253e+06	932652	71400.8
AKDPRIAATMENAQKGEIMPNIPQMSA	324	350	2	0	1456.72	8	22	7.99427	8.3568	1457.65	-0.0464849	1						0.166606		4.87545e+07	7.58188e+07	7.25276e+07	4.69258e+07	2.2858e+07	8.85228e+06	1.97057e+06	334712	255287
AKDPRIAATMENAQKGEIMPNIPQMSA	324	350	3	0	971.486	8	22	7.99427	8.41972	972.127	0.0271839	1						0.0154824		8.32325e+08	1.34601e+09	1.17388e+09	7.97694e+08	4.10932e+08	1.84829e+08	7.61823e+07	2.20844e+07	4.55702e+06
AKDPRIAATMENAQKGEIMPNIPQMSA	324	350	4	0	728.866	8	22	8.04208	8.404	729.334	-0.0279094	1						0.0400471		8.4322e+07	1.26955e+08	1.11719e+08	7.58274e+07	3.71064e+07	2.00196e+07	4.6988e+06	675081	83273.7
AKDPRIAATMENAQKGEIMPNIPQMSAF	324	351	2	0	1530.26	8	23	9.32888	9.64288	1531.23	-0.0683377	1						0.112478		5.42915e+07	9.70339e+07	9.16394e+07	6.30457e+07	3.0638e+07	1.29905e+07	4.16692e+06	0	112127
AKDPRIAATMENAQKGEIMPNIPQMSAF	324	351	3	0	1020.51	8	23	9.28177	9.67412	1021.18	0.00217476	1						0.0173318		1.27251e+09	2.06542e+09	1.91645e+09	1.28445e+09	7.11512e+08	3.31243e+08	1.39207e+08	4.95382e+07	1.69612e+07
AKDPRIAATMENAQKGEIMPNIPQMSAF	324	351	4	0	765.633	8	23	9.29747	9.6585	766.129	-0.0210197	1						0.0302128		1.65492e+08	2.67509e+08	2.60696e+08	1.77446e+08	9.38379e+07	4.32275e+07	1.45267e+07	3.13625e+06	968207
TMENAQKGEIM	332	342	2	0	626.289	5	9	4.80448	5.1382	626.659	-0.105477	1						0.162505		3.89028e+07	2.36072e+07	1.06534e+07	1.93583e+06	1.42339e+06	0
TMENAQKGEIMPNIPQMSA	332	350	2	0	1045.49	7	15	7.53908	7.97837	1046.15	-0.102705	1						0.10362		1.44892e+08	1.44641e+08	1.02386e+08	5.04552e+07	2.17539e+07	3.71791e+06	1.01888e+06	88167.8
TMENAQKGEIMPNIPQMSA	332	350	3	0	697.329	7	15	10.1284	10.3035	697.668	-0.397775	0.5						0.139902		2.03764e+06	2.40297e+06	1.56653e+06	232828	29706.5	0	0	0
TMENAQKGEIMPNIPQMSAF	332	351	2	0	1119.02	7	16	9.51743	9.81447	1119.77	-0.0236985	1						0.0473919		2.63187e+08	3.27484e+08	2.37461e+08	1.32484e+08	5.4927e+07	2.02179e+07	4.38472e+06	895151
TMENAQKGEIMPNIPQMSAF	332	351	3	0	746.351	7	16	9.58025	9.70532	746.806	-0.155952	1						0.11734		1.0258e+07	1.26804e+07	8.93058e+06	4.27507e+06	1.49371e+06	432923	59886.8	0
MENAQKGEIMPNIPQMSA	333	350	2	0	994.966	7	14	7.55473	7.82123	995.599	-0.0930044	1						0.0951143		4.22253e+07	4.63689e+07	3.19073e+07	1.48432e+07	5.23143e+06	0	265381	82195.8
ENAQKGEIMPNIPQMSA	334	350	2	0	929.445	6	13	7.28778	7.66462	930.073	0.0488407	0.6						0.0827485		2.02047e+08	2.02141e+08	1.15866e+08	5.26357e+07	1.72786e+07	3.74391e+06	1.33761e+07
ENAQKGEIMPNIPQMSAF	334	351	2	0	1002.98	7	14	9.31317	9.64288	1003.64	0.0109269	1						0.0309047		5.69951e+08	5.83678e+08	3.98734e+08	2.03538e+08	7.39013e+07	2.55447e+07	6.30248e+06	2.43291e+06
NAQKGEIM	335	342	2	0	445.724	5	6	3.95132	4.18818	445.945	-0.13057	1						0.0453439		8.26589e+07	3.63978e+07	8.33387e+06	1.12505e+06	90343.2	0
NAQKGEIMPNIPQMSA	335	350	2	0	864.924	6	12	7.22463	7.66462	865.485	-0.0157211	1						0.023064		9.23683e+08	8.21769e+08	4.86404e+08	2.13707e+08	7.06641e+07	1.96914e+07	3.56094e+06
NAQKGEIMPNIPQMSA	335	350	3	0	576.952	6	12	7.46083	7.50773	577.292	-0.117762	0.4						0.161973		510553	2.25161e+06	132278	0	142210	0	0
PNIPQMSA	343	350	1	0	857.419	4	5	5.46007	5.82915	857.919	-0.0618984	1						0.0630355		2.34248e+08	1.00044e+08	3.16992e+07	6.2301e+06	957931
PNIPQMSA	343	350	2	0	429.213	4	5	5.54043	5.73322	429.418	-0.151581	1						0.0718087		1.58343e+07	6.24654e+06	1.50184e+06	152161	0
PNIPQMSAF	343	351	2	0	502.747	5	6	8.48242	8.70102	502.986	-0.194388	1						0.163431		2.72047e+07	1.29457e+07	2.94824e+06	161288	256026	89642.5
FWYAVRT	351	357	2	0	471.745	4	5	7.72732	8.12112	472.034	-0.017902	1						0.0127139		1.79994e+09	1.02228e+09	2.99633e+08	6.08062e+07	8.35508e+06
FWYAVRTAV	351	359	2	0	556.798	5	7	8.54497	8.88888	557.008	-0.281672	1						0.1345		2.63684e+07	1.384e+07	1.85261e+06	0	20205.8	0
FWYAVRTAVINA	351	362	2	0	705.88	5	10	9.2504	9.70532	706.286	-0.0637465	1						0.0680776		1.60308e+08	1.32838e+08	5.31079e+07	1.4643e+07	1.79281e+06	765655
FWYAVRTAVINAASGRQTVDE	351	371	2	0	1177.6	6	19	10.2236	10.8884	1178.2	-0.189184	1						0.235401		8.12433e+07	1.16215e+08	5.40989e+07	2.22123e+07	8.29101e+06	2.57426e+06	1.03995e+06
FWYAVRTAVINAASGRQTVDE	351	371	3	0	785.401	6	19	10.2715	10.9833	785.773	-0.279467	1						0.128904		1.35982e+08	1.8696e+08	7.2812e+07	3.12326e+07	9.35456e+06	2.97258e+06	2.0215e+06
FWYAVRTAVINAASGRQTVDEALKDAQTGTD	351	381	3	0	1118.9	8	29	11.2835	12.1773	1119.56	0.0157092	1						0.0453627		1.5601e+08	2.79381e+08	2.6294e+08	1.79688e+08	9.02715e+07	3.89297e+07	1.40144e+07	5.34589e+06	1.13271e+06
FWYAVRTAVINAASGRQTVDEALKDAQTGTD	351	381	4	0	839.423	8	29	11.315	12.2121	839.911	-0.0166471	1						0.0483398		4.66007e+07	8.27899e+07	8.14434e+07	5.12767e+07	2.77547e+07	1.03739e+07	2.87737e+06	606779	1.06043e+06
WYAVRT	352	357	1	0	795.415	4	4	5.95793	6.26075	795.871	-0.0328884	1						0.0386913		5.74296e+08	2.46333e+08	6.16265e+07	1.14914e+07	761175
WYAVRT	352	357	2	0	398.211	4	4	5.94185	6.2764	398.452	-0.00854337	1						0.0150448		1.56998e+09	7.38353e+08	1.79869e+08	3.18865e+07	4.06911e+06
WYAVRTAVINA	352	362	1	0	1263.68	5	9	7.47645	7.75865	1264.29	-0.164147	1						0.215424		4.36334e+07	3.0308e+07	9.35864e+06	337164	109857	0
WYAVRTAVINA	352	362	2	0	632.346	5	9	7.47645	7.75865	632.752	0.042517	1						0.0483206		8.8808e+08	6.31423e+08	2.35866e+08	6.59472e+07	5.26688e+07	891057
WYAVRTAVINAASGRQ	352	367	2	0	881.971	6	14	7.82123	8.07378	882.415	-0.152873	1						0.0935974		3.20962e+07	3.30259e+07	1.49179e+07	3.62076e+06	117627	0	0
WYAVRTAVINAASGRQTVD	352	370	2	0	1039.54	6	17	7.93107	8.23098	1040.11	-0.0854212	1						0.0930684		4.64449e+07	5.3241e+07	3.10079e+07	1.1649e+07	2.87049e+06	486125	108678
WYAVRTAVINAASGRQTVD	352	370	3	0	693.364	6	17	7.93107	8.1839	693.75	-0.0611979	1						0.0550386		4.69961e+07	5.23973e+07	3.03854e+07	1.17637e+07	4.26585e+06	677126	33017.3
WYAVRTAVINAASGRQTVDE	352	371	2	0	1104.06	6	18	7.93107	8.29392	1104.71	0.0110397	1						0.0266797		6.10691e+08	7.04015e+08	4.62188e+08	2.05528e+08	7.58275e+07	2.41548e+07	6.35692e+06
WYAVRTAVINAASGRQTVDE	352	371	3	0	736.378	6	18	7.94678	8.26245	736.81	0.00553049	1						0.0145747		7.42988e+08	8.97781e+08	5.60341e+08	2.55248e+08	8.96709e+07	2.76919e+07	8.55141e+06
WYAVRTAVINAASGRQTVDEAL	352	373	2	0	1196.12	6	20	8.99962	9.28177	1196.76	-0.123736	1						0.195759		4.9582e+07	6.82795e+07	4.2054e+07	1.76051e+07	4.56615e+06	1.94835e+06	283307
WYAVRTAVINAASGRQTVDEAL	352	373	3	0	797.752	6	20	8.98385	9.20343	798.129	-0.270309	0.4						0.0295397		8.15091e+07	1.15525e+08	0	3.60691e+07	1.22685e+07	0	834562
WYAVRTAVINAASGRQTVDEALKDAQTGTD	352	381	3	0	1069.87	7	28	9.6116	9.93965	1070.49	0.0102652	1						0.0120791		1.04717e+09	1.85234e+09	1.65777e+09	1.01433e+09	4.88788e+08	2.07686e+08	7.54409e+07	2.51178e+07
WYAVRTAVINAASGRQTVDEALKDAQTGTD	352	381	4	0	802.656	7	28	9.6116	9.90827	803.117	-0.0122489	1						0.0217866		2.41411e+08	3.95081e+08	3.65692e+08	2.28827e+08	1.13338e+08	4.31207e+07	1.28454e+07	2.21087e+06
WYAVRTAVINAASGRQTVDEALKDAQTGTDYDIPTTENL	352	390	3	0	1418.7	9	36	10.4149	10.7145	1419.56	0.0941543	1						0.0769819		3.53186e+07	7.58033e+07	9.61829e+07	7.93283e+07	5.12691e+07	2.67246e+07	1.45314e+07	3.8455e+06	925021	3.24239e+06
WYAVRTAVINAASGRQTVDEALKDAQTGTDYDIPTTENL	352	390	4	0	1064.28	9	36	10.4782	10.7303	1064.93	0.132335	0.4						0.0912219		2.41623e+07	2.54354e+07	6.93602e+07	5.82325e+07	3.56389e+07	1.71635e+07	6.56573e+06	1.96747e+06	376198	0
YAVRTAVINA	353	362	1	0	1077.61	4	8	5.3162	5.62183	1078.15	-0.0859843	1						0.0973647		4.5955e+07	2.72517e+07	6.90458e+06	1.00928e+06	30318.4
YAVRTAVINA	353	362	2	0	539.306	4	8	5.30012	5.65388	539.612	-0.020071	0.5						0.0144246		4.74461e+08	2.81307e+08	8.73887e+07	2.01438e+07	3.09502e+06
YAVRTAVINAASGRQ	353	367	3	0	526.29	5	13	6.14983	6.29203	526.621	0.0865834	1						0.209353		8.15566e+06	6.55766e+06	2.75889e+06	502753	146933	933620
YAVRTAVINAASGRQTVD	353	370	2	0	946.503	6	16	6.33883	6.52735	947.13	0.166831	1						0.143039		7.56051e+07	7.9392e+07	3.84875e+07	1.61142e+07	3.27505e+06	300984	9.90909e+06
YAVRTAVINAASGRQTVD	353	370	3	0	631.338	6	16					-1
YAVRTAVINAASGRQTVDE	353	371	2	0	1011.02	6	17	6.57503	6.71915	1011.59	-0.0211584	1						0.0216371		2.38784e+08	2.50923e+08	1.41977e+08	5.55854e+07	1.86852e+07	4.65301e+06	1.09223e+06
YAVRTAVINAASGRQTVDE	353	371	3	0	674.352	6	17	6.59098	6.73513	674.694	-0.131283	1						0.0321842		1.68061e+08	1.45182e+08	7.50099e+07	3.08915e+07	9.12535e+06	2.81011e+06	517613
YAVRTAVINAASGRQTVDEA	353	372	3	0	698.031	6	18					0
YAVRTAVINAASGRQTVDEAL	353	373	2	0	1103.08	6	19	7.71167	7.97837	1103.65	-0.141047	1						0.135918		8.21536e+07	9.70358e+07	5.27944e+07	2.15655e+07	5.2561e+06	839172	0
YAVRTAVINAASGRQTVDEAL	353	373	3	0	735.726	6	19	7.71167	7.93107	736.06	-0.267071	0.4						0.0666512		8.87652e+07	1.05037e+08	1.6414e+07	2.60627e+07	6.8306e+06	0	0
YAVRTAVINAASGRQTVDEALKD	353	375	3	0	816.766	6	21	7.68032	7.85255	817.146	-0.268684	1						0.0992872		8.92353e+06	1.35692e+07	7.30869e+06	2.51458e+06	324404	0	0
YAVRTAVINAASGRQTVDEALKDAQTGTD	353	381	2	0	1511.27	7	27	8.66985	8.90468	1512.16	0.0744382	1						0.113705		5.55741e+07	9.32222e+07	8.34524e+07	4.41953e+07	1.9526e+07	8.91475e+06	3.96824e+06	2.70859e+06
YAVRTAVINAASGRQTVDEALKDAQTGTD	353	381	3	0	1007.85	7	27	8.66985	8.96803	1008.45	0.0833024	1						0.0383655		1.27684e+09	2.02886e+09	1.69909e+09	9.78179e+08	4.84557e+08	2.1794e+08	9.85952e+07	4.47038e+07
YAVRTAVINAASGRQTVDEALKDAQTGTD	353	381	4	0	756.136	7	27	8.66985	8.96803	756.58	0.0501771	1						0.0613165		2.03464e+08	3.31941e+08	2.75122e+08	1.59809e+08	7.79601e+07	3.19131e+07	1.32595e+07	3.81303e+06
YAVRTAVINAASGRQTVDEALKDAQTGTDYDIPTTENL	353	390	3	0	1356.68	9	35	9.6116	9.76768	1357.5	0.117902	1						0.0731182		3.79184e+07	8.68826e+07	1.02389e+08	7.5867e+07	4.82924e+07	2.31394e+07	1.16144e+07	5.29457e+06	2.16134e+06	2.63916e+06
YAVRTAVINAASGRQTVDEALKDAQTGTDYDIPTTENL	353	390	4	0	1017.76	9	35	9.6116	9.7365	1018.41	0.252194	1						0.056427		1.88578e+07	4.27324e+07	4.63947e+07	3.77621e+07	2.16363e+07	1.1054e+07	6.08903e+06	4.4879e+06	2.89282e+06	2.60127e+06
AVRTAVINAASGRQTVDE	354	371	3	0	619.997	6	16	6.67107	6.87747	620.301	-0.136341	1						0.07493		1.11338e+07	1.06407e+07	5.40766e+06	1.26507e+06	125361	18747.6	21050.8
VRTAVINAASGRQTVDE	355	371	2	0	893.974	6	15	4.45578	4.77285	894.443	-0.0682971	1						0.0879325		4.24065e+07	3.93186e+07	1.97378e+07	6.37103e+06	950940	0	0
VRTAVINAASGRQTVDEALKDAQTGTD	355	381	3	0	929.813	7	25	7.99427	8.26245	930.318	-0.0552004	1						0.0579627		6.0351e+07	8.76164e+07	6.35756e+07	3.54659e+07	1.41818e+07	3.9797e+06	572149	123120
AVINAASGRQ	358	367	2	0	493.773	4	8	3.57053	3.77638	493.999	-0.0965903	1						0.0569594		2.91881e+07	1.37269e+07	3.2439e+06	196750	27503
AVINAASGRQTVD	358	370	2	0	651.344	5	11	3.95132	4.18818	651.695	-0.0287573	1						0.0372701		1.14915e+08	7.69315e+07	2.81042e+07	7.49674e+06	1.00998e+06	0
AVINAASGRQTVDE	358	371	1	0	1430.72	5	12	4.12505	4.34535	1431.38	-0.145351	1						0.21247		4.15862e+07	3.03091e+07	9.67638e+06	1.45856e+06	53389.6	0
AVINAASGRQTVDE	358	371	2	0	715.865	5	12	4.10923	4.44002	716.262	-0.00636425	1						0.010611		1.95042e+09	1.3947e+09	5.7133e+08	1.73205e+08	4.32646e+07	9.75512e+06
AVINAASGRQTVDEA	358	372	2	0	751.384	5	13	4.55133	4.82028	751.735	-0.138212	1						0.0621146		3.28418e+07	2.36827e+07	8.92684e+06	1.83268e+06	27324.1	0
AVINAASGRQTVDEAL	358	373	2	0	807.926	5	14	6.60695	6.89317	808.377	-0.0122553	1						0.0382338		2.93295e+08	2.47461e+08	1.1065e+08	3.81652e+07	9.33678e+06	1.83524e+06
AVINAASGRQTVDEALKDAQTGTD	358	381	2	0	1216.11	6	22	8.15252	8.48242	1216.8	0.0164624	1						0.0237252		7.61398e+08	1.00193e+09	6.92198e+08	3.19989e+08	1.18108e+08	3.50741e+07	7.96283e+06
AVINAASGRQTVDEALKDAQTGTDYDIPTTENL	358	390	2	0	1739.35	8	30	9.50172	9.67412	1740.2	-0.2939	1						0.109767		9.16835e+06	2.24732e+07	2.10684e+07	1.19108e+07	3.37733e+06	441371	0	0	0
AVINAASGRQTVDEALKDAQTGTDYDIPTTENL	358	390	3	0	1159.9	8	30	9.47037	9.7365	1160.59	0.0589945	1						0.0380922		2.71756e+08	5.20449e+08	4.81201e+08	3.27746e+08	1.74762e+08	7.22963e+07	2.72661e+07	2.97356e+07	379474
AVINAASGRQTVDEALKDAQTGTDYDIPTTENL	358	390	4	0	870.18	8	30	9.50172	9.68973	870.647	-0.128685	1						0.0590355		1.31927e+07	2.46131e+07	2.3927e+07	1.55414e+07	6.64184e+06	2.51854e+06	413826	163019	0
INAASGRQTVDE	360	371	2	0	630.813	5	10	3.61812	3.87215	631.145	-0.0320314	1						0.0586699		5.06734e+07	3.67442e+07	1.02601e+07	3.11806e+06	65649.1	0
INAASGRQTVDEALKDAQTGTD	360	381	2	0	1131.05	6	20	7.68032	7.93107	1131.69	0.00494377	1						0.12765		4.5085e+07	5.38468e+07	3.18237e+07	1.47694e+07	4.64362e+06	1.36039e+06	888362
INAASGRQTVDEALKDAQTGTD	360	381	3	0	754.372	6	20	7.66462	7.97837	754.771	-0.0658426	1						0.0460431		8.0841e+07	9.25907e+07	5.58415e+07	2.56696e+07	6.60587e+06	776160	258967
INAASGRQTVDEALKDAQTGTDYDIPTTENL	360	390	3	0	1103.2	8	28	9.20343	9.32888	1103.86	0.0933439	1						0.148992		6.22817e+06	1.24141e+07	1.2078e+07	7.94024e+06	3.27797e+06	1.01558e+06	116512	376426	673282
ASGRQTVDE	363	371	2	0	481.731	4	7	3.31125	3.39618	481.93	-0.12181	1						0.124337		631070	240059	18801.9	7103.05	15995.1
ASGRQTVDEAL	363	373	2	0	573.791	5	9	4.89933	5.28395	574.051	-0.118438	1						0.112329		1.08869e+08	4.32781e+07	1.98627e+07	1.55377e+06	542207	70774.2
ASGRQTVDEALKDAQTGTD	363	381	2	0	981.972	6	17	6.76708	7.09842	982.515	-0.00340557	0.6						0.0134967		1.01179e+09	1.0063e+09	5.24747e+08	2.20805e+08	6.65554e+07	1.63657e+07	3.08822e+06
ASGRQTVDEALKDAQTGTD	363	381	3	0	654.984	6	17	6.76708	7.09842	655.343	-0.0124122	0.6						0.01746		4.67638e+08	4.62306e+08	2.52717e+08	9.75227e+07	2.99224e+07	6.24189e+06	396081
ASGRQTVDEALKDAQTGTDYDIPTTENL	363	390	3	0	1003.81	7	25	8.71662	8.92053	1004.47	0.245273	1						0.074619		1.06965e+08	1.79813e+08	1.77866e+08	8.36199e+07	4.02896e+07	6.15882e+07	3.11376e+06	231377
ALKDAQTGTD	372	381	1	0	1019.5	4	8	3.32808	3.36272	1019.66	-0.400959	0.4						1.39237e-13		204658	39909	0	0	0
ALKDAQTGTD	372	381	2	0	510.254	4	8	3.31125	3.52343	510.487	-0.0986624	1						0.169873		7.92533e+06	3.65554e+06	880198	127492	13671.7
ALKDAQTGTDYDIPTTENL	372	390	2	0	1033.5	6	16	7.25618	7.5861	1034.1	0.0151214	1						0.0238525		6.93433e+08	7.72816e+08	4.56419e+08	1.93465e+08	6.46219e+07	1.949e+07	5.47385e+06
ALKDAQTGTDYDIPTTENL	372	390	3	0	689.336	6	16	10.0339	10.0653	689.654	-0.236367	0.5						0.10297		2.05985e+06	2.15157e+06	942253	427758	0	0	0
LKDAQTGTD	373	381	2	0	474.735	4	7					-1
KDAQTGTDYDIPTTENL	374	390	2	0	941.439	6	14	6.95593	7.24042	941.964	-0.0300008	1						0.0642297		1.02029e+08	9.96701e+07	5.48784e+07	2.12644e+07	5.03741e+06	568248	0
YDIPTTE	382	388	1	0	838.383	4	4	5.25178	5.58912	838.823	-0.0514622	1						0.0632728		6.57748e+07	2.76827e+07	7.0527e+06	889656	0
YDIPTTEN	382	389	1	0	952.426	4	5	4.8835	5.25178	952.945	-0.0307422	1						0		1.83926e+08	9.09285e+07	2.67397e+07	4.35675e+06	253200
YDIPTTEN	382	389	2	0	476.717	4	5	4.94672	5.17057	476.848	-0.287813	1						0.113735		4.44179e+06	1.32743e+06	103940	0	0
YDIPTTENL	382	390	1	0	1065.51	4	6	7.28778	7.61748	1066.13	-0.00283967	1						0.0126585		3.64694e+09	2.15559e+09	6.77115e+08	1.63681e+08	3.06067e+07
YDIPTTENL	382	390	2	0	533.259	4	6	7.28778	7.61748	533.567	-0.00682408	1						0.00876246		2.28192e+09	1.29661e+09	4.20091e+08	1.03447e+08	2.09391e+07
LYFQGHM	390	396	2	0	448.21	5	5	7.17738	7.41388	448.426	-0.192293	1						0.1754		1.48147e+07	7.07599e+06	1.11112e+06	18118.8	124552	24827.1
YFQGHM	391	396	1	0	782.329	4	4	5.25178	5.63795	782.818	-0.0582258	0.5						0		9.47698e+07	4.08957e+07	1.21894e+07	2.56634e+06	81441.7
YFQGHM	391	396	2	0	391.668	4	4	5.28395	5.62183	391.885	-0.112379	1						0.0174341		2.4796e+08	1.04745e+08	2.42339e+07	3.73342e+06	124520
YFQGHMASM	391	399	1	0	1071.44	5	7	6.35445	6.62293	1072.1	-0.118107	1						0.144146		6.23057e+07	3.60631e+07	1.46399e+07	3.68053e+06	248466	0
YFQGHMASMTGGQQMGRGSA	391	410	2	0	1051.45	7	18	6.10192	6.32325	1052.16	-0.00882927	1						0.0237239		3.04513e+08	3.371e+08	2.3991e+08	1.23987e+08	5.29907e+07	1.77722e+07	4.48327e+06	784034
YFQGHMASMTGGQQMGRGSA	391	410	3	0	701.305	7	18	6.10192	6.33883	701.78	0.00386135	1						0.0123938		5.99156e+08	6.67954e+08	4.79705e+08	2.43615e+08	1.05644e+08	3.76414e+07	9.89903e+06	2.7784e+06
YFQGHMASMTGGQQMGRGSAA	391	411	2	0	1086.97	7	19	6.10192	6.32325	1087.69	-0.0306364	1						0.040704		1.82598e+08	2.09968e+08	1.50466e+08	8.12584e+07	3.27626e+07	1.02367e+07	2.90448e+06	241223
YFQGHMASMTGGQQMGRGSAA	391	411	3	0	724.984	7	19	6.10192	6.32325	725.466	-0.0164653	1						0.0257596		4.1976e+08	4.82613e+08	3.44073e+08	1.87225e+08	7.87006e+07	2.46648e+07	7.00993e+06	1.96933e+06
YFQGHMASMTGGQQMGRGSAAL	391	412	2	0	1143.51	7	20	7.09842	7.38253	1144.26	-0.0400757	1						0.0426911		2.0595e+08	2.44663e+08	1.92747e+08	1.01597e+08	4.20267e+07	1.4751e+07	3.17752e+06	566582
YFQGHMASMTGGQQMGRGSAAL	391	412	3	0	762.679	7	20	7.13008	7.39822	763.191	0.00127713	1						0.0163725		5.41952e+08	6.52031e+08	5.06115e+08	2.77595e+08	1.20455e+08	4.52671e+07	1.29166e+07	3.33041e+06
YFQGHMASMTGGQQMGRGSAALSGGGGGGAEPGQA	391	425	2	0	1634.72	8	32	6.67107	6.90885	1635.67	-0.172164	1						0.137757		1.07517e+07	1.95084e+07	1.95502e+07	1.37767e+07	6.48495e+06	2.05957e+06	151025	0	0
YFQGHMASMTGGQQMGRGSAALSGGGGGGAEPGQA	391	425	3	0	1090.15	8	32	6.67107	7.0032	1090.84	0.00757456	1						0.0184668		3.60048e+08	6.06363e+08	5.89612e+08	4.10583e+08	2.34896e+08	1.11242e+08	4.50106e+07	1.69123e+07	4.56496e+06
YFQGHMASMTGGQQMGRGSAALSGGGGGGAEPGQA	391	425	4	0	817.863	8	32					0
YFQGHMASMTGGQQMGRGSAALSGGGGGGAEPGQAL	391	426	3	0	1127.84	8	33	7.33528	7.75865	1128.57	0.0220039	1						0.0109989		2.29872e+09	4.05766e+09	4.04065e+09	2.91588e+09	1.70054e+09	8.41796e+08	3.65005e+08	1.42093e+08	5.16705e+07
YFQGHMASMTGGQQMGRGSAALSGGGGGGAEPGQAL	391	426	4	0	846.134	8	33	7.33528	7.68032	846.674	0.00967496	1						0.0338472		1.12955e+08	2.04658e+08	2.08331e+08	1.52038e+08	8.88364e+07	4.23568e+07	1.79321e+07	4.52286e+06	754591
YFQGHMASMTGGQQMGRGSAALSGGGGGGAEPGQALF	391	427	3	0	1176.87	9	34	8.62305	9.03105	1177.63	0.0185132	1						0.0168686		6.13123e+08	1.16727e+09	1.24244e+09	9.46182e+08	5.58108e+08	2.81279e+08	1.2417e+08	4.76881e+07	1.45511e+07	3.25004e+06
YFQGHMASMTGGQQMGRGSAALSGGGGGGAEPGQALF	391	427	4	0	882.901	9	34	8.63867	8.9522	883.443	-0.0955176	1						0.0683329		3.4351e+07	6.71166e+07	7.39709e+07	5.52007e+07	3.18841e+07	1.4544e+07	3.97252e+06	362963	0	0
YFQGHMASMTGGQQMGRGSAALSGGGGGGAEPGQALFNG	391	429	3	0	1233.89	9	36	8.23098	8.59182	1234.67	0.00876015	1						0.0492175		2.92707e+08	6.04399e+08	6.2997e+08	5.17443e+08	3.16412e+08	1.66517e+08	7.30565e+07	2.456e+07	6.4365e+06	1.30678e+06
YFQGHMASMTGGQQMGRGSAALSGGGGGGAEPGQALFNG	391	429	4	0	925.668	9	36	8.23098	8.51368	926.242	-0.0519164	1						0.0613026		2.33081e+07	4.6862e+07	5.17284e+07	3.90362e+07	2.42664e+07	1.21307e+07	5.23615e+06	1.10333e+06	373036	0
HMASMTGGQQMGRGSAALSGGGGGGAEPGQAL	395	426	3	0	962.773	8	29	6.29203	6.57503	963.347	-0.108898	1						0.0575562		3.06291e+07	4.69839e+07	4.18378e+07	2.5858e+07	1.29046e+07	3.52651e+06	88284.4	0	0
ASMTGGQQMGRGSAALSGGGGGGAEPGQAL	397	426	2	0	1309.61	7	27	6.1179	6.37007	1310.33	-0.149091	1						0.115635		3.20291e+07	4.02054e+07	3.25948e+07	1.64594e+07	5.98657e+06	1.24567e+06	195632	0
ASMTGGQQMGRGSAALSGGGGGGAEPGQAL	397	426	3	0	873.406	7	27	6.1179	6.37007	873.915	-0.0738624	1						0.0659035		3.33798e+07	4.59231e+07	3.60933e+07	1.84502e+07	7.87453e+06	1.77751e+06	386697	487989
TGGQQMGRGSAA	400	411	2	0	560.762	5	10	3.32808	3.37953	560.972	-0.257742	1						0.0954698		1.20699e+06	579776	106118	0	0	0
TGGQQMGRGSAAL	400	412	2	0	617.304	5	11	4.20388	4.47162	617.701	0.0424262	1						0.130469		2.73319e+07	2.20388e+07	9.52526e+06	2.05406e+06	295227	0
TGGQQMGRGSAALSGGGGGGAEPGQA	400	425	3	0	739.342	6	23	4.298	4.36112	739.72	-0.154788	0.4						0.189703		814875	1.45642e+06	608876	228121	54739.6	0	0
TGGQQMGRGSAALSGGGGGGAEPGQAL	400	426	2	0	1165.05	7	24	5.5567	5.95793	1165.72	-0.0212526	1						0.0406445		1.08234e+08	1.27461e+08	8.45871e+07	4.23685e+07	1.65897e+07	4.54637e+06	423767	86775.4
TGGQQMGRGSAALSGGGGGGAEPGQAL	400	426	3	0	777.036	7	24	5.63795	5.94185	777.466	-0.0797145	1						0.0498757		3.20617e+07	3.83451e+07	2.46535e+07	1.22018e+07	3.26905e+06	1.0689e+06	134977	4282.76
TGGQQMGRGSAALSGGGGGGAEPGQALF	400	427	3	0	826.059	7	25	7.55473	7.75865	826.501	-0.149325	1						0.0719294		1.65401e+07	2.25134e+07	1.59991e+07	7.62183e+06	2.03073e+06	0	0	0
MGRGSAALSGGGGGGAEPGQAL	405	426	2	0	929.447	6	19	7.28778	7.66462	930.075	0.146752	1						0.0779267		2.02047e+08	2.02141e+08	1.15866e+08	5.28611e+07	1.72786e+07	3.55505e+06	1.34508e+07
ALSGGGGGGAEPGQAL	411	426	2	0	649.82	5	13	4.83603	5.39603	650.156	-0.0595599	1						0.0488318		2.77231e+08	1.73716e+08	6.58153e+07	1.49975e+07	1.25049e+06	236333
ALSGGGGGGAEPGQALF	411	427	2	0	723.355	5	14	7.71167	8.02617	723.728	-0.0906058	1						0.0669331		1.21243e+08	8.716e+07	3.50257e+07	8.77083e+06	1.24137e+06	0
ALSGGGGGGAEPGQALFNG	411	429	2	0	808.887	5	16	7.03478	7.39822	809.307	-0.0852026	1						0.0938735		7.02574e+07	6.02436e+07	2.58811e+07	7.47613e+06	792112	47020.8
LSGGGGGGAEPGQAL	412	426	2	0	614.302	5	12	4.51947	5.09	614.629	-0.0360628	1						0.055617		1.63293e+08	1.02787e+08	3.71777e+07	7.55977e+06	639402	121992
SGGGGGGAEPGQAL	413	426	2	0	557.76	4	11	4.09337	4.56737	558.042	-0.0479783	1						0.0575672		1.10359e+08	6.09073e+07	1.91581e+07	2.38484e+06	572843
SGGGGGGAEPGQALFNG	413	429	2	0	716.826	5	14	6.55917	6.86177	717.204	-0.0552028	1						0.0859431		4.84411e+07	3.66129e+07	1.41457e+07	3.69441e+06	348188	103130
FNGDMEPEAGAGAGAAASS	427	445	2	0	855.357	6	16	5.12205	5.73322	855.859	-0.032436	1						0.0509681		1.7238e+08	1.44442e+08	7.94716e+07	3.07242e+07	8.28218e+06	1.57704e+06	143449
FNGDMEPEAGAGAGAAASSAADPAIPEEVW	427	456	3	0	963.427	7	25	9.62723	9.86132	963.927	-0.256011	0.4						0.109292		1.73883e+07	4.10695e+07	2.27155e+07	1.24902e+07	4.63722e+06	950776	87432.3	116305
FNGDMEPEAGAGAGAAASSAADPAIPEEVWNIKQ	427	460	3	0	1124.52	8	29	8.98385	9.31317	1125.19	-0.022921	1						0.0523091		6.83962e+07	1.29914e+08	1.24268e+08	8.71235e+07	5.2346e+07	1.72934e+07	5.69771e+06	754196	335091
FNGDMEPEAGAGAGAAASSAADPAIPEEVWNIKQM	427	461	3	0	1168.2	8	30	9.8926	10.2396	1168.9	-0.076532	1						0.0994354		2.23867e+07	4.62954e+07	4.70254e+07	3.42805e+07	2.16772e+07	7.33062e+06	972199	1.24448e+06	0
FNGDMEPEAGAGAGAAASSAADPAIPEEVWNIKQMIKLTQEHIEAL	427	472	4	0	1195.33	10	41	13.4446	13.8329	1196.05	-0.0733533	1						0.0427498		1.84721e+07	6.00112e+07	8.21808e+07	6.92394e+07	5.29793e+07	3.40117e+07	1.76237e+07	6.69766e+06	1.79933e+06	577592	199828
NGDMEPEAGAGAGAAASSAADPAIPEEVWNIKQ	428	460	3	0	1075.5	8	28	8.63867	8.92053	1076.07	-0.211841	1						0.091566		1.88525e+07	3.33827e+07	3.21891e+07	1.79594e+07	7.52463e+06	1.64191e+06	84847.4	235620	0
DMEPEAGAGAGAAASSAADPAIPEEVWNIKQ	430	460	3	0	1018.48	8	26	8.74782	9.01533	1019.02	-0.225244	1						0.0925342		2.19107e+07	3.64511e+07	3.4388e+07	1.99245e+07	5.57692e+06	712457	112566	0	124952
AADPAIPEEVWNIKQMIKLTQEHIEAL	446	472	3	0	1029.88	8	23	13.4617	13.8989	1030.49	-0.0986625	1						0.0779082		2.21583e+07	3.9572e+07	3.78667e+07	2.19493e+07	1.00153e+07	3.36193e+06	929772	287907	262769
AADPAIPEEVWNIKQMIKLTQEHIEAL	446	472	4	0	772.66	8	23	13.4955	13.8329	773.1	-0.161056	1						0.0539844		1.00865e+07	1.71659e+07	1.47271e+07	8.90641e+06	4.38486e+06	1.43548e+06	222327	61075.9	21994
NIKQMIKLTQEHIEAL	457	472	2	0	955.032	6	14	11.5533	12.2296	955.613	-0.0360301	1						0.0485638		1.06022e+08	1.0609e+08	6.5673e+07	2.69447e+07	8.55562e+06	2.08302e+06	361396
NIKQMIKLTQEHIEAL	457	472	3	0	637.024	6	14	11.5533	12.265	637.407	-0.0461102	1						0.0244373		1.40675e+08	1.46444e+08	8.35769e+07	3.55315e+07	1.16998e+07	2.76794e+06	286436
NIKQMIKLTQEHIEALL	457	473	3	0	674.719	6	15	13.6876	14.2219	675.091	-0.151884	1						0.0672919		1.68555e+07	1.94586e+07	1.17344e+07	4.12617e+06	805525	108287	11598.8
MIKLTQE	461	467	2	0	431.739	4	5	5.09	5.4281	431.963	-0.121122	1						0.0329829		7.32831e+07	3.14409e+07	8.43043e+06	808844	46498.3
MIKLTQEHIEAL	461	472	3	0	475.931	5	10	7.61748	7.96257	476.205	-0.0889379	1						0.0315608		1.72887e+08	1.27364e+08	5.86731e+07	1.81077e+07	2.93985e+06	179150
TQEHIEAL	465	472	2	0	470.74	4	6	5.2194	5.58912	470.983	-0.0533453	1						0.0272503		9.08154e+07	4.11882e+07	1.1387e+07	2.06995e+06	48721.2
LLDKFGGEHNPPSIYL	472	487	2	0	900.47	6	12	8.56058	8.70102	900.834	-0.370187	0.4						0.148939		8.57191e+06	8.19488e+06	1.64875e+06	0	88828.7	0	296750
LDKFGGEHNPPSI	473	485	2	0	705.854	5	9	5.81305	6.10192	706.305	0.0645907	1						0.10868		7.28671e+07	5.68983e+07	2.41476e+07	7.04727e+06	2.08145e+06	2.85692e+06
LDKFGGEHNPPSI	473	485	3	0	470.905	5	9	5.79702	6.1338	471.162	-0.0667283	1						0.058699		2.62101e+07	2.0872e+07	8.02806e+06	1.90457e+06	276972	45479.1
LDKFGGEHNPPSIY	473	486	2	0	787.386	5	10	6.29203	6.65497	787.868	0.0174685	1						0.034945		4.95391e+08	4.40981e+08	2.04933e+08	7.31379e+07	2.2123e+07	7.12017e+06
LDKFGGEHNPPSIY	473	486	3	0	525.26	5	10	6.30763	6.6871	525.572	-0.0090735	1						0.0293229		2.32403e+08	1.96945e+08	9.70401e+07	3.2672e+07	8.44516e+06	1.76255e+06
LDKFGGEHNPPSIYL	473	487	3	0	562.954	5	11	7.80558	8.1839	563.289	-0.015195	1						0.0390883		1.65944e+08	1.54787e+08	7.91058e+07	2.60779e+07	8.815e+06	2.08051e+06
LDKFGGEHNPPSIYLEA	473	489	2	0	943.968	6	13	7.5234	7.80558	944.538	0.00618	1						0.0339914		2.13211e+08	2.18183e+08	1.25656e+08	5.0921e+07	1.66684e+07	5.39253e+06	155881
LDKFGGEHNPPSIYLEA	473	489	3	0	629.648	6	13	7.5234	7.86823	630.017	-0.026472	1						0.028389		2.83415e+08	2.93486e+08	1.59481e+08	6.30026e+07	1.96445e+07	4.83818e+06	1.24762e+06
DKFGGEHNPPSIY	474	486	2	0	730.844	5	9	5.84513	6.21357	731.285	0.00988876	1						0.0513894		1.02861e+08	8.09406e+07	3.68083e+07	1.29606e+07	3.14694e+06	555634
EAYEEYTSKL	488	497	2	0	616.788	5	8	6.95593	7.20888	617.124	-0.0590759	1						0.0484063		1.00003e+08	6.4055e+07	2.35669e+07	5.28094e+06	437444	149753
EAYEEYTSKLDALQQREQQL	488	507	3	0	814.731	7	18	8.60743	8.71662	815.382	0.533399	0.4						0.0815492		3.01753e+07	3.65326e+07	2.5749e+07	1.17289e+07	3.227e+06	666919	1.74838e+07	35960.9
YEEYTSKL	490	497	1	0	1032.49	4	6	5.76507	6.07	1033.05	-0.0560193	1						0.0938687		8.56726e+07	4.51961e+07	1.37203e+07	2.72296e+06	383178
YEEYTSKL	490	497	2	0	516.748	4	6	5.7491	6.08593	517.05	-0.0116166	1						0.0185848		5.89821e+08	3.23595e+08	1.01295e+08	2.59836e+07	6.49587e+06
YEEYTSKLDALQQREQQL	490	507	2	0	1121.55	6	16	7.78995	8.07378	1122.18	-0.0607197	1						0.0382501		1.27846e+08	1.56628e+08	9.79556e+07	4.31029e+07	1.33419e+07	2.3316e+06	89497.1
YEEYTSKLDALQQREQQL	490	507	3	0	748.038	6	16	7.78995	8.08963	748.471	-0.00493768	1						0.0206026		3.87093e+08	4.68001e+08	3.06848e+08	1.38147e+08	4.64691e+07	1.37633e+07	2.59115e+06
YEEYTSKLDALQQREQQLL	490	508	3	0	785.732	6	17	8.90468	9.18778	786.181	-0.0327293	1						0.0320924		1.48753e+08	1.88492e+08	1.29269e+08	5.9807e+07	2.12993e+07	5.41527e+06	613539
YEEYTSKLDALQQREQQLLESLGNGTD	490	516	3	0	1043.51	7	25	10.683	11.0309	1044.08	-0.068565	1						0.0544786		3.78575e+07	6.55968e+07	5.65027e+07	3.37792e+07	1.55059e+07	4.57577e+06	1.04078e+06	120895
YEEYTSKLDALQQREQQLLESLGNGTDF	490	517	3	0	1092.53	8	26	11.686	12.0218	1093.16	-0.0267931	1						0.0204127		6.06425e+07	1.06815e+08	1.00636e+08	6.26204e+07	3.13829e+07	1.24551e+07	4.06267e+06	847623	119771
YTSKLDALQQREQQL	493	507	2	0	910.979	6	13	6.79878	7.05067	911.418	-0.175895	1						0.0770534		3.08517e+07	2.82442e+07	1.55263e+07	2.42684e+06	152438	97442	0
YTSKLDALQQREQQL	493	507	3	0	607.655	6	13	6.79878	7.08248	607.969	-0.111624	1						0.0440889		3.67022e+07	3.65619e+07	1.82711e+07	5.44049e+06	466150	64147.1	0
YTSKLDALQQREQQLLESLGNGTDF	493	517	3	0	952.145	7	23	11.3779	11.6355	952.698	-0.00169119	1						0.0750894		1.22894e+07	1.92131e+07	1.60068e+07	8.62235e+06	3.56038e+06	1.60852e+06	346052	86806.8
DALQQREQQL	498	507	1	0	1228.63	5	8	5.57297	5.84513	1229.23	-0.0890776	1						0.1345		3.37028e+07	1.98983e+07	5.81856e+06	1.62299e+06	33776.9	0
DALQQREQQL	498	507	2	0	614.818	5	8	5.5567	5.87735	615.162	-0.00117827	1						0.0139533		7.03215e+08	4.50713e+08	1.554e+08	4.26e+07	9.43845e+06	1.5363e+06
DALQQREQQLL	498	508	2	0	671.36	5	9	7.33528	7.64892	671.761	0.0397559	0.5						0.063056		2.20416e+08	1.4672e+08	5.81058e+07	1.87168e+07	5.17049e+06	4.65763e+06
DALQQREQQLLESLGNGTDF	498	517	2	0	1131.55	6	18	11.441	11.7699	1132.2	-0.000342526	1						0.063997		3.58401e+07	4.20318e+07	2.75287e+07	1.20796e+07	4.66296e+06	725404	611682
DALQQREQQLLESLGNGTDF	498	517	3	0	754.705	6	18	11.4887	11.7195	755.085	-0.153317	1						0.0691584		4.01019e+06	4.52244e+06	2.96852e+06	1.09808e+06	163738	28284.1	0
LESLGNGTD	508	516	1	0	905.421	4	7	4.14085	4.44002	905.943	0.0231432	1						0.218485		1.41486e+08	6.04516e+07	2.44373e+07	3.24194e+06	126951
LESLGNGTDF	508	517	1	0	1052.49	4	8	7.33528	7.63318	1053.06	-0.0298581	1						0.327488		3.9243e+08	2.07983e+08	6.67363e+07	1.50198e+07	1.23814e+06
LESLGNGTDF	508	517	2	0	526.748	4	8	7.33528	7.64892	527.017	-0.0680848	1						0.0668653		8.9902e+07	4.7618e+07	1.44605e+07	1.85896e+06	42676.1
ESLGNGTDF	509	517	1	0	939.405	4	7	6.37007	6.70312	939.921	-0.016148	1						0.0765194		2.27825e+08	1.04922e+08	3.13307e+07	6.95835e+06	639896
FSVSSS	517	522	1	0	613.283	4	4	4.03008	4.23527	613.52	-0.114026	1						0.232295		1.73006e+07	3.86158e+06	128083	0	240535
FSVSSSASM	517	525	1	0	902.392	5	7	5.84513	6.49568	903.126	0.148138	1						0.165877		1.74681e+09	7.9927e+08	5.54634e+08	1.30166e+08	1.67276e+07	2.07467e+06
SVSSSASMD	518	526	1	0	870.351	4	7	3.52343	3.8562	870.759	-0.125865	1						0.166614		6.61129e+07	2.44377e+07	6.3684e+06	806751	45412.4
SVSSSASMDTVTSSSSSSL	518	536	2	0	903.899	6	17					-1
SSSASMDTVTSSSSSSLSV	520	538	2	0	903.899	6	17					-1
DTVTSSSSSSL	526	536	1	0	1070.48	4	9	3.96703	4.34535	1071.07	0.00882149	1						0.0153242		4.29305e+09	2.28284e+09	7.02702e+08	1.77739e+08	3.74346e+07
DTVTSSSSSSL	526	536	2	0	535.746	4	9	4.01435	4.34535	536.024	-0.0214746	1						0.087297		1.58748e+08	7.88077e+07	2.49009e+07	6.06636e+06	498585
DTVTSSSSSSLSVLPSSL	526	543	2	0	877.439	6	15	8.23098	8.30965	877.84	-0.187554	1						0.0973642		1.12267e+07	8.65097e+06	3.87536e+06	951741	158081	0	0
TVTSSSSSSL	527	536	1	0	955.458	4	8	3.82432	4.12505	955.96	-0.0154244	1						0.0372757		5.18444e+08	2.30887e+08	6.75305e+07	1.43911e+07	2.00763e+06
SVLPSS	537	542	1	0	589.319	3	3	3.9355	4.18818	589.545	-0.106643	1						0.160953		2.54729e+07	6.0791e+06	426906	94392.6
SVLPSSL	537	543	1	0	702.403	4	4	6.71915	7.05067	702.815	0.00200536	1						0.010056		9.60954e+09	3.5842e+09	8.64732e+08	1.48867e+08	1.88082e+07
SVLPSSL	537	543	2	0	351.705	4	4	6.71915	6.95593	351.829	-0.162294	1						0.0935128		1.23059e+07	3.64959e+06	138009	14834.7	0
SVFQNPTD	544	551	1	0	907.416	4	5	4.99423	5.47605	907.94	4.53821e-05	1						0.0387955		8.39333e+08	4.07359e+08	1.15069e+08	2.59545e+07	2.72276e+06
SVFQNPTD	544	551	2	0	454.211	4	5	5.026	5.44403	454.44	-0.0670617	0.5						0.0765682		3.62053e+07	1.67214e+07	3.96887e+06	473019	14284.6
SVFQNPTDV	544	552	2	0	503.746	4	6	8.59182	8.63867	504.124	0.169809	0.4						0.45779		1.3842e+06	116262	717357	53318.2	0
SVFQNPTDVARSNPKSPQKPIV	544	565	2	0	1205.15	6	16	6.10192	6.38568	1205.81	-0.0970154	1						0.0912764		3.6564e+07	5.87015e+07	3.37585e+07	1.77793e+07	4.28253e+06	415291	0
SVFQNPTDVARSNPKSPQKPIV	544	565	3	0	803.768	6	16	6.10192	6.38568	804.229	-0.0283541	1						0.0200334		3.15719e+08	4.14412e+08	2.86448e+08	1.34384e+08	5.24053e+07	1.31941e+07	2.85938e+06
FQNPTD	546	551	1	0	721.315	4	3	3.84025	4.04598	721.709	-0.0233867	1						0.0944098		5.1505e+07	1.84786e+07	3.84476e+06	1.07623e+06	0
FQNPTDVARSNPKSPQKPIV	546	565	3	0	741.734	6	14	5.44403	5.6698	742.138	-0.0964927	1						0.0629777		2.16107e+07	2.59467e+07	1.61123e+07	6.68334e+06	1.99894e+06	289488	0
VARSNPKSPQKPIV	552	565	3	0	507.635	5	9	3.76055	3.79233	507.91	-0.0659247	1						0.0132955		6.72068e+06	5.73774e+06	2.28476e+06	742886	60214.6	0
GVTVRDSLKKALM	582	594	2	0	709.413	5	11	6.78298	7.13008	709.851	-0.0170999	1						0.0160721		1.52946e+09	1.12523e+09	5.36693e+08	1.78222e+08	5.09822e+07	1.18975e+07
GVTVRDSLKKALM	582	594	3	0	473.278	5	11	6.78298	7.13008	473.562	-0.041362	1						0.0181941		7.70639e+08	5.75512e+08	2.58014e+08	8.2166e+07	2.3825e+07	4.42089e+06
GVTVRDSLKKALMM	582	595	2	0	774.934	6	12	8.30965	8.60743	775.423	-0.0651704	1						0.0574143		1.83823e+08	1.5153e+08	7.94542e+07	3.14387e+07	7.68643e+06	1.85634e+06	0
TVRDSLKKALM	584	594	2	0	631.368	5	9	6.21357	6.52735	631.748	-0.0432559	1						0.0186716		6.88781e+08	4.46588e+08	1.86287e+08	5.88528e+07	1.3861e+07	663911
TVRDSLKKALM	584	594	3	0	421.248	5	9	6.21357	6.52735	421.487	-0.0854395	1						0.0263174		2.21908e+08	1.49109e+08	5.83725e+07	1.5507e+07	1.53731e+06	38152.8
TVRDSLKKALMM	584	595	2	0	696.889	6	10	7.82123	8.12112	697.307	-0.115641	1						0.0766437		8.54092e+07	6.33777e+07	2.96273e+07	9.11199e+06	1.85572e+06	117238	0
TVRDSLKKALMM	584	595	3	0	464.928	6	10	7.83688	8.12112	465.189	-0.169248	1						0.0755693		3.39215e+07	2.44091e+07	1.03909e+07	3.27859e+06	331635	19609.6	0
VRDSLKKALM	585	594	2	0	580.845	5	8	5.12205	5.49213	581.201	-0.0341802	1						0.0142438		6.57151e+08	4.03169e+08	1.59813e+08	4.50108e+07	1.0515e+07	1.28968e+06
VRDSLKKALM	585	594	3	0	387.566	5	8	5.12205	5.5082	387.787	-0.08201	1						0.966041		1.78723e+08	1.06173e+08	3.91458e+07	1.02964e+07	1.55283e+06	191249
VRDSLKKALMM	585	595	2	0	646.365	6	9	6.63895	6.87747	646.787	-0.0529969	1						0.127802		6.95865e+07	4.65337e+07	1.14071e+07	1.17222e+07	2.69629e+06	853542	88093.8
VRDSLKKALMM	585	595	3	0	431.246	6	9	6.63895	6.89317	431.5	-0.133626	0.5						0.0964675		2.86387e+07	1.7638e+07	6.71719e+06	3.10621e+06	607076	67775.9	0
SLKKALM	588	594	2	0	395.746	4	5	4.34535	4.678	395.94	-0.149465	1						0.0535372		9.15227e+07	3.55866e+07	7.36535e+06	571010	0
KKALMMRGLIPE	590	601	2	0	693.902	6	9	3.8562	3.87215	694.593	0.417369	0.4						0.153684		597944	343243	334033	204306	101913	40990.4	0
KKALMMRGLIPE	590	601	3	0	462.937	6	9	3.8562	3.9197	463.245	-0.0401945	1						0.0813535		6.05498e+06	4.21642e+06	2.41974e+06	826590	304946	0	0
AVYRIQDGEKKPIGWD	604	619	3	0	625.663	6	13	6.44835	6.86177	626.024	-0.0418417	1						0.0489944		1.00554e+08	1.03036e+08	5.86816e+07	2.22161e+07	5.52094e+06	842215	34143.3
AVYRIQDGEKKPIGWDTD	604	621	3	0	697.688	6	15	6.49568	6.76708	698.105	0.0104627	1						0.0106866		3.71307e+08	4.21557e+08	2.65009e+08	1.10386e+08	4.04197e+07	1.15126e+07	3.49574e+06
AVYRIQDGEKKPIGWDTDISW	604	624	3	0	826.42	7	18	9.20343	9.43895	826.913	-0.0145992	1						0.025708		1.10418e+08	1.61388e+08	1.12353e+08	5.44594e+07	2.35998e+07	6.13852e+06	2.91141e+06	404275
AVYRIQDGEKKPIGWDTDISWL	604	625	3	0	864.115	7	19	10.3514	10.7145	864.624	-0.0385166	1						0.0525867		8.81758e+07	1.20415e+08	9.52439e+07	4.82894e+07	1.9074e+07	6.43103e+06	1.59637e+06	668493
AVYRIQDGEKKPIGWDTDISWL	604	625	4	0	648.338	7	19	10.3354	10.683	648.69	-0.158638	1						0.109665		1.26103e+07	1.93598e+07	1.40141e+07	6.2762e+06	2.11453e+06	337295	87632.3	0
AVYRIQDGEKKPIGWDTDISWLTGEEL	604	630	2	0	1560.29	7	24	11.126	11.4728	1561.17	-0.0974376	1						0.114065		3.32984e+07	5.91804e+07	5.47528e+07	3.66068e+07	1.33167e+07	3.40654e+06	689517	280311
AVYRIQDGEKKPIGWDTDISWLTGEEL	604	630	3	0	1040.53	7	24	11.0785	11.4887	1041.15	0.0128245	1						0.0159116		4.72931e+08	8.13337e+08	7.40604e+08	4.62465e+08	2.28701e+08	9.02484e+07	3.34027e+07	1.32663e+07
AVYRIQDGEKKPIGWDTDISWLTGEEL	604	630	4	0	780.648	7	24	11.0785	11.5371	781.111	-0.0088041	1						0.0263652		1.47588e+08	2.51784e+08	2.26959e+08	1.48048e+08	6.85293e+07	2.59337e+07	9.87284e+06	2.36222e+06
VYRIQDGEKKPIGWD	605	619	3	0	601.984	6	12	6.43265	6.79878	602.339	-0.0183136	1						0.0312925		2.0634e+08	2.03783e+08	1.09675e+08	4.15825e+07	1.25024e+07	2.52285e+06	195045
VYRIQDGEKKPIGWD	605	619	4	0	451.74	6	12					-1
VYRIQDGEKKPIGWDTD	605	621	2	0	1010.51	6	14	6.2764	6.47987	1011.12	0.0259464	1						0.210555		2.42951e+08	3.40608e+08	1.92224e+08	7.63289e+07	2.01056e+07	6.36801e+06	1.1099e+06
VYRIQDGEKKPIGWDTD	605	621	3	0	674.009	6	14	6.2764	6.70312	674.464	0.16615	1						0.0941872		9.71958e+08	1.60925e+09	9.87579e+08	4.2975e+08	1.3159e+08	4.28e+07	1.26463e+07
VYRIQDGEKKPIGWDTD	605	621	4	0	505.759	6	14	6.2764	6.65497	506.051	-0.0307557	1						0.0679976		8.17473e+07	7.89256e+07	5.34459e+07	1.98294e+07	6.50284e+06	2.10834e+06	58325.4
VYRIQDGEKKPIGWDTDISW	605	624	2	0	1203.61	7	17	9.20343	9.47037	1204.31	-0.0522175	1						0.124366		5.48925e+07	7.29158e+07	5.218e+07	2.36088e+07	5.9595e+06	1.56167e+06	1.18006e+06	1.66874e+06
VYRIQDGEKKPIGWDTDISW	605	624	3	0	802.741	7	17	9.17215	9.53312	803.22	-0.0152305	1						0.0274867		3.77277e+08	5.05633e+08	3.56618e+08	1.75277e+08	6.69291e+07	2.12028e+07	5.59498e+06	1.47845e+06
VYRIQDGEKKPIGWDTDISW	605	624	4	0	602.308	7	17	9.20343	9.45465	602.642	-0.115041	1						0.038511		4.32989e+07	5.66442e+07	3.95696e+07	1.82015e+07	5.83727e+06	976385	44967.8	73069.4
VYRIQDGEKKPIGWDTDISWL	605	625	2	0	1260.15	7	18	10.3354	10.683	1260.68	-0.462852	0.4						0.131982		3.10325e+07	4.73231e+07	2.40402e+07	3.91268e+06	282266	137164	831439	0
VYRIQDGEKKPIGWDTDISWL	605	625	3	0	840.436	7	18	10.3354	10.7145	840.942	-0.00611367	1						0.0239775		2.44999e+08	3.55204e+08	2.68762e+08	1.33442e+08	5.48867e+07	1.68806e+07	5.34897e+06	1.07714e+06
VYRIQDGEKKPIGWDTDISWLTG	605	627	3	0	893.126	7	20	10.2556	10.5256	893.603	-0.177471	1						0.112097		1.68086e+07	2.21197e+07	1.66421e+07	8.40805e+06	2.5869e+06	645554	312125	70264.1
VYRIQDGEKKPIGWDTDISWLTGEE	605	629	3	0	979.154	7	22	10.4307	10.6358	979.737	-0.00141221	1						0.112607		8.2113e+06	1.99231e+07	1.74271e+07	1.03288e+07	3.81254e+06	764407	147403	0
VYRIQDGEKKPIGWDTDISWLTGEEL	605	630	2	0	1524.77	7	23	11.126	11.5695	1525.67	-0.0179044	1						0.0599592		1.04173e+08	1.81558e+08	1.61486e+08	9.90484e+07	4.73286e+07	1.79204e+07	4.30932e+06	429727
VYRIQDGEKKPIGWDTDISWLTGEEL	605	630	3	0	1016.85	7	23	11.126	11.5695	1017.46	0.00871237	1						0.00755413		1.17361e+09	1.98891e+09	1.78547e+09	1.04337e+09	5.2463e+08	2.05552e+08	7.36571e+07	3.00476e+07
VYRIQDGEKKPIGWDTDISWLTGEEL	605	630	4	0	762.888	7	23	11.126	11.5695	763.35	0.0221886	1						0.011089		3.6448e+08	6.19209e+08	5.7208e+08	3.44779e+08	1.65269e+08	6.33926e+07	2.27898e+07	9.25363e+06
VYRIQDGEKKPIGWDTDISWLTGEELHVEVL	605	635	3	0	1209.29	8	28	11.6521	11.7699	1209.88	-0.409386	0.4						0.112597		587997	1.71605e+06	1.38843e+06	986755	163494	60708.6	0	45988	0
YRIQDGEKKPIGWD	606	619	2	0	852.939	5	11	6.1338	6.52735	853.421	-0.0508268	1						0.0921129		1.05622e+08	1.01399e+08	4.87242e+07	1.56286e+07	3.96114e+06	745859
YRIQDGEKKPIGWD	606	619	3	0	568.962	5	11	6.1338	6.55917	569.292	-0.0245942	1						0.0342722		1.97456e+08	1.87606e+08	9.27718e+07	3.33303e+07	8.71916e+06	1.28791e+06
YRIQDGEKKPIGWD	606	619	4	0	426.973	5	11	6.19773	6.26075	427.125	-0.405795	1						0.115493		1.26413e+06	1.08053e+06	246413	0	0	0
YRIQDGEKKPIGWDTD	606	621	2	0	960.976	6	13	6.10192	6.43265	961.527	-0.0338244	1						0.0562668		2.58189e+08	2.69386e+08	1.49967e+08	5.81622e+07	1.75732e+07	3.04113e+06	206754
YRIQDGEKKPIGWDTD	606	621	3	0	640.987	6	13	6.10192	6.22933	641.37	0.0142633	1						0.0070928		3.4424e+08	3.62586e+08	2.08614e+08	8.25637e+07	2.55272e+07	8.44736e+06	2.17039e+06
YRIQDGEKKPIGWDTD	606	621	4	0	480.992	6	13	6.1179	6.32325	481.241	-0.137458	1						0.0846109		1.07271e+07	1.1286e+07	6.44074e+06	1.50124e+06	289874	62507	0
YRIQDGEKKPIGWDTDISW	606	624	3	0	769.718	6	16	9.10957	9.42322	770.175	-0.0137736	1						0.020518		2.57151e+08	3.24484e+08	2.26939e+08	1.0917e+08	3.86497e+07	9.30911e+06	2.60835e+06
YRIQDGEKKPIGWDTDISW	606	624	4	0	577.541	6	16	9.17215	9.42322	577.846	-0.162263	1						0.0844445		1.08581e+07	1.44819e+07	9.49444e+06	3.58199e+06	764678	118413	0
YRIQDGEKKPIGWDTDISWL	606	625	2	0	1210.62	7	17	10.3514	10.7145	1211.36	0.0328805	1						0.354721		3.12275e+07	4.17258e+07	2.84071e+07	1.34893e+07	3.60627e+06	1.22574e+06	4.1844e+06	0
YRIQDGEKKPIGWDTDISWL	606	625	3	0	807.413	7	17	10.3195	10.7145	807.91	0.0288473	1						0.030057		1.76337e+08	2.49618e+08	1.73517e+08	8.54045e+07	3.43196e+07	1.29067e+07	5.12564e+06	1.95131e+06
YRIQDGEKKPIGWDTDISWL	606	625	4	0	605.812	7	17	10.3354	10.6673	606.138	-0.155927	1						0.0927837		1.27031e+07	1.71206e+07	1.1518e+07	5.40847e+06	1.49262e+06	134773	0	0
YRIQDGEKKPIGWDTDISWLTG	606	627	3	0	860.103	7	19	10.1918	10.4782	860.551	-0.204226	0.5						0.151995		8.98762e+06	1.17728e+07	8.26593e+06	2.95973e+06	560176	160291	0	633897
YRIQDGEKKPIGWDTDISWLTGEEL	606	630	2	0	1475.24	7	22	11.2049	11.5695	1476.21	0.181225	1						0.123945		6.5142e+07	1.11381e+08	9.4518e+07	5.76462e+07	3.01129e+07	1.86132e+07	7.82195e+06	2.44147e+06
YRIQDGEKKPIGWDTDISWLTGEEL	606	630	3	0	983.826	7	22	11.126	11.5695	984.419	0.0186355	1						0.0105373		6.88522e+08	1.08669e+09	9.53547e+08	5.63759e+08	2.57604e+08	1.08996e+08	3.78158e+07	1.4249e+07
RIQDGEKKPIGWDTD	607	621	2	0	879.444	6	12	5.25178	5.65388	879.952	-0.00953606	1						0.0148189		7.05975e+08	6.66681e+08	3.40363e+08	1.22526e+08	3.53063e+07	8.12817e+06	811410
RIQDGEKKPIGWDTD	607	621	3	0	586.632	6	12	5.25178	5.70158	586.968	-0.0159838	1						0.0158789		1.04841e+09	9.73855e+08	4.99633e+08	1.79762e+08	5.25171e+07	8.01131e+06	2.83017e+06
RIQDGEKKPIGWDTD	607	621	4	0	440.226	6	12	5.5082	5.54043	440.452	-0.120512	0.3						0.152086		164648	159289	30270.9	47332.8	0	0	0
RIQDGEKKPIGWDTDISW	607	624	2	0	1072.54	6	15	8.88888	9.20343	1073.18	0.00713469	1						0.0564408		1.38983e+08	1.90139e+08	1.21915e+08	5.14078e+07	1.55365e+07	2.52985e+06	424519
RIQDGEKKPIGWDTDISW	607	624	3	0	715.364	6	15	8.90468	9.18778	715.789	0.00059481	1						0.0106412		5.66269e+08	6.97853e+08	4.34196e+08	1.88928e+08	6.83896e+07	1.80674e+07	2.4792e+06
RIQDGEKKPIGWDTDISWL	607	625	2	0	1129.08	6	16	10.1442	10.4782	1129.74	-0.029533	1						0.0408517		1.08806e+08	1.35849e+08	8.81968e+07	4.14227e+07	1.42701e+07	3.68933e+06	699490
RIQDGEKKPIGWDTDISWL	607	625	3	0	753.059	6	16	10.1126	10.5098	753.501	-0.0189958	1						0.022731		4.61678e+08	5.64392e+08	3.67648e+08	1.72956e+08	6.18732e+07	1.88154e+07	4.58831e+06
RIQDGEKKPIGWDTDISWL	607	625	4	0	565.046	6	16	10.16	10.4307	565.354	-0.115494	1						0.0539164		1.37564e+07	1.74973e+07	1.10978e+07	5.23577e+06	1.09869e+06	0	0
RIQDGEKKPIGWDTDISWLTG	607	627	3	0	805.748	7	18	9.93965	10.1284	806.178	-0.147238	1						0.0907845		1.58742e+07	2.15991e+07	1.49873e+07	6.15366e+06	1.57143e+06	134286	54293.3	57825
RIQDGEKKPIGWDTDISWLTGEEL	607	630	2	0	1393.7	7	21	11.015	11.2206	1394.55	0.0356603	1						0.0344924		2.24435e+08	3.47797e+08	2.92231e+08	1.56996e+08	6.82753e+07	2.37879e+07	1.05794e+07	6.08776e+06
RIQDGEKKPIGWDTDISWLTGEEL	607	630	3	0	929.471	7	21	11.015	11.441	930.029	0.0203032	1						0.00905171		2.13306e+09	3.35942e+09	2.65059e+09	1.50148e+09	6.78515e+08	2.3922e+08	8.598e+07	3.00429e+07
RIQDGEKKPIGWDTDISWLTGEEL	607	630	4	0	697.355	7	21	11.015	11.4094	697.766	-0.00837727	1						0.0162397		2.73123e+08	4.1982e+08	3.2535e+08	1.89116e+08	8.00912e+07	2.98251e+07	8.58389e+06	2.54011e+06
RIQDGEKKPIGWDTDISWLTGEELHV	607	632	3	0	1008.18	7	23	10.8568	11.1102	1008.8	0.0574386	1						0.102809		1.28005e+07	2.10839e+07	1.87795e+07	1.1965e+07	6.21388e+06	1.76673e+06	568855	669168
TDISWLTGEEL	620	630	1	0	1263.61	5	9	10.7303	11.0944	1264.33	-0.0262619	1						0.0626896		3.05166e+08	2.04063e+08	7.89578e+07	2.05074e+07	3.88214e+06	0
TDISWLTGEEL	620	630	2	0	632.309	5	9	10.7461	11.0944	632.635	-0.0932893	1						0.0854357		4.4302e+07	2.80545e+07	1.06327e+07	1.85848e+06	73732.2	0
ISWLTGEELHV	622	632	2	0	642.335	5	9	9.93965	10.2236	642.67	-0.103884	0.4						0.12756		3.33267e+07	2.14256e+07	7.82321e+06	708008	30352.6	679311
LTGEEL	625	630	1	0	661.34	4	4	4.94672	5.36408	661.705	-0.0120386	1						0.0221617		1.25527e+09	4.13235e+08	9.05923e+07	1.35929e+07	2.57185e+06
LTGEELHV	625	632	2	0	449.237	4	6	5.89352	6.19773	449.445	-0.104417	1						0.0604661		2.35756e+07	1.061e+07	2.24182e+06	0	0
