# Supplementary material for: Unveiling the domain-specific and RAS isoform-specific details of BRAF kinase regulation
Source: eLife. 2023 Dec 27;12:RP88836. doi: 10.7554/eLife.88836 (PMC10752582; doi:10.7554/eLife.88836)
Supplement: Figure 4—source data 4. — Also applies to plots presented in Supplementary file 1. [file elife-88836-fig4-data4.zip › Figure 4- source data 4/(BRAF_N2_BRAF-NT2-30m.mzXML) ExMS2_FinalTable.xls]

## Sheet: Sheet1
Sequence	START	END	Charge	ModMass	Monoisotopic m/z	maxND	maxD	RT Range(start, unit: min)	RT Range(end)	Centroid m/z	Delta Mass	Flag#1:Skip-tests	Flag#2:Unimodality check	Flag#3:Back exchange prediction check	Flag#4:Elution RT width check	Flag#5:Unique peptide RT/deltaD consistency check	Flag#6:Common-end peptides centroid subtraction check	Flag#7:Centroid shift within RT range check	Flag#8:Data multiple assignment check	Isotopic Envelope Amplitudes(start from this column(the Monoisotopic) to nonzero end):
GSSHHHHHHGTKTEEGKL	2	19	2	0	1008.48	6	16	4.19717	6.08547	1011.04	3.96975	1	0	0.273102	6.87249	-2	1	0.10301		1.09293e+06	6.80843e+06	4.66416e+07	1.30128e+08	2.24457e+08	2.56623e+08	2.17696e+08	1.33674e+08	6.11485e+07	1.63056e+07	2.48236e+06	387173	245321	66493.5	188651	20003.4	156935	220772	206049	150273	122440	82689.6	259439
GSSHHHHHHGTKTEEGKL	2	19	3	0	672.656	6	16	3.42837	6.37073	674.374	4.00163	1	0	0.282151	11.1711	-2	1	0.0385857		8.88384e+06	9.7849e+07	4.62391e+08	1.23374e+09	2.10843e+09	2.50362e+09	2.14131e+09	1.25416e+09	5.9644e+08	2.13987e+08	6.11311e+07	1.07315e+07	801799	210402	906483	120169	538156	2.59845e+06	419598	644406	6.01743e+06	148269	177230
GSSHHHHHHGTKTEEGKL	2	19	4	0	504.744	6	16	3.65292	5.69728	506.044	4.04792	1	0	0.295286	7.50895	-2	1	0.0791757		1.06168e+07	1.87649e+07	9.62659e+07	2.60833e+08	4.53404e+08	5.27938e+08	4.41266e+08	2.71975e+08	1.25167e+08	4.43074e+07	1.01694e+07	976208	216589	24797.9	1.16516e+06	63606.5	53898.7	11876	1.16284e+07	52456.5	196228	21444.4	2.20258e+06
GSSHHHHHHGTKTEEGKL	2	19	5	0	403.997	6	16	3.74793	4.41865	405.073	4.22695	1	0	0.346094	1.90707	-2	1	0.0843906		0	312687	2.04375e+06	9.91998e+06	2.0426e+07	2.54222e+07	2.09196e+07	1.25774e+07	5.07957e+06	1.05475e+06	104999	120356	0	0	0	0	1.14446e+06	0	0	91080.5	29910	90336.7	38810.6
GSSHHHHHHGTKTEEGKLVIWINGDKGYNGL	2	32	4	0	862.178	8	29					-1
VIWINGDKGY	20	29	1	0	1164.6	5	8	7.6591	7.92537	1167.78	2.46517	1	0	0.545715	0.257687	1	1	0.248585		638406	9.87847e+06	3.14241e+07	4.21068e+07	3.07142e+07	1.41143e+07	4.3198e+06	218800	68458	2855.39	76695.6	0	204998	0
VIWINGDKGY	20	29	2	0	582.806	5	8	7.6591	7.95672	584.493	2.65955	0.6	0					2.16088		1.09628e+07	8.76681e+07	2.46064e+08	3.46371e+08	2.79696e+08	1.40292e+08	5.1022e+07	1.33211e+07	1.33976e+06	1.24695e+06	0	1.26811e+07	49413.6	144419
VIWINGDKGYNG	20	31	2	0	668.338	5	10	7.02832	7.18703	670.361	3.24211	1	0	0.61866	-0.180912		1	0.0260459		1.02259e+06	1.4247e+07	4.74688e+07	8.8648e+07	1.0208e+08	7.72662e+07	4.38038e+07	1.55617e+07	5.35675e+06	1.20798e+06	377068	0	4339.13	0	71333.1	0
VIWINGDKGYNGL	20	32	1	0	1448.75	5	11	8.65013	8.9314	1453.12	3.49278	1	0	0.588305	0.318858	1	1	0.68468		153208	1.94642e+07	8.28441e+07	1.82954e+08	2.23535e+08	1.77815e+08	8.98788e+07	3.95604e+07	8.67971e+06	1.24067e+06	673778	1.33548e+06	1.81347e+06	6.74342e+06	8.44644e+06	1.3641e+06	0
VIWINGDKGYNGL	20	32	2	0	724.88	5	11	8.65013	8.99498	726.994	3.35154	1	0	0.530002	0.578157	1	1	0.0253474		8.59518e+07	7.19937e+08	2.45632e+09	4.83489e+09	5.93578e+09	4.89773e+09	2.85672e+09	1.23174e+09	4.54751e+08	1.51789e+08	4.34297e+07	1.18697e+07	1.79362e+06	217814	103169	174275	309022
VIWINGDKGYNGLAE	20	34	2	0	824.92	5	13	8.09898	8.4301	827.119	3.41146	0.6	0					0.0609927		911306	1.74788e+07	6.36711e+07	1.32579e+08	1.70131e+08	1.47287e+08	9.28233e+07	4.50985e+07	1.68775e+07	4.61672e+06	1.2268e+06	205394	65983	0	48804.6	0	0	817900	38153.8
VIWINGDKGYNGLAEVGKKFEKDTG	20	44	3	0	913.476	7	23	8.9472	9.16847	915.481	4.37251	0.6	0					0.167306		42047.2	52817.2	1.63539e+06	7.95306e+06	1.63616e+07	2.41452e+07	2.40671e+07	1.9649e+07	1.1653e+07	5.79032e+06	2.06375e+06	181083	92050.6	5482.6	0	152419	0	0	0	0	49369.2	38586.7	56702.7	0	0	0	229801	113585	0	0
VIWINGDKGYNGLAEVGKKFEKDTGIKV	20	47	3	0	1026.89	7	26	10.6019	10.9018	1028.91	4.19211	1	0	-0.121373	0.394779	1	1	0.152037		5034.77	333131	3.63303e+06	1.10941e+07	2.33921e+07	3.38079e+07	3.25834e+07	2.66745e+07	1.89402e+07	9.58974e+06	4.13161e+06	840082	0	0	5105.52	0	0	103565	0	38977.4	183470	0	221411	168411	0	0	0	108842	5475.97	0
VIWINGDKGYNGLAEVGKKFEKDTGIKV	20	47	4	0	770.421	7	26	10.3631	10.9968	771.971	4.34704	1	0	-0.094315	1.75625	1	1	0.112764		364407	717472	6.93158e+06	2.55933e+07	5.32154e+07	7.10543e+07	7.65489e+07	6.74399e+07	4.56199e+07	2.39631e+07	1.21903e+07	3.36661e+06	1.25078e+06	81062.5	0	0	229989	81085.7	61238.2	111577	1.85857e+06	38400.6	0	0	189208	510180	0	25057.7	0	31549.7
VIWINGDKGYNGLAEVGKKFEKDTGIKV	20	47	5	0	616.538	7	26	10.4111	10.6806	617.781	4.35958	1	0	-0.0921251	0.271145	1	1	0.098781		0	21948.2	482890	1.6313e+06	3.73946e+06	6.59914e+06	6.71521e+06	6.4829e+06	3.7771e+06	1.35234e+06	630224	319836	21417.1	17223.2	0	0	0	0	0	48445.7	0	26410.5	0	0	0	19099.4	0	0	0	119077
VIWINGDKGYNGLAEVGKKFEKDTGIKVTVEHPDKL	20	55	3	0	1333.38	9	33	9.6708	10.3791	1336.26	6.22864	1	0	0.00355094	2.06048	1	0	0.0877244		323878	1.03811e+06	669765	9.55382e+06	4.66563e+07	1.17358e+08	2.16436e+08	3.14703e+08	3.68165e+08	3.53861e+08	2.90097e+08	2.07245e+08	1.21598e+08	6.32894e+07	2.31561e+07	7.76777e+06	1.99857e+06	14776.7	83948	336789	212369	0	0	161363	118615	182833	162248	0	154989	74660.9
VIWINGDKGYNGLAEVGKKFEKDTGIKVTVEHPDKL	20	55	4	0	1000.29	9	33	9.6551	10.4591	1002.49	6.38045	1	0	0.0244399	2.45075	1	0	0.0756404		868153	2.07625e+06	9.53313e+06	5.7047e+07	1.95492e+08	4.40852e+08	8.03238e+08	1.16783e+09	1.31758e+09	1.3255e+09	1.07613e+09	7.66276e+08	4.91622e+08	2.66048e+08	1.29202e+08	6.04756e+07	2.3985e+07	7.62649e+06	3.98841e+06	2.44116e+06	2.98159e+06	4.27079e+06	6.65055e+06	4.11582e+06	3.75431e+06	2.6442e+06	3.66315e+06	4.63056e+06	597601	4.78133e+06
VIWINGDKGYNGLAEVGKKFEKDTGIKVTVEHPDKL	20	55	5	0	800.434	9	33	9.81153	10.491	802.295	6.90025	1	0	0.0959627	1.94296	1	0	0.238895		3.75447e+07	488895	5.10996e+06	2.93805e+07	9.60989e+07	2.24552e+08	3.90272e+08	5.48604e+08	6.54499e+08	6.20629e+08	5.09463e+08	3.64391e+08	2.37626e+08	1.07414e+08	6.07258e+07	6.89255e+07	8.60517e+06	3.46841e+06	820684	1.38617e+06	3.71176e+07	5.90763e+06	471294	2.02841e+06	974734	3.26338e+06	7.51282e+07	849973	809155	280844
VIWINGDKGYNGLAEVGKKFEKDTGIKVTVEHPDKL	20	55	6	0	667.196	9	33	9.63938	10.4111	668.667	6.42032	1	0	0.0299251	2.31882	1	0	0.0641698		240394	334759	1.56212e+06	1.313e+07	4.94406e+07	1.24001e+08	2.22576e+08	3.1888e+08	3.8765e+08	3.78606e+08	3.09899e+08	2.24357e+08	1.36839e+08	7.58693e+07	3.61796e+07	1.32414e+07	3.77067e+06	997106	529094	680187	128498	775582	1.01514e+06	747303	779331	1.13174e+06	249566	2.2635e+06	190833	3.31325e+06
VIWINGDKGYNGLAEVGKKFEKDTGIKVTVEHPDKL	20	55	7	0	572.026	9	33	9.71778	10.347	573.296	6.4855	1	0	0.0388944	1.73783	1	0	0.244891		32834	0	272584	1.05189e+06	4.46711e+06	1.56504e+07	2.82438e+07	4.64295e+07	5.73403e+07	5.06033e+07	4.39239e+07	2.85105e+07	1.5309e+07	8.37742e+06	2.8037e+06	1.26209e+06	421690	80969.8	47364.2	129533	156593	0	0	375547	128791	0	13496.8	26981.2	28746.6	0
INGDKGYNGLAEVGKKFEKDTGIKVTVEHPDKLEEKFPQVAA	23	64	3	0	1533.81	9	38					-1
NGDKGYNGLAEVGKKFEKDTGIKVTVE	24	50	3	0	966.173	7	25	8.17248	8.30352	968.431	5.07371	1	0	0.0680372	-0.293808			0.0261149		1.11508e+07	3.62928e+07	8.29261e+07	1.56724e+08	2.45848e+08	3.33178e+08	3.8008e+08	3.62305e+08	3.08251e+08	2.2829e+08	1.57017e+08	9.43675e+07	5.02277e+07	2.78812e+07	1.29286e+07	6.17557e+06	3.48832e+06	561481	552546	4.33739e+06	367939	56547.9	1.20827e+06	115426	685655	2.68775e+06	1.77365e+06	919699	1.52687e+06	702413
NGLAEVGKKFEKDTGIKVTVEHPDKL	30	55	3	0	951.522	7	23	8.25625	8.61888	955.53	10.3361	0.4	1					0.77574		76682.1	1.1882e+06	1.51168e+07	4.35536e+07	6.67332e+07	7.09954e+07	5.39339e+07	3.39923e+07	1.73204e+07	8.82739e+06	8.34487e+06	1.28622e+07	2.16085e+07	3.56013e+07	4.79827e+07	5.01664e+07	4.15782e+07	2.81896e+07	1.60101e+07	9.70393e+06	4.9285e+06	3.01852e+06	1.55309e+06	602401	520660	236042	89672.5	2.11612e+07	4705.71	35995.1
NGLAEVGKKFEKDTGIKVTVEHPDKLEEKFPQVAATGDGPDIIF	30	73	4	0	1192.63	9	39	10.1721	10.6964	1195.18	7.34849	1	0	0.00208025	1.3099		0	0.263575		1.55674e+06	1.89484e+06	1.61048e+06	2.34999e+06	6.21407e+06	4.5175e+06	8.32636e+06	2.14607e+07	3.93543e+07	4.56336e+07	5.16982e+07	4.80731e+07	4.11253e+07	2.7441e+07	1.74857e+07	6.90098e+06	2.45566e+06	551218	312367	121242	59995	224687	86194.8	0	121108	45350.1	0	0	42252.7	40241.7
LAEVGKKFEKDTGIKVTVEHPDKL	32	55	3	0	894.501	7	21	6.88662	7.18703	896.11	3.22719	1	0	-0.155698	0.396954	1	-1	0.0678		0	2.21118e+06	1.73821e+07	3.99837e+07	5.74351e+07	5.96406e+07	4.29388e+07	2.51311e+07	1.08997e+07	3.63073e+06	903736	107000	0	0	0	227712	0	0	0	0	0	0	0	0	0	0	40021.1	0	0
LAEVGKKFEKDTGIKVTVEHPDKL	32	55	4	0	671.127	7	21					-1
LAEVGKKFEKDTGIKVTVEHPDKLEEKFPQVAATGDGPDIIF	32	73	5	0	920.091	9	37					-1
AEVGKKFEKDTG	33	44	2	0	654.843	5	10	3.08703	3.44465	655.798	1.14582	0.6	0					1.98036		1.25272e+07	2.9081e+07	2.40332e+07	1.15054e+07	3.91967e+06	228437	4462.83	41757.2	0	59813	0	146654	237817	460093	747587	578821
AEVGKKFEKDTGIKV	33	47	2	0	824.967	5	13	5.93595	6.22412	825.95	0.99045	0.6	0					0.0748746		3.29173e+07	9.09701e+07	9.72689e+07	5.91945e+07	2.50827e+07	7.89564e+06	1.64345e+06	158019	27336.7	45900.5	118173	29111	32354.3	31293.4	0	0	38038.2	0	35003.8
AEVGKKFEKDTGIKV	33	47	3	0	550.314	5	13	5.93595	6.24008	550.964	0.974574	0.6	0					0.051963		5.19201e+07	1.36725e+08	1.39613e+08	8.41501e+07	3.58125e+07	1.18637e+07	2.68714e+06	457651	189835	226542	366515	286285	84651.1	0	0	18110.4	0	0	27186.1
AEVGKKFEKDTGIKVTVEHPDKL	33	55	3	0	856.806	7	20	6.17607	6.6015	858.39	3.22565	1	0	-0.121157	0.906784	1	-1	0.0587657		2.76313e+07	2.49705e+08	9.36599e+08	2.07098e+09	2.87519e+09	2.73469e+09	1.91372e+09	1.0661e+09	4.93331e+08	1.88271e+08	6.54096e+07	2.47162e+07	1.46155e+07	1.43668e+07	1.87284e+07	1.48807e+07	1.10944e+07	8.36481e+06	3.18895e+06	1.13565e+06	298317	0	103204	199378	0	21876.7	73011	41160.5
AEVGKKFEKDTGIKVTVEHPDKL	33	55	4	0	642.856	7	20	6.20808	6.6015	644.078	3.35866	1	0	-0.0909592	0.776217	1	-1	0.142822		1.32581e+07	1.18461e+08	4.42616e+08	9.68986e+08	1.30255e+09	1.20639e+09	8.57726e+08	4.84678e+08	2.16786e+08	8.95444e+07	2.02914e+07	8.73295e+06	5.7841e+06	5.30462e+06	4.72033e+06	5.7381e+06	4.48744e+06	2.70298e+06	5.18417e+07	600299	74668.5	0	9.60512e+06	71432.5	8.63895e+06	0	3.00219e+06	30382.4
AEVGKKFEKDTGIKVTVEHPDKL	33	55	5	0	514.486	7	20	6.17607	6.56977	515.428	3.18111	1	0	-0.131271	0.777372	1	-1	0.0308073		1.48969e+06	2.61687e+07	1.0825e+08	2.48588e+08	3.36703e+08	3.24128e+08	2.27293e+08	1.24627e+08	5.62644e+07	2.23567e+07	5.29978e+06	1.03615e+06	360373	728396	1.04459e+06	847478	541761	274822	165104	126479	46560.3	0	0	438.145	77384.9	0	0	46906.7
AEVGKKFEKDTGIKVTVEHPDKL	33	55	6	0	428.907	7	20	6.20808	6.44373	429.761	3.60188	1	0	-0.0357381	0.132829	1	-1	0.303455		0	684595	4.22013e+06	9.84383e+06	1.56326e+07	1.44908e+07	1.05625e+07	5.00639e+06	2.04606e+06	642889	68060	0	60753.1	0	237551	0	0	19497.7	0	0	13892.2	42681.2	374754	38901.1	767259	0	133032	0
AEVGKKFEKDTGIKVTVEHPDKLEEKFPQVAATGDGPDIIF	33	73	3	0	1495.12	9	36	8.88427	9.59222	1498.5	7.46648	1	0	0.0882608	2.05891	1	1	0.0814885		260219	297184	1.24455e+06	975519	1.81513e+07	6.77962e+07	1.5728e+08	2.77884e+08	4.39598e+08	5.50587e+08	5.71155e+08	5.25092e+08	4.03265e+08	2.62991e+08	1.63709e+08	8.80255e+07	4.02112e+07	1.94471e+07	4.29166e+06	1.09439e+06	2.23953e+06	123139	159913	1.78892e+06	737446	318867	986321	0	75958.1	0
AEVGKKFEKDTGIKVTVEHPDKLEEKFPQVAATGDGPDIIF	33	73	4	0	1121.59	9	36	8.89992	9.63938	1124.21	7.80357	1	0	0.130778	2.18744	1	1	0.0675783		88877.6	770764	4.45971e+06	3.15339e+07	1.26914e+08	3.91529e+08	8.87881e+08	1.59924e+09	2.34048e+09	2.87675e+09	3.02446e+09	2.71913e+09	2.11778e+09	1.48429e+09	9.15669e+08	5.06019e+08	2.58484e+08	1.21815e+08	5.23254e+07	2.27092e+07	1.29422e+07	1.0963e+07	1.19139e+07	1.47575e+07	1.67023e+07	1.55177e+07	1.36276e+07	1.01916e+07	6.70733e+06	5.49748e+06
AEVGKKFEKDTGIKVTVEHPDKLEEKFPQVAATGDGPDIIF	33	73	5	0	897.474	9	36	8.89992	9.6708	899.515	7.52075	1	0	0.095106	2.31556	1	1	0.0315884		360559	0	1.62582e+06	1.14232e+07	5.19286e+07	1.60436e+08	3.77639e+08	6.79469e+08	1.03438e+09	1.2513e+09	1.30864e+09	1.19899e+09	9.29936e+08	6.30942e+08	3.99603e+08	2.14361e+08	1.04502e+08	4.69169e+07	1.95822e+07	7.23835e+06	5.86607e+06	3.24203e+06	4.32232e+06	4.86458e+06	4.88296e+06	7.40866e+06	4.24426e+06	2.49457e+06	1.95431e+06	529098
AEVGKKFEKDTGIKVTVEHPDKLEEKFPQVAATGDGPDIIF	33	73	6	0	748.063	9	36	9.0901	9.45082	749.808	7.78737	1	0	0.128736	0.642863	1	1	0.145925		0	0	180959	1.48606e+06	7.03884e+06	2.34156e+07	5.89948e+07	1.09672e+08	1.65711e+08	1.97657e+08	2.12406e+08	1.85613e+08	1.44834e+08	9.90498e+07	5.41217e+07	3.2302e+07	1.49901e+07	5.09762e+06	1.23206e+06	632262	452930	185390	307109	360763	495352	247515	2.66633e+07	428699	395964	52169.7
AEVGKKFEKDTGIKVTVEHPDKLEEKFPQVAATGDGPDIIF	33	73	7	0	641.34	9	36					-1
VGKKFEKDTGIKVTVEHPDKL	35	55	3	0	790.113	6	18	5.7606	6.00012	791.982	4.19762	1	1	0.205408	0.148598		-5	0.245681		354639	7.7855e+06	2.85449e+07	6.10747e+07	8.3778e+07	7.2971e+07	4.85485e+07	4.22385e+07	1.14638e+07	3.63699e+06	2.79569e+07	241024	392845	2.0074e+07	134397	36950.3	6.32811e+06	0	0	659849	0	0	16683	0	0
VGKKFEKDTGIKVTVEHPDKLEEKFPQVAATGDGPDIIF	35	73	4	0	1071.57	9	34	8.91568	9.26227	1074.03	7.26421	1	0	0.116645	0.585226	1	1	0.161094		463180	0	0	0	2.05433e+06	7.06451e+06	1.90156e+07	3.80726e+07	5.20672e+07	6.76288e+07	6.32468e+07	5.88566e+07	3.66716e+07	3.20159e+07	1.3462e+06	8.01665e+06	0	2.38022e+06	0	98316.8	0	103713	0	94758.6	67772.1	37465.5	83066.7	0	387745	0
VGKKFEKDTGIKVTVEHPDKLEEKFPQVAATGDGPDIIF	35	73	5	0	857.458	9	34	8.9472	9.21537	859.541	7.84048	1	0	0.193607	0.265435	1	1	0.197448		0	58553.9	38857.6	102273	925866	809166	6.26776e+06	1.27823e+07	1.91719e+07	2.20958e+07	2.34326e+07	1.85073e+07	1.61374e+07	9.72562e+06	4.53787e+06	1.16529e+06	490169	205065	166800	57145.6	2.76151e+06	8089.6	107942	27578.6	0	2.06272e+06	7712.83	136370	42224.2	0
IKVTVEHPDKL	45	55	2	0	639.874	5	8	5.26332	5.53733	641.395	2.27886	1	0	0.439964	0.289292		1	0.0877199		188174	5.62748e+06	1.50615e+07	2.06217e+07	1.3231e+07	5.68529e+06	1.19069e+06	106494	0	0	31.8226	7764.75	9432.17	0
TVEHPDKL	48	55	1	0	938.494	4	5	6.4594	6.52227	941.707	2.66685	0.4	0					0.207961		0	68781.4	1.2668e+06	3.02365e+06	1.82273e+06	264178	109518	0	0	6021.36
TVEHPDKL	48	55	3	0	313.503	4	5	3.62123	4.00663	314.341	1.96804	0.4	0					0.304963		70421.5	2.70445e+06	6.05815e+06	3.86225e+06	1.0772e+06	781709	0	12247.5	321031	0
TVEHPDKLEEKFPQVAATGDGPDIIF	48	73	3	0	951.815	7	21	9.51368	9.7334	954.377	5.97701	0.6	0					0.0842016		247286	0	0	9.23116e+06	2.95911e+07	6.06702e+07	9.74056e+07	1.13618e+08	1.1089e+08	8.90335e+07	5.91907e+07	3.28569e+07	1.53785e+07	6.30588e+06	2.20895e+06	262670	73457.9	92028	78790.7	48650.2	0	51549.6	0	271475	49059.3	0	85705.3	113115	601679
LEEKFPQVAATGDGPDIIFWAHDRFGGYAQSGLLAEIT	55	92	4	0	1030.77	9	34	11.9939	12.0428	1034.33	11.7514	1	0	0.715918	-0.628755			0.210409		21275.6	0	0	0	0	0	0	26378.4	198619	1.00606e+06	2.58573e+06	5.75581e+06	9.66254e+06	1.34532e+07	1.34368e+07	1.53413e+07	1.04346e+07	4.92789e+06	2.61061e+06	1.12669e+06	0	118407	321778	43354	256996	82047.4	0	947.311	0	0
EEKFPQVAATGDGPDIIF	56	73	2	0	967.481	6	14	9.6865	10.1564	970.162	4.20141	1	0	0.509183	1.08799	1	1	0.0325978		1.24761e+07	1.74933e+08	8.27448e+08	2.3556e+09	4.11111e+09	4.99216e+09	4.40171e+09	2.90517e+09	1.51543e+09	6.73699e+08	2.58242e+08	9.03276e+07	3.37985e+07	1.03711e+07	2.3254e+06	347629	324175	136499	1.83315e+06	463022	1.78997e+06
EEKFPQVAATGDGPDIIF	56	73	3	0	645.323	6	14	9.71778	10.0461	647.073	4.08863	1	0	0.472603	0.510733	1	1	0.655459		3458.78	347253	6.01824e+06	1.81704e+07	3.08599e+07	3.43411e+07	2.89258e+07	2.00199e+07	9.41163e+06	2.61787e+06	345272	160557	204174	32819.4	0	0	0	0	118943	305698	238655
WAHDRFGG	74	81	2	0	473.22	4	6	5.40887	5.74478	474.345	1.68438	1	0	0.421223	0.541726	1	1	0.0466917		6.48773e+07	2.06121e+08	2.62665e+08	2.0145e+08	1.00934e+08	3.45666e+07	8.78555e+06	1.36301e+06	50628.8	20575.8	0
WAHDRFGG	74	81	3	0	315.816	4	6	5.44115	5.69728	316.581	1.72991	1	0	0.455684	0.216362	1	1	0.0959767		1.84217e+06	7.09937e+06	1.02086e+07	7.05997e+06	2.90209e+06	701363	55926.7	871746	0	0	10137
WAHDRFGGY	74	82	1	0	1108.5	5	7	6.83955	7.18703	1111.26	2.0886	1	0	0.501333	0.588896	1	1	0.106446		2.35575e+07	1.02949e+08	1.79538e+08	1.81652e+08	1.19122e+08	5.48359e+07	1.6671e+07	3.15373e+06	53581	0	0	0	0
WAHDRFGGY	74	82	2	0	554.752	5	7	6.83955	7.20283	556.146	2.1087	1	0	0.514368	0.65333	1	1	0.0352256		3.08916e+08	1.22491e+09	2.15503e+09	2.10808e+09	1.43829e+09	6.55143e+08	2.21867e+08	5.79882e+07	1.16777e+07	1.37085e+06	74389	371732	484259
WAHDRFGGY	74	82	3	0	370.17	5	7	6.83955	7.18703	371.085	2.06537	1	0	0.486262	0.588896	1	1	0.0303629		2.78691e+07	1.13843e+08	1.9782e+08	2.00242e+08	1.29037e+08	5.66593e+07	1.64908e+07	3.815e+06	158466	150816	0	23893.5	309894
WAHDRFGGYAQSGL	74	87	1	0	1564.73	5	12	7.56462	7.9097	1570.45	4.78411	1	0	0.95679	0.579109	1	0	0.410815		0	0	2.82686e+06	1.60099e+07	3.9967e+07	5.3296e+07	5.11789e+07	3.39241e+07	1.90644e+07	4.24366e+06	1.73196e+06	226317	194147	557820	90207.4	144353	612417	1.66015e+06
WAHDRFGGYAQSGL	74	87	2	0	782.868	5	12	7.54892	7.98817	785.713	4.75154	1	0	0.944465	0.96313	1	0	0.095455		1.65202e+07	1.21783e+08	5.36795e+08	1.44909e+09	2.73092e+09	3.5026e+09	3.28698e+09	2.42226e+09	1.43658e+09	7.26998e+08	3.31258e+08	1.39704e+08	5.52154e+07	3.13142e+07	2.33245e+07	1.53849e+07	6.0548e+06	8.22371e+06
WAHDRFGGYAQSGL	74	87	3	0	522.248	5	12	7.54892	7.95672	524.111	4.64974	1	0	0.905942	0.834874	1	0	0.0467913		4.3703e+06	4.62646e+07	2.06564e+08	5.60357e+08	1.03686e+09	1.29643e+09	1.2728e+09	9.38727e+08	5.0512e+08	2.30993e+08	8.46955e+07	2.53349e+07	9.00686e+06	4.88225e+06	6.21092e+06	7.65494e+06	6.55444e+06	2.86025e+06
WAHDRFGGYAQSGLL	74	88	2	0	839.41	5	13	8.52492	9.05838	842.384	4.93618	1	0	0.870651	1.34735	1	0	0.265287		2.71431e+06	4.52251e+07	1.8542e+08	5.17038e+08	9.95136e+08	1.47321e+09	1.69169e+09	1.42871e+09	8.59175e+08	4.04486e+08	1.56865e+08	5.02065e+07	1.53723e+07	1.16318e+06	1.13502e+06	1.14661e+06	1.08267e+06	637071	310866
WAHDRFGGYAQSGLL	74	88	3	0	559.943	5	13	8.65013	9.07427	561.81	4.59003	1	0	0.749745	0.901482	1	0	0.0382539		516759	1.9287e+07	9.95139e+07	2.76459e+08	4.83934e+08	6.35945e+08	6.18453e+08	4.54506e+08	2.65972e+08	1.21495e+08	5.04491e+07	1.55525e+07	1.36802e+06	159253	103526	0	59714.9	37809.1	96808.5
WAHDRFGGYAQSGLLA	74	89	2	0	874.929	6	14	8.08315	8.61888	879.371	7.8273	0.6	1					2.37982		409163	1.24187e+06	7.5606e+06	2.49766e+07	4.80971e+07	6.46915e+07	6.31595e+07	5.01543e+07	2.95571e+07	1.43285e+07	5.39478e+06	2.12621e+06	3.16216e+06	7.43517e+06	1.49728e+07	2.34678e+07	2.63114e+07	2.54305e+07	1.84455e+07	1.10445e+07	3.20693e+06
WAHDRFGGYAQSGLLA	74	89	3	0	583.622	6	14	8.33515	8.61888	585.548	4.72341	0.6	0					0.0663708		0	316828	4.14896e+06	1.55471e+07	3.37574e+07	4.45685e+07	4.22048e+07	3.3043e+07	1.98952e+07	8.82623e+06	2.9968e+06	1.26347e+06	79877.4	54700.2	113482	111393	367057	96434.8	0	0	74651.7
YAQSGL	82	87	1	0	638.314	4	4	4.0392	4.37107	640.675	1.98848	1	0	1.4038	0.52521		1	0.167435		5.98611e+06	3.43365e+07	7.03462e+07	6.16855e+07	1.94816e+07	2.59326e+06	212583	351177	698064
AQSGLL	83	88	1	0	588.335	3	4	4.94255	5.42515	590.201	1.53373	1	0	0.887567	1.13992		1	0.0516428		5.45662e+07	2.44518e+08	3.27662e+08	1.49459e+08	3.67647e+07	4.85633e+06	92050.6	111330
LAEITPDKA	88	96	1	0	957.525	4	6	3.94112	4.67177	961.227	3.1451	1	0	1.52669	2.15149	1	1	0.826219		1.60184e+06	2.49016e+07	8.31956e+07	1.52438e+08	1.75045e+08	1.11431e+08	3.79047e+07	8.21276e+06	377124	0	0
LAEITPDKA	88	96	2	0	479.266	4	6	3.90823	4.35523	481.185	3.28106	1	0	1.62958	0.994735	1	1	0.0290526		9.6678e+06	1.11537e+08	4.58128e+08	9.91896e+08	1.16229e+09	7.74472e+08	2.74403e+08	7.06221e+07	1.27911e+07	1.15165e+06	26517
LAEITPDKAFQDKL	88	101	2	0	794.933	5	11	7.56462	7.89405	797.552	4.29276	1	0	0.918533	0.515287	1	1	0.0691603		1.21833e+06	4.74233e+06	3.79703e+07	1.25318e+08	2.45664e+08	3.04121e+08	2.49015e+08	1.52239e+08	6.95125e+07	2.43076e+07	6.05117e+06	1.59699e+06	138610	96744.1	0	0	0
LAEITPDKAFQDKL	88	101	3	0	530.291	5	11	7.6591	7.87842	532.016	4.23021	0.6	0					0.0496447		222996	1.57817e+06	1.48881e+07	5.89822e+07	1.06442e+08	1.32814e+08	1.07341e+08	6.17529e+07	2.61525e+07	8.9176e+06	1.90155e+06	256875	197465	0	0	0	0
LAEITPDKAFQDKLYPFT	88	105	2	0	1049.05	6	14	9.45082	9.81153	1052.2	5.01096	0.6	0					0.141082		0	82112.8	3.02103e+06	2.85907e+07	7.18391e+07	1.28719e+08	1.54686e+08	1.37247e+08	9.04948e+07	4.32557e+07	1.58582e+07	4.7884e+06	1.13581e+06	486326	277078	84693.7	159395	0	0	319811	0
LAEITPDKAFQDKLYPFT	88	105	3	0	699.702	6	14	9.46657	9.79595	701.797	5.00138	0.6	0					0.0497035		0	176846	8.04081e+06	3.63202e+07	1.03577e+08	1.88264e+08	2.24831e+08	1.96233e+08	1.25475e+08	6.06645e+07	2.53732e+07	7.16257e+06	1.80846e+06	657604	193068	41692	0	199106	0	0	441104
LAEITPDKAFQDKLYPFTW	88	106	2	0	1142.09	6	15	11.1713	11.6329	1145.24	4.88566	1	0	0.625471	1.05421	1	1	0.138436		61930.9	2.19114e+06	7.71042e+06	3.71541e+07	9.61765e+07	1.70908e+08	2.01498e+08	1.79302e+08	1.15928e+08	6.01747e+07	2.38112e+07	8.1092e+06	2.02897e+06	1.42309e+06	925640	206169	135548	457010	0	96825.9	0	28777.4
LAEITPDKAFQDKLYPFTW	88	106	3	0	761.728	6	15					-1
LAEITPDKAFQDKLYPFTWD	88	107	2	0	1199.6	7	16	10.7278	11.1076	1202.81	4.92691	0.6	0					0.0488762		53910.1	4.43083e+06	4.0826e+07	1.62121e+08	4.10311e+08	7.04154e+08	8.68607e+08	7.85143e+08	5.34719e+08	2.89765e+08	1.3358e+08	5.22818e+07	1.94558e+07	7.48044e+06	3.36619e+06	969558	319879	51758.2	75187.9	0	95125.2	0	213676	107352
LAEITPDKAFQDKLYPFTWD	88	107	3	0	800.07	7	16	10.7278	11.1076	802.206	4.92591	0.6	0					0.0327591		1.05226e+06	1.36797e+07	1.00408e+08	3.88032e+08	9.83362e+08	1.69935e+09	2.06678e+09	1.863e+09	1.26964e+09	6.98023e+08	3.10434e+08	1.24362e+08	4.94325e+07	2.02676e+07	1.04109e+07	5.71688e+06	2.48475e+06	924859	165583	33013.8	122426	170044	34122.4	39832
LAEITPDKAFQDKLYPFTWDA	88	108	2	0	1235.12	7	17	10.8064	11.1076	1238.34	4.92233	1	0	0.461268	0.400013	1	0	0.0523339		0	620022	1.34475e+07	6.57109e+07	1.59498e+08	2.75176e+08	3.49363e+08	3.19787e+08	2.20993e+08	1.23054e+08	5.56566e+07	2.12716e+07	7.53559e+06	1.87133e+06	228306	59638.7	0	44628.3	162501	0	0	34426.1	0	0	49448.9
LAEITPDKAFQDKLYPFTWDA	88	108	3	0	823.749	7	17	10.8379	11.1869	826.007	5.24996	0.6	0					0.176114		288008	5.43559e+06	4.35653e+07	1.66842e+08	4.40749e+08	7.70915e+08	9.398e+08	8.59889e+08	6.02807e+08	3.33321e+08	1.51975e+08	1.69765e+08	2.61006e+07	1.06325e+07	1.17855e+08	3.57839e+06	1.17659e+06	5.9982e+06	90641.7	112170	615509	50307.7	0	76368.9	0
LAEITPDKAFQDKLYPFTWDAVRY	88	111	3	0	963.16	7	20					-1
LAEITPDKAFQDKLYPFTWDAVRYNGK	88	114	4	0	797.412	8	23	10.347	10.7122	799.631	6.9251	0.6	0					0.138195		429399	144066	939984	6.74169e+06	3.17725e+07	9.63224e+07	2.03418e+08	3.30152e+08	4.06486e+08	3.95841e+08	3.05926e+08	1.96744e+08	1.06698e+08	5.04018e+07	2.257e+07	9.15599e+06	1.42766e+07	3.69794e+06	3.6669e+06	2.76324e+06	2.50102e+07	1.5542e+06	469701	190928	985337	84741.2	26837.9	36622.1	440946	177669
LAEITPDKAFQDKLYPFTWDAVRYNGKL	88	115	3	0	1100.57	8	24	10.5229	10.9808	1103.69	7.33457	1	0	0.534185	1.03898	1	1	0.0561956		95059	590592	1.98233e+06	0	5.76488e+07	1.81911e+08	3.40423e+08	7.56917e+08	1.09137e+09	1.14794e+09	1.09862e+09	7.87942e+08	4.84316e+08	2.5297e+08	1.22444e+08	4.9162e+07	2.30577e+07	1.26437e+07	1.03733e+07	9.75866e+06	7.69675e+06	5.06855e+06	2.63971e+06	641054	401003	109292	0	129892	0	650.179
LAEITPDKAFQDKLYPFTWDAVRYNGKL	88	115	4	0	825.683	8	24	10.507	10.8379	828.006	7.26879	1	0	0.521739	0.521404	1	1	0.055438		102571	1.07705e+06	2.97801e+06	5.22467e+07	4.59681e+07	1.54702e+08	3.52626e+08	6.469e+08	9.01148e+08	1.03324e+09	9.0168e+08	6.88842e+08	4.13487e+08	2.20752e+08	1.05331e+08	3.54603e+07	1.80016e+07	1.15726e+07	9.10341e+06	9.26508e+06	7.08487e+06	4.81527e+06	2.3447e+06	1.22849e+06	443708	256763	0	704612	0	579728
LAEITPDKAFQDKLYPFTWDAVRYNGKL	88	115	5	0	660.748	8	24	10.5546	10.9493	662.625	7.36206	1	0	0.539388	0.78145	1	1	0.0912762		0	20848.7	19550.5	1.0396e+06	1.68919e+06	9.18237e+06	2.62345e+07	5.10412e+07	6.97344e+07	7.93092e+07	7.26002e+07	5.09809e+07	3.2265e+07	1.58719e+07	6.10203e+06	2.52052e+06	440789	263776	322791	82667.6	56111.3	278946	19495.2	185282	27211.1	0	22960	50273.8	52684.2	220468
AEITPDKA	89	96	1	0	844.441	4	5	3.01275	3.28368	847.843	2.91875	1	0	1.79716	0.276718		1	0.133739		765732	7.52203e+06	2.91795e+07	5.06632e+07	4.77243e+07	2.20076e+07	5.50385e+06	487383	0	0
AEITPDKAFQDKL	89	101	2	0	738.391	5	10	6.94935	7.29748	740.726	3.79663	1	0	0.870456	0.591547	1	1	0.0791582		292934	3.91346e+06	2.56822e+07	7.32918e+07	1.12095e+08	1.10921e+08	7.30782e+07	3.45788e+07	1.24968e+07	3.49608e+06	70673.1	37149.6	75618.1	0	118684	0
AEITPDKAFQDKL	89	101	3	0	492.596	5	10	7.06002	7.21855	494.176	3.86659	1	0	0.902222	-0.18166	1	1	0.091535		73977.6	676488	6.09189e+06	1.7065e+07	2.58411e+07	2.66578e+07	1.74273e+07	7.62213e+06	2.39719e+06	423475	0	63122.7	0	0	1.10587e+06	0
AEITPDKAFQDKLYPFT	89	105	2	0	992.507	6	13	9.0901	9.38795	995.297	4.36743	1	0	0.671995	0.386487	1	1	0.151162		0	99123.7	3.12087e+06	1.82133e+07	4.31444e+07	6.07636e+07	6.09689e+07	4.0156e+07	1.85226e+07	5.41839e+06	365975	150340	81573.2	0	65933.9	0	364128	77559.9	164062	0
AEITPDKAFQDKLYPFT	89	105	3	0	662.007	6	13	9.0901	9.34073	663.892	4.44343	1	0	0.698538	0.193933	1	1	0.0778844		26818.5	197502	2.34148e+06	1.61545e+07	3.49922e+07	5.40001e+07	5.12505e+07	3.75354e+07	1.93106e+07	6.43677e+06	1.04945e+06	40767.9	68817.2	36245.5	0	13804.6	0	0	14157	0
AEITPDKAFQDKLYPFTW	89	106	2	0	1085.55	6	14	10.9018	11.298	1088.41	4.37994	1	0	0.567087	0.787364	1	0	0.281399		0	231428	7.02402e+06	3.00815e+07	6.96357e+07	9.53997e+07	9.79187e+07	6.95464e+07	3.81414e+07	1.58166e+07	4.7492e+06	1.25677e+06	130829	43365.7	294492	0	252395	0	39426.5	0	0
AEITPDKAFQDKLYPFTW	89	106	3	0	724.033	6	14	10.9335	11.298	725.947	4.39814	1	0	0.572988	0.65836	1	0	0.0695315		20138.4	1.13782e+06	1.06565e+07	4.70171e+07	1.02124e+08	1.54468e+08	1.51027e+08	1.1017e+08	5.80842e+07	2.59761e+07	7.65241e+06	2.45404e+06	414827	312019	82788.5	365448	67141.5	84139.9	36683.2	40618.5	25813.5
AEITPDKAFQDKLYPFTWD	89	107	2	0	1143.06	6	15	10.4431	10.8698	1145.97	4.4131	1	0	0.482418	0.912018	1	0	0.0720834		0	3.70745e+06	3.00383e+07	1.17228e+08	2.47647e+08	3.71927e+08	3.72579e+08	2.74282e+08	1.58866e+08	7.42156e+07	2.73061e+07	9.75156e+06	2.67323e+06	1.8309e+06	56037.6	198245	0	0	0	0	66250.1	0
AEITPDKAFQDKLYPFTWD	89	107	3	0	762.376	6	15	10.4591	10.8064	764.313	4.40999	1	0	0.481479	0.588149	1	0	0.0427309		266005	9.20747e+06	6.22539e+07	2.11871e+08	4.7322e+08	6.89584e+08	6.98867e+08	5.21011e+08	2.89063e+08	1.36801e+08	5.46652e+07	1.93579e+07	805638	4.80341e+06	2.08742e+06	675523	321367	0	275709	43275.5	122485	81043.9
AEITPDKAFQDKLYPFTWDA	89	108	2	0	1178.58	7	16	10.5388	10.8698	1181.67	4.73477	0.6	0					0.470419		356011	477474	5.8389e+06	3.70536e+07	9.04916e+07	1.34568e+08	1.43158e+08	1.1131e+08	6.98325e+07	3.68863e+07	1.80103e+07	6.58141e+06	1.90391e+06	124958	1.20933e+06	3881.87	3.0407e+06	0	1.39741e+06	0	247982	0	1.19974e+06	92473.4
AEITPDKAFQDKLYPFTWDA	89	108	3	0	786.055	7	16	10.2829	10.8539	788.908	7.10997	0.6	1					0.653078		182515	889490	1.50212e+07	7.23632e+07	1.84153e+08	2.78025e+08	3.04606e+08	2.45933e+08	3.51364e+08	6.35604e+08	6.01515e+08	3.90661e+08	2.06459e+08	8.68763e+07	3.27597e+07	1.15405e+07	5.25811e+06	3.07328e+06	2.26132e+06	64299.9	1.53434e+06	773810	30685.8	54638.2
AEITPDKAFQDKLYPFTWDAVRYNGKL	89	115	3	0	1062.88	8	23	10.3149	10.7749	1065.76	6.68604	0.6	0					0.0665553		0	452443	1.39848e+07	1.02787e+07	4.38369e+07	1.46044e+08	2.80224e+08	4.58597e+08	5.71959e+08	5.38911e+08	4.36277e+08	2.74505e+08	1.49892e+08	6.8412e+07	3.09067e+07	1.11411e+07	6.41421e+06	831903	4.00393e+06	2.9734e+06	295984	822143	139104	131537	263700	0	67576.4	1440.13	1031.31	31105.7
AEITPDKAFQDKLYPFTWDAVRYNGKL	89	115	4	0	797.412	8	23	10.347	10.7122	799.631	6.9251	0.6	0					0.138195		429399	144066	939984	6.74169e+06	3.17725e+07	9.63224e+07	2.03418e+08	3.30152e+08	4.06486e+08	3.95841e+08	3.05926e+08	1.96744e+08	1.06698e+08	5.04018e+07	2.257e+07	9.15599e+06	1.42766e+07	3.69794e+06	3.6669e+06	2.76324e+06	2.50102e+07	1.5542e+06	469701	190928	985337	84741.2	26837.9	36622.1	440946	177669
EITPDKAFQDKLYPFTWDAVRYNGKL	90	115	3	0	1039.2	8	22	10.4111	10.7122	1042.02	6.5343	1	0	0.495165	0.399673		1	0.197618		0	530810	118295	311113	2.62768e+06	7.89489e+06	1.81361e+07	2.81713e+07	3.28096e+07	2.97167e+07	2.4791e+07	1.24674e+07	5.66665e+06	3.07321e+06	678450	129263	6216.74	8301.34	93011.1	7652.17	0	33968.5	7220.59	0	45011.1	3148.6	0	0	331791	0
ITPDKAFQDKLYPFTWDAVRYNGKL	91	115	3	0	996.187	7	21					-1
FQDKLYPFT	97	105	2	0	579.795	5	6					0
FQDKLYPFTW	97	106	1	0	1344.66	5	7	11.1076	11.3771	1346.76	1.23358	0.4	0					0.704803		934539	1.19917e+07	1.49292e+07	6.44589e+06	969973	184716	441818	351310	0	67762.3	0	202853	229534
FQDKLYPFTW	97	106	2	0	672.835	5	7	11.0757	11.4405	673.814	1.09787	1	0	-0.141337	0.659379	1	1	0.0387064		9.20964e+07	4.01477e+08	4.40659e+08	2.43656e+08	8.9289e+07	2.46788e+07	5.29128e+06	522968	103480	40409.3	200529	38921.9	55865.9
FQDKLYPFTWD	97	107	1	0	1459.69	5	8	10.5705	10.8379	1461.77	1.15856	0.4	0					0.326577		2.67563e+06	3.16645e+07	4.30206e+07	2.32125e+07	7.21388e+06	381420	0	194789	0	0	295646	298070	0	0
FQDKLYPFTWD	97	107	2	0	730.348	5	8	10.507	10.9018	731.352	1.08805	1	0	-0.23593	0.782062	1	1	0.0166086		3.44296e+08	1.30673e+09	1.47138e+09	8.3909e+08	3.31423e+08	1.05026e+08	2.86985e+07	7.33287e+06	3.01458e+06	593747	114239	20119.8	351232	486956
FQDKLYPFTWDA	97	108	2	0	765.867	5	9	10.5229	10.9178	766.902	1.10977	1	0	-0.293593	0.782198		1	0.0297561		1.03841e+08	4.3947e+08	5.08787e+08	3.06956e+08	1.2728e+08	3.8824e+07	1.03229e+07	3.36458e+06	305594	207548	103080	33913.3	90290.4	201820	30962.2
FQDKLYPFTWDAVRYNGKL	97	115	2	0	1181.1	7	16	10.2351	10.5546	1183.53	3.38783	0.6	0					0.196955		2.52063e+06	2.08722e+07	4.51973e+07	7.85446e+07	1.11213e+08	1.03616e+08	6.98696e+07	3.45487e+07	1.47876e+07	4.17639e+06	1.38739e+06	919882	581091	3.30677e+06	8.28786e+06	5.91639e+06	2.16027e+06	517531	322345	282024	0	0	52572.6	0
FQDKLYPFTWDAVRYNGKL	97	115	3	0	787.739	7	16	10.2509	10.5388	789.298	3.21043	0.6	0					0.0680007		5.5656e+06	6.01469e+07	1.7656e+08	3.91734e+08	5.60182e+08	5.58009e+08	3.66411e+08	1.95111e+08	8.23332e+07	3.16243e+07	1.18292e+07	5.36174e+06	3.21172e+06	3.07947e+06	0	1.49094e+06	382882	737339	34945.5	0	43116.6	41731.9	0	302461
FQDKLYPFTWDAVRYNGKL	97	115	4	0	591.056	7	16	10.2509	10.5862	592.225	3.20921	1	0	0.0572625	0.539076	1	1	0.0359174		37169.6	3.38008e+06	2.08633e+07	5.17675e+07	7.53112e+07	7.41406e+07	4.80999e+07	2.62257e+07	1.00783e+07	3.04416e+06	487972	46349.7	43475.2	67263.1	20827.3	0	16239.3	25611.3	0	0	0	17290	13208	0
DKLYPFTWD	99	107	2	0	592.785	5	6	9.85828	10.299	593.469	0.62494	0.4	0					0.109008		1.015e+07	3.43174e+07	2.24884e+07	6.30781e+06	293621	76495.8	0	0	28950.8	0	29287.2	23692.1
DKLYPFTWDA	99	108	2	0	628.303	5	7					0
DKLYPFTWDAVRYNGKL	99	115	3	0	696.03	6	14	9.81153	10.0934	697.461	3.00853	0.6	0					0.175405		0	741034	5.95273e+06	1.69012e+07	2.23295e+07	1.61868e+07	7.86949e+06	1.99045e+06	154302	0	0	272490	86459	0	77191.1	146888	152914	92688	99970.9	59415	153778
YPFTWD	102	107	1	0	828.356	4	4	9.51368	10.0461	829.42	0.533368	0.4	0					0.149667		8.30011e+07	1.58575e+08	6.84581e+07	1.38601e+07	1.0996e+06	264888	184954	106737	73780.3
YPFTWDAVRYNGKL	102	115	2	0	865.438	6	12	9.63938	9.88947	867.454	2.95695	0.6	0					0.126965		0	3.48357e+06	2.34287e+07	5.22832e+07	6.04262e+07	4.04011e+07	1.74471e+07	5.99435e+06	864208	110447	325680	396239	279531	438823	123807	0	73008	0	185792
YPFTWDAVRYNGKL	102	115	3	0	577.295	6	12	9.57653	9.93628	578.619	2.89911	0.6	0					0.0999399		0	3.19097e+06	2.22047e+07	4.56019e+07	5.88189e+07	3.78199e+07	1.63171e+07	4.39124e+06	757385	479853	78299.3	130107	32571.5	0	0	22467.8	0	0	55898.8
WDAVRYNGKL	106	115	2	0	611.322	5	8	6.98087	7.28165	612.797	2.21274	0.6	0					0.0283805		1.78498e+07	1.52558e+08	4.30367e+08	5.21492e+08	3.20107e+08	1.20074e+08	2.84724e+07	8.34419e+06	727433	209256	423353	160923	154454	28011.1
DAVRYNGKL	107	115	1	0	1035.56	4	7	4.79928	5.13455	1038.46	2.30269	1	0	0.640208	0.539076	1	1	0.155001		694952	1.57113e+07	4.72434e+07	5.93038e+07	3.43517e+07	1.13708e+07	1.35806e+06	73127.3	0	0	29865.9	74871.8
DAVRYNGKL	107	115	2	0	518.283	4	7	4.78337	5.18292	519.746	2.32661	1	0	0.65572	0.801229	1	1	0.0262802		3.89426e+07	3.10428e+08	9.00406e+08	1.12224e+09	6.57812e+08	2.27402e+08	5.97338e+07	1.27958e+07	2.32069e+06	67217.3	46317.6	0
AVRYNGKL	108	115	1	0	920.531	4	6	4.43462	4.79928	923.466	2.39371	1	0	0.958043	0.658972	1	1	0.0637748		7.99169e+06	6.94609e+07	2.02146e+08	2.60595e+08	1.53054e+08	5.53792e+07	1.28823e+07	1.03306e+06	0	0	0
AVRYNGKL	108	115	2	0	460.769	4	6	4.43462	4.86315	462.264	2.4493	1	0	1.00011	0.919426	1	1	0.0282906		1.18849e+08	9.02464e+08	2.74132e+09	3.57527e+09	2.29531e+09	7.99261e+08	1.9656e+08	3.88707e+07	6.70396e+06	397378	0
AVRYNGKLIAYPIAVEA	108	124	3	0	616.684	6	14	7.98817	8.17772	617.862	2.4097	1	0	-0.0719415	-0.055171		1	0.255195		167148	600016	3.17042e+06	4.66088e+06	4.16478e+06	1.58691e+06	336302	116198	27047	0	0	0	31109.1	85849.5	68695.6	26114	0	0	0	41699.7	53412.3
VRYNGKL	109	115	2	0	425.251	4	5	4.22868	4.70348	426.664	2.32635	1	0	1.25918	1.10811	1	1	0.0412179		6.23304e+07	4.82618e+08	1.35263e+09	1.59812e+09	8.71353e+08	2.75561e+08	5.85634e+07	9.42499e+06	512221	0
VRYNGKL	109	115	3	0	283.836	4	5	4.22868	4.56143	284.775	2.31706	1	0	1.25074	0.528812	1	1	0.043294		959121	2.24661e+07	6.37793e+07	8.05387e+07	4.05648e+07	1.12108e+07	1.86038e+06	65153.3	0	0
RYNGKL	110	115	2	0	375.716	4	4	4.29195	5.0543	376.935	1.99835	1	0	1.41501	2.28076		1	0.101672		3.00871e+06	3.47612e+07	7.58095e+07	6.2357e+07	2.62167e+07	4.57483e+06	121836	39480.8	0
IAYPIA	116	121	1	0	647.376	4	3	5.87183	6.22412	647.977	0.195908	1	0	-0.556978	0.608471	1	1	0.400059		1.6846e+09	6.80732e+08	1.47479e+08	2.25271e+07	2.23316e+06	7.28359e+07	2.17557e+07	4.5038e+06
IAYPIA	116	121	2	0	324.192	4	3	5.91988	6.08015	324.482	0.175473	1	0	-0.587909	-0.174591	1	1	0.439683		3.06802e+06	803641	575822	0	17298.9	93689.4	14340	10247
IAYPIAV	116	122	2	0	373.726	4	4	7.59612	7.7063	373.867	-0.186257	1	0	-1.06494	-0.378836		1	0.45545		1.00065e+06	266561	0	2687.18	0	17274	0	0	0
IAYPIAVE	116	123	1	0	875.487	4	5	6.79238	7.18703	876.058	0.032366	1	0	-0.824109	0.781247	1	1	0.0372723		1.151e+09	6.08714e+08	1.80399e+08	4.01013e+07	7.93695e+06	1.42492e+06	66079.2	284619	7825.2	0
IAYPIAVE	116	123	2	0	438.247	4	5	6.87092	7.1396	438.47	-0.092904	0.4	0					0.233675		1.59832e+07	7.05854e+06	1.27841e+06	98131.5	0	0	34013.5	0	0	85540.4
IAYPIAVEA	116	124	1	0	946.524	4	6	7.07597	7.42358	947.161	0.0584095	1	0	-0.809299	0.58944	1	1	0.0218837		5.7508e+09	3.33183e+09	1.05563e+09	2.4487e+08	5.50564e+07	2.41702e+07	1.53447e+07	5.38852e+06	251388	35605.8	58450.8
IAYPIAVEA	116	124	2	0	473.766	4	6	7.07597	7.42358	474.046	-0.0188658	1	0	-0.86778	0.58944	1	1	0.0355712		2.34668e+08	1.25406e+08	3.96124e+07	6.50015e+06	463675	101195	0	15151.6	0	0	18946.7
IAYPIAVEAL	116	125	2	0	530.308	4	7	9.35648	9.6551	530.558	-0.150719	0.6	0					0.140423		1.29013e+07	6.97671e+06	1.42666e+06	36405.4	0	33416.4	0	0	0	0	24545	30021.5
EALSLIYNKDLLPNPPKTWEEIPALDKELKAKGKSALM	123	160	4	0	1066.84	9	32					-1
ALSLIYNKDLLPNPPKT	124	140	2	0	949.043	6	12					-1
ALSLIYNKDLLPNPPKT	124	140	3	0	633.031	6	12	8.35097	9.02672	634.004	1.76884	1	0	-0.184178	1.9276	1	1	0.102302		1.36109e+07	7.50553e+07	1.7381e+08	1.96557e+08	1.22997e+08	4.50001e+07	1.62226e+07	4.90826e+06	936216	280156	307759	67388.7	112246	437361	192089	137880	142405	188980	37908
ALSLIYNKDLLPNPPKTWEEIPAL	124	147	3	0	912.505	7	18	10.965	11.4247	913.54	1.42612	1	0	-0.493743	1.04687		1	0.107778		3.94446e+06	3.51e+07	7.2419e+07	8.30688e+07	6.07498e+07	3.21897e+07	1.06591e+07	2.20854e+06	343709	60836.3	107938	0	79595.4	51446.1	0	259200	38614.2	0	60986.6	57856.1	0	83038.8	45814.7	81856.8	129177	0
LSLIYNKDLLPNPPKT	125	140	2	0	913.525	6	11	8.17772	8.44592	914.807	1.456	1	0	-0.25247	0.265571	1	0	0.106503		1.19062e+07	7.06811e+07	1.2457e+08	1.02376e+08	5.57627e+07	2.18684e+07	5.71528e+06	826011	380912	131669	146180	0	55627.8	0	71853.9	0	100154	0
LSLIYNKDLLPNPPKT	125	140	3	0	609.352	6	11	8.20915	8.54062	610.204	1.44753	1	0	-0.255966	0.523579	1	0	0.0333559		1.82728e+07	9.75019e+07	1.65285e+08	1.39134e+08	7.212e+07	2.91983e+07	8.54163e+06	1.75607e+06	353537	528797	56433.4	185860	76902.8	50822.6	78270.6	46993.4	20271.3	49811.8
LSLIYNKDLLPNPPKTW	125	141	3	0	671.379	6	12					-1
LSLIYNKDLLPNPPKTWEEIPAL	125	147	2	0	1332.74	7	17	10.9018	11.298	1334.25	1.38783	1	0	-0.482809	0.787364	1	1	0.23891		4.03408e+06	3.64547e+07	8.57268e+07	8.97852e+07	6.54424e+07	2.79067e+07	9.75011e+06	588673	156419	0	0	0	245702	62861.4	182351	656445	79099.3	0	98745.7	300078	0	0	60954.9	0	10438
LSLIYNKDLLPNPPKTWEEIPAL	125	147	3	0	888.826	7	17	10.8698	11.3771	889.868	1.48904	1	0	-0.455774	1.24078	1	1	0.0358738		5.19543e+07	2.95675e+08	6.00394e+08	6.65522e+08	4.87564e+08	2.65345e+08	1.11855e+08	3.79529e+07	1.03932e+07	2.73645e+06	1.36989e+06	1.34825e+06	1.3157e+06	806979	943972	182457	137297	231584	104704	0	34954.2	124708	41119.8	3669.37	7427.73
LSLIYNKDLLPNPPKTWEEIPALDKELKAKGKSAL	125	159	4	0	984.058	9	29	10.2351	10.4591	985.952	5.18828	0.6	0					0.104218		0	112131	791638	4.73521e+06	5.80909e+06	1.20317e+07	2.1525e+07	2.73752e+07	2.39165e+07	1.94011e+07	1.12816e+07	6.21259e+06	2.75828e+06	1.13838e+06	80598.5	97588.4	37701.5	274509	6849.33	66221.1	0	134045	13245.1	14249.1	4602.75	12093.8	22334.8	50309.1	24142.4	6598.08
LSLIYNKDLLPNPPKTWEEIPALDKELKAKGKSALM	125	160	3	0	1355.42	9	30	10.2509	10.7436	1358.01	5.22986	1	0	-0.0619175	1.18104	1	1	0.0925316		0	0	0	2.33391e+06	1.82569e+07	4.37916e+07	7.35538e+07	9.30071e+07	9.15723e+07	7.58643e+07	4.91037e+07	2.58964e+07	1.08889e+07	2.22268e+06	829652	1690.53	0	0	0	49041.9	99504.8	73452.4	70427.2	270860	41780.6	0	0	0	0	64773.9
LSLIYNKDLLPNPPKTWEEIPALDKELKAKGKSALM	125	160	4	0	1016.82	9	30	10.2509	10.8698	1018.79	5.36706	1	0	-0.0411521	1.69556	1	1	0.0471661		0	316617	5.56718e+06	3.06922e+07	1.02869e+08	2.37876e+08	3.85267e+08	4.94257e+08	4.76247e+08	3.9013e+08	2.57568e+08	1.5339e+08	7.50981e+07	3.39521e+07	1.35124e+07	3.95177e+06	1.01983e+06	539990	228997	358031	1.20839e+06	1.23688e+06	1.21402e+06	1.22838e+06	5.33528e+06	1.32281e+06	517045	228950	766792	0
LSLIYNKDLLPNPPKTWEEIPALDKELKAKGKSALM	125	160	5	0	813.656	9	30	10.2193	10.8064	815.231	5.34276	1	0	-0.0448303	1.56635	1	1	0.0516779		208323	145721	2.28358e+06	1.62852e+07	5.02738e+07	1.27009e+08	2.05229e+08	2.65561e+08	2.59513e+08	2.08793e+08	1.40327e+08	8.08938e+07	4.04401e+07	1.75261e+07	5.53713e+06	2.24392e+06	630468	381661	303109	319763	781150	266405	960778	815868	641097	349997	319886	443817	4406.93	135533
LSLIYNKDLLPNPPKTWEEIPALDKELKAKGKSALM	125	160	7	0	581.471	9	30	10.491	10.5388	582.561	5.10058	1	0	-0.0814855	-0.633581	1	0	0.0965284		0	0	0	0	117549	514675	1.01849e+06	752477	1.05151e+06	581613	518257	206393	0	55458.7	0	0	0	0	0	0	0	0	26553.2	0	0	0	0	0	0	0
LSLIYNKDLLPNPPKTWEEIPALDKELKAKGKSALMF	125	161	5	0	843.07	9	31					-1
SLIYNKDLLPNPPKT	126	140	2	0	856.983	6	10	7.42358	7.58037	858.519	2.03741	0.4	1					0.103289		5.40625e+06	3.23888e+07	5.04518e+07	4.38251e+07	1.86642e+07	2.99322e+07	1.88779e+06	1.36825e+07	0	749201	0	0	0	0	0	0	0
SLIYNKDLLPNPPKT	126	140	3	0	571.658	6	10	7.28165	7.58037	572.446	1.33091	0.6	0					0.0545679		7.48449e+06	4.56152e+07	6.49146e+07	5.59529e+07	2.61043e+07	6.16769e+06	1.25663e+06	186402	8681.75	0	0	142681	34753.3	0	27377.5	21063.8	0
SLIYNKDLLPNPPKTWEEIPAL	126	147	2	0	1276.19	7	16	10.491	10.8698	1277.78	1.61087	1	0	-0.396341	0.716405	1	1	0.515655		1.10038e+07	7.118e+07	1.42437e+08	1.51762e+08	1.02884e+08	5.12271e+07	1.83646e+07	4.98627e+06	883616	2.74444e+06	5.54252e+06	5.93965e+06	2.03629e+06	200894	0	0	195685	0	0	0	0	0	0	0
SLIYNKDLLPNPPKTWEEIPAL	126	147	3	0	851.132	7	16	10.3791	10.9178	852.147	1.4827	1	0	-0.432717	1.36856	1	0	0.0243253		6.60797e+07	3.61655e+08	7.04514e+08	7.23636e+08	5.09885e+08	2.63786e+08	1.09256e+08	3.99054e+07	1.16201e+07	3.1412e+06	2.88491e+06	1.74185e+06	2.32536e+06	4.07225e+06	893270	223501	300527	64789.1	267978	90837.6	63882.3	65286.8	0	34878.7
SLIYNKDLLPNPPKTWEEIPALDKELKAKGKSALM	126	160	3	0	1317.73	9	29	9.98323	10.4431	1320.31	5.28497	1	0	-0.0259933	1.04714	1	1	0.085308		111997	0	598212	4.34755e+06	2.06169e+07	5.21128e+07	8.76475e+07	1.10995e+08	1.11634e+08	8.94407e+07	5.83065e+07	3.27163e+07	1.32819e+07	3.40924e+06	73589.2	139387	47456.9	0	0	0	0	0	0	0	0	42932.7	0	0	81502.7	3355.24
SLIYNKDLLPNPPKTWEEIPALDKELKAKGKSALM	126	160	4	0	988.547	9	29	9.99893	10.5229	990.507	5.38175	0.6	0					0.104768		3.04586e+06	340910	3.78964e+06	2.88425e+07	9.22393e+07	2.11155e+08	3.47348e+08	4.30407e+08	4.24186e+08	3.39131e+08	2.34878e+08	1.30249e+08	7.29177e+07	2.86015e+07	1.60675e+07	3.2513e+06	2.46618e+06	341295	301930	172675	533812	354667	356012	207504	288515	335432	113381	135629	147848	72643
SLIYNKDLLPNPPKTWEEIPALDKELKAKGKSALM	126	160	5	0	791.039	9	29	9.99893	10.395	792.672	5.70476	1	0	0.0397363	0.78716	1	0	0.138129		174148	78682.8	2.3825e+06	9.87079e+06	3.35638e+07	7.92519e+07	1.30431e+08	1.55059e+08	1.60292e+08	1.29762e+08	8.5463e+07	4.50804e+07	1.96741e+07	1.08081e+07	3.73203e+06	560048	122398	199734	174381	76787.8	0	103068	190458	5.12796e+06	323934	64887.6	25120.2	72300.5	863296	8846.06
LIYNKDLLPNPPKT	127	140	2	0	813.467	5	9	6.9967	7.31325	814.625	1.3317	1	0	-0.181621	0.462747	1	1	0.122955		3.5667e+06	2.07766e+07	3.46527e+07	2.4163e+07	1.0914e+07	3.16431e+06	409533	0	0	0	41340.2	0	70773.9	0	0
LIYNKDLLPNPPKT	127	140	3	0	542.647	5	9	7.06002	7.31325	543.409	1.30149	1	0	-0.196861	0.204536	1	1	0.0969779		1.88565e+06	1.18211e+07	2.30263e+07	1.38424e+07	6.03432e+06	1.60462e+06	0	0	58333.1	0	0	0	0	0	67982.6
LIYNKDLLPNPPKTWEEIPA	127	146	3	0	784.426	7	14	11.0443	11.0917	785.437	1.58757	0.6	0					0.453518		253639	320195	962144	1.0441e+06	389304	132073	25142.9	0	2406	1580.2	2746.61	1407.36	50616.1	0	0	59310.1	0	0	32138.9	0	0	0
LIYNKDLLPNPPKTWEEIPAL	127	147	2	0	1232.68	7	15	10.299	10.7436	1234.11	1.34205	1	0	-0.447241	0.985151	1	1	0.261955		7.53649e+06	1.92001e+07	4.05817e+07	4.07538e+07	2.82404e+07	1.16291e+07	2.848e+06	514520	0	0	406.552	0	0	0	298187	60802.4	243740	359062	221415	0	0	0	56821.8
LIYNKDLLPNPPKTWEEIPAL	127	147	3	0	822.121	7	15	10.2829	10.5862	823.128	1.50418	1	0	-0.39816	0.40878	1	1	0.0955663		7.77272e+06	4.75493e+07	9.35511e+07	9.74844e+07	6.75911e+07	3.27518e+07	1.24509e+07	3.72097e+06	706108	132412	408582	143351	158822	502017	0	83054.9	114161	60702.5	10813.1	383711	175022	159346	32328.8
LIYNKDLLPNPPKTWEEIPALDKELKAKGKSALM	127	160	5	0	773.633	9	28	9.92065	10.3631	775.17	5.26905	1	0	0.000978422	0.97618		1	0.0872286		0	28556	50859.9	2.43283e+06	1.4512e+07	2.95993e+07	5.01128e+07	6.41098e+07	6.12954e+07	4.84413e+07	3.10947e+07	1.55378e+07	6.20774e+06	1.81853e+06	477314	284471	49145.1	0	52813.3	77941.6	0	101115	41187.9	56843.7	113432	0	0	77237.7	12554.7	111598
IYNKDLLPNPPKT	128	140	2	0	756.925	5	8	5.91988	6.27165	758.089	1.41618	1	0	-0.049687	0.606364	1	0	0.0146999		1.1343e+08	5.52468e+08	8.70267e+08	6.11878e+08	2.72739e+08	9.1796e+07	2.63164e+07	7.78629e+06	2.51063e+06	497189	21862.5	102105	0	104034
IYNKDLLPNPPKT	128	140	3	0	504.952	5	8	6.01617	6.22412	505.72	1.39023	1	0	-0.0644167	0.019866	1	0	0.00991799		5.42544e+07	2.64234e+08	4.20494e+08	2.89573e+08	1.24988e+08	4.05494e+07	1.1187e+07	3.08812e+06	765551	74994.3	174962	0	0	162734
IYNKDLLPNPPKTW	128	141	3	0	566.979	6	9	8.13055	8.33515	568.468	3.42014	0.4	1					0.165464		6.7122e+06	3.69197e+07	6.46272e+07	4.68604e+07	2.34232e+07	8.05838e+06	1.43745e+06	568925	100990	0	35817.3	0	0	4.50469e+07	0	0
IYNKDLLPNPPKTWEEIPAL	128	147	2	0	1176.14	7	14	9.81153	10.3309	1177.58	1.44701	1	0	-0.384179	1.28992	1	0	0.0387742		1.68574e+08	8.53959e+08	1.73826e+09	1.65724e+09	1.06626e+09	5.14889e+08	1.96721e+08	6.31853e+07	1.98384e+07	8.49621e+06	5.45386e+06	4.4398e+06	2.12664e+06	495411	135270	193725	34788.8	22112.8	77686.1	239125	116619	278226
IYNKDLLPNPPKTWEEIPAL	128	147	3	0	784.426	7	14	9.74905	10.3631	785.4	1.47624	1	0	-0.374698	1.67598	1	0	0.0121513		5.53362e+08	2.80232e+09	5.28502e+09	5.16961e+09	3.37422e+09	1.65285e+09	6.41302e+08	2.14783e+08	6.85863e+07	3.35916e+07	2.7613e+07	2.31376e+07	2.22797e+07	7.1931e+06	2.84695e+06	4.90348e+06	233380	87310.2	293461	103335	215980	201164
IYNKDLLPNPPKTWEEIPAL	128	147	4	0	588.572	7	14					-1
IYNKDLLPNPPKTWEEIPALD	128	148	2	0	1233.65	7	15	9.63938	9.92065	1235.07	1.34557	1	0	-0.446175	0.318858	1	0	0.222046		2.89736e+06	1.63669e+07	4.1667e+07	3.51909e+07	2.70746e+07	1.01335e+07	985886	0	159954	0	87914.8	66953.1	127649	0	299687	0	0	0	153400	0	141080	0	0
IYNKDLLPNPPKTWEEIPALD	128	148	3	0	822.769	7	15	9.70218	10.0146	823.798	1.58294	0.6	0					0.0622555		8.64589e+06	7.47772e+07	1.50689e+08	1.55072e+08	1.06914e+08	5.77805e+07	2.03868e+07	5.12774e+06	5.35652e+06	311831	213911	190773	183600	63331.1	258959	65822.8	67579	567442	219343	0	748572	239793	0
IYNKDLLPNPPKTWEEIPALDKE	128	150	3	0	908.481	7	17	9.1215	9.27793	910.191	3.47848	0.6	0					0.473244		63191.4	676208	4.8066e+06	1.10783e+07	1.23577e+07	1.00157e+07	4.32208e+06	1.76066e+06	0	131906	0	0	0	67958.7	0	4228.55	0	0	61104.8	0	0	2.13603e+06	240864	101079	388674
IYNKDLLPNPPKTWEEIPALDKELKAKGKSAL	128	159	3	0	1207.34	8	26	9.4037	9.70218	1209.89	5.449	1	0	0.0981364	0.38907	1	1	0.136318		1200.57	11473	0	3.46508e+06	9.4653e+06	3.17152e+07	5.71259e+07	5.86558e+07	5.93567e+07	4.54617e+07	2.49171e+07	1.17962e+07	4.74251e+06	592741	0	87836.8	0	0	1.90377e+06	114761	105769	706436	90200.8	0	0	108149	219439	11557.4	95523.5	201527
IYNKDLLPNPPKTWEEIPALDKELKAKGKSAL	128	159	4	0	905.758	8	26	9.3093	9.74905	907.628	5.29041	1	0	0.0704392	0.965169	1	1	0.0919006		77383.5	0	1.65098e+06	1.6967e+07	5.69239e+07	1.29107e+08	2.05067e+08	2.51426e+08	2.21606e+08	1.54853e+08	1.00784e+08	4.8682e+07	2.18993e+07	6.802e+06	2.52461e+06	386488	59586.1	297551	284077	450274	364269	479418	209878	147992	0	40139.2	73036.6	270288	0	0
IYNKDLLPNPPKTWEEIPALDKELKAKGKSALM	128	160	3	0	1251.02	9	27	9.49797	10.0776	1253.58	5.326	1	0	0.0422037	1.53563	1	1	0.0503353		0	287237	1.07725e+07	7.68305e+07	2.57106e+08	5.63005e+08	8.9706e+08	1.0812e+09	1.04657e+09	8.18993e+08	5.26756e+08	2.78882e+08	1.39274e+08	5.97354e+07	2.13811e+07	5.27018e+06	1.35998e+06	578293	1.73842e+06	1.75335e+06	1.47831e+06	3.34253e+06	1.49527e+06	558885	639346	111720	0	0	22880.7	4254.73
IYNKDLLPNPPKTWEEIPALDKELKAKGKSALM	128	160	4	0	938.518	9	27	9.60793	10.0776	940.447	5.37268	1	0	0.0500541	1.08717	1	1	0.031187		72979	5.39535e+06	5.15998e+07	2.43908e+08	8.02155e+08	1.80612e+09	2.88791e+09	3.45012e+09	3.39427e+09	2.58095e+09	1.64476e+09	9.37286e+08	4.3902e+08	1.9744e+08	7.93409e+07	3.54979e+07	1.48104e+07	9.5084e+06	1.19126e+07	1.56609e+07	1.45954e+07	1.23255e+07	1.33918e+07	9.0932e+06	6.62756e+06	2.44579e+06	1.30034e+06	236361	200099	19220.4
IYNKDLLPNPPKTWEEIPALDKELKAKGKSALM	128	160	5	0	751.016	9	27	9.49797	10.0776	752.555	5.35594	1	0	0.0472387	1.53563	1	1	0.0336528		190686	2.27972e+06	1.8899e+07	1.05314e+08	3.40336e+08	7.50593e+08	1.23175e+09	1.48416e+09	1.40726e+09	1.09095e+09	7.14234e+08	3.8438e+08	1.90884e+08	8.33886e+07	3.18871e+07	1.25601e+07	3.90258e+06	3.00053e+06	3.69629e+06	4.15288e+06	3.65544e+06	5.49992e+06	4.05811e+06	3.15771e+06	1.83037e+06	873062	359848	482285	79460.2	25986.4
IYNKDLLPNPPKTWEEIPALDKELKAKGKSALM	128	160	6	0	626.014	9	27	9.54512	10.0619	627.291	5.31658	1	0	0.0406196	1.27925	1	1	0.0319921		0	0	5.63816e+06	3.36456e+07	1.12736e+08	2.5508e+08	4.12397e+08	5.14096e+08	4.89415e+08	3.67768e+08	2.32391e+08	1.30443e+08	6.0344e+07	2.36998e+07	9.45725e+06	2.70337e+06	750498	736428	636881	936419	1.51901e+06	1.14841e+06	825559	670881	476578	251994	166666	174009	73289.5	67495.9
IYNKDLLPNPPKTWEEIPALDKELKAKGKSALMF	128	161	3	0	1300.04	9	28	10.3791	10.8698	1302.77	5.71728	1	0	0.0736692	1.17281	1	1	0.181068		0	0	4.09306e+06	517023	8.33077e+06	2.71794e+07	4.93433e+07	7.02645e+07	7.49501e+07	6.63164e+07	4.78993e+07	2.65839e+07	1.29556e+07	4.16947e+06	1.04381e+06	144930	0	236178	73889.5	0	251558	0	59740.9	82406.6	0	0	0	41095.5	49039.9	0
IYNKDLLPNPPKTWEEIPALDKELKAKGKSALMF	128	161	4	0	975.285	9	28	10.2509	10.9335	977.388	5.96462	1	0	0.113779	1.95519	1	1	0.0661995		121365	526608	1.36366e+06	1.11652e+07	4.56062e+07	1.20403e+08	2.20664e+08	3.07191e+08	3.40618e+08	2.9404e+08	2.09655e+08	1.3564e+08	6.81939e+07	3.48267e+07	1.25971e+07	5.09317e+06	1.33318e+06	1.08229e+06	4.39865e+06	501296	646050	1.58007e+06	4.99523e+06	844148	467408	649044	411185	327554	60583.5	152459
IYNKDLLPNPPKTWEEIPALDKELKAKGKSALMF	128	161	5	0	780.43	9	28	10.4591	10.5862	782.265	6.7275	1	0	0.237495	-0.309916	1	1	0.171023		87031.8	131874	194281	2.31436e+06	8.51277e+06	1.76496e+07	3.82716e+07	5.60477e+07	5.98929e+07	5.28183e+07	3.70408e+07	2.26729e+07	1.22685e+07	5.75191e+06	2.79661e+06	754080	313513	149435	176938	110842	139061	357792	253314	51096.5	27621.3	40066.4	587836	29145.5	462805	0
IYNKDLLPNPPKTWEEIPALDKELKAKGKSALMF	128	161	6	0	650.526	9	28	10.3149	10.9018	651.884	5.69894	1	0	0.0706947	1.5654	1	1	0.0982756		26547	17613.4	2.46781e+06	1.25382e+06	5.36391e+06	1.6628e+07	3.07632e+07	4.40165e+07	4.9093e+07	4.12373e+07	2.9901e+07	1.75206e+07	8.21197e+06	2.26452e+06	873477	287172	125675	73442.9	88940.7	11465.4	68155.1	138325	124382	131699	95889.9	111484	25635.9	136309	102740	33908.3
YNKDLLPNPPKTWEEIPAL	129	147	3	0	746.732	6	13					-1
WEEIPAL	141	147	1	0	857.44	4	4	9.32498	9.70218	857.999	0.0314286	1	0	-0.817825	0.710084	1	1	0.115672		4.05313e+08	2.17818e+08	6.2842e+07	1.24718e+07	407522	321244	96959.8	126581	490573
WEEIPAL	141	147	2	0	429.224	4	4	9.35648	9.63938	429.395	-0.184427	1	0	-1.06286	0.325519	1	1	0.235736		4.36859e+06	1.59934e+06	74902.7	0	43355.2	0	0	0	20292.5
WEEIPALDKELKAKGKSALM	141	160	2	0	1129.12	7	17					-1
WEEIPALDKELKAKGKSALM	141	160	3	0	753.08	7	17	8.69693	9.01095	754.851	3.88786	1	0	0.184959	0.452416	1	1	0.0626072		0	1.22326e+07	8.34206e+07	2.59519e+08	4.89056e+08	6.04799e+08	4.94209e+08	3.01764e+08	1.54051e+08	6.30939e+07	2.22848e+07	7.93036e+06	2.38198e+06	1.68159e+06	846984	788168	718525	0	280254	153800	0	325553	270057	0	0
WEEIPALDKELKAKGKSALM	141	160	4	0	565.062	7	17	8.75925	9.0425	566.38	3.84684	1	0	0.174001	0.326947	1	1	0.26505		0	59714.9	3.63449e+06	1.56706e+07	3.29278e+07	3.99668e+07	3.08458e+07	1.61595e+07	7.18508e+06	1.77577e+06	537307	17887.2	0	145098	0	31027.6	0	153467	0	201969	0	464125	15377.7	267652	1759.81
WEEIPALDKELKAKGKSALMF	141	161	3	0	802.103	7	18					-1
EEIPAL	142	147	1	0	671.361	4	3	6.90228	6.93365	671.732	-0.0237298	1	0	-0.88942	-0.700258		1	0.0388956		1.23543e+07	4.29228e+06	1.07732e+06	3437.8	27899.3	0	0	0
EEIPALDKELKAKGKSALM	142	160	3	0	691.054	6	16	7.32907	7.61183	692.739	3.76839	1	0	0.215956	0.324976		1	0.0774277		0	982432	9.5772e+06	3.26084e+07	5.68788e+07	6.74001e+07	5.01413e+07	2.88881e+07	1.27038e+07	2.33105e+06	462402	134693	0	185940	0	0	39268.1	32471.5	0	0	157312	0	71200.5
PALDKELKAKGKSALM	145	160	3	0	567.331	6	14	5.91988	6.12797	568.778	3.26729	1	0	0.20621	0.0204098		1	0.146953		33202.4	0	1.97585e+06	6.40759e+06	8.80595e+06	7.5158e+06	3.46404e+06	942777	145802	52124.8	0	0	29675	15424.4	39891	0	38751.6	30794	0	0	21247.7
DKELKAKGKSAL	148	159	2	0	644.385	5	10	3.01275	3.37978	646.144	2.76954	1	0	0.404077	0.668623	1	1	0.052398		990064	2.48548e+07	9.39109e+07	1.63553e+08	1.48479e+08	7.64802e+07	2.50537e+07	8.29143e+06	1.56178e+06	431307	92225.2	0	0	0	0	0
DKELKAKGKSAL	148	159	3	0	429.926	5	10	2.99687	3.37978	431.076	2.70297	1	0	0.373851	0.733397	1	1	0.0359016		2.14851e+06	2.45898e+07	8.34373e+07	1.40145e+08	1.16882e+08	6.04315e+07	2.2068e+07	5.65466e+06	1.57545e+06	329799	90786.6	197048	18796.9	26185.2	14869	25148.4
DKELKAKGKSALM	148	160	1	0	1418.8	5	11	3.54167	3.71633	1422.44	2.74332	1	0	0.278929	-0.115867	1	1	0.233633		0	134067	3.24732e+06	6.74692e+06	6.39855e+06	3.58488e+06	990091	38733	0	0	0	0	0	0	0	0	0
DKELKAKGKSALM	148	160	2	0	709.905	5	11	3.49342	3.90823	711.758	2.81262	1	0	0.307537	0.863488	1	1	0.0368568		3.15289e+07	2.89105e+08	1.06551e+09	1.93083e+09	1.93941e+09	1.11079e+09	4.51511e+08	1.58062e+08	5.14604e+07	2.04367e+07	9.04383e+06	3.46591e+06	699948	0	20431.9	4430.84	21183.3
DKELKAKGKSALM	148	160	3	0	473.606	5	11	3.49342	3.90823	474.805	2.70363	1	0	0.262545	0.863488	1	1	0.0248805		5.49838e+07	4.53139e+08	1.50851e+09	2.51951e+09	2.29503e+09	1.31813e+09	5.43616e+08	1.79926e+08	5.50509e+07	2.1451e+07	1.09606e+07	4.65068e+06	1.1044e+06	133761	66958.5	22489.7	384.063
DKELKAKGKSALM	148	160	4	0	355.456	5	11	3.50945	3.87585	356.363	2.73501	1	0	0.2755	0.66604	1	1	0.0298548		969577	1.55657e+07	6.66047e+07	1.23034e+08	1.1271e+08	6.33938e+07	2.57768e+07	7.74351e+06	1.15475e+06	267580	146891	95074.1	0	0	12804.4	20478.3	0
DKELKAKGKSALMF	148	161	2	0	783.44	6	12	6.20808	6.41243	785.574	3.26417	1	0	0.38165	0.00518487	1	1	0.033179		292573	1.01562e+07	6.75573e+07	1.55975e+08	2.00959e+08	1.57545e+08	8.53118e+07	3.60178e+07	1.17784e+07	2.77192e+06	674486	196439	7811.19	3659.09	57172.3	92248.5	57290.9	28441.3	100230
DKELKAKGKSALMF	148	161	3	0	522.629	6	12	6.20808	6.58568	524.019	3.16747	0.6	0					0.0248935		1.58727e+06	3.52044e+07	1.4224e+08	3.03633e+08	3.71861e+08	3.00765e+08	1.52572e+08	6.34561e+07	2.10522e+07	4.82268e+06	977770	457891	50253.7	0	18223.1	74944.9	64368.9	128599	53721.3
DKELKAKGKSALMF	148	161	4	0	392.223	6	12	6.22412	6.4908	393.269	3.1772	1	0	0.348738	0.259386	1	1	0.0983149		0	112947	5.90725e+06	1.92494e+07	2.50601e+07	1.86718e+07	1.00109e+07	1.59333e+06	244474	0	0	0	0	0	0	0	30486.6	0	0
KELKAKGKSALM	149	160	2	0	652.392	5	10	3.34753	3.66877	653.914	2.20928	1	0	0.149678	0.481846	1	1	0.098337		2.13881e+06	2.45237e+07	7.21232e+07	9.41406e+07	5.61531e+07	2.37231e+07	7.17461e+06	1.9909e+06	375692	58076.7	62144.1	0	81505.9	0	34784.1	0
KELKAKGKSALM	149	160	3	0	435.264	5	10	3.34753	3.68457	436.221	2.03867	1	0	0.0722079	0.54628	1	1	0.0431862		4.21955e+06	2.89996e+07	7.3981e+07	8.44235e+07	4.66342e+07	1.87315e+07	5.25733e+06	1.35583e+06	131557	95858.6	0	22868.5	86816.3	27244.8	61954.8	0
KELKAKGKSALMF	149	161	3	0	484.287	5	11	6.15993	6.31867	485.563	2.8887	1	0	0.338942	-0.180844		1	0.114736		16825.5	867993	5.76182e+06	9.01294e+06	9.04863e+06	4.79592e+06	2.9797e+06	331863	6209.77	956033	0	18714.3	0	0	0	21233.5	0
MFNLQEPY	160	167	2	0	521.239	5	5	8.99498	9.18413	522.284	1.38342	0.4	0					0.783809		100998	1.87677e+06	453853	26308	19572.3	0	161108	58635	179127	0	29680.9
MFNLQEPYFTWPLIA	160	174	2	0	935.466	6	11	14.2042	14.4578	936.687	1.18845	1	0	-0.362914	0.205895		1	0.271826		1.92332e+07	7.35565e+07	7.09828e+07	4.03265e+07	1.76094e+07	5.53698e+06	1.69475e+06	1.37793e+06	1.61708e+06	1.22858e+06	1.04563e+06	1.42018e+06	895563	1.06506e+06	829890	848210	891999	1.13963e+06
FNLQEPY	161	167	1	0	910.431	4	4	7.73768	8.09898	911.678	0.690798	0.4	0					0.108006		1.27187e+08	2.96976e+08	1.46884e+08	3.96298e+07	8.37027e+06	5.86336e+06	380908	81715.6	290661
FNLQEPY	161	167	2	0	455.719	4	4	7.87842	8.05147	456.249	0.503272	0.4	0					0.193957		2.60114e+06	7.08324e+06	2.76009e+06	88644.2	0	39152	0	35748.4	0
FNLQEPYFTW	161	170	2	0	672.817	5	7					-1
FNLQEPYFTWPLI	161	173	2	0	834.427	6	9	13.96	14.2994	835.44	0.958569	1	0	-0.369877	0.555932		0	0.132209		3.34186e+07	1.14044e+08	9.65693e+07	4.80482e+07	1.65825e+07	4.81024e+06	1.58635e+06	1.43295e+06	1.08495e+06	1.44765e+06	990837	1.19008e+06	948572	953904	1.02308e+06	776056
FNLQEPYFTWPLIA	161	174	1	0	1738.88	6	10	13.5419	13.8945	1740.72	0.726899	1	0	-0.523435	0.609831	0	1	0.0681875		7.06946e+07	3.02609e+08	3.03202e+08	1.37993e+08	4.65179e+07	1.25117e+07	2.54673e+06	638648	525304	164830	0	0	86313.4	138880	319694	61350.3	0
FNLQEPYFTWPLIA	161	174	2	0	869.946	6	10	13.5419	13.9275	870.885	0.771651	1	0	-0.503115	0.744272	0	1	0.0170351		1.41155e+09	4.63272e+09	4.12532e+09	2.17209e+09	8.21488e+08	2.5705e+08	8.5351e+07	4.41267e+07	3.5161e+07	2.56162e+07	1.40816e+07	5.56626e+06	1.46538e+06	155974	61494	200169	86888.5
FNLQEPYFTWPLIA	161	174	3	0	580.299	6	10	13.7021	13.7179	580.718	0.147654	0.4	0					0.103939		191679	470191	286838	0	0	38155.4	0	0	0	0	0	0	0	0	0	0	0
FNLQEPYFTWPLIAA	161	175	2	0	905.464	6	11	13.3583	13.7975	906.413	0.7495	1	0	-0.544112	0.963062		1	0.0927583		6.07712e+07	2.09326e+08	1.92233e+08	1.04215e+08	4.05473e+07	1.20478e+07	2.59937e+06	909284	1.154e+06	734719	462543	119497	158098	73309.6	80281	80891.8	191583	166237
FNLQEPYFTWPLIAADGGYAFKYENGKYDIKDVGVDNAGAKAGL	161	204	4	0	1207.35	10	40	12.0271	12.3443	1211.2	12.4392	1	0	0.558582	0.465398		0	0.0905395		0	52009.5	110534	0	0	103740	18937.5	0	113970	1.11582e+06	3.92856e+06	7.30848e+06	1.09756e+07	1.36326e+07	1.81638e+07	1.80557e+07	1.73023e+07	1.64842e+07	1.21243e+07	7.55482e+06	4.5239e+06	2.69588e+06	686989	357965	99215.4	48701.1	0	23130.7	72430	160736
NLQEPY	162	167	1	0	763.362	4	3	5.10243	5.45707	765.022	1.20921	0.4	0					0.390745		1.36502e+07	3.00446e+07	1.18016e+07	5.53702e+06	6.94197e+06	3.71473e+06	305908	108886
NLQEPYFTWPLI	162	173	2	0	760.893	5	8	13.3256	13.5419	761.705	0.667633	1	0	-0.474558	0.0539861		0	0.0396437		1.0026e+07	3.34067e+07	2.59508e+07	1.14862e+07	3.43907e+06	620401	8891	30715.3	0	13723.6	13012.9	0	40555.4	0
NLQEPYFTWPLIA	162	174	1	0	1591.82	5	9	12.8142	13.142	1593.47	0.65909	1	0	-0.520973	0.508626	1	-1	0.149898		1.48354e+07	5.81028e+07	4.73012e+07	2.15157e+07	5.9367e+06	447109	275165	0	0	0	0	0	0	0	0
NLQEPYFTWPLIA	162	174	2	0	796.411	5	9	12.7974	13.1906	797.284	0.747876	1	0	-0.476178	0.775333	1	0	0.0303172		2.62641e+08	8.5181e+08	6.97118e+08	3.28913e+08	1.1509e+08	3.37976e+07	1.02471e+07	5.65175e+06	4.15088e+06	1.59819e+06	328165	9606.98	264290	43496.8	54159.4
NLQEPYFTWPLIAADGGYA	162	180	2	0	1063.52	6	15	12.9611	13.2068	1065.27	2.18955	1	0	-0.190687	0.17361		1	0.389082		22280	1.81545e+06	3.63541e+06	5.33393e+06	3.62899e+06	1.67069e+06	329139	81854.4	0	0	170700	69652.9	135650	0	59586.6	88398.4	111778	0	70405.4	15575.1	0	0
NLQEPYFTWPLIAADGGYAFKYENGKYDIKDVGVDNAGAKAGL	162	204	4	0	1170.58	9	39	11.6493	11.7996	1174.49	12.7842	1	0	0.634962	-0.2151		0	0.539382		0	162755	0	0	0	318504	0	0	0	125846	167037	328732	1.1191e+06	1.53126e+06	1.55263e+06	1.79856e+06	1.54458e+06	1.12915e+06	1.07839e+06	517050	394383	246592	86261.9	153734	126754	0	0	0	73983.6	0
FTWPLIA	168	174	1	0	847.471	4	4	11.3929	11.7832	847.905	-0.114539	1	0	-0.983526	0.763303	1	1	0.182844		3.9607e+08	1.53252e+08	3.89355e+07	7.58032e+06	801810	13841.2	17375.3	26376.3	61441.4
FTWPLIA	168	174	2	0	424.239	4	4	11.4721	11.7162	424.443	-0.141058	0.4	0					0.106206		6.84253e+06	2.82032e+06	599819	0	17145	0	0	12554	0
AADGGYA	174	180	1	0	624.262	4	5					0
AADGGYAF	174	181	1	0	771.331	4	6	6.83955	7.07597	773.118	1.32569	1	0	0.149771	0.135956		1	0.155001		1.04027e+07	2.54343e+07	2.60354e+07	1.49395e+07	4.77179e+06	664204	100242	0	60840.3	124775	0
AADGGYAFKYENGKY	174	188	2	0	827.381	5	13	6.66523	6.88662	830.661	5.56378	1	0	1.08986	0.0746484	1	1	0.11387		0	31985.5	204744	2.7965e+06	8.37486e+06	1.53497e+07	1.96831e+07	1.95154e+07	1.45163e+07	8.04829e+06	3.14506e+06	658735	120639	0	31640.5	22728.5	0	0	77926.7
AADGGYAFKYENGKY	174	188	3	0	551.923	5	13	6.66523	6.85522	554.151	5.68531	1	0	1.13231	-0.0534038	1	1	0.058247		0	0	70148.2	1.38268e+06	4.79909e+06	8.78348e+06	1.3836e+07	1.26393e+07	9.44223e+06	5.542e+06	2.02317e+06	725118	66500.7	24187.4	0	0	116081	0	0
AADGGYAFKYENGKYDIKDVGVDNAGAKAGL	174	204	3	0	1059.85	8	29	7.69063	7.83152	1064.46	11.9363	1	0	1.01546	-0.253638	-1	0	0.160776		195416	0	345822	0	0	126896	188919	141863	1.36622e+06	3.63876e+06	7.64532e+06	1.2303e+07	1.52144e+07	1.71428e+07	1.73581e+07	1.43488e+07	1.16194e+07	9.62975e+06	5.88306e+06	3.58884e+06	1.49519e+06	391448	78513.2	0	0	74007.8	8939.06	0	0	0
AADGGYAFKYENGKYDIKDVGVDNAGAKAGL	174	204	4	0	795.143	8	29	10.3309	10.4111	799.869	17.0202	0.5	1					0.140562		30038.4	0	0	0	0	180594	0	0	0	264069	0	0	144362	3.08016e+06	6.01231e+06	1.2394e+07	2.18125e+07	2.73443e+07	2.76356e+07	2.19938e+07	1.42309e+07	8.49574e+06	4.10415e+06	1.92161e+06	787098	4.1011e+06	129736	175774	210669	1.21196e+07
AADGGYAFKYENGKYDIKDVGVDNAGAKAGLTF	174	206	3	0	1142.56	8	31	9.85828	10.0776	1147.16	11.7381	0.6	0					0.328571		0	0	0	0	0	0	0	0	0	617451	5.12588e+06	1.23925e+07	1.52971e+07	2.0591e+07	2.00869e+07	1.21071e+07	8.17503e+06	3.53171e+06	1.27194e+06	163942	78933.9	0	71471.3	0	0	0	0	99769.6	136479	131396
AADGGYAFKYENGKYDIKDVGVDNAGAKAGLTF	174	206	4	0	857.172	8	31	8.52492	8.77483	860.59	11.6255	0.6	0					0.096642		413752	0	180054	312921	210982	0	216142	1.24124e+06	2.47111e+06	8.95361e+06	1.62981e+07	2.56104e+07	3.34557e+07	3.82077e+07	3.39839e+07	3.25187e+07	2.57e+07	1.6922e+07	8.36284e+06	5.17856e+06	2.61075e+06	559486	401874	229516	313670	0	0	0	261913	0
AADGGYAFKYENGKYDIKDVGVDNAGAKAGLTFL	174	207	3	0	1180.25	8	32	9.32498	9.48227	1184.75	11.37	1	0	0.759884	-0.186758		-1	0.208533		269028	0	0	115215	107984	0	110414	0	124760	1.24349e+06	4.70917e+06	6.0808e+06	9.86785e+06	9.43176e+06	1.01996e+07	8.05745e+06	5.08876e+06	3.90743e+06	2.0105e+06	661579	109375	166433	0	0	0	0	0	0	0	80442.3
ADGGYA	175	180	1	0	553.225	3	4	3.08703	3.12422	555.478	1.94162	0.4	1					0.65636		54748.9	317988	243810	0	0	131286	0	45245.1
ADGGYAFKYENGKY	175	188	2	0	791.862	5	12	6.6015	6.91793	795.106	5.53064	1	0	1.23927	0.462271	1	1	0.0505605		208808	2.25803e+06	1.53499e+07	6.17874e+07	1.53203e+08	2.6026e+08	3.17028e+08	3.07509e+08	2.134e+08	1.24317e+08	6.11917e+07	2.45514e+07	7.39697e+06	1.61556e+06	362695	125409	78445.8	200076
ADGGYAFKYENGKY	175	188	3	0	528.244	5	12	6.6015	6.88662	530.402	5.51765	1	0	1.23436	0.334559	1	1	0.0398678		19509.9	712306	7.77572e+06	3.58738e+07	8.93745e+07	1.5922e+08	1.99145e+08	1.78948e+08	1.3099e+08	7.29785e+07	3.46415e+07	1.29513e+07	3.91954e+06	897809	62452.5	30185	0	19691.9
ADGGYAFKYENGKYDIKD	175	192	2	0	1027.48	6	16	6.79238	7.07597	1031.95	7.70153	1	0	1.33217	0.328306	1	1	0.123005		16455.3	0	0	196504	2.75446e+06	1.01721e+07	2.41242e+07	3.97432e+07	5.23324e+07	5.46771e+07	4.56938e+07	3.17151e+07	1.94259e+07	8.5517e+06	1.63697e+06	200817	234031	0	43462.7	0	132245	771149	318421
ADGGYAFKYENGKYDIKD	175	192	3	0	685.322	6	16	6.90228	7.10782	688.279	7.64165	0.6	0					0.0961556		525661	0	79104.1	2.07882e+06	7.42691e+06	2.26048e+07	4.90254e+07	7.95859e+07	9.87167e+07	1.04981e+08	8.84188e+07	5.87996e+07	3.5179e+07	1.62604e+07	7.74287e+06	2.41199e+06	191277	44482.1	57394.1	0	1.89193e+06	0	0
ADGGYAFKYENGKYDIKDVGVDNAGAKAGL	175	204	3	0	1036.18	7	28	7.67487	8.01972	1040.67	11.6578	1	0	1.03705	0.578157	1	-1	0.0829456		41803.6	68112.6	0	191559	1.95891e+06	1.43563e+06	1.08379e+07	4.04041e+07	7.86199e+07	1.48193e+08	2.47505e+08	3.40695e+08	4.21239e+08	4.63168e+08	4.35283e+08	3.73252e+08	2.84162e+08	1.97241e+08	1.21142e+08	7.79207e+07	4.17105e+07	2.25737e+07	1.45147e+07	5.99707e+06	1.04358e+06	1.004e+06	77376.2	68816.1	1247.16	59487.2
ADGGYAFKYENGKYDIKDVGVDNAGAKAGL	175	204	4	0	777.383	7	28					-1
ADGGYAFKYENGKYDIKDVGVDNAGAKAGL	175	204	5	0	622.108	7	28	7.73768	7.81587	624.767	11.4539	1	0	1.00398	-0.509335	1	0	0.152338		0	0	0	0	0	0	62898.8	0	456126	1.31501e+06	2.31938e+06	3.20437e+06	4.35805e+06	5.16652e+06	4.4089e+06	3.63942e+06	2.61105e+06	1.44378e+06	508034	353606	0	80422.9	0	0	0	0	44779.5	0	0	82650.6
ADGGYAFKYENGKYDIKDVGVDNAGAKAGLTF	175	206	2	0	1677.82	8	30	8.5563	8.72808	1684.41	11.1768	1	0	0.838209	-0.127625	1	0	0.3505		0	0	0	0	0	0	0	0	999036	1.71418e+06	6.83573e+06	7.57465e+06	1.46137e+07	1.2755e+07	1.40796e+07	1.02657e+07	6.75907e+06	2.31979e+06	662005	0	0	0	0	0	0	0	0	0	0	0
ADGGYAFKYENGKYDIKDVGVDNAGAKAGLTF	175	206	3	0	1118.88	8	30	8.50908	8.85288	1123.47	11.762	1	0	0.926777	0.573875	1	0	0.293892		0	357064	0	134438	544160	1.18679e+06	1.28138e+07	4.79398e+07	1.09514e+08	2.18099e+08	3.72591e+08	5.12464e+08	6.3888e+08	6.99291e+08	6.5106e+08	5.61811e+08	4.3656e+08	2.92995e+08	1.91763e+08	1.20513e+08	6.75622e+07	3.95102e+07	2.76893e+07	1.10309e+07	6.05336e+06	4.3561e+06	313722	186503	1.23366e+06	0
ADGGYAFKYENGKYDIKDVGVDNAGAKAGLTF	175	206	4	0	839.412	8	30	8.50908	8.75925	842.659	10.9782	0.4	0					0.180544		419883	196715	1.02368e+07	153862	4.88386e+07	1.77576e+06	1.46831e+08	3.50793e+07	3.30462e+08	1.68031e+08	6.08023e+08	3.9728e+08	8.26087e+08	5.46059e+08	7.78029e+08	4.29235e+08	4.83886e+08	2.3535e+08	2.22754e+08	9.37359e+07	8.5424e+07	3.35443e+07	2.79012e+07	1.19024e+07	9.43721e+06	1.40773e+06	1.22237e+06	239200	1.04776e+06	59312
ADGGYAFKYENGKYDIKDVGVDNAGAKAGLTF	175	206	5	0	671.731	8	30	8.60327	8.68133	674.447	11.5714	0.4	1					0.0584265		0	63968.7	53415.2	0	96125.9	0	64189.7	431618	364542	3.90099e+06	7.61117e+06	1.0716e+07	1.27886e+07	3.43397e+06	1.37375e+07	1.0672e+07	7.07563e+06	5.90375e+06	2.81232e+06	1.8257e+06	609089	156675	341061	0	81515.7	67421.5	0	0	34242	0
ADGGYAFKYENGKYDIKDVGVDNAGAKAGLTFL	175	207	3	0	1156.58	8	31	9.26227	9.59222	1161.05	11.3463	0.6	0					0.0838902		1.33841e+06	0	0	2.39435e+06	0	884349	1.55308e+07	1.8461e+07	4.90271e+07	1.08106e+08	1.50914e+08	2.05659e+08	2.60972e+08	2.77098e+08	2.68933e+08	2.18415e+08	1.73162e+08	1.20301e+08	7.19859e+07	4.47233e+07	3.27312e+07	1.0919e+07	6.75288e+06	5.82214e+06	1.20133e+06	576926	527999	0	105627	0
ADGGYAFKYENGKYDIKDVGVDNAGAKAGLTFL	175	207	4	0	867.683	8	31	9.26227	9.63938	871.069	11.4633	0.6	0					0.072478		0	128919	136300	165712	87273.3	1.77893e+06	5.46671e+06	2.18176e+07	4.85117e+07	9.74241e+07	1.54527e+08	2.26761e+08	2.69916e+08	2.85412e+08	2.74111e+08	2.38203e+08	1.77826e+08	1.26722e+08	7.68918e+07	4.62878e+07	2.81152e+07	1.53497e+07	8.28692e+06	5.01805e+06	2.69516e+06	2.24899e+06	963380	113216	75161.3	316349
ADGGYAFKYENGKYDIKDVGVDNAGAKAGLTFL	175	207	5	0	694.348	8	31	9.34073	9.43508	697.004	11.1994	1	0	0.786941	-0.443406	1	0	0.127047		0	0	1.28015e+06	0	0	0	41219.4	1.15526e+06	653271	1.44452e+06	3.17238e+06	5.29437e+06	5.81609e+06	6.57786e+06	6.08636e+06	5.52013e+06	4.6206e+06	2.03336e+06	1.08863e+06	1.08337e+06	394025	154715	37191.1	65770.6	0	0	49278.4	0	2796.33	0
DGGYAFKYENGKY	176	188	2	0	756.344	5	11	6.64933	6.85522	759.345	5.08602	1	0	1.24599	0.0114379		1	0.191866		100880	21197.2	247152	4.18285e+06	8.2392e+06	1.63846e+07	1.50107e+07	1.53545e+07	6.72478e+06	3.97906e+06	662134	240077	27224	0	26365.9	0	50629.8
DGGYAFKYENGKYDIKDVGVDNAGAKAGL	176	204	3	0	1012.5	7	27	7.73768	7.95672	1016.67	10.7285	0.6	0					0.23543		3.19516e+06	0	0	0	0	0	0	280004	865533	4.82297e+06	9.12184e+06	1.25332e+07	1.63143e+07	1.63435e+07	1.50054e+07	1.15937e+07	5.72202e+06	3.34056e+06	802515	195245	80221.7	0	92951.9	0	100156	0	61341.3	0	69303.4	86653.1
DGGYAFKYENGKYDIKDVGVDNAGAKAGL	176	204	4	0	759.624	7	27	7.8003	7.84715	762.824	11.0016	0.6	0					0.195065		0	0	0	0	0	55917.6	0	0	445392	863532	1.54553e+06	2.61397e+06	2.78553e+06	2.51798e+06	2.34183e+06	1.74755e+06	893390	424497	376206	101470	0	0	0	0	0	0	0	54917.8	0	54867.7
DGGYAFKYENGKYDIKDVGVDNAGAKAGLTF	176	206	4	0	821.653	8	29					-1
DGGYAFKYENGKYDIKDVGVDNAGAKAGLTFL	176	207	3	0	1132.9	8	30					-1
YAFKYENGKYDIKDVGVDNAGAKAGL	179	204	3	0	936.14	7	24					0
AFKYENGKYDIKD	180	192	2	0	795.894	5	11	5.7923	6.03217	799.486	6.2282	1	0	1.71747	0.150025	1	1	0.116914		36941.4	2182.45	255039	2.23894e+06	1.09484e+07	2.15197e+07	3.52979e+07	3.92314e+07	3.58418e+07	2.136e+07	1.01179e+07	4.79403e+06	2.30785e+06	1.04494e+06	325202	218362	0
AFKYENGKYDIKD	180	192	3	0	530.931	5	11	5.7923	6.04818	533.305	6.16186	1	0	1.69009	0.215343	1	1	0.0548229		0	180960	436327	3.68546e+06	1.33034e+07	2.72628e+07	4.36035e+07	4.88679e+07	4.31316e+07	2.70122e+07	1.30618e+07	5.32888e+06	2.09389e+06	468368	348166	118632	164891
AFKYENGKYDIKDVGVDNAGAKAGL	180	204	3	0	881.785	7	23	7.06002	7.36067	885.688	10.1365	1	0	1.14769	0.397906	1	0	0.110265		68968.6	293498	138489	211494	620881	7.03061e+06	2.23315e+07	5.60751e+07	1.02783e+08	1.70628e+08	2.32939e+08	2.59426e+08	2.56624e+08	2.16681e+08	1.65513e+08	1.04229e+08	6.1402e+07	3.37422e+07	1.55634e+07	7.04776e+06	2.56147e+06	273208	7183.73	9717.15	10740.5	1874.07	1.40023e+06	0	14848.8	3.64185e+06
AFKYENGKYDIKDVGVDNAGAKAGL	180	204	4	0	661.591	7	23	7.06002	7.32907	664.591	10.4305	1	0	1.20572	0.269038	1	0	0.0728656		42698.7	0	60839.7	0	130837	0	5.8895e+06	0	3.08038e+07	1.26124e+07	6.61301e+07	5.85897e+07	7.53412e+07	5.62779e+07	4.46569e+07	2.65066e+07	1.77859e+07	7.63628e+06	3.51311e+06	679322	235191	29667.3	0	0	23050.2	25408.1	80242.2	57121.4	0	59671.5
AFKYENGKYDIKDVGVDNAGAKAGLTF	180	206	4	0	723.62	7	25	8.08315	8.41423	726.557	10.0165	0.6	0					0.057543		40051.6	53706.5	0	50202.4	828578	5.51751e+06	1.98101e+07	4.8566e+07	9.57966e+07	1.56756e+08	2.16871e+08	2.42819e+08	2.37211e+08	2.032e+08	1.49105e+08	9.78009e+07	6.00676e+07	3.34077e+07	1.72409e+07	8.72127e+06	3.68508e+06	878182	329994	141937	11503.3	378191	246989	99235.7	280845	411836
AFKYENGKYDIKDVGVDNAGAKAGLTFL	180	207	3	0	1002.19	7	26	8.9314	9.2466	1006.1	9.93608	0.6	0					0.0789465		107915	263281	0	54325.5	1.34846e+06	7.47404e+06	2.738e+07	6.65344e+07	1.28606e+08	2.06769e+08	2.75779e+08	3.22261e+08	3.13078e+08	2.66617e+08	2.05172e+08	1.32016e+08	7.7638e+07	4.52545e+07	2.20738e+07	1.02888e+07	5.01844e+06	2.52827e+06	673092	79976.8	18071.6	483367	137950	22051.5	124762	13572.7
AFKYENGKYDIKDVGVDNAGAKAGLTFL	180	207	4	0	751.891	7	26	8.99498	9.23098	754.826	9.93323	0.6	0					0.0587568		41326.7	74868.1	95307.2	146646	714560	2.96405e+06	1.14811e+07	2.69141e+07	5.44256e+07	8.13085e+07	1.03658e+08	1.27626e+08	1.32822e+08	1.07681e+08	7.63566e+07	5.44909e+07	3.17687e+07	1.67474e+07	9.3686e+06	3.73779e+06	1.94822e+06	772154	239867	189487	39606.1	24254.4	113758	39982.9	0	126444
FKYENGKY	181	188	1	0	1048.51	4	6	5.15067	5.3927	1053.03	3.87434	0.4	0					0.178193		0	53377.7	1.28395e+06	5.90959e+06	1.03795e+07	1.0579e+07	5.93173e+06	1.20239e+06	22873.5	25056.8	0
FKYENGKY	181	188	2	0	524.759	4	6	5.1185	5.45707	527.023	3.88536	1	0	2.08691	0.552533	1	1	0.0381025		756902	1.00871e+07	5.5295e+07	1.5912e+08	2.56666e+08	2.5758e+08	1.48751e+08	5.68569e+07	1.32836e+07	2.57084e+06	88458.3
FKYENGKYDIKD	181	192	2	0	760.375	5	10	5.63348	5.9038	763.752	5.8372	1	0	1.79703	0.274203	1	1	0.0585308		191381	0	527286	6.41577e+06	1.69056e+07	4.07037e+07	5.62404e+07	5.81389e+07	4.49054e+07	2.62044e+07	1.05074e+07	3.25385e+06	363301	83333.9	34183.8	61968.9
FKYENGKYDIKD	181	192	3	0	507.252	5	10	5.61747	5.91988	509.488	5.78945	1	0	1.77535	0.40511	1	1	0.060325		1.5225e+06	0	1.01373e+06	7.30378e+06	2.32593e+07	4.61761e+07	6.31268e+07	6.63011e+07	5.0598e+07	2.79059e+07	1.22742e+07	4.13024e+06	1.17904e+06	364016	225479	226455
FKYENGKYDIKDVGVDNAGAKAGL	181	204	2	0	1286.66	7	22	6.9967	7.20283	1292.29	9.73787	1	0	1.15637	0.0124575	1	0	0.146411		100441	0	0	0	0	115274	2.47217e+06	5.66197e+06	1.29326e+07	2.09471e+07	2.62882e+07	2.83723e+07	2.62857e+07	2.07074e+07	1.5394e+07	8.43948e+06	4.39221e+06	977285	298651	57223.3	0	0	0	0	93631.3	0	113798	0	0	0
FKYENGKYDIKDVGVDNAGAKAGL	181	204	3	0	858.106	7	22	6.96507	7.18703	861.908	9.87634	1	0	1.18496	0.0770273	1	0	0.0539013		60339.5	92769.6	312545	0	1.58931e+06	1.23359e+07	1.72488e+07	7.96886e+07	1.52827e+08	2.34708e+08	3.07174e+08	3.39629e+08	3.18891e+08	2.54437e+08	1.72522e+08	1.10727e+08	6.3681e+07	3.20717e+07	1.47578e+07	5.45923e+06	2.04354e+06	251328	582712	0	0	56906.2	0	0	69599.5	0
FKYENGKYDIKDVGVDNAGAKAGL	181	204	4	0	643.831	7	22	7.02832	7.25007	646.627	9.65017	1	0	1.13827	0.0761437	1	0	0.0679079		29814.7	1446.71	320983	141954	542238	3.19307e+06	1.03472e+07	2.25965e+07	4.29644e+07	6.49457e+07	7.97324e+07	8.72699e+07	8.00714e+07	6.30728e+07	4.51257e+07	2.66473e+07	1.30265e+07	7.25234e+06	1.815e+06	1.01544e+06	0	0	0	0	0	0	0	0	0	2213.08
FKYENGKYDIKDVGVDNAGAKAGLTF	181	206	2	0	1410.71	7	24	8.03558	8.28775	1415.94	8.75194	1	0	0.80235	0.200186		-3	0.286355		2.22023e+06	3.17895e+06	6.58709e+06	4.83095e+06	4.17526e+06	4.0516e+06	5.85578e+06	1.05316e+07	2.01506e+07	2.82665e+07	3.91214e+07	4.19592e+07	3.90719e+07	2.94553e+07	2.09031e+07	1.35248e+07	6.81536e+06	1.39985e+06	636266	160636	85465.3	0	0	0	0	0	0	0	0	0
FKYENGKYDIKDVGVDNAGAKAGLTFL	181	207	3	0	978.506	7	25	8.88427	9.19975	982.303	9.62479	1	0	0.894651	0.458397	1	1	0.0952514		0	135837	101812	355953	3.37784e+06	1.4004e+07	4.0965e+07	1.00008e+08	1.844e+08	2.79608e+08	3.5722e+08	3.96367e+08	3.63623e+08	2.8612e+08	2.08901e+08	1.31088e+08	7.57189e+07	3.96778e+07	1.91522e+07	8.85215e+06	4.46471e+06	2.71403e+06	588752	358157	524776	59532.8	0	225029	450133	616998
FKYENGKYDIKDVGVDNAGAKAGLTFL	181	207	4	0	734.132	7	25	8.89992	9.21537	736.963	9.56187	1	0	0.883224	0.458261	1	1	0.0578392		152147	1.20238e+06	204319	1.29481e+06	1.13472e+06	6.6539e+06	1.67547e+07	4.19682e+07	7.56031e+07	1.12472e+08	1.48958e+08	1.5708e+08	1.50807e+08	1.16821e+08	8.57838e+07	4.94615e+07	3.0769e+07	1.35611e+07	7.1339e+06	1.85208e+06	1.29628e+06	495625	120785	184738	43552.3	212379	65272.4	126988	0	1.86587e+06
KYENGKYDIKD	182	192	2	0	686.841	5	9					-1
KYENGKYDIKDVGVDNAGAKAGL	182	204	2	0	1213.12	7	21	6.30303	6.4908	1218.12	8.56794	1	0	0.999114	-0.0624436	1	0	0.349122		0	926599	0	1.92914e+06	0	1.6412e+06	1.28004e+06	7.5897e+06	7.94137e+06	1.29414e+07	1.22198e+07	1.41393e+07	9.43865e+06	7.2852e+06	2.79951e+06	974500	749548	144430	0	225457	136885	129032	78522.3	0	0	0	0	0	0
KYENGKYDIKDVGVDNAGAKAGL	182	204	3	0	809.083	7	21	6.24008	6.55388	812.562	9.01074	1	0	1.09486	0.451532	1	0	0.137627		53794.2	3716.23	4974.53	229066	1.34856e+06	8.50783e+06	2.46839e+07	4.76642e+07	7.9554e+07	1.03189e+08	1.15059e+08	1.10031e+08	8.49046e+07	5.98132e+07	3.7224e+07	1.98253e+07	9.97483e+06	4.68035e+06	1.84346e+06	495536	283269	27469.9	171291	0	77447.3	116026	0	0	178146
KYENGKYDIKDVGVDNAGAKAGL	182	204	4	0	607.064	7	21	6.33432	6.50655	609.673	9.0096	1	0	1.09461	-0.12579	1	0	0.0907983		0	0	0	0	164563	560602	2.875e+06	7.03996e+06	1.19091e+07	1.59466e+07	1.58238e+07	1.50366e+07	1.1447e+07	8.477e+06	4.76336e+06	2.79749e+06	842044	760120	245326	297527	29360.2	235254	0	0	0	0	0	0	0
KYENGKYDIKDVGVDNAGAKAGLTF	182	206	3	0	891.789	7	23	7.59612	7.83152	895.18	8.58701	1	0	0.841782	0.13181	0	1	0.100309		72833.3	2.29141e+07	0	643256	5.42327e+06	1.41475e+07	4.07899e+07	7.92014e+07	1.17893e+08	1.52315e+08	1.67932e+08	1.59274e+08	1.23463e+08	8.2754e+07	5.47577e+07	2.81325e+07	1.25397e+07	1.51963e+07	2.57144e+06	544436	718563	0	9086.15	703814	0	0	0	0	0	69414.8
KYENGKYDIKDVGVDNAGAKAGLTF	182	206	4	0	669.093	7	23	7.54892	7.62758	672.47	11.9202	0.4	1					0.306873		0	341019	0	597912	365265	2.32012e+06	6.30731e+06	1.38327e+07	2.11792e+07	3.09234e+07	3.2124e+07	3.41089e+07	2.33022e+07	2.00238e+07	1.00913e+07	1.12294e+07	3.17544e+06	1.05097e+07	701893	1.43938e+07	0	1.8577e+07	63293.4	1.62235e+07	0	1.06931e+07	0	5.39621e+06	0	816735
KYENGKYDIKDVGVDNAGAKAGLTFL	182	207	3	0	929.483	7	24	8.4301	8.77483	933.36	9.97139	0.6	0					0.794612		0	0	6087.17	0	2.58232e+06	1.00806e+07	3.2318e+07	6.16567e+07	9.69921e+07	1.36788e+08	1.46071e+08	1.33205e+08	1.09208e+08	7.80661e+07	4.99436e+07	2.66443e+07	1.24062e+07	5.36779e+06	1.63219e+06	290298	465818	55595.4	503436	4.29879e+06	1.00531e+07	1.34986e+07	1.47836e+07	1.26231e+07	7.4038e+06	4.33104e+06
KYENGKYDIKDVGVDNAGAKAGLTFL	182	207	4	0	697.364	7	24	8.46178	8.66573	700.125	9.38353	1	0	0.921845	0.00355363	1	0	0.223799		38429.4	0	0	66488.2	374037	2.41777e+06	7.73056e+06	1.76406e+07	2.80127e+07	3.91849e+07	4.19284e+07	4.01747e+07	3.49578e+07	2.44785e+07	1.35548e+07	7.88598e+06	2.74677e+06	1.50986e+06	545347	80518.4	857179	52159.5	43758.2	118153	820962	1.00678e+06	1.8202e+06	664909	1.33904e+06	484248
DIKDVGVDNAGAKAGL	189	204	2	0	771.91	5	14	5.328	5.9038	774.803	4.90624	1	0	0.737787	1.51999	1	1	0.260693		387134	9.6373e+06	4.83189e+07	1.26841e+08	2.37232e+08	3.05281e+08	3.03779e+08	2.39188e+08	1.49224e+08	7.84209e+07	3.65027e+07	1.44424e+07	4.8471e+06	1.63234e+06	189445	22355.2	18405.1	0	0	36440
DIKDVGVDNAGAKAGL	189	204	3	0	514.942	5	14	5.29562	5.77642	516.733	4.49099	1	0	0.603106	1.13257	1	1	0.149299		282521	5.18078e+06	2.79279e+07	6.83134e+07	1.20914e+08	1.42327e+08	1.27826e+08	8.66133e+07	4.70632e+07	2.22458e+07	7.58995e+06	2.82922e+06	646441	74775.1	3659.91	16666.7	118141	0	0	90754.4
DIKDVGVDNAGAKAGLTF	189	206	2	0	895.968	6	16	7.37642	7.7063	899.016	5.04895	0.6	0					0.0959853		679708	5.70819e+06	4.93161e+07	1.51924e+08	2.8747e+08	4.14545e+08	4.20549e+08	3.73801e+08	2.4513e+08	1.41378e+08	6.5809e+07	3.13618e+07	1.3538e+07	4.36766e+06	500944	116892	0	12962.5	120196	117926	0	84271.2	0
DIKDVGVDNAGAKAGLTF	189	206	3	0	597.648	6	16	7.37642	7.7063	599.668	5.01481	0.6	0					0.0642253		0	2.78288e+06	2.72281e+07	8.47332e+07	1.61425e+08	2.1909e+08	2.43342e+08	2.00748e+08	1.32329e+08	7.3246e+07	3.68943e+07	1.5551e+07	5.86987e+06	1.34234e+06	556891	30868	69957.3	0	43197.7	0	95241.8	0	0
DIKDVGVDNAGAKAGLTFL	189	207	2	0	952.51	6	17	8.79043	9.1215	955.649	5.1574	1	0	0.524057	0.521948	1	1	0.130211		248288	3.37448e+06	2.63376e+07	7.7425e+07	1.56675e+08	2.25853e+08	2.41144e+08	2.07654e+08	1.44729e+08	8.14516e+07	3.76625e+07	1.85173e+07	7.81421e+06	4.58046e+06	5.5005e+06	5.00625e+06	1.9511e+06	1.1081e+06	848957	158261	338710	196241	218405	49106.3
DIKDVGVDNAGAKAGLTFL	189	207	3	0	635.342	6	17	8.77483	9.10578	637.425	5.12745	1	0	0.516058	0.521472	1	1	0.100986		0	2.09721e+06	1.93208e+07	5.86961e+07	1.20018e+08	1.74621e+08	1.92579e+08	1.63358e+08	1.11161e+08	6.44559e+07	2.83043e+07	1.21841e+07	5.16602e+06	2.37801e+06	2.99973e+06	4.01445e+06	2.05945e+06	216126	143025	30368	54977.4	15876.8	0	283241
VGVDNAGAKAGLTF	193	206	2	0	660.351	5	12	7.02832	7.39213	662.49	3.50314	0.6	0					3.3423		4.31416e+06	4.1779e+07	1.44991e+08	2.74647e+08	3.62441e+08	3.2294e+08	2.02525e+08	8.89406e+07	1.78751e+07	685173	195260	365238	224847	0	547425	0	590334	0
VGVDNAGAKAGLTFL	193	207	2	0	716.893	5	13	8.85288	8.97903	719.205	3.7754	0.6	0					0.0418454		528925	7.18562e+06	4.72479e+07	8.26565e+07	1.19157e+08	1.06189e+08	7.44843e+07	3.81943e+07	1.53697e+07	6.35154e+06	2.19287e+06	455000	220786	347385	184934	70749.4	17669	101287	1.11976e+06
NAGAKAGLTFL	197	207	2	0	531.801	4	9					-1
LVDLIKNKHMNA	207	218	2	0	698.392	5	10	5.6495	5.95203	699.608	1.54238	0.6	0					0.0486055		1.3071e+07	6.25006e+07	9.86337e+07	8.41621e+07	4.29786e+07	1.50541e+07	1.60016e+06	155221	66819.5	0	0	0	3998.31	0	32859.1	0
LVDLIKNKHMNA	207	218	3	0	465.931	5	10	5.6495	5.96802	466.755	1.58307	0.6	0					0.0449339		1.0382e+07	5.09258e+07	8.60945e+07	6.93068e+07	3.46112e+07	1.29842e+07	3.3628e+06	785664	41786	16648.2	18201.5	18854.8	0	37506.4	0	19391
LVDLIKNKHMNADTD	207	221	2	0	863.943	6	13	5.72895	5.83997	865.558	2.16199	1	0	-0.0983423	-0.375437	1	0	0.0968825		272568	3.94624e+06	9.68074e+06	1.15362e+07	9.00444e+06	4.77068e+06	2.18255e+06	517426	0	0	0	0	0	0	0	0	0	28204.1	0	0
LVDLIKNKHMNADTD	207	221	3	0	576.298	6	13	5.53733	5.82403	577.405	2.2536	0.6	0					0.0697157		3.27821e+06	2.8196e+07	6.92064e+07	8.90785e+07	7.01883e+07	4.06503e+07	1.70107e+07	5.53912e+06	1.63685e+06	182096	232711	0	0	0	0	13551.2	0	0	29081.2	0
LVDLIKNKHMNADTDY	207	222	2	0	945.475	6	14	6.52227	7.15547	947.49	2.85218	1	0	0.0715724	1.75408	1	-1	0.3183		7.58464e+06	1.09656e+08	2.76215e+08	4.59105e+08	4.84171e+08	3.54733e+08	1.9966e+08	8.93032e+07	3.70493e+07	1.52516e+07	7.64198e+06	5.58829e+06	3.70728e+06	2.05681e+06	799063	151517	179448	81876.3	115990	393077	146668
LVDLIKNKHMNADTDY	207	222	3	0	630.652	6	14	6.52227	6.85522	632.054	3.02662	1	0	0.128152	0.529628	1	0	0.0300778		1.75191e+07	1.37697e+08	4.48789e+08	7.96239e+08	9.02248e+08	6.96775e+08	3.86887e+08	1.84133e+08	7.75784e+07	3.58712e+07	1.99454e+07	1.38789e+07	9.52798e+06	4.84846e+06	1.84067e+06	269785	57373.7	164853	81063.7	280817	238290
LVDLIKNKHMNADTDY	207	222	4	0	473.241	6	14	6.56977	6.74485	474.329	3.17396	1	0	0.17594	-0.114167	1	0	0.134576		39186.1	870785	3.73422e+06	7.36787e+06	8.55892e+06	5.41672e+06	3.38885e+06	1.66762e+06	327347	74360.9	145597	0	546456	0	189722	0	170117	15036.3	18613.3	0	0
LVDLIKNKHMNADTDYSIA	207	225	3	0	721.037	6	17	7.12368	7.39213	722.998	4.54907	0.6	0					0.113824		0	25016.5	1.03012e+07	3.45876e+07	7.27353e+07	1.12944e+08	1.13191e+08	8.8328e+07	5.03999e+07	2.40509e+07	7.60034e+06	2.68699e+06	402844	80656.7	115311	0	640755	0	56830.8	930321	0	33557	54264	83060.3
LVDLIKNKHMNADTDYSIAE	207	226	2	0	1145.57	7	18	7.06002	7.32907	1148.37	4.17679	1	0	0.200152	0.269038	1	-2	0.255741		0	49379.2	4.45717e+06	2.25543e+07	4.8746e+07	7.40966e+07	7.12098e+07	4.95068e+07	2.07722e+07	5.97951e+06	596047	0	0	0	196075	59474.5	409668	194943	250718	0	65025.4	0	86548.4	97436.6	66931.5	0
LVDLIKNKHMNADTDYSIAE	207	226	3	0	764.051	7	18	7.04413	7.36067	765.953	4.29504	1	0	0.229982	0.462679	1	-2	0.0716274		360600	4.36689e+06	3.33536e+07	1.14358e+08	2.4512e+08	3.75671e+08	3.7997e+08	2.7549e+08	1.5213e+08	5.78169e+07	1.25288e+07	2.05414e+06	656274	809947	732181	641032	425607	98807.9	73459.4	29508.5	778.432	58281.3	44606.2	0	0	98486.3
LVDLIKNKHMNADTDYSIAE	207	226	4	0	573.29	7	18	7.06002	7.29748	574.783	4.55844	1	0	0.296428	0.140238	1	-2	0.0979438		0	0	423504	2.53121e+06	6.88137e+06	1.16947e+07	1.21446e+07	8.66631e+06	6.00344e+06	1.75679e+06	807143	82144	51409.8	0	0	56108.8	21097.3	0	0	0	29812.7	28028.8	0	5532.58	25345.9	2825.94
LVDLIKNKHMNADTDYSIAEAA	207	228	3	0	811.409	7	20	8.0673	8.14628	815.518	10.8349	0.6	0					0.106948		0	58683.8	0	57774.2	249432	1.13384e+06	3.31485e+06	1.10372e+07	2.30669e+07	4.64041e+07	7.43816e+07	9.41419e+07	1.01033e+08	9.20788e+07	7.07066e+07	4.58109e+07	2.84958e+07	1.50213e+07	8.34496e+06	4.73585e+06	2.33772e+06	2.01473e+06	1.58986e+06	1.88478e+06	869988	49798.9	67364.1	0
LVDLIKNKHMNADTDYSIAEAAF	207	229	3	0	860.432	7	21	9.10578	9.2466	862.522	4.67154	0.6	0					0.250351		0	51969	221073	1.34025e+06	4.43109e+06	7.89801e+06	7.31406e+06	5.29752e+06	2.84755e+06	1.51323e+06	0	0	51825.8	0	0	87879.4	55194.4	0	541721	165133	96852.8	0	0	0	0	59420.4	0	71183.4	0
VDLIKNKHMNA	208	218	2	0	641.85	5	9	4.29195	4.52987	643.068	1.61942	1	0	-0.036461	0.142073	1	-1	0.0305392		2.18144e+07	1.02706e+08	1.72425e+08	1.30762e+08	6.42931e+07	2.46242e+07	7.4522e+06	1.29786e+06	88637.3	105590	0	0	0	0	0
VDLIKNKHMNA	208	218	3	0	428.236	5	9	4.27612	4.6559	429.036	1.58507	1	0	-0.0537884	0.720619	1	-1	0.0605682		1.43433e+07	6.89575e+07	1.13756e+08	8.54733e+07	4.05302e+07	1.42849e+07	3.74828e+06	572163	0	246143	23467.7	0	293903	0	0
VDLIKNKHMNADTDY	208	222	2	0	888.933	6	13	5.60142	5.91988	890.963	2.95452	1	0	0.178478	0.470564	1	-1	0.0451844		2.34904e+07	1.8805e+08	6.19223e+08	1.14684e+09	1.2974e+09	9.1424e+08	5.19281e+08	2.21715e+08	8.94003e+07	3.2474e+07	1.25925e+07	5.19256e+06	1.53437e+06	238520	0	43705.2	16178.8	74201.2	81197.1	62104.7
VDLIKNKHMNADTDY	208	222	3	0	592.958	6	13	5.60142	5.91988	594.306	2.93885	1	0	0.173007	0.470564	1	-1	0.0243602		3.14152e+07	2.59697e+08	8.99753e+08	1.58675e+09	1.80649e+09	1.29717e+09	7.07607e+08	3.11073e+08	1.17699e+08	4.24653e+07	1.57582e+07	6.43081e+06	2.08524e+06	644679	104508	30843.7	37670.8	31223.3	11884.4	72250.4
VDLIKNKHMNADTDY	208	222	4	0	444.97	6	13	5.61747	5.80818	445.941	2.77918	1	0	0.117236	-0.0504132	1	-2	0.192822		17610.2	241718	2.53502e+06	4.5684e+06	4.6844e+06	3.40767e+06	1.48804e+06	193737	14184.7	53198.1	0	19883.4	0	45642.9	0	0	0	26635	0	0
VDLIKNKHMNADTDYS	208	223	3	0	621.968	6	14	5.19905	5.52132	623.617	3.79498	0.6	0					0.0730304		122030	1.94571e+06	1.18319e+07	3.17606e+07	4.76334e+07	5.02509e+07	3.60797e+07	2.04715e+07	8.94641e+06	3.23553e+06	861635	38977.5	14645	32072.5	57105.6	24729.1	58155.4	0	19566.7	267030	788844
VDLIKNKHMNADTDYSI	208	224	3	0	659.663	6	15	6.19208	6.33432	661.269	3.59634	0.6	0					0.113881		408980	943517	5.15946e+06	1.14793e+07	1.93826e+07	1.76656e+07	1.27255e+07	7.13657e+06	2.78611e+06	749303	388000	298432	144679	47573.4	303287	1654.44	104138	26803.8	0	0	0	0
VDLIKNKHMNADTDYSIA	208	225	2	0	1024.51	6	16	6.27165	6.61743	1027.9	5.51406	1	0	0.711374	0.581964	1	-7	0.702214		148642	601642	7.10076e+06	3.48699e+07	7.38267e+07	1.04523e+08	1.04482e+08	7.66976e+07	4.41577e+07	1.92983e+07	5.53443e+06	4.53146e+06	2.04729e+06	2.01199e+06	2.60039e+06	5.56127e+06	5.38909e+06	4.77383e+06	1.81125e+06	486165	2.09591e+06	0	1.54574e+07
VDLIKNKHMNADTDYSIA	208	225	3	0	683.342	6	16	6.27165	6.64933	685.533	5.30954	1	0	0.653332	0.712055	1	-7	0.754471		391077	1.93908e+06	2.126e+07	8.18671e+07	1.69578e+08	2.49462e+08	2.58062e+08	1.82778e+08	1.05329e+08	4.68386e+07	1.98556e+07	7.97944e+06	2.34068e+06	2.90944e+06	1.06139e+07	2.16872e+07	2.45075e+07	1.77798e+07	1.04254e+07	3.88709e+06	1.14589e+06	400896	0
VDLIKNKHMNADTDYSIAE	208	226	2	0	1089.03	6	17	6.25592	6.68115	1092.44	5.48248	1	0	0.610886	0.905968	0	-7	1.88484		0	1.45023e+06	2.26562e+07	8.78805e+07	1.88455e+08	2.79964e+08	2.94347e+08	2.0646e+08	1.18943e+08	4.84439e+07	1.61828e+07	4.14625e+06	891522	2.2289e+06	1.48733e+07	3.02903e+07	3.82636e+07	2.81866e+07	1.6765e+07	7.54025e+06	2.20403e+06	695661	113883	200119
VDLIKNKHMNADTDYSIAE	208	226	3	0	726.356	6	17	6.22412	6.77658	728.882	6.24373	0.6	1					1.39756		311660	8.70526e+06	7.61249e+07	2.75246e+08	6.00697e+08	8.86174e+08	9.04162e+08	6.512e+08	3.7756e+08	1.76411e+08	6.6512e+07	2.35998e+07	1.05342e+07	2.03325e+07	8.9097e+07	1.75407e+08	1.99967e+08	1.65513e+08	9.94713e+07	4.64166e+07	1.74013e+07	5.68329e+06	941082	264622
VDLIKNKHMNADTDYSIAE	208	226	4	0	545.019	6	17	6.25592	6.47507	546.446	4.37657	1	0	0.315496	0.0655407	-1	-3	0.125734		0	61278.9	252279	2.14543e+06	6.09819e+06	1.0848e+07	1.05059e+07	7.21147e+06	3.0168e+06	874834	52277.7	84199.2	25119	0	0	0	0	0	0	0	0	0	0	70083.5
VDLIKNKHMNADTDYSIAEA	208	227	3	0	750.035	7	18	6.53807	6.68115	751.976	4.44244	0.6	0					1.30706		217664	203337	314133	2.37952e+06	5.57711e+06	8.22459e+06	9.75439e+06	5.4661e+06	4.25212e+06	1.68746e+06	56474.7	157712	0	0	0	0	0	32669.4	0	45275.6	49366.2	0	42394.2	0	0	0
VDLIKNKHMNADTDYSIAEAA	208	228	2	0	1160.07	7	19	6.66523	6.91793	1162.93	4.31014	0.6	0					0.105313		43770	1.78349e+06	2.15179e+06	1.29991e+07	2.49593e+07	3.64372e+07	3.77059e+07	2.85381e+07	1.64876e+07	7.27316e+06	1.79639e+06	226874	165541	0	0	0	0	0	0	0	0	43011.3	0	0	0	0	0
VDLIKNKHMNADTDYSIAEAA	208	228	3	0	773.714	7	19	6.64933	6.94935	775.688	4.50135	0.6	0					0.0968106		183413	1.17866e+06	1.36994e+07	4.71157e+07	1.03721e+08	1.5084e+08	1.5114e+08	1.20544e+08	7.22779e+07	3.32294e+07	1.33342e+07	6.91519e+06	1.69212e+06	710848	1.69705e+06	114602	27382.8	155224	0	0	0	51953.1	30370	79468.3	30150.6	0	26515.7
VDLIKNKHMNADTDYSIAEAAF	208	229	3	0	822.737	7	20	9.26227	9.49797	829.538	18.8762	0.6	0					0.0971679		53972.7	122959	185984	143052	108081	41695.1	0	0	0	0	0	0	262174	95630.8	465217	3.61993e+06	1.12972e+07	3.17243e+07	5.55555e+07	7.38653e+07	8.24754e+07	8.20983e+07	5.98725e+07	3.69299e+07	2.15627e+07	1.21014e+07	4.23661e+06	2.18024e+06
VDLIKNKHMNADTDYSIAEAAFNKGETA	208	235	4	0	767.376	8	26					-1
VDLIKNKHMNADTDYSIAEAAFNKGETAM	208	236	3	0	1066.51	8	27	9.59222	9.74905	1074.46	21.8265	0.6	0					0.17529		0	104124	469245	70361.2	1.42498e+06	685944	1.46168e+06	2.39439e+06	1.54217e+06	283770	1.04567e+06	69562.9	0	102254	133592	0	4.68648e+06	9.79554e+06	1.47367e+07	6.41815e+07	1.26011e+08	2.01132e+08	2.69161e+08	3.02172e+08	2.87298e+08	2.42806e+08	1.84438e+08	1.18541e+08	7.33086e+07	4.06819e+07
LIKNKHMNA	210	218	2	0	534.803	5	7	2.94853	3.07643	535.939	1.57823	1	0	0.170262	-0.306586	1	1	0.0226335		1.09921e+07	5.50475e+07	8.60366e+07	5.71299e+07	2.48748e+07	8.30206e+06	1.9377e+06	344141	0	27572.3	0	14722.2	23927
LIKNKHMNA	210	218	3	0	356.871	5	7	2.96473	3.17232	357.601	1.49564	1	0	0.116687	0.0183707	1	1	0.0313258		3.69154e+06	1.88145e+07	2.88643e+07	1.95261e+07	7.46957e+06	1.97661e+06	111193	8752.73	0	0	0	0	0
LIKNKHMNADTD	210	221	2	0	700.354	5	10	2.94853	3.23613	701.959	2.34208	1	0	0.209978	0.344686	1	1	0.050168		4.163e+06	3.19668e+07	8.47968e+07	1.07556e+08	7.72007e+07	4.06617e+07	1.63385e+07	5.14165e+06	931705	126257	5781.27	11135.5	2256.8	5233.66	67083.1	0
LIKNKHMNADTD	210	221	3	0	467.238	5	10					-1
LIKNKHMNADTDY	210	222	2	0	781.885	6	11	4.21292	4.57715	783.853	2.95228	1	0	0.365189	0.657204		1	0.0405941		2.58273e+07	1.96902e+08	6.58807e+08	1.17864e+09	1.30473e+09	8.87919e+08	4.53129e+08	1.89058e+08	6.82717e+07	2.16536e+07	6.27874e+06	1.00287e+06	207232	0	0	24086.9	0	274011
LIKNKHMNADTDYSIA	210	225	3	0	611.977	6	14	5.328	5.55347	613.854	4.48838	1	0	0.602259	0.0913007		1	0.0212018		93465.2	1.51679e+06	1.45959e+07	5.18319e+07	1.12357e+08	1.6002e+08	1.5113e+08	9.9746e+07	5.53555e+07	2.27948e+07	8.69945e+06	2.80508e+06	892495	404430	95406.4	0	74818.1	0	0	82572.7	0
LIKNKHMNADTDYSIAE	210	226	2	0	981.983	6	15	5.34415	5.61747	984.848	4.51687	1	0	0.513832	0.286438	1	1	0.0537994		1.3589e+06	7.47332e+06	3.54259e+07	1.2076e+08	2.63706e+08	3.72157e+08	3.67664e+08	2.64172e+08	1.49025e+08	6.63331e+07	2.71304e+07	9.57951e+06	3.15468e+06	1.47348e+06	309618	0	5193	6394.44	0	15521.2	40126.3	20180
LIKNKHMNADTDYSIAE	210	226	3	0	654.991	6	15	5.34415	5.68143	656.896	4.50184	0.6	0					0.0329478		1.36398e+06	1.05856e+07	6.11709e+07	2.14514e+08	4.74902e+08	6.78786e+08	6.59453e+08	4.62355e+08	2.57686e+08	1.16e+08	4.48223e+07	1.70323e+07	6.10169e+06	250542	796662	118038	623912	45484.8	1282.02	121615	91959.3	24611.3
LIKNKHMNADTDYSIAE	210	226	4	0	491.495	6	15	5.45707	5.53733	492.836	4.15228	1	0	0.403464	-0.500839	1	1	0.134272		267665	245359	428582	1.23054e+06	1.78445e+06	2.42673e+06	2.1509e+06	1.68829e+06	596648	142447	40561.9	29921.7	0	152741	0	24796.2	0	108915	0	49396	0	0
LIKNKHMNADTDYSIAEAA	210	228	2	0	1053.02	6	17	5.9038	6.15993	1055.88	4.42119	1	0	0.327412	0.216362	1	0	0.0560646		18608.3	196227	4.00829e+06	1.62429e+07	3.21456e+07	4.78589e+07	4.77133e+07	3.25792e+07	1.82409e+07	8.30983e+06	3.15783e+06	716918	108334	61833.2	43637.2	23817	5303.43	24938.5	20791.4	0	0	0	0	0
LIKNKHMNADTDYSIAEAA	210	228	3	0	702.349	6	17	5.91988	6.15993	704.238	4.37284	0.6	0					0.0412866		103584	1.93224e+06	1.13847e+07	4.027e+07	8.13394e+07	1.12272e+08	1.1181e+08	7.69482e+07	4.23091e+07	1.90199e+07	7.25021e+06	2.65355e+06	640816	406542	67447.6	141278	0	0	1749.4	0	0	0	0	0
LIKNKHMNADTDYSIAEAAFNKGETA	210	235	3	0	951.468	7	24	7.92537	8.0673	953.542	4.48658	1	0	-0.00464915	-0.249356		0	0.134488		0	0	463979	4.45438e+06	9.69959e+06	1.6569e+07	1.75436e+07	1.38943e+07	9.16587e+06	4.51651e+06	1.56e+06	571090	182782	0	94489.3	118177	0	0	0	0	0	0	0	7432.78	0	0	75363.5	0	0	314808
LIKNKHMNADTDYSIAEAAFNKGETAM	210	236	3	0	995.148	8	25	8.79043	8.88427	997.401	4.87171	0.6	0					0.217594		0	0	219459	2.96469e+06	9.52099e+06	1.47897e+07	1.62552e+07	1.40983e+07	8.82463e+06	4.18806e+06	1.38606e+06	459881	114205	216255	0	0	983919	99313.6	0	0	0	0	69917.2	0	0	0	0	0	106133	0
LIKNKHMNADTDYSIAEAAFNKGETAM	210	236	4	0	746.613	8	25					-1
IKNKHMNADTD	211	221	2	0	643.812	5	9	2.74345	2.94853	645.321	2.22431	1	0	0.268726	0.00817547		1	0.081332		461561	3.4781e+06	8.91362e+06	1.07235e+07	7.31583e+06	3.14458e+06	1.0224e+06	202007	4742.02	0	0	6845.22	0	0	0
IKNKHMNADTDY	211	222	2	0	725.343	5	10	3.54167	4.18145	727.498	3.40405	1	0	0.692196	1.78092		-1	1.09172		1.25769e+07	4.27618e+07	1.4429e+08	2.50472e+08	2.50169e+08	1.67329e+08	8.35117e+07	3.85782e+07	2.66218e+07	2.4273e+07	2.11915e+07	1.36443e+07	6.23656e+06	2.36285e+06	984862	4.86437e+06
IKNKHMNADTDYSIA	211	225	2	0	860.92	6	13	4.84727	5.18292	863.734	4.55991	1	0	0.739224	0.540639	1	1	0.157622		0	202972	3.0592e+06	1.4565e+07	3.03578e+07	4.17781e+07	3.72544e+07	2.36169e+07	1.1713e+07	5.48813e+06	2.42935e+06	1.60715e+06	1.11897e+06	144428	56822.1	0	20176.2	56761.8	26011.6	23194.9
IKNKHMNADTDYSIA	211	225	3	0	574.282	6	13	4.81542	5.18292	576.068	4.28805	1	1	0.644267	0.670526	1	1	0.0819282		0	287352	4.01701e+06	1.11327e+07	3.39599e+07	4.58435e+07	2.30662e+07	2.5653e+07	1.29244e+07	0	1.20128e+06	103956	83259	0	1282.46	95247.6	0	0	59707.9	23898.9
IKNKHMNADTDYSIAE	211	226	3	0	617.296	6	14	4.91083	5.26332	619.153	4.43109	0.6	0					0.0298874		33070.6	2.45985e+06	1.78808e+07	6.00057e+07	1.33432e+08	1.86015e+08	1.70261e+08	1.16636e+08	5.99994e+07	2.43519e+07	8.94198e+06	2.67583e+06	144768	22705	0	105503	0	0	2255.66	15493.2	74819.5
IKNKHMNADTDYSIAEAA	211	228	3	0	664.655	6	16	5.58553	5.83997	666.493	4.29487	0.6	0					0.112089		202235	704338	3.20166e+06	1.10749e+07	2.363e+07	3.09137e+07	2.9036e+07	1.90759e+07	9.97693e+06	4.17564e+06	926961	363889	74517.9	56456.9	39801.4	20886.3	61272.5	30455.9	0	0	23315.1	55985.6	27867.8
DTDYSIA	219	225	1	0	784.336	4	5	4.68762	5.26332	786.664	1.88096	0.6	0					1.14926		3.09017e+06	1.44842e+07	2.46872e+07	1.80036e+07	4.48653e+06	155507	60814.6	74745.6	1.79268e+06	479520
DYSIAE	221	226	1	0	697.304	4	4	4.64013	4.91083	699.447	1.74027	0.4	0					0.894369		100696	3.16092e+06	5.05093e+06	1.84824e+06	998110	141834	61844.2	41903.2	30503.4
YSIAEAA	222	228	1	0	724.351	4	5	5.08645	5.44115	725.882	1.10643	0.4	0					2.8112		7.92568e+06	3.36582e+07	2.80319e+07	8.50945e+06	1.1641e+06	75300.4	35250	18196.9	67477.5	14288
SIAEAA	223	228	1	0	561.288	3	4	2.94853	3.04458	561.978	0.379289	1	0	-0.422938	-0.436473		1	0.886517		994538	458404	2497.09	19662.2	47917.3	52179.5	0	17025.1
SIAEAAFNKGETA	223	235	1	0	1308.64	5	11	5.80818	6.04818	1309.62	0.223773	0.4	0					0.459901		3.74478e+06	3.78615e+06	1.93233e+06	539443	35186.4	38270.7	0	0	34093.5	0	0	0	0	0	0	0	0
SIAEAAFNKGETAM	223	236	2	0	720.345	5	12	7.21855	7.72198	720.882	0.171689	0.6	0					0.155443		3.49577e+08	3.40274e+08	1.80736e+08	7.10889e+07	1.70302e+07	5.27178e+06	184023	273957	43746.6	545874	144020	217664	368427	0	122920	108584	74381.5	165520
IAEAAF	224	229	1	0	621.324	4	4	5.63348	6.12797	621.804	0.104013	1	0	-0.735428	1.18838		0	1.66212		1.85155e+07	5.31503e+06	370152	246929	356451	269632	20749.4	164743	163055
EAAFNKGETA	226	235	2	0	519.249	4	8	3.32618	3.60528	519.623	0.155888	0.6	0					0.326838		2.0225e+08	1.44072e+08	5.21003e+07	1.45825e+07	2.94369e+06	526220	346263	264183	17059.2	37522.1	21910.9	6484.09	37000.9
EAAFNKGETAM	226	236	1	0	1168.53	5	9	4.91083	5.1185	1169.3	0.0287068	1	0	-0.839019	0.0187106	1	0	0.225994		2.25233e+07	1.62147e+07	6.44702e+06	1.55789e+06	250803	0	0	0	0	100597	27311.6	31595.8	0	0	0
EAAFNKGETAM	226	236	2	0	584.769	5	9	4.75117	5.13455	585.206	0.12948	1	0	-0.788176	0.7353	1	0	0.0269332		6.72373e+08	5.20498e+08	2.27431e+08	7.40658e+07	1.99293e+07	1.74456e+06	1.24866e+06	2.05992e+06	833723	314421	0	22138.5	0	493903	0
AAFNKGETA	227	235	2	0	454.727	4	7	3.151	3.47698	455.062	0.146329	1	0	-0.758582	0.501217		0	0.0430985		9.05387e+08	5.68149e+08	1.84279e+08	4.43619e+07	8.72743e+06	2.9565e+06	2.08657e+06	844468	215672	181288	301995	246998
AAFNKGETAM	227	236	1	0	1039.49	5	8	4.43462	4.84727	1040.31	0.148945	1	0	-0.768962	0.854652	1	0	0.149411		4.03599e+08	2.74011e+08	1.16466e+08	3.82501e+07	9.89512e+06	2.70453e+06	1.4249e+06	569753	0	94178.8	63533.2	60472.6	94597.3	316068
AAFNKGETAM	227	236	2	0	520.247	5	8	4.43462	4.84727	520.704	0.23983	0.6	0					0.187222		3.26585e+09	2.30541e+09	9.3614e+08	2.7786e+08	1.05606e+08	9.28301e+06	1.18909e+08	1.24787e+07	1.38773e+07	1.68261e+06	386391	141562	85643.3	84336.9
AAFNKGETAMT	227	237	2	0	570.771	5	9	4.21292	4.56143	571.181	0.0894968	1	0	-0.808349	0.59311		1	0.0952241		7.02274e+07	5.08413e+07	2.11536e+07	5.82202e+06	1.19791e+06	77748.5	0	383955	37018.9	217063	57830.1	28205.6	0	37565.1	24377.9
AAFNKGETAMTINGPWAWSNIDTSKVNY	227	254	3	0	1029.49	8	25					-1
FNKGETA	229	235	2	0	383.69	4	5	3.87585	3.90823	387.527	7.23007	0.4	1					0.611768		0	0	0	13332.1	0	0	0	84905.6	0	84584.5
FNKGETAM	229	236	1	0	897.413	5	6	3.62123	4.08688	898.029	0.0236921	1	0	-0.835573	1.07079	1	-1	0.142538		1.16134e+08	6.58717e+07	2.23865e+07	4.94298e+06	119757	52902.4	0	53442.6	0	84106.7	30426.4	100710
FNKGETAM	229	236	2	0	449.21	5	6	3.63712	4.05512	449.518	0.0227215	1	0	-0.836307	0.87647	1	-1	0.0253946		7.37719e+08	4.29688e+08	1.36388e+08	3.06829e+07	2.78658e+06	850742	671310	137438	653901	0	28859.6	51610.6
NKGETAM	230	236	1	0	750.345	4	5	4.43462	4.79928	750.934	0.106815	1	0	-0.756498	0.658972	0	1	0.470823		1.72901e+07	7.2114e+06	2.86323e+06	951889	27636.4	74080.8	48368.1	21140.2	0	1159.61
NKGETAM	230	236	2	0	375.676	4	5	2.83037	2.8817	375.725	-0.384173	1	1	-1.20239	-0.618832	0	1	0.580974		192932	20901.4	0	0	0	0	0	0	0	0
NKGETAMTINGPWAWSNIDTSKVNY	230	254	3	0	933.113	7	22					-1
NKGETAMTINGPWAWSNIDTSKVNYGVTVL	230	259	3	0	1089.54	8	27	11.0443	11.3136	1092.59	7.11205	0.6	0					0.512665		0	83433.6	28569.7	123732	1.02549e+06	4.90226e+06	1.32663e+07	2.20469e+07	2.72148e+07	2.96847e+07	2.1812e+07	1.41165e+07	7.4786e+06	2.33516e+06	727862	68669.8	0	0	57428.6	51405.2	0	28453.4	258105	179498	72776.2	58716.5	300118	64220.9	325467	322728
MTINGPWAWSNIDT	236	249	2	0	803.372	6	11	10.8379	11.4247	805.239	2.69898	1	0	0.260628	1.56499		1	0.128591		7.01166e+06	7.63701e+07	2.46066e+08	4.07245e+08	3.87397e+08	2.37494e+08	1.14213e+08	4.16509e+07	1.06154e+07	2.1817e+06	966767	149531	5.66753e+06	62689.4	1.95695e+06	245290	267371	164363
MTINGPWAWSNIDTSKVNY	236	254	3	0	733.018	7	16	10.7122	10.9178	735.122	4.92175	1	0	0.543278	0.0104864		1	0.370994		0	1.17757e+06	220362	1.76516e+06	5.78485e+06	1.01515e+07	1.26577e+07	1.09751e+07	7.85845e+06	3.08831e+06	1.09374e+06	179540	0	163625	14365.2	0	174045	21690.5	84252.4	157798	0	3602.98	129676	13372.8
MTINGPWAWSNIDTSKVNYGVTVL	236	259	2	0	1333.67	7	21	11.5365	12.2275	1337.82	6.62221	1	0	0.578396	1.98965	1	0	0.0532198		363828	208410	7.57967e+06	1.0668e+07	5.66078e+07	1.44694e+08	3.02022e+08	4.51992e+08	5.22846e+08	4.71152e+08	3.37729e+08	1.98075e+08	1.01022e+08	4.18775e+07	1.52068e+07	4.80109e+06	1.77766e+06	825235	749330	332558	350673	14663	116059	0	25076.8	45907.6	2524.1	5671.48	12083.7
MTINGPWAWSNIDTSKVNYGVTVL	236	259	3	0	889.448	7	21	11.5523	12.1088	892.209	6.60893	0.6	0					0.0811828		69169.1	68501.3	625924	4.79501e+06	2.24965e+07	6.6367e+07	1.35814e+08	2.03007e+08	2.34027e+08	2.0467e+08	1.47666e+08	8.84907e+07	4.05985e+07	1.61634e+07	6.51227e+06	1.74771e+06	733844	278783	369383	43382.2	94093.2	65620.4	0	107454	106543	78777.8	0	254363	45604.1
MTINGPWAWSNIDTSKVNYGVTVLPTFKGQPSKPFVGVL	236	274	4	0	1063.06	9	33	11.6005	11.9619	1065.74	8.06122	1	0	0.255712	0.64565		1	0.0506925		0	0	10900.9	32562.5	100874	1.43776e+06	6.17454e+06	1.52963e+07	2.90443e+07	4.44006e+07	5.0678e+07	5.09281e+07	4.18885e+07	2.92491e+07	1.6327e+07	9.17342e+06	3.2808e+06	1.47297e+06	139673	0	22344.6	0	19812.2	114747	20719.3	212218	14229	91957.6	0	0
TINGPWAWSN	237	246	2	0	573.272	5	7	9.43508	9.7334	575.005	2.76923	0.4	1					0.781223		9.75057e+06	4.52678e+07	5.58388e+07	3.12484e+07	9.2007e+06	1.06572e+06	54021.5	0	0	0	2.28988e+07	40402.2	9.63474e+06
TINGPWAWSNI	237	247	2	0	629.814	5	8	11.0443	11.6493	631.005	1.6124	0.6	0					0.215		3.81962e+06	3.00222e+07	5.48515e+07	4.30158e+07	1.71596e+07	3.95954e+06	301908	44243.1	187863	54641.5	64412.5	0	186107	48084.1
TINGPWAWSNIDT	237	249	2	0	737.852	5	10	10.1406	10.8379	739.643	2.69893	1	0	0.372018	2.01541		1	0.0402596		1.91528e+07	1.57549e+08	4.66977e+08	7.3493e+08	6.50805e+08	4.05442e+08	1.61957e+08	6.27621e+07	1.36783e+07	5.32267e+06	868234	1.03506e+06	134649	3.40353e+06	24732.7	1.68648e+06
TINGPWAWSNIDTSKVNY	237	254	2	0	1033.5	6	15	9.87385	10.4591	1036.68	5.11778	1	0	0.695738	1.55867	0	1	0.0895884		1.95658e+07	8.80586e+06	7.63355e+07	2.67385e+08	6.96971e+08	1.17126e+09	1.44457e+09	1.23213e+09	8.31584e+08	4.29128e+08	1.83574e+08	6.95816e+07	2.60195e+07	1.01743e+07	4.73688e+06	775758	1.06875e+07	126663	2.60615e+07	234136	2.19184e+06	311690
TINGPWAWSNIDTSKVNY	237	254	3	0	689.337	6	15	10.0934	10.5862	691.044	3.87806	0.4	1					0.836635		1.52835e+07	0	232836	6.07708e+06	9.71652e+06	1.69543e+07	2.17493e+07	1.52105e+07	9.61457e+06	4.4833e+06	1.03475e+06	146493	0	17500.5	0	0	0	0	43360.3	93501.4	15498.6	102156
TINGPWAWSNIDTSKVNYGVTVL	237	259	2	0	1268.15	7	20	11.0599	11.6657	1272.21	6.59354	0.6	0					0.0587271		57540.2	1.14194e+07	5.84112e+06	5.361e+07	1.87615e+08	5.1284e+08	9.97459e+08	1.49193e+09	1.66426e+09	1.40688e+09	9.63123e+08	5.26843e+08	2.46356e+08	9.9798e+07	3.78769e+07	1.56553e+07	9.13843e+06	4.34213e+06	2.24625e+06	977808	151762	42525.1	79895.2	35162	45303.2	0	0	11177.1
TINGPWAWSNIDTSKVNYGVTVLPTFKGQPSKPFVGVL	237	274	3	0	1373.4	9	32	11.2186	11.7162	1376.88	7.94102	1	0	0.273318	1.20095	1	1	0.229183		0	240180	80945.6	214539	1.63587e+06	3.86877e+06	1.50081e+07	3.95939e+07	6.67797e+07	8.53128e+07	1.11841e+08	1.03288e+08	7.69273e+07	5.50725e+07	2.68055e+07	1.22804e+07	5.28095e+06	171033	175396	400597	393794	863334	90239.3	141904	96511.3	5900.44	91635.2	47589.8	153190	0
TINGPWAWSNIDTSKVNYGVTVLPTFKGQPSKPFVGVL	237	274	4	0	1030.3	9	32	11.0917	11.7667	1032.88	7.79229	1	0	0.252213	1.9244	1	1	0.27012		75316.8	1.23485e+07	2.54394e+06	5.75683e+06	7.41306e+06	2.42099e+07	3.76533e+07	7.79801e+07	1.31696e+08	1.85385e+08	2.09538e+08	2.01458e+08	1.53639e+08	1.08382e+08	5.82463e+07	2.96167e+07	1.10401e+07	859309	359720	105059	72109.2	254287	162762	280579	1.49117e+06	1.07324e+06	1.03818e+06	911615	691358	159738
NIDTSKVNYGVTVL	246	259	2	0	761.909	5	12	7.56462	7.8003	764.768	4.82649	1	0	0.972826	0.132965		0	0.0895364		0	123488	1.0197e+06	8.92152e+06	2.94855e+07	4.77012e+07	4.90071e+07	3.20668e+07	1.44433e+07	4.4329e+06	464521	105590	0	276968	0	214886	0	0
IDTSKVNYGVTVL	247	259	2	0	704.888	5	11	6.98087	7.64335	709.088	7.56801	1	1	2.27054	1.8735		-7	1.6523		7.31218e+06	7.30854e+06	4.57699e+07	1.57804e+08	3.41058e+08	4.56825e+08	3.74342e+08	2.09282e+08	8.53114e+07	3.80249e+07	1.06751e+08	2.788e+08	3.72924e+08	2.99269e+08	1.79192e+08	8.11994e+07	3.15142e+07
IDTSKVNYGVTVLPTFKGQPSKPFVGVL	247	274	3	0	997.89	7	23					-1
DTSKVNYGVTVL	248	259	2	0	648.346	5	10	6.90228	7.21855	650.55	3.64947	1	0	0.803632	0.461592		0	0.104824		1.98557e+06	4.22324e+06	2.25386e+07	6.18807e+07	1.00186e+08	9.12429e+07	4.53084e+07	1.83414e+07	4.0597e+06	959975	183471	42637.6	250482	199154	138131	72870.9
DTSKVNYGVTVLPTFKGQPSKPFVGVL	248	274	3	0	960.195	7	22	9.32498	9.54512	962.475	5.08947	1	0	0.196955	0.0695508		1	0.0997332		94640.4	181724	380931	3.75371e+06	1.25313e+07	2.81095e+07	3.81971e+07	3.86875e+07	2.71364e+07	1.60386e+07	7.4418e+06	2.3581e+06	376688	89587.7	294200	48321.7	468447	90859.8	126226	278760	381330	123296	142972	149869	0	16292.7	0	0	0	0
SKVNYGVTVL	250	259	1	0	1079.61	4	8	6.79238	7.0919	1082.71	2.45825	0.6	0					0.169202		3.32528e+06	2.2568e+07	7.60073e+07	1.12083e+08	7.23306e+07	2.83281e+07	7.93995e+06	995591	315813	0	0	62035.7	17289.5
SKVNYGVTVL	250	259	2	0	540.308	4	8	6.77658	7.1396	541.869	2.48031	0.6	0					0.0242669		1.42671e+07	1.57425e+08	5.33039e+08	7.99655e+08	5.01903e+08	1.9864e+08	5.84254e+07	1.2916e+07	2.12256e+06	0	29012.9	0	0
SKVNYGVTVLPTF	250	262	2	0	712.893	5	10					0
SKVNYGVTVLPTFKGQPSKPFVGVL	250	274	3	0	888.17	7	20	9.23098	9.6865	890.012	3.89037	0.6	0					0.101594		0	8.93208e+06	6.83707e+07	2.27352e+08	4.56061e+08	6.05096e+08	5.41418e+08	3.53501e+08	1.83724e+08	7.79003e+07	2.60072e+07	6.85975e+06	2.28228e+06	939407	931934	1.02995e+06	801939	775456	130894	161322	61951.4	0	14936	3.00525e+06	0	0	2.1368e+06	0
SKVNYGVTVLPTFKGQPSKPFVGVLSAGINAASPNKELAKE	250	290	4	0	1061.58	9	35					-1
KVNYGVTVL	251	259	2	0	496.792	4	7	6.83955	7.1396	498.244	2.30786	1	0	0.64356	0.395459		0	0.0676788		232603	9.38731e+06	3.59668e+07	4.60037e+07	2.45609e+07	7.29032e+06	677827	63024.9	31522.1	0	34396.8	38684.5
KVNYGVTVLPTFKGQPSKPFVGVL	251	274	3	0	859.16	7	19	9.2936	9.46657	860.959	3.80737	1	0	0.0564112	-0.122799		1	0.11467		0	648597	3.05056e+06	8.99264e+06	2.12925e+07	2.43316e+07	2.06189e+07	1.2495e+07	5.05051e+06	1.64971e+06	105457	128567	177115	115369	0	0	0	61845.1	0	0	0	136493	0	129705	660708	0	0
GVTVLPTF	255	262	1	0	833.477	4	5					-1
GVTVLPTFKGQPSKPFVGVL	255	274	2	0	1036.1	6	15	9.18413	9.59222	1038	2.52608	1	0	-0.0888149	0.836029	1	1	0.0416346		7.79717e+06	9.83544e+07	3.52425e+08	6.00716e+08	6.24754e+08	4.02909e+08	1.90634e+08	7.05192e+07	2.01588e+07	4.82229e+06	1.50187e+06	1.05745e+06	669470	145311	313124	0	49941.5	0	0	0	0	158165
GVTVLPTFKGQPSKPFVGVL	255	274	3	0	691.07	6	15	9.18413	9.63938	692.354	2.57473	1	0	-0.0740863	1.02838	1	1	0.0266644		1.95345e+07	2.0068e+08	7.03187e+08	1.22315e+09	1.22976e+09	7.93842e+08	3.88491e+08	1.48919e+08	4.68094e+07	1.30471e+07	5.42857e+06	4.39116e+06	4.90373e+06	3.3339e+06	2.14176e+06	796142	238465	6.72262e+06	12083.6	20694.4	351762	0
GVTVLPTFKGQPSKPFVGVLSAGINAASPNKELAKE	255	290	3	0	1218.01	8	30	9.3093	9.49797	1220.69	5.84726	1	0	0.0315303	-0.0587733	0	1	0.133651		0	0	244894	79787.5	1.5391e+06	5.67721e+06	1.05085e+07	1.58485e+07	1.46041e+07	1.26671e+07	9.77274e+06	5.38633e+06	528803	974245	364381	28396.3	0	5132.02	0	0	62979.6	0	0	0	0	0	100033	96564.6	0	0
GVTVLPTFKGQPSKPFVGVLSAGINAASPNKELAKE	255	290	4	0	913.758	8	30	9.27793	9.59222	916.195	7.5562	1	1	0.290193	0.453504	0	1	0.343876		73967.2	155562	405535	1.13603e+06	6.58039e+06	1.9581e+07	3.35916e+07	4.65591e+07	4.57303e+07	3.90963e+07	2.52068e+07	1.2792e+07	4.42132e+06	932578	70564.8	402674	0	0	0	540544	175487	258488	0	0	144381	0	0	0	0	0
VTVLPTFKGQPSKPFVGVL	256	274	3	0	672.063	6	14					-1
TVLPTFKGQPSKPFVGVL	257	274	3	0	639.04	6	13	8.9472	9.1215	639.991	1.66886	1	0	-0.270587	-0.117362		1	0.150555		115988	7.06807e+06	1.47802e+07	1.23215e+07	6.49191e+06	2.30247e+06	231261	0	0	69716.9	19122.9	3556.93	905010	25163.7	17519.5	0	0	42951.8	49892.4	0
PTFKGQPSKPFVG	260	272	2	0	695.38	5	9	5.36038	5.96802	698.124	4.63477	0.6	1					1.5277		3.66293e+07	9.66387e+07	6.91433e+07	2.86034e+07	7.70329e+06	1.57691e+06	1.33506e+07	6.33633e+07	1.00103e+08	8.53733e+07	4.35834e+07	1.52275e+07	1.48184e+06	22112.8	91272.8
PTFKGQPSKPFVGVL	260	274	1	0	1601.9	5	11	7.73768	8.0673	1604.14	1.2419	1	0	-0.340849	0.516034	1	0	0.129453		6.43458e+06	4.28084e+07	7.40723e+07	5.31819e+07	1.98505e+07	2.38307e+06	0	0	0	0	0	0	0	0	0	0	0
PTFKGQPSKPFVGVL	260	274	2	0	801.456	5	11	7.69063	8.19343	802.674	1.44681	1	0	-0.256264	1.22229	1	0	0.0145447		9.91279e+08	5.06481e+09	8.40768e+09	6.18955e+09	2.90893e+09	9.98639e+08	2.96604e+08	9.73232e+07	5.5428e+07	4.51133e+07	3.23735e+07	1.48278e+07	4.17492e+06	904165	106302	4353.69	80423.5
PTFKGQPSKPFVGVL	260	274	3	0	534.64	5	11	7.69063	8.19343	535.45	1.44256	1	0	-0.258018	1.22229	1	0	0.0107965		9.24109e+08	4.54268e+09	7.4702e+09	5.60393e+09	2.60221e+09	9.1409e+08	2.61688e+08	8.11774e+07	4.80404e+07	3.63872e+07	2.5888e+07	1.48456e+07	2.75191e+06	182355	39102.9	0	63073.2
PTFKGQPSKPFVGVLSA	260	276	2	0	880.491	6	13	7.58037	7.769	881.723	1.38646	1	0	-0.369228	-0.0589092	1	0	0.123238		639119	1.27135e+07	2.35359e+07	1.8878e+07	8.16884e+06	1.83959e+06	124876	0	0	0	84530.7	0	0	0	49534.2	0	119755	0	0	0
PTFKGQPSKPFVGVLSA	260	276	3	0	587.33	6	13					-1
PTFKGQPSKPFVGVLSAGIN	260	279	3	0	682.046	6	16	8.05147	8.31933	683.627	3.50288	0.4	1					0.189021		1.41799e+07	9.38151e+07	1.85477e+08	1.47095e+08	7.26756e+07	2.5586e+07	7.47294e+06	818728	189570	5133.34	36044.9	0	0	2.74215e+07	110972	146900	7.41651e+07	127857	54139.9	9.20166e+06	59112.6	4303.79	396291
PTFKGQPSKPFVGVLSAGINAASPNKELAKE	260	290	3	0	1061.58	8	26	8.31933	8.88427	1063.75	4.61556	1	0	-0.0474208	1.47568	1	1	0.093392		0	374147	1.19646e+07	6.46698e+07	1.65349e+08	2.84333e+08	3.55925e+08	3.298e+08	2.24706e+08	1.40814e+08	6.38583e+07	2.36955e+07	1.02439e+07	872085	0	2.60562e+06	147853	0	484438	150213	0	271921	0	105795	147408	0	0	162346	0	98840.1
PTFKGQPSKPFVGVLSAGINAASPNKELAKE	260	290	4	0	796.436	8	26	8.41423	8.88427	798.117	4.81813	1	0	-0.0120417	1.08867	1	1	0.190063		0	912832	1.42157e+07	7.044e+07	1.93936e+08	3.37242e+08	4.23036e+08	3.89424e+08	2.78211e+08	1.62977e+08	7.64915e+07	2.91797e+07	1.02948e+07	2.717e+06	675731	433941	923855	235286	104407	157515	840525	387601	3.35265e+06	221238	9.44733e+06	134279	3.54012e+06	2128.86	1.9121e+06	434142
PTFKGQPSKPFVGVLSAGINAASPNKELAKEFLEN	260	294	3	0	1229.32	8	30	10.299	10.475	1231.86	5.38055	1	1	-0.0391107	-0.110225	1	-1	0.156878		50857.8	95425.1	0	1.14752e+06	6.23073e+06	1.06142e+07	1.40614e+07	1.41111e+07	1.11071e+07	6.74162e+06	3.78252e+06	1.08361e+06	108048	5.03682e+06	0	0	3.06447e+06	62489.7	0	228442	0	0	0	0	0	0	0	0	0	0
PTFKGQPSKPFVGVLSAGINAASPNKELAKEFLEN	260	294	4	0	922.245	8	30	10.2509	10.6019	923.937	4.55041	1	0	-0.164759	0.603238	1	1	0.0772006		51919.7	70465.6	389829	6.27805e+06	1.79915e+07	3.37355e+07	4.19342e+07	4.01247e+07	3.1235e+07	1.96726e+07	1.00426e+07	4.05972e+06	901521	122110	98154.8	66652.5	46549.6	87538.3	0	0	36723.1	58666.1	0	0	0	118910	31309.3	33300.7	37293.1	34026.2
PTFKGQPSKPFVGVLSAGINAASPNKELAKEFLENYL	260	296	3	0	1321.37	9	32	12.0106	12.3443	1323.62	4.32906	0.6	0					0.236396		77613.7	0	0	1.1154e+06	5.56457e+06	8.49511e+06	1.36079e+07	1.19195e+07	9.84113e+06	5.21101e+06	1.5736e+06	373728	77133.1	0	0	0	57550.5	37347.6	0	0	184526	0	0	0	0	165486	0	61519.3	24051.8	0
PTFKGQPSKPFVGVLSAGINAASPNKELAKEFLENYL	260	296	5	0	793.227	9	32	12.126	12.2775	794.68	4.85804	0.6	0					0.20817		0	0	0	324641	1.74209e+06	3.41702e+06	3.54377e+06	4.52359e+06	3.19819e+06	2.04168e+06	708520	146916	38202.3	24039.8	0	0	11493.7	8263.34	0	0	0	205975	0	45803.3	0	0	0	0	20646.2	0
KGQPSKPFVGVL	263	274	2	0	628.872	5	8	6.82387	7.21855	629.634	0.760288	0.6	0					0.0188641		2.86336e+08	9.37746e+08	6.59627e+08	2.64118e+08	7.60544e+07	18680	3.51496e+06	328468	173740	171503	149446	464922	89065.5	86220.3
KGQPSKPFVGVL	263	274	3	0	419.584	5	8	6.82387	7.21855	420.073	0.704317	0.6	0					0.0489597		3.65004e+07	1.08182e+08	7.21038e+07	2.74777e+07	6.98506e+06	856199	59289	65333.9	149824	77590.4	0	0	0	0
VLSAGINAASPNKELAKE	273	290	3	0	604.667	6	15	5.3927	5.52132	606.028	3.03231	1	0	0.0644314	-0.303663		1	0.0368966		204470	3.02843e+06	1.11763e+07	2.29001e+07	2.76587e+07	2.09401e+07	1.11769e+07	4.23191e+06	1.15421e+06	280143	0	7469.3	0	0	2875.2	0	0	0	0	0	0	0
SAGINAASPNKE	275	286	2	0	579.791	5	9	3.09238	3.47698	582.578	4.92562	0.4	0					0.432912		117102	2.48154e+06	9.79183e+06	1.01557e+07	8.8943e+06	9.70787e+07	9.46469e+07	4.08848e+07	1.12411e+07	2.2172e+06	415686	36694.3	17400	43570.5	61009.3
SAGINAASPNKEL	275	287	1	0	1271.66	5	10	4.64013	4.78337	1275.73	3.34461	1	0	0.665205	-0.244055	0	0	0.476656		0	0	1.55758e+06	3.70246e+06	4.0355e+06	2.36154e+06	550559	323251	500838	213351	0	0	0	0	0	0
SAGINAASPNKEL	275	287	2	0	636.333	5	10	4.0392	4.91083	638.243	3.09754	1	0	0.553017	2.72643	0	0	0.112367		1.41975e+06	2.23538e+07	9.95195e+07	2.04657e+08	2.14364e+08	1.4066e+08	5.67737e+07	1.7497e+07	914710	231946	1.23497e+06	242845	190995	60239.1	407047	182772
SAGINAASPNKELAKE	275	290	2	0	800.42	5	13	3.95752	4.38687	802.496	3.24066	1	0	0.278426	0.922756	1	-1	0.0614786		3.84751e+07	3.81498e+08	1.76514e+09	3.88156e+09	4.79613e+09	3.64902e+09	1.88537e+09	7.20733e+08	2.32303e+08	6.52414e+07	1.99589e+07	9.16466e+06	3.84651e+06	1.29958e+06	169708	0	0	0	25065.7
SAGINAASPNKELAKE	275	290	3	0	533.949	5	13	3.99042	4.37107	535.333	3.24003	1	0	0.278203	0.724153	1	-1	0.040941		2.13823e+07	2.19996e+08	9.86088e+08	2.16847e+09	2.70433e+09	2.0585e+09	1.09493e+09	4.0023e+08	1.26355e+08	3.60389e+07	3.19165e+06	4.38507e+06	2.06431e+06	121898	155899	8505.62	132944	79914.7	3478.82
SAGINAASPNKELAKEF	275	291	3	0	582.972	6	14	6.74485	6.98087	584.409	3.28975	0.6	0					0.115779		0	1.23817e+06	9.00422e+06	2.46644e+07	3.08454e+07	2.44999e+07	1.40865e+07	4.89188e+06	781410	33551.7	0	0	0	264538	9012.38	11073.3	36200.6	153493	79417.7	86754.6	55202.6
SAGINAASPNKELAKEFL	275	292	2	0	930.497	6	15	8.28775	8.38265	934.309	6.52997	1	1	1.12323	-0.441163		-6	0.409449		0	623238	5.41763e+06	1.25956e+07	1.6798e+07	1.34191e+07	8.61804e+06	3.25373e+06	1.64647e+06	126165	181557	0	62425.7	568725	4.09061e+06	7.83952e+06	6.30304e+06	3.9437e+06	1.38668e+06	209802	551128	0
SAGINAASPNKELAKEFLEN	275	294	2	0	1052.04	6	17	7.95672	8.30352	1054.3	3.30335	0.6	0					0.110729		640691	1.88453e+07	1.17483e+08	2.59825e+08	3.77858e+08	3.2615e+08	2.15166e+08	9.94172e+07	4.0393e+07	9.19219e+06	1.8205e+06	1.04178e+06	0	634728	46063.2	285041	0	138973	75268.3	51734.9	0	322355	0	235231
SAGINAASPNKELAKEFLEN	275	294	3	0	701.695	6	17	7.95672	8.31933	703.198	3.2838	0.6	0					0.0626292		1.98296e+06	2.78337e+07	1.30228e+08	3.11408e+08	4.30702e+08	3.71093e+08	2.40175e+08	1.14483e+08	4.49945e+07	1.35151e+07	2.80299e+06	542057	301803	98505.5	52391.9	1747.47	90945.9	679256	0	0	384413	59111.7	59139.9	429425
SAGINAASPNKELAKEFLENYL	275	296	2	0	1190.11	6	19	10.9018	11.3136	1192.52	3.40624	0.6	0					0.264294		201225	1.93585e+07	9.33809e+07	2.16485e+08	3.04269e+08	2.80634e+08	1.79214e+08	9.53169e+07	4.13098e+07	2.60907e+07	1.89182e+07	1.34069e+07	4.67974e+06	372138	80545.6	0	212941	92861.7	0	10358.3	265359	74889.6	239124	202152	86526.4	54511.1
SAGINAASPNKELAKEFLENYL	275	296	3	0	793.745	6	19	11.0443	11.3296	795.265	3.15354	0.6	0					0.0479794		1.08523e+06	1.85495e+07	8.52003e+07	2.00824e+08	2.73438e+08	2.46139e+08	1.6216e+08	7.97084e+07	3.14556e+07	1.08809e+07	3.23574e+06	610773	313828	52441.3	125548	49103.6	18191.3	45927.3	0	120813	3624.72	15097.7	111480	161130	265715	211578
GINAASPNKELAKE	277	290	2	0	721.386	5	11	3.85968	4.35523	723.319	3.03992	1	0	0.401364	1.19273		1	0.15612		389979	1.41714e+07	5.85106e+07	1.12688e+08	1.22868e+08	8.41132e+07	3.70234e+07	1.17307e+07	2.09524e+06	200466	82579.7	21182.6	204528	128302	140321	3805.58	0
AASPNKELAKE	280	290	2	0	579.312	5	8	2.96473	3.18837	581.172	3.05743	1	0	0.881877	0.0838242	1	1	0.0343476		1.47304e+07	1.4052e+08	5.65101e+08	1.16577e+09	1.19777e+09	7.0903e+08	2.72298e+08	7.30239e+07	1.74058e+07	2.56799e+06	224240	101485	33922.6	19648
AASPNKELAKE	280	290	3	0	386.544	5	8	2.96473	3.23613	387.745	2.94145	1	0	0.81605	0.278621	1	1	0.0295964		2.05295e+06	2.14267e+07	8.17746e+07	1.54886e+08	1.539e+08	8.17446e+07	3.09263e+07	7.64039e+06	1.32379e+06	8485.76	0	0	0	25401.1
AASPNKELAKEFLEN	280	294	2	0	830.931	5	12	7.29748	7.7063	832.879	2.92407	0.6	0					0.158563		239135	2.06839e+07	7.81232e+07	1.61527e+08	1.73136e+08	1.17163e+08	5.4703e+07	1.87543e+07	3.65831e+06	72502.7	0	88791.8	0	110966	128106	133525	0	310240
AASPNKELAKEFLENYL	280	296	3	0	646.339	6	14	10.6806	11.0443	647.883	3.47297	1	0	0.272919	0.654894		1	0.473021		327086	1.03275e+07	4.41659e+07	8.31516e+07	8.9471e+07	5.97682e+07	2.81737e+07	9.57761e+06	2.47e+06	222840	0	0	63441.8	0	91991.6	2.64205e+06	9.4499e+06	6.63491e+06	2.08952e+06	205137	0
LAKEFLENYL	287	296	2	0	620.335	5	8	10.0776	10.4111	620.728	0.0240187	1	0	-0.83987	0.531735		1	0.126315		3.1954e+07	2.61065e+07	1.001e+07	2.34731e+06	35635.2	0	65160.2	0	38316.4	0	8146.14	0	101689	6256.51
FLENYL	291	296	1	0	798.403	4	4	9.0901	9.51368	798.885	-0.0162698	1	0	-0.871972	0.899239	1	1	0.0283661		5.66917e+09	2.58943e+09	6.72148e+08	1.21809e+08	1.13871e+07	584912	79872.8	0	37626
FLENYL	291	296	2	0	399.705	4	4	9.18413	9.26227	399.861	-0.185791	1	0	-1.06441	-0.509539	1	1	0.131532		4.94276e+06	1.95672e+06	110995	0	0	0	0	0	0
YLLTDEGL	295	302	1	0	923.472	4	6	8.65013	9.02672	925.059	1.03704	1	0	-0.0686766	0.707569		1	0.0543882		1.68456e+08	4.61514e+08	4.02568e+08	1.62024e+08	4.26205e+07	7.8052e+06	541293	13459.9	81128.3	90800.4	302343
YLLTDEGLEAVNKDKPLGA	295	313	2	0	1023.54	6	16	8.272	8.60327	1024.94	1.5915	0.6	0					0.31504		8.33387e+07	3.35507e+08	5.54361e+08	4.92472e+08	3.05306e+08	1.43386e+08	5.06343e+07	1.88613e+07	1.09963e+07	9.72772e+06	6.71969e+06	4.25523e+06	2.83392e+06	282058	539952	78473.2	105885	23038.9	62830.8	0	81699.4	0	0
YLLTDEGLEAVNKDKPLGA	295	313	3	0	682.697	6	16	8.14628	8.5876	683.796	2.08924	0.6	0					0.881566		1.54942e+08	6.77154e+08	1.1174e+09	1.00604e+09	6.16153e+08	2.91773e+08	1.10076e+08	5.98649e+07	8.01303e+07	8.78607e+07	6.55181e+07	3.50027e+07	1.80293e+06	6.79435e+06	1.96941e+06	214016	496694	850912	232427	214286	3.56151e+07	179002	116303
LTDEGL	297	302	1	0	647.325	4	4	5.07042	5.50515	648.788	1.09708	1	0	0.391891	0.94471		1	0.0357495		3.95363e+08	1.09591e+09	9.74219e+08	2.66686e+08	4.95634e+07	3.44023e+06	16256.9	55454.5	10819.6
LTDEGLE	297	303	1	0	776.367	4	5	4.46643	4.79928	777.867	1.06324	1	0	0.112078	0.52922		1	1.07129		4.8839e+07	1.23638e+08	1.04738e+08	3.61667e+07	6.92642e+06	340530	1.08025e+06	0	0	438761
LTDEGLEA	297	304	1	0	847.404	4	6	4.86315	5.31192	848.969	1.08778	1	0	-0.0302783	1.00194		1	0.188879		5.37293e+07	1.39103e+08	1.23707e+08	4.70362e+07	1.16657e+07	1.5464e+06	350459	216750	96808.4	141123	124797
LTDEGLEAVNKDKPLGA	297	313	2	0	885.468	6	14	6.20808	6.53807	886.567	1.17296	1	0	-0.473066	0.51753	1	1	0.0399598		1.21117e+09	3.40079e+09	3.91713e+09	2.72497e+09	1.34668e+09	5.24402e+08	1.72682e+08	5.18311e+07	2.01096e+07	1.37729e+07	6.8715e+06	9.3015e+06	1.09383e+06	1.50607e+06	1.84064e+06	42997.9	1.67398e+06	137626	38320.6	129258	190617
LTDEGLEAVNKDKPLGA	297	313	3	0	590.647	6	14	6.20808	6.52227	591.385	1.18618	1	0	-0.468779	0.453096	1	1	0.0247944		1.26149e+09	3.42411e+09	3.98083e+09	2.82989e+09	1.42657e+09	5.46786e+08	1.71675e+08	5.22426e+07	1.74092e+07	1.2818e+07	1.20992e+07	8.97205e+06	5.11582e+06	2.26745e+06	570755	54901.3	28612.3	753606	102817	36037.5	543348
LTDEGLEAVNKDKPLGAVA	297	315	2	0	970.52	6	16	6.71307	6.85522	971.895	1.62043	1	0	-0.39363	-0.248473		1	0.302784		3.66864e+06	1.12446e+07	1.35294e+07	1.01156e+07	4.54231e+06	1.71993e+06	124572	0	32393	0	0	0	118547	0	38155.5	0	0	28791.3	0	0	0	355946	949799
LTDEGLEAVNKDKPLGAVAL	297	316	2	0	1027.06	6	17	8.0673	8.22483	1028.24	1.15904	0.6	0					0.474733		9.10125e+06	2.43329e+07	3.23527e+07	2.29429e+07	1.2266e+07	4.62565e+06	763279	236853	0	0	0	0	66521.6	113743	0	268075	0	130135	160965	218141	71130.1	0	0	0
LTDEGLEAVNKDKPLGAVALKSYEEE	297	322	3	0	940.15	7	23					0
TDEGLEAVNKDKPLGA	298	313	2	0	828.926	5	13	6.22412	6.50655	829.882	0.965018	1	0	-0.516432	0.323616		1	0.196129		1.35705e+07	3.76483e+07	3.85077e+07	2.39892e+07	8.86293e+06	1.27872e+06	0	70376.1	0	241380	0	542331	0	50123.7	0	0	0	0	0
EGLEAVNKDKPLGAVALKSYEEELA	300	324	2	0	1337.2	7	22	6.77658	6.96507	1339.76	3.53958	0.5	0					0.241221		253556	4.64664e+06	9.71517e+06	1.61348e+07	2.24854e+07	2.34059e+07	2.01994e+07	1.65181e+07	9.7076e+06	4.86454e+06	2.02874e+06	167725	42264.8	0	0	0	0	68619.5	0	0	0	0	0	0	0	0	0	8485.04	0	81967.6
EAVNKDKPLGA	303	313	1	0	1141.62	5	8	3.15633	3.46068	1142.56	0.278796	1	0	-0.69526	0.412994	1	1	0.105514		7.94397e+07	8.03396e+07	3.73245e+07	1.06063e+07	1.95407e+06	187839	0	0	0	0	0	25531.7	0	33554.4
EAVNKDKPLGA	303	313	2	0	571.314	5	8	3.15633	3.49342	571.822	0.356755	1	0	-0.65101	0.546484	1	1	0.0147096		3.33007e+09	3.1868e+09	1.64553e+09	5.38622e+08	1.39491e+08	3.41082e+07	1.51409e+07	8.8522e+06	4.19548e+06	811072	102551	7972.84	0	0
EAVNKDKPLGA	303	313	3	0	381.212	5	8	3.151	3.50945	381.532	0.300555	1	0	-0.682909	0.633619	1	1	0.0295601		7.73174e+07	7.60825e+07	3.66998e+07	1.12109e+07	2.59505e+06	74069.7	134768	40632.5	0	22784.5	0	0	16513.2	0
EAVNKDKPLGAVAL	303	316	2	0	712.909	5	11	6.19208	6.58568	713.464	0.273737	0.6	0					0.0604539		9.41769e+07	1.07061e+08	6.03327e+07	2.39133e+07	4.44378e+06	111966	0	46946.6	21403.9	158864	41414.7	39386.6	0	0	27425.7	0	18447.4
EAVNKDKPLGAVALKS	303	318	2	0	820.472	5	13	4.73525	5.08645	821.426	0.949502	0.6	0					0.10854		5.11639e+06	2.17377e+07	2.2571e+07	1.32056e+07	4.58034e+06	775123	0	0	0	0	0	0	0	0	0	0	0	0	30398.9
EAVNKDKPLGAVALKS	303	318	3	0	547.317	5	13	4.76738	4.99035	547.981	1.03493	0.6	0					0.0574026		5.86713e+06	2.46925e+07	2.5343e+07	1.48156e+07	5.99877e+06	978234	123343	0	502405	62829.4	0	2041.42	58520.5	0	0	45296.7	0	0	23217.7
EAVNKDKPLGAVALKSYEEE	303	322	2	0	1095.57	6	17	6.4908	6.66523	1097.2	1.97626	0.6	0					0.0932501		1.817e+06	1.28471e+07	2.66771e+07	3.46839e+07	2.57312e+07	1.51788e+07	6.98234e+06	1.86817e+06	396002	29569.1	33809.5	0	0	43430.7	53692.2	0	0	0	0	28218.5	44257.9	0	0	0
EAVNKDKPLGAVALKSYEEE	303	322	3	0	730.714	6	17	6.52227	6.77658	731.81	2.00197	0.6	0					0.0348727		1.48436e+07	8.3423e+07	1.66825e+08	1.91065e+08	1.57781e+08	9.42211e+07	4.43066e+07	1.68309e+07	5.34477e+06	984097	216588	38216.8	383399	94221.3	28976.9	36170.7	0	66187.3	38634	0	96400.3	0	0	59185.3
EAVNKDKPLGAVALKSYEEEL	303	323	3	0	768.409	6	18	8.31933	8.61888	769.603	2.22579	1	0	-0.292015	0.39342		1	0.0939407		4.39801e+06	2.99072e+07	6.78012e+07	8.34304e+07	7.39233e+07	4.64657e+07	2.47963e+07	1.07827e+07	2.7716e+06	631425	37142.1	337918	0	41769.4	34282	59952.7	43955.4	96537.2	183300	0	0	1.50324e+06	0	0	0
EAVNKDKPLGAVALKSYEEELAKDPRIAATME	303	334	3	0	1162.94	8	28	8.99498	9.13718	1165.08	4.29464	1	0	-0.157041	-0.248269	1	1	0.260247		32020.7	7.36576e+06	169716	3.82252e+06	1.33972e+07	1.31528e+07	1.68696e+07	1.58495e+07	9.4621e+06	5.47427e+06	2.15744e+06	634447	8964.9	99800.8	0	0	97636.9	0	96100.5	0	1.15282e+06	0	0	1.48645e+06	0	9979.02	492089	0	0	0
EAVNKDKPLGAVALKSYEEELAKDPRIAATME	303	334	4	0	872.459	8	28	8.9472	9.19975	874.084	4.38353	1	0	-0.142625	0.201749	1	1	0.0783591		80090.1	178403	2.52668e+06	9.73087e+06	2.27175e+07	3.34285e+07	3.79011e+07	3.37417e+07	2.37115e+07	1.44082e+07	8.01874e+06	3.1811e+06	1.00626e+06	350145	49091.3	0	114997	42814.4	338136	0	93461	353534	92001.3	0	152570	187230	43057.8	0	41598.6	0
AVNKDKPLGA	304	313	2	0	506.793	4	7	3.02867	3.39595	507.265	0.357748	1	0	-0.621439	0.669643	1	1	0.210114		3.55652e+08	3.28188e+08	1.4423e+08	4.15142e+07	9.34975e+06	3.1654e+06	557115	4.70477e+06	28129.5	365371	0	22075.3
AVNKDKPLGA	304	313	3	0	338.198	4	7	3.01275	3.36363	338.457	0.193513	1	0	-0.727975	0.602762	1	1	0.102253		1.628e+07	1.39219e+07	5.66686e+06	740725	67993.4	15528.5	86337.4	14152.3	0	14700.6	0	0
AVNKDKPLGAVALKSYEEE	304	322	2	0	1031.05	6	16	6.6015	6.68115	1032.46	1.61043	1	0	-0.396466	-0.503354	1	1	0.284284		245614	557274	1.46742e+06	1.58029e+06	851288	91182.7	138472	31585.3	0	0	37518.3	0	23404	0	0	0	0	23433.2	0	0	0	0	0
AVNKDKPLGAVALKSYEEE	304	322	3	0	687.7	6	16	6.4281	6.74485	688.736	1.89269	1	0	-0.316361	0.463563	1	1	0.142439		2.19022e+06	1.10476e+07	2.43014e+07	2.66503e+07	1.98759e+07	1.19326e+07	3.95194e+06	1.01729e+06	170601	0	0	57785.2	0	0	60829.2	0	1716.49	62743.7	0	0	0	0	0
VNKDKPLGA	305	313	1	0	941.541	4	6	2.99687	3.17232	942.282	0.195111	1	0	-0.705844	-0.112672	1	1	0.134492		1.35733e+07	1.11207e+07	4.46798e+06	581886	44863.5	0	0	0	0	0	0
VNKDKPLGA	305	313	2	0	471.274	4	6	2.98077	3.34753	471.733	0.371401	0.6	0					1.17969		3.02957e+08	2.50955e+08	1.14215e+08	3.90852e+07	1.24252e+07	2.05704e+06	248369	11726.2	57752.8	44009.2	59926.3
VNKDKPLGAVALKSYEEE	305	322	2	0	995.528	6	15	6.41243	6.61743	997.108	1.98733	1	0	-0.251902	0.00783563		1	0.705924		0	3.06978e+06	7.19302e+06	6.82258e+06	5.12979e+06	2.02758e+06	207818	29884	0	27166.5	50349.5	220250	142434	106197	0	0	0	0	0	0	79287.3	64791.4
VALKSY	314	319	2	0	340.703	4	4	4.08688	4.30773	341.346	0.874451	0.4	0					0.0892135		2.43532e+06	1.27203e+07	6.64823e+06	928242	37012.1	42655.9	0	17104.3	0
VALKSYE	314	320	1	0	809.44	4	5	4.46643	4.79928	810.988	1.06411	1	0	0.112869	0.52922	1	1	0.107409		2.82473e+07	9.88769e+07	7.79863e+07	2.98517e+07	6.68372e+06	139053	62379.6	48065	44332.9	18021.7
VALKSYE	314	320	2	0	405.224	4	5	4.45058	4.84727	405.993	1.05441	1	0	0.104065	0.789539	1	1	2.18875		9.19107e+07	3.24188e+08	2.431e+08	8.90075e+07	2.22014e+07	3.57404e+06	252122	80267.7	34765.7	0
VALKSYEEE	314	322	1	0	1067.53	4	7	4.71933	5.08645	1069.77	1.61905	1	0	0.196743	0.668963	1	1	0.103312		5.36326e+07	2.3282e+08	3.12605e+08	2.21745e+08	1.01968e+08	3.4003e+07	8.236e+06	936080	0	10729.3	17667	1817.86
VALKSYEEE	314	322	2	0	534.266	4	7	4.68762	5.08645	535.395	1.63397	1	0	0.206418	0.798307	1	1	0.0382086		5.1431e+08	2.09485e+09	2.71778e+09	2.01375e+09	9.28843e+08	3.15224e+08	8.40929e+07	2.02009e+07	3.72169e+06	502936	32121.8	86439.4
VALKSYEEEL	314	323	1	0	1180.61	5	8	7.31325	7.64335	1183.08	1.77219	1	0	0.152383	0.518005	1	1	0.216638		1.23537e+07	6.99188e+07	1.09208e+08	9.0283e+07	4.96958e+07	1.7895e+07	3.15239e+06	157923	74725.6	83486.3	0	0	65635.4	0
VALKSYEEEL	314	323	2	0	590.808	5	8	7.29748	7.6591	592.053	1.78894	1	0	0.161892	0.646533	1	1	0.0893112		2.49927e+08	1.06602e+09	1.60683e+09	1.35478e+09	7.00414e+08	2.80395e+08	8.89117e+07	2.629e+07	7.31107e+06	1.59509e+06	93968.5	155322	25174	1.21558e+06
VALKSYEEELAKDPRIAA	314	331	2	0	1002.04	6	15	7.73768	7.81587	1004.48	3.68331	0.6	0					0.143391		0	429913	995842	4.55336e+06	6.34314e+06	7.20227e+06	5.22166e+06	3.486e+06	341840	0	0	0	0	68940.8	0	0	18155.9	0	0	3573.61	16370.1	93489.7
VALKSYEEELAKDPRIAATM	314	333	3	0	745.728	7	17	8.36682	8.66573	747.47	3.83615	0.6	0					0.129798		470344	2.21658e+06	1.30255e+07	3.259e+07	5.21045e+07	5.8174e+07	4.99589e+07	3.09762e+07	1.72282e+07	6.58813e+06	1.37284e+06	326328	181408	0	199925	108185	154883	644499	61372.2	97406.9	193534	75505.1	0	216070	0
VALKSYEEELAKDPRIAATME	314	334	3	0	788.742	7	18	8.31933	8.5563	790.507	3.83412	0.6	0					0.0779306		6.52107e+06	8.53135e+06	4.22869e+07	1.09192e+08	1.82181e+08	1.99608e+08	1.8261e+08	1.17543e+08	6.88814e+07	3.09156e+07	1.27984e+07	3.48999e+06	950891	250806	276818	263646	39474.1	222877	56349.9	0	126945	83366.1	0	305449	0	0
VALKSYEEELAKDPRIAATMENAQKGEIM	314	342	3	0	1079.22	8	26	9.43508	9.87385	1081.56	5.00411	0.6	0					0.226735		478755	208973	415042	2.41263e+06	1.66833e+07	3.08404e+07	4.24777e+07	4.22568e+07	3.4764e+07	2.37518e+07	1.37582e+07	4.40145e+06	1.06623e+06	521237	228560	138583	78113.9	0	0	93241.6	54714.8	317824	0	0	93466.7	0	56697.8	0	159882	0
VALKSYEEELAKDPRIAATMENAQKGEIMPNIPQMSA	314	350	5	0	815.613	9	32	9.96753	10.0304	817.738	8.02806	1	0	0.285669	-0.571934		0	0.0850869		69958.1	0	0	0	42728.9	157330	636231	2.08895e+06	3.62772e+06	5.23417e+06	4.95645e+06	4.59744e+06	4.39809e+06	2.28138e+06	1.95619e+06	619495	153711	154974	0	0	0	0	69524	0	0	0	0	40253.7	0	0
KSYEEE	317	322	1	0	784.336	4	4	4.68762	5.26332	786.616	1.83275	1	0	1.22702	1.51959	1	0	1.05565		3.09017e+06	1.44842e+07	2.46872e+07	1.80036e+07	4.48653e+06	155507	60814.6	74745.6	1.79268e+06
KSYEEE	317	322	2	0	392.672	4	4					0
KSYEEEL	317	323	2	0	449.214	4	5	5.44115	5.77642	449.99	1.03286	0.6	0					0.101771		8.0021e+07	1.3921e+08	1.12155e+08	5.20547e+07	1.77466e+07	4.18612e+06	721505	366218	887661	667885
KSYEEELAKDPRIAA	317	331	3	0	573.969	6	12	5.96802	6.12797	575.388	3.25311	0.6	0					0.402483		26622.8	252807	2.12206e+06	3.79583e+06	3.94337e+06	2.57411e+06	953469	382202	70867.6	16656.9	0	44160.5	44262.7	13999	123899	206495	132014	46506	0
KSYEEELAKDPRIAATME	317	334	3	0	694.345	6	15	6.87092	7.18703	696.153	4.14482	0.6	0					1.03636		0	1.28257e+06	1.26947e+07	2.4611e+07	2.63953e+07	2.24335e+07	1.18715e+07	5.71975e+06	1.92693e+06	543108	190581	290639	233573	214264	226727	475831	1.34784e+06	1.47171e+06	2.48068e+06	1.1508e+06	275084	2.31135e+06
KSYEEELAKDPRIAATMENAQKGEIMPNIPQMSA	317	350	4	0	948.467	9	29					-1
YEEELAKDPRIAATME	319	334	2	0	933.451	6	13					0
YEEELAKDPRIAATME	319	334	3	0	622.636	6	13	6.4908	6.72898	624.469	4.34007	0.6	1					1.00477		638337	3.6713e+06	9.45772e+06	1.22225e+07	9.77118e+06	5.39076e+06	2.77422e+06	881050	455866	804918	936869	700449	224958	886670	309226	0	0	1.66812e+06	0	4.06548e+06
EELAKDPRIAATME	321	334	2	0	787.398	6	11	5.63348	5.82403	788.783	1.79252	0.6	0					0.108317		2.15405e+06	1.34086e+07	2.52041e+07	2.2558e+07	1.3512e+07	6.37688e+06	2.37667e+06	448579	165528	38397	17731	0	0	30394.8	39962.8	0	42880.1	0
EELAKDPRIAATME	321	334	3	0	525.268	6	11	5.6495	5.88782	526.221	1.88226	1	0	-0.0765145	0.143704	1	0	0.212132		487882	5.31675e+06	1.03728e+07	9.97046e+06	5.36531e+06	2.07876e+06	910942	138512	18094.6	32738.1	107923	0	150524	45073.3	93527.4	38016.5	0	0
EELAKDPRIAATMENAQKGEIMPNIPQMSA	321	350	3	0	1095.21	8	25	8.65013	8.97903	1098.73	8.44788	0.6	0					0.594423		0	119531	0	198090	1.07133e+06	7.87664e+06	1.69228e+07	2.74748e+07	2.94323e+07	2.8642e+07	2.75819e+07	2.71586e+07	2.25938e+07	1.97413e+07	1.6221e+07	1.30409e+07	7.56413e+06	3.4822e+06	2.66209e+06	1.20286e+06	302860	1.8153e+06	156475	128710	1.67823e+06	0	0	105810	0	99117.6
ELAKDPRIAATME	322	334	2	0	722.877	5	10	5.3927	6.0642	724.74	2.8248	0.6	0					0.895907		471970	6.90373e+06	1.44935e+07	1.21929e+07	6.23697e+06	3.00287e+06	2.92991e+06	3.31206e+06	2.74122e+06	1.50002e+06	517368	419829	165061	227997	0	102976
LAKDPRIAA	323	331	2	0	477.79	4	6	3.42837	3.68457	479.021	1.90509	1	0	0.588259	0.216634	1	1	0.027884		1.64813e+07	9.08866e+07	1.69491e+08	1.40118e+08	6.72515e+07	1.9604e+07	4.59832e+06	354709	0	12027.7	0
LAKDPRIAA	323	331	3	0	318.863	4	6	3.44465	3.70043	319.659	1.83424	1	0	0.534641	0.214935	1	1	0.0658575		1.46148e+06	1.26215e+07	2.36451e+07	1.81496e+07	7.77032e+06	2.14223e+06	109198	24930.9	0	0	0
LAKDPRIAAT	323	332	2	0	528.314	4	7	3.23613	3.54167	529.576	1.91371	1	0	0.387885	0.41782		1	0.0520672		5.61024e+06	3.48299e+07	6.4766e+07	5.57101e+07	2.84554e+07	8.9892e+06	2.11522e+06	107461	28716.4	15897.3	49252	15130.4
LAKDPRIAATM	323	333	2	0	593.834	5	8	5.03835	5.18292	595.455	2.47973	0.4	1					0.0772779		2.69022e+07	1.23713e+08	2.07543e+08	1.45981e+08	6.86066e+07	9.65773e+07	6.62582e+06	1.07712e+08	345991	0	0	0	0	55703.3
LAKDPRIAATM	323	333	3	0	396.225	5	8	4.87902	5.2473	397	1.56327	1	0	0.0337998	0.673721	0	1	0.0490205		6.09252e+06	3.22875e+07	5.08316e+07	3.68857e+07	1.60381e+07	4.90339e+06	841803	12194.4	13852.9	94679.1	0	0	356972	0
LAKDPRIAATME	323	334	2	0	658.356	5	9	4.84727	5.26332	659.572	1.60092	0.6	0					0.0334541		2.02156e+08	9.21945e+08	1.52349e+09	1.17344e+09	5.69392e+08	2.14039e+08	6.04446e+07	1.80721e+07	702835	1.83741e+06	342235	25372.7	197159	0	310699
LAKDPRIAATME	323	334	3	0	439.239	5	9	4.86315	5.26332	440.032	1.5471	1	0	-0.0729445	0.803744	1	0	0.0259151		3.20381e+07	1.51655e+08	2.42709e+08	1.82755e+08	8.40253e+07	2.9996e+07	8.81457e+06	1.52224e+06	184195	129974	27125.1	14134.1	142870	0	0
LAKDPRIAATMENAQKGEIM	323	342	2	0	1094.07	7	17	7.07597	7.56462	1099.4	9.25452	0.6	1					2.44858		418124	7.88255e+06	4.2302e+07	7.92413e+07	8.47246e+07	6.88308e+07	3.92789e+07	1.69608e+07	5.52047e+06	896291	200092	0	459945	73225.2	2.48547e+06	1.2325e+07	3.92492e+07	6.27223e+07	6.67499e+07	5.42208e+07	2.91411e+07	2.2624e+07	1.44614e+06	7.98337e+06	215214
LAKDPRIAATMENAQKGEIM	323	342	3	0	729.714	7	17	7.26582	7.58037	731.098	2.7466	0.6	0					0.044643		3.85314e+06	5.11318e+07	1.72538e+08	3.21818e+08	3.48728e+08	2.78704e+08	1.58293e+08	7.66469e+07	3.14811e+07	1.07666e+07	1.76006e+06	355512	257498	158101	480084	142703	34069.1	250180	148937	37763.8	59112.8	0	59016.4	54702.6	33723.2
LAKDPRIAATMENAQKGEIMPNIPQM	323	348	3	0	956.491	8	21	8.65013	8.85288	958.619	4.49722	1	0	0.118917	-0.00134009	1	0	0.0763957		17446.9	967869	9.05182e+06	3.32455e+07	7.86104e+07	1.25121e+08	1.35612e+08	1.16605e+08	8.35697e+07	4.59301e+07	2.05775e+07	7.39136e+06	1.38255e+06	371172	1.22737e+06	0	0	800622	109910	215608	705709	94889.4	897504	274941	98129.3	154775	0	425475	582271	1.32316e+06
LAKDPRIAATMENAQKGEIMPNIPQM	323	348	4	0	717.62	8	21	8.65013	8.72808	719.195	4.41468	1	0	0.101068	-0.510286	1	0	0.432436		0	525153	0	1.59517e+06	2.99227e+06	4.19958e+06	4.42356e+06	4.94689e+06	1.94617e+06	1.54579e+06	179634	294140	62214.1	101449	0	0	0	0	0	0	0	0	0	0	59560.7	0	0	166139	121638	0
LAKDPRIAATMENAQKGEIMPNIPQMSA	323	350	2	0	1513.27	8	23	8.36682	8.68133	1517.65	6.79588	0.6	0					0.314513		139340	378437	0	832570	7.62402e+06	2.34217e+07	4.23736e+07	5.7344e+07	5.94348e+07	5.34979e+07	3.79639e+07	2.99224e+07	2.0166e+07	1.42001e+07	8.85597e+06	4.81796e+06	1.56795e+06	752184	411264	238868	266382	118654	118475	460599	435296	717621	0	0	73708.1	0
LAKDPRIAATMENAQKGEIMPNIPQMSA	323	350	3	0	1009.18	8	23	8.31933	8.7125	1011.91	6.21974	0.6	0					0.113901		1.39842e+07	9.64807e+07	3.48138e+07	1.10719e+08	3.37092e+08	7.06085e+08	1.17362e+09	1.52608e+09	1.60768e+09	1.42816e+09	1.06085e+09	6.94887e+08	4.02615e+08	2.2258e+08	1.20392e+08	6.23464e+07	3.60125e+07	2.18293e+07	1.70017e+07	1.00544e+07	6.0149e+06	2.17324e+06	427475	392220	181750	51703.5	0	1446.06	145524	31329.2
LAKDPRIAATMENAQKGEIMPNIPQMSA	323	350	4	0	757.137	8	23	8.33515	8.9472	759.274	6.57673	0.6	0					0.216756		0	254879	941387	1.5222e+07	6.12539e+07	1.31497e+08	2.22168e+08	2.88401e+08	3.12992e+08	2.73775e+08	2.05927e+08	1.42956e+08	8.04329e+07	4.35635e+07	1.7649e+07	8.58896e+06	4.07773e+06	4.45943e+06	729114	8.65088e+06	344313	1.17611e+07	0	9.47725e+06	67199	3.21127e+06	49963.6	1.31444e+06	325778	489870
LAKDPRIAATMENAQKGEIMPNIPQMSAF	323	351	3	0	1058.2	8	24	9.5294	9.98323	1060.98	6.26196	0.6	0					0.0930989		134753	880103	1.88835e+07	1.01345e+08	3.28512e+08	7.88538e+08	1.39207e+09	1.93823e+09	2.04816e+09	1.75684e+09	1.32171e+09	8.31241e+08	4.49064e+08	2.19909e+08	9.42051e+07	3.86443e+07	1.68312e+07	1.04207e+07	7.66065e+06	5.19508e+06	4.99225e+06	3.25716e+06	1.71682e+06	280371	260536	654320	3.43264e+06	9.9758e+06	1.55922e+07	1.39788e+07
LAKDPRIAATMENAQKGEIMPNIPQMSAF	323	351	4	0	793.904	8	24	9.5294	9.79595	796.049	6.49973	0.6	0					0.130397		0	0	1.75732e+06	1.1829e+07	4.49557e+07	1.07543e+08	1.91162e+08	2.66092e+08	2.87839e+08	2.57499e+08	1.824e+08	1.14773e+08	6.37212e+07	2.92406e+07	1.23144e+07	3.85128e+06	1.3737e+06	599670	1.07538e+06	779957	61881.3	327136	1.30453e+06	122423	127069	710845	2.47396e+06	3.61544e+06	3.71996e+06	3.03687e+06
AKDPRIAAT	324	332	2	0	471.772	4	6	2.91525	3.34753	472.322	0.561929	0.6	0					0.212637		9.41229e+07	1.37776e+08	5.78696e+07	2.20767e+07	5.577e+06	1.03465e+06	48465.6	98707	31687.5	80469.9	15544.4
AKDPRIAATM	324	333	2	0	537.292	5	7	4.1027	4.46643	538.167	1.06254	0.6	0					1.1201		7.02493e+07	2.06618e+08	1.86713e+08	9.08809e+07	3.25225e+07	8.15637e+06	2.35358e+06	306561	274309	0	0	23004.6	97387.2
AKDPRIAATME	324	334	2	0	601.814	5	8	4.1027	4.49825	602.709	1.03231	1	0	-0.267571	0.784917	1	1	0.0405759		3.17132e+08	8.97997e+08	8.07873e+08	4.09563e+08	1.60055e+08	4.92116e+07	1.20969e+07	2.90263e+06	525954	597010	98811.7	322483	477729	254792
AKDPRIAATME	324	334	3	0	401.545	5	8	4.11848	4.41865	402.123	0.976788	1	0	-0.299083	0.395934	1	1	0.0519938		2.4627e+07	6.79967e+07	6.19974e+07	3.0274e+07	9.95902e+06	1.99729e+06	42902.3	25084.8	141526	18064.2	0	399822	103279	143928
AKDPRIAATMENAQKGEIM	324	342	2	0	1037.52	7	16	6.88662	7.1396	1039.23	2.08541	0.6	0					0.306829		3.96347e+06	3.18378e+07	7.79785e+07	9.24561e+07	7.13758e+07	4.10949e+07	1.93651e+07	6.90369e+06	1.21129e+06	67378.6	0	98151.5	91052.7	122519	328163	108644	0	49080.7	48441.2	0	0	3815.56	2.13193e+06	4140.08
AKDPRIAATMENAQKGEIM	324	342	3	0	692.019	7	16	6.88662	7.18703	693.108	1.93406	0.6	0					0.0423447		1.15541e+07	8.79328e+07	2.14227e+08	2.44336e+08	1.85268e+08	1.08845e+08	5.11825e+07	1.96611e+07	4.00459e+06	0	4914	26940.5	74164.7	68584.8	0	38756.4	0	0	43459.2	134827	0	0	117745	0
AKDPRIAATMENAQKGEIMPNIPQM	324	348	3	0	918.796	8	20	8.36682	8.69693	920.612	3.63451	0.6	0					0.0877989		173850	3.22222e+06	2.0639e+07	6.17184e+07	1.03492e+08	1.20936e+08	1.08599e+08	7.43328e+07	4.27713e+07	1.95912e+07	7.88047e+06	1.92957e+06	65914.1	272136	153317	171598	87770.6	340493	103905	0	116435	0	0	177143	84644.3	189275	191522	150263	0
AKDPRIAATMENAQKGEIMPNIPQMSA	324	350	2	0	1456.72	8	22	8.03558	8.41423	1460.26	5.16802	1	0	0.213167	0.715997	1	-1	0.322262		99978.6	0	279484	4.89292e+06	1.62727e+07	3.2349e+07	4.46677e+07	4.63546e+07	3.96661e+07	2.43768e+07	1.37599e+07	5.38789e+06	1.57603e+06	299465	68800.1	238413	0	98649.3	89260.5	0	89529.7	0	79342	0	119681	0	44460.1	66528.4	0	213966
AKDPRIAATMENAQKGEIMPNIPQMSA	324	350	3	0	971.486	8	22	8.03558	8.49328	973.838	5.15886	1	0	0.211277	1.03837	1	-1	0.0497628		449197	3.7887e+06	3.3838e+07	1.29934e+08	3.54287e+08	6.55266e+08	8.90115e+08	9.06923e+08	7.47861e+08	4.98293e+08	2.96211e+08	1.51273e+08	7.31113e+07	3.24541e+07	1.78904e+07	8.59188e+06	4.53749e+06	3.16914e+06	2.01127e+06	336744	333168	237574	80202.1	83370.8	56349.7	61721.4	115225	130599	176747	27497.2
AKDPRIAATMENAQKGEIMPNIPQMSA	324	350	4	0	728.866	8	22					0
AKDPRIAATMENAQKGEIMPNIPQMSAF	324	351	2	0	1530.26	8	23	9.4037	9.6708	1534.01	5.49684	1	0	0.231708	0.261085	1	1	0.300209		0	92022.5	0	3.21775e+06	1.40696e+07	3.20763e+07	4.87602e+07	5.66793e+07	5.01966e+07	3.5913e+07	2.01282e+07	1.1109e+07	2.72494e+06	973774	13126.7	201473	0	0	0	0	0	0	0	397003	247019	641083	617486	615390	128125	0
AKDPRIAATMENAQKGEIMPNIPQMSAF	324	351	3	0	1020.51	8	23	9.32498	9.71778	1022.99	5.42791	0.6	0					0.0438061		0	3.32925e+06	3.42708e+07	1.54333e+08	4.14762e+08	8.26828e+08	1.25713e+09	1.43881e+09	1.29313e+09	9.49229e+08	5.99987e+08	3.22425e+08	1.56612e+08	6.71385e+07	2.71035e+07	1.31006e+07	7.01285e+06	4.11208e+06	4.61856e+06	2.64715e+06	1.59705e+06	1.31315e+06	0	293853	0	0	25339.4	4947.11	44811	249703
AKDPRIAATMENAQKGEIMPNIPQMSAF	324	351	4	0	765.633	8	23	9.43508	9.74905	767.453	5.27656	0.6	0					0.0500711		0	335640	2.55601e+06	1.47279e+07	4.61548e+07	9.55433e+07	1.37978e+08	1.53064e+08	1.32431e+08	9.61783e+07	5.93378e+07	3.07953e+07	1.30767e+07	3.51694e+06	1.26586e+06	493629	53755.5	37952.3	220237	143825	79290.5	0	0	64881	0	87594.2	9788.46	0	0	135047
TMENAQKGEIM	332	342	2	0	626.289	5	9	4.71933	5.08645	627.153	0.883056	0.4	0					0.210275		6.65112e+06	3.1237e+07	2.29622e+07	1.06972e+07	2.97577e+06	385758	274493	43885.3	77764	59380.5	117024	29875.8	190631	0	32309.7
TMENAQKGEIMPNIPQMSA	332	350	2	0	1045.49	7	15	7.7063	8.22483	1052.52	12.655	0.4	1					2.89651		2.42824e+06	778708	2.5307e+07	4.50183e+07	1.07266e+08	1.05476e+08	9.66244e+07	5.91284e+07	3.24091e+07	1.35606e+07	4.37127e+06	164059	240349	206465	3.24784e+06	5.56713e+07	7.00754e+07	3.47057e+08	3.00062e+08	1.98459e+08	9.49109e+07	3.71093e+07	8.60376e+06
TMENAQKGEIMPNIPQMSA	332	350	3	0	697.329	7	15					-1
TMENAQKGEIMPNIPQMSAF	332	351	2	0	1119.02	7	16	9.59222	9.85828	1121.99	4.42149	1	0	0.401304	0.256871	1	0	0.0618668		0	286821	1.95246e+07	7.3965e+07	1.5316e+08	2.17375e+08	2.1582e+08	1.645e+08	9.65064e+07	4.61598e+07	1.81962e+07	1.18826e+07	1.27545e+06	8.03604e+06	0	4.48386e+06	0	97364	93256.5	0	0	69270.9	87093.4	254538
TMENAQKGEIMPNIPQMSAF	332	351	3	0	746.351	7	16					-1
MENAQKGEIMPNIPQMSA	333	350	2	0	994.966	7	14	7.59612	7.87842	997.587	3.88491	1	0	0.40653	0.323072		0	0.196033		0	0	3.15261e+06	1.6633e+07	3.12223e+07	3.74547e+07	3.07276e+07	1.91509e+07	8.35544e+06	1.54302e+06	655962	150908	0	0	0	0	92785.2	57148.6	79802	0	14448.7	0
ENAQKGEIMPNIPQMSA	334	350	2	0	929.445	6	13	7.26582	7.7063	932.128	4.15793	0.6	0					0.111344		0	2.2242e+06	2.21482e+07	7.36695e+07	1.34273e+08	1.57281e+08	1.29591e+08	7.68822e+07	3.78321e+07	1.3747e+07	1.21089e+07	569399	8.00724e+06	0	963842	0	101702	76320.2	319412	0
ENAQKGEIMPNIPQMSAF	334	351	2	0	1002.98	7	14	9.37222	9.6865	1005.8	4.33054	1	0	0.551065	0.453504		1	0.0758675		0	5.4219e+06	4.34637e+07	1.49905e+08	2.86592e+08	4.06061e+08	3.64948e+08	2.58864e+08	1.45775e+08	7.05493e+07	2.5944e+07	1.21149e+07	1.60643e+06	516587	10107.4	77486.5	157955	1.08391e+06	0	683517	0	387641
NAQKGEIM	335	342	2	0	445.724	5	6	3.57352	3.94112	446.464	0.907126	0.4	0					0.152873		2.07296e+07	7.59093e+07	4.20655e+07	1.26712e+07	2.31455e+06	99979.7	35698.5	1.90202e+06	305778	514012	18681.4	256204
NAQKGEIMPNIPQMSA	335	350	2	0	864.924	6	12	7.25007	7.7063	867.488	3.9917	0.6	0					0.0441482		94824.4	1.43182e+07	1.06136e+08	3.17302e+08	5.60437e+08	6.42683e+08	5.0933e+08	2.87182e+08	1.43079e+08	5.71363e+07	1.77239e+07	3.86086e+06	278579	203192	67920.8	0	33263.9	0	73401.9
NAQKGEIMPNIPQMSA	335	350	3	0	576.952	6	12					-1
PNIPQMSA	343	350	1	0	857.419	4	5	5.50515	5.83997	860.569	2.58886	1	0	1.49758	0.53724	1	1	0.278304		2.27195e+06	3.00553e+07	8.91024e+07	1.27384e+08	9.48664e+07	3.57608e+07	1.08734e+07	2.44136e+06	317244	0
PNIPQMSA	343	350	2	0	429.213	4	5	5.52132	5.7606	430.681	2.3751	1	0	1.30345	0.147646	1	1	0.151876		106986	2.12401e+06	5.88622e+06	7.37192e+06	5.1025e+06	1.08223e+06	89504.8	92604.4	142932	32417.4
PNIPQMSAF	343	351	2	0	502.747	5	6					0
FWYAVRT	351	357	2	0	471.745	4	5	7.78465	8.19343	472.312	0.53727	1	0	-0.36558	0.838884		1	0.0326578		1.06848e+09	1.31852e+09	7.179e+08	2.50472e+08	6.55124e+07	1.52352e+07	3.44813e+06	99071.2	17309.3	2.25123e+06
FWYAVRTAV	351	359	2	0	556.798	5	7					0
FWYAVRTAVINA	351	362	2	0	705.88	5	10	9.4037	9.87385	707.155	1.67529	0.6	0					1.09992		9.18763e+07	1.42005e+08	9.9613e+07	4.2945e+07	1.42343e+07	3.0482e+06	241973	356392	648949	246272	261927	462270	444145	7.76435e+06	1.89467e+07	1.13608e+07
FWYAVRTAVINAASGRQTVDE	351	371	2	0	1177.6	6	19	10.2509	10.5862	1182.71	8.82681	0.6	1					0.581745		0	27388.9	8787.87	1.5562e+06	1.01647e+07	2.29951e+07	3.52285e+07	3.82497e+07	3.58612e+07	4.53239e+07	7.96843e+07	1.12306e+08	1.00811e+08	6.20179e+07	2.37727e+07	2.94909e+06	2.48591e+06	1.13882e+06	752170	242900	280147	161657	260386	135780	442013	135981
FWYAVRTAVINAASGRQTVDE	351	371	3	0	785.401	6	19	10.395	10.5546	788.905	9.11672	0.6	0					0.172511		135570	8521.68	316008	4.47749e+06	1.45415e+07	2.89681e+07	4.11007e+07	4.12554e+07	4.63499e+07	1.03204e+08	2.16007e+08	2.97026e+08	2.7617e+08	9.45959e+07	3.99687e+06	0	554375	563578	865556	772946	761885	9.37907e+06	69967.9	9451.28	873904	0
FWYAVRTAVINAASGRQTVDEALKDAQTGTD	351	381	3	0	1118.9	8	29	11.3613	12.4434	1123.35	11.3983	1	0	0.931212	3.58467	-1	1	0.165828		59374.7	37269.2	152136	9331.91	61480.8	243527	871688	6.15964e+06	1.95673e+07	4.41589e+07	7.61517e+07	1.11254e+08	1.40324e+08	1.50455e+08	1.47007e+08	1.06866e+08	7.73431e+07	5.70894e+07	2.5598e+07	1.35951e+07	7.06677e+06	3.63759e+06	2.30793e+06	1.36311e+06	684111	281298	605608	132390	131030	28690.5
FWYAVRTAVINAASGRQTVDEALKDAQTGTD	351	381	4	0	839.423	8	29	11.8319	11.8967	843.488	14.2916	0.4	1					0.346701		0	0	0	0	0	0	53382.1	191457	581792	1.23376e+06	2.30284e+06	3.43596e+06	4.05368e+06	4.74549e+06	4.53414e+06	3.18488e+06	2.15083e+06	1.09355e+06	543201	329021	164345	57732.4	117006	32192.6	242416	35625.4	0	11393.1	357404	0
WYAVRT	352	357	1	0	795.415	4	4	5.96802	6.28735	796.426	0.521741	1	0	-0.261227	0.474098	1	1	0.068732		2.55493e+08	3.01666e+08	1.44365e+08	4.23552e+07	8.35539e+06	1.24957e+06	72390	116563	165557
WYAVRT	352	357	2	0	398.211	4	4	5.96802	6.30303	398.731	0.549877	0.4	0					0.0217875		8.52078e+08	1.00849e+09	5.18624e+08	1.48966e+08	3.31261e+07	5.91153e+06	839444	39864.7	5846.65
WYAVRTAVINA	352	362	1	0	1263.68	5	9	7.54892	7.8003	1264.95	0.499191	1	0	-0.601646	0.196991	1	1	0.807418		1.96729e+07	3.12061e+07	2.04045e+07	7.25651e+06	660545	0	0	0	195800	177445	0	0	90419.3	0	0
WYAVRTAVINA	352	362	2	0	632.346	5	9	7.50188	7.83152	633.189	0.917086	1	0	-0.390806	0.516102	1	1	0.170122		3.79413e+08	6.73285e+08	4.47708e+08	2.10676e+08	7.14552e+07	2.13018e+07	7.96102e+06	5.13589e+06	2.66286e+07	2.21139e+06	1.69367e+07	3.19476e+06	1.55996e+06	229386	117130
WYAVRTAVINAASGRQ	352	367	2	0	881.971	6	14	8.47753	8.54062	883.56	2.13728	0.6	0					0.537016		1.15044e+06	2.52199e+06	2.92204e+06	1.90383e+06	1.4693e+06	432753	193482	0	0	0	71267.6	0	0	82312.8	0	0	0	83216.7	59109.2	368643	64840.7
WYAVRTAVINAASGRQTVD	352	370	2	0	1039.54	6	17	8.08315	8.22483	1042.81	5.31216	0.6	0					0.198124		481276	156223	3.03327e+06	1.7697e+06	8.27621e+06	1.47644e+07	2.05479e+07	2.1243e+07	1.50816e+07	9.77161e+06	3.98446e+06	522921	59349	68321.1	73220.8	0	0	0	0	0	65817.5	0	0	64052.7
WYAVRTAVINAASGRQTVD	352	370	3	0	693.364	6	17					0
WYAVRTAVINAASGRQTVDE	352	371	2	0	1104.06	6	18	7.98817	8.31933	1107.59	5.76921	0.6	0					0.173522		914656	5.35753e+06	1.18361e+07	5.77671e+07	1.62091e+08	3.00982e+08	4.43381e+08	4.53264e+08	3.90002e+08	2.50432e+08	1.43248e+08	6.81201e+07	2.99091e+07	1.29536e+07	7.18725e+06	3.59767e+06	2.03652e+06	545763	0	0	0	0	0	53542.9	0
WYAVRTAVINAASGRQTVDE	352	371	3	0	736.378	6	18	7.97242	8.35097	738.729	5.76116	0.6	0					0.129292		408193	1.77622e+06	1.48037e+07	6.90568e+07	1.91152e+08	3.78874e+08	5.23625e+08	5.50654e+08	4.57731e+08	3.01996e+08	1.60462e+08	7.89e+07	3.4761e+07	1.61285e+07	8.84772e+06	4.97284e+06	2.20488e+06	850302	394856	28162	36024.9	146858	78428.8	172570	104501
WYAVRTAVINAASGRQTVDEAL	352	373	2	0	1196.12	6	20	9.02672	9.27793	1199.95	6.25451	0.6	0					0.117206		0	634585	12556	1.05694e+06	4.87808e+06	1.48235e+07	2.87955e+07	3.83353e+07	3.63507e+07	2.86037e+07	1.7517e+07	8.07653e+06	2.42085e+06	384341	10440.2	0	0	0	0	91998.6	0	0	0	0	0	0	21299.7
WYAVRTAVINAASGRQTVDEAL	352	373	3	0	797.752	6	20					0
WYAVRTAVINAASGRQTVDEALKDAQTGTD	352	381	3	0	1069.87	7	28	9.60793	10.0461	1074.26	11.3218	0.6	0					0.248426		2.42077e+06	1.94762e+06	410011	1.14195e+06	1.48989e+06	1.37557e+06	1.95209e+07	6.2219e+07	1.4898e+08	3.23467e+08	5.5789e+08	8.14146e+08	1.00841e+09	1.05702e+09	9.40908e+08	7.32685e+08	5.07177e+08	3.16477e+08	1.79933e+08	9.24446e+07	5.19259e+07	2.80392e+07	1.95327e+07	1.17072e+07	7.82327e+06	5.0533e+06	2.13331e+06	427517	9490.83	0
WYAVRTAVINAASGRQTVDEALKDAQTGTD	352	381	4	0	802.656	7	28	9.60793	9.96753	805.919	11.199	0.6	0					0.165791		1.19851e+06	350451	108007	1.98978e+06	4.37328e+06	328236	2.75848e+06	1.23336e+07	2.82877e+07	6.50463e+07	1.08189e+08	1.66425e+08	1.96428e+08	2.0188e+08	1.78863e+08	1.48357e+08	9.53533e+07	5.57109e+07	3.37664e+07	1.66536e+07	5.72718e+06	3.45597e+06	2.42135e+06	2.35137e+06	447036	397984	631984	273767	0	170606
WYAVRTAVINAASGRQTVDEALKDAQTGTDYDIPTTENL	352	390	3	0	1418.7	9	36	10.4111	10.7122	1425	16.4026	1	0	1.2154	0.399673	1	-2	0.184158		0	0	56893.7	0	89568.4	0	0	0	0	105055	0	281514	2.63525e+06	6.28944e+06	1.01092e+07	2.09992e+07	2.60415e+07	3.45709e+07	4.12666e+07	3.93602e+07	3.42242e+07	3.14787e+07	2.27274e+07	1.41985e+07	9.13892e+06	3.4286e+06	1.52291e+06	1.04922e+06	103806	0
WYAVRTAVINAASGRQTVDEALKDAQTGTDYDIPTTENL	352	390	4	0	1064.28	9	36					-1
YAVRTAVINA	353	362	1	0	1077.61	4	8	5.37652	5.6655	1078.79	0.553024	1	0	-0.539609	0.350328	1	0	0.193311		1.793e+07	2.4557e+07	1.54334e+07	6.15801e+06	642713	0	0	0	0	0	0	0	0
YAVRTAVINA	353	362	2	0	539.306	4	8	5.34415	5.6655	539.974	0.702949	1	0	-0.454513	0.482322	1	0	0.0439567		2.21673e+08	2.99461e+08	1.95883e+08	7.94032e+07	2.59615e+07	6.97168e+06	2.66569e+06	2.01678e+06	1.23215e+06	326996	80062.4	0	19688.3
YAVRTAVINAASGRQ	353	367	3	0	526.29	5	13	6.17607	6.28735	527.768	3.52747	0.6	0					0.9302		78677.9	157075	1.253e+06	2.49352e+06	3.32452e+06	2.71964e+06	1.73922e+06	775037	329697	143571	68609.2	0	15466	0	0	0	0	0	9591.48
YAVRTAVINAASGRQTVD	353	370	2	0	946.503	6	16	6.34992	6.58568	949.992	5.89209	1	0	0.818658	0.133305	1	-2	0.115567		630754	0	1.11297e+06	2.90419e+06	1.39642e+07	3.24415e+07	4.87588e+07	5.09131e+07	4.26581e+07	2.45331e+07	1.43942e+07	3.52585e+06	2.61431e+06	56381.3	117450	0	0	0	3529.16	0	39746.6	71308.1	0
YAVRTAVINAASGRQTVD	353	370	3	0	631.338	6	16					-1
YAVRTAVINAASGRQTVDE	353	371	2	0	1011.02	6	17	6.34992	6.71307	1014.52	5.84027	0.6	0					0.134884		0	0	1.25706e+07	9.37645e+07	2.65445e+08	4.94347e+08	7.09978e+08	7.38381e+08	5.96977e+08	3.82644e+08	2.03715e+08	9.66561e+07	4.26667e+07	1.89519e+07	9.37406e+06	4.86319e+06	1.66579e+06	202545	67665	70090.7	36823.3	0	51223.6	1243.02
YAVRTAVINAASGRQTVDE	353	371	3	0	674.352	6	17	6.31867	6.72898	676.694	5.86941	0.6	0					0.221953		0	14965.8	209132	7.85533e+07	2.84159e+08	5.48217e+08	7.85332e+08	8.36784e+08	6.74597e+08	4.39879e+08	2.39249e+08	1.06879e+08	3.98573e+07	1.23697e+07	5.25317e+06	1.58168e+06	623986	234100	131735	0	27791.9	23144.6	34835.2	0
YAVRTAVINAASGRQTVDEA	353	372	3	0	698.031	6	18	6.44373	6.77658	700.351	5.76265	0.6	0					0.06437		368910	5.22596e+06	9.87606e+06	3.87062e+07	1.12933e+08	1.77149e+08	2.52995e+08	2.87244e+08	2.38191e+08	1.58101e+08	8.61361e+07	4.07694e+07	1.39889e+07	4.26232e+06	1.39173e+06	270578	29684.4	0	54400.2	0	0	7122.9	0	0	0
YAVRTAVINAASGRQTVDEAL	353	373	2	0	1103.08	6	19	7.73768	7.94102	1107.47	7.4986	0.6	0					0.774188		0	236727	60526.5	1.22078e+06	7.62336e+06	2.28263e+07	3.67196e+07	4.53543e+07	4.18194e+07	3.37713e+07	1.82392e+07	9.85273e+06	3.29151e+06	957600	0	250660	227988	92076.3	550365	2.16422e+06	5.49377e+06	6.69644e+06	4.89716e+06	1.88697e+06	159288	0
YAVRTAVINAASGRQTVDEAL	353	373	3	0	735.726	6	19	7.37642	7.45493	742.861	20.1357	0.6	1					2.00467		0	88086.9	65841.7	113375	135269	0	0	35709.2	128718	0	0	37838.3	59108.4	0	92180.7	0	0	549540	1.70227e+06	4.74696e+06	1.10066e+07	1.43973e+07	1.36682e+07	9.76652e+06	5.4124e+06	1.94727e+06
YAVRTAVINAASGRQTVDEALKD	353	375	3	0	816.766	6	21	7.67487	7.8003	819.789	7.66261	1	1	0.803357	-0.316645		0	0.174165		0	0	0	0	0	273563	1.57863e+06	4.26779e+06	5.01369e+06	4.7942e+06	4.11188e+06	3.89208e+06	275689	0	168511	0	86934.8	74305.5	0	67373	0	85413.9	0	182935	0	0	58790.4	0
YAVRTAVINAASGRQTVDEALKDAQTGTD	353	381	2	0	1511.27	7	27	8.36682	8.9314	1517.15	10.0412	0.6	0					0.75649		278562	2.37656e+06	7.48457e+06	1.37076e+07	1.80379e+07	1.98042e+07	1.52921e+07	1.64257e+07	2.06437e+07	4.16383e+07	6.49473e+07	8.90174e+07	9.49623e+07	9.2429e+07	6.97292e+07	5.53361e+07	3.54505e+07	2.65854e+07	1.39955e+07	7.88044e+06	2.52642e+06	2.40913e+06	841849	583813	437696	509474	0	423522	288713	349330
YAVRTAVINAASGRQTVDEALKDAQTGTD	353	381	3	0	1007.85	7	27	8.31933	8.66573	1011.82	10.2051	0.6	0					0.0587656		0	721114	1.11273e+08	2.20769e+06	3.00939e+06	6.24433e+07	2.19076e+07	8.96386e+07	2.87412e+08	6.2089e+08	1.02968e+09	1.31774e+09	1.35819e+09	1.17173e+09	8.3129e+08	5.15829e+08	2.83687e+08	1.40977e+08	6.88761e+07	3.60003e+07	2.24717e+07	1.44044e+07	1.22295e+07	8.38491e+06	5.21972e+06	2.29727e+06	308636	275044	105680	51703.5
YAVRTAVINAASGRQTVDEALKDAQTGTD	353	381	4	0	756.136	7	27	8.33515	8.9472	759.209	10.567	0.6	0					0.102911		359282	442065	16956.9	9001.26	87316.7	386870	1.34455e+06	1.54917e+07	6.14872e+07	1.32365e+08	2.22168e+08	2.88401e+08	3.12992e+08	2.73775e+08	2.05927e+08	1.42872e+08	7.76241e+07	4.00518e+07	1.71373e+07	7.81445e+06	4.00409e+06	1.68147e+06	815464	363475	542395	438055	0	110622	67199	71009.3
YAVRTAVINAASGRQTVDEALKDAQTGTDYDIPTTENL	353	390	3	0	1356.68	9	35	9.62367	10.1564	1362.59	15.3756	1	0	1.14127	1.34423	1	-5	0.403588		9.52117e+06	154720	4243.58	1.76406e+06	13469.8	0	522833	143719	80507	531619	564997	5.29306e+06	2.21576e+07	5.15586e+07	9.04981e+07	1.32095e+08	1.61024e+08	1.76198e+08	1.74516e+08	1.53381e+08	1.19343e+08	9.06998e+07	5.92838e+07	3.69308e+07	2.20795e+07	9.24134e+06	3.74952e+06	5.45421e+06	0	196926
YAVRTAVINAASGRQTVDEALKDAQTGTDYDIPTTENL	353	390	4	0	1017.76	9	35	9.74905	10.1721	1022.02	14.6927	1	0	1.05266	0.897064	1	-5	0.182679		60995.6	0	74140.9	118022	0	297658	0	325962	0	322774	2.04215e+06	1.1452e+07	3.48448e+07	7.83141e+07	1.3151e+08	1.76145e+08	2.10091e+08	2.0716e+08	1.80001e+08	1.57646e+08	9.93484e+07	5.93258e+07	3.75428e+07	9.89505e+06	5.50362e+06	2.62236e+06	532346	661967	89996.6	0
AVRTAVINAASGRQTVDE	354	371	3	0	619.997	6	16	6.64933	6.80815	622.682	7.00565	1	0	1.13468	-0.180504		-4	0.168001		33442.5	3890.93	0	41121.2	186955	1.44938e+06	3.30599e+06	4.76876e+06	5.08122e+06	3.9509e+06	2.7095e+06	1.55229e+06	457825	158981	46826.4	0	0	3569.81	0	0	18367.3	0	11350.6
VRTAVINAASGRQTVDE	355	371	2	0	893.974	6	15	4.46643	4.73525	897.427	5.89941	1	0	0.93235	0.268086		0	0.128687		0	48494.1	70759.8	1.01505e+06	6.73337e+06	1.54452e+07	2.21766e+07	2.41144e+07	1.85484e+07	1.15222e+07	5.45428e+06	1.24326e+06	204711	60865	0	0	0	36028.2	0	0	0	0
VRTAVINAASGRQTVDEALKDAQTGTD	355	381	3	0	929.813	7	25	8.39842	8.72808	933.462	9.3747	0.6	0					1.55794		0	6087.17	0	1.65468e+06	8.86797e+06	2.76956e+07	5.89705e+07	8.75708e+07	1.29055e+08	1.41272e+08	1.28886e+08	1.07217e+08	7.59981e+07	4.8896e+07	2.58656e+07	1.17949e+07	4.55619e+06	1.30255e+06	170197	257994	0	403387	4.52406e+06	8.60344e+06	1.52478e+07	1.75228e+07	1.27062e+07	7.68655e+06	5.17545e+06	2.60851e+06
AVINAASGRQ	358	367	2	0	493.773	4	8	3.07112	3.29957	495.717	3.34059	1	0	1.0426	0.103467		-2	0.170343		28025	870987	5.48633e+06	1.1485e+07	1.27691e+07	8.94284e+06	3.56486e+06	832130	100536	16871.2	37445.4	19326.9	20787.3
AVINAASGRQTVD	358	370	2	0	651.344	5	11	4.64013	4.68762	656.846	10.2743	0.6	0					0.287193		0	0	0	0	40689.4	0	73425.9	0	140000	0	3.5027e+06	3.88911e+06	2.06517e+06	778581	40942.5	5520.7	49856.9
AVINAASGRQTVDE	358	371	1	0	1430.72	5	12	4.00663	4.22868	1437.01	5.48482	1	0	1.22193	0.0773672	1	-2	0.255007		0	0	0	864890	5.55814e+06	1.09262e+07	1.3794e+07	1.21147e+07	7.87027e+06	2.65101e+06	459635	0	95411.4	60987.9	0	0	0	0
AVINAASGRQTVDE	358	371	2	0	715.865	5	12	3.6106	4.37107	719.192	5.85361	1	0	1.36148	2.27308	1	-2	1.734		364705	5.4826e+06	3.76771e+07	1.55627e+08	4.28219e+08	7.65944e+08	9.69944e+08	8.84752e+08	6.00458e+08	3.00609e+08	1.3377e+08	5.33432e+07	4.6824e+07	4.71521e+07	4.34474e+07	2.32403e+07	9.42519e+06	2.88237e+06
AVINAASGRQTVDEA	358	372	2	0	751.384	5	13	4.14998	4.18145	758.668	13.7267	0.4	1					1.01221		0	0	0	0	0	0	0	0	0	0	0	0	334120	108937	0	0	0	321433	53035.6
AVINAASGRQTVDEAL	358	373	2	0	807.926	5	14	6.56977	6.85522	811.457	6.14762	1	0	1.14042	0.335918		-2	0.215745		130822	213711	1.86563e+06	1.23832e+07	4.20024e+07	9.41774e+07	1.42759e+08	1.56257e+08	1.22674e+08	7.96468e+07	4.10091e+07	1.82691e+07	7.61586e+06	2.81046e+06	692466	66922.7	24706	56379.2	0	0
AVINAASGRQTVDEALKDAQTGTD	358	381	2	0	1216.11	6	22	8.08315	8.44592	1222.34	11.1095	0.6	0					0.328084		0	71251.4	76038	0	0	959302	8.31824e+06	3.38696e+07	8.56312e+07	1.72841e+08	2.90916e+08	3.96693e+08	4.28681e+08	4.28198e+08	3.2821e+08	2.37903e+08	1.36291e+08	7.86404e+07	3.67069e+07	1.79281e+07	6.83141e+06	1.83166e+06	258745	99557.7	0	235028	365638	244137	0
AVINAASGRQTVDEALKDAQTGTDYDIPTTENL	358	390	2	0	1739.35	8	30	9.46657	9.62367	1748.47	16.2333	1	0	1.60355	-0.187505	1	-3	0.347312		0	0	0	0	0	0	0	0	0	0	0	0	0	518661	1.73797e+06	4.24914e+06	7.1434e+06	8.7525e+06	9.01681e+06	9.48742e+06	7.12664e+06	5.2449e+06	1.64419e+06	806792	76639.2	0	91014.6	0	0	0
AVINAASGRQTVDEALKDAQTGTDYDIPTTENL	358	390	3	0	1159.9	8	30	9.41938	9.7334	1166.03	16.3771	0.6	0					0.214884		139442	0	0	0	0	0	120865	163909	0	0	6.58633e+06	8.57512e+06	2.64195e+07	6.22221e+07	1.0674e+08	1.6398e+08	2.3397e+08	2.68123e+08	3.04762e+08	3.04117e+08	2.40298e+08	1.79975e+08	1.47297e+08	7.4675e+07	4.25734e+07	2.18527e+07	1.17694e+07	2.53525e+06	1.691e+06	260719
AVINAASGRQTVDEALKDAQTGTDYDIPTTENL	358	390	4	0	870.18	8	30	9.46657	9.6551	874.775	16.3855	0.6	0					0.485843		0	0	0	0	0	0	0	0	0	248910	0	338624	460479	1.18753e+06	2.44986e+06	5.25981e+06	5.78542e+06	8.29205e+06	8.28915e+06	7.22643e+06	6.91282e+06	3.7351e+06	1.47717e+06	803383	429864	210453	0	57856.6	0	0
INAASGRQTVDE	360	371	2	0	630.813	5	10	3.18837	3.44465	633.85	5.37733	1	0	1.58821	0.216974		0	0.24008		0	2.37538e+06	511635	6.57355e+06	1.11283e+07	2.1385e+07	2.57592e+07	2.23588e+07	1.48275e+07	6.98475e+06	2.21112e+06	108865	30085	0	27682.2	0
INAASGRQTVDEALKDAQTGTD	360	381	2	0	1131.05	6	20					-1
INAASGRQTVDEALKDAQTGTD	360	381	3	0	754.372	6	20	7.58037	7.86278	758.428	10.9069	0.6	0					0.257782		52022.2	82020.1	0	53287.7	0	140488	500712	1.87328e+06	7.87903e+06	1.70053e+07	2.79042e+07	3.66097e+07	3.96036e+07	3.72903e+07	2.76539e+07	1.75713e+07	9.61028e+06	4.06266e+06	859808	476319	77215.9	49192	0	0	0	0	80196.4
INAASGRQTVDEALKDAQTGTDYDIPTTENL	360	390	3	0	1103.2	8	28	9.4037	9.63938	1106.38	7.63623	0.6	0					0.198405		0	0	0	0	120350	348489	4.75985e+06	2.05482e+07	2.49591e+07	2.77398e+07	3.45114e+07	1.75834e+07	9.41865e+06	6.31463e+06	781885	317336	371724	78412	0	0	90321.6	0	103365	251018	0	71099	0	0	267085	0
ASGRQTVDE	363	371	2	0	481.731	4	7	2.99687	3.12422	486.818	9.65511	0.4	1					1.27292		0	0	24737.8	18995.5	41235.8	0	14764.8	0	0	32774.2	249498	814937
ASGRQTVDEAL	363	373	2	0	573.791	5	9	4.81542	5.0063	576.734	5.24875	1	0	1.79465	-0.0497335		-2	0.0929985		0	0	1.31693e+06	2.69356e+06	1.62559e+07	1.55217e+07	2.75123e+07	1.72853e+07	9.68631e+06	3.22665e+06	354005	43425.7	0	22853.1	26507.6
ASGRQTVDEALKDAQTGTD	363	381	2	0	981.972	6	17	6.68115	7.07597	987.367	9.70133	0.6	0					0.263159		0	0	0	328512	3.02322e+06	1.61709e+07	5.35818e+07	1.27021e+08	2.54496e+08	3.86359e+08	5.03709e+08	5.17895e+08	4.2788e+08	3.01824e+08	1.7593e+08	8.80287e+07	3.65231e+07	1.03192e+07	1.91416e+06	294050	0	0	0	0
ASGRQTVDEALKDAQTGTD	363	381	3	0	654.984	6	17	6.68115	7.02832	658.582	9.70475	0.6	0					0.201099		76444.7	198939	31055.7	98761.6	1.44567e+06	4.28493e+06	1.90879e+07	5.28018e+07	1.02756e+08	1.54996e+08	2.0053e+08	2.01212e+08	1.68467e+08	1.16749e+08	6.64433e+07	2.96885e+07	1.18948e+07	3.73652e+06	314850	1.46396e+06	23206.2	68865.3	4.63168e+06	73030
ASGRQTVDEALKDAQTGTDYDIPTTENL	363	390	3	0	1003.81	7	25	8.31933	8.97903	1011.67	21.8572	1	0	3.11642	1.86215		-11	0.204795		100745	0	297612	11234.2	18726.8	3.37924e+07	461373	1.61479e+06	1.32149e+08	791103	3.29416e+06	2.30177e+08	2.10026e+07	4.39017e+07	2.72699e+08	9.05446e+07	1.02473e+08	2.09627e+08	1.25333e+08	2.23229e+08	5.16754e+08	1.01471e+09	1.65777e+09	2.18155e+09	2.36102e+09	2.16628e+09	1.68757e+09	1.14611e+09	6.86611e+08	3.91027e+08
ALKDAQTGTD	372	381	1	0	1019.5	4	8					-1
ALKDAQTGTD	372	381	2	0	510.254	4	8	2.8131	2.96473	512.848	4.62428	1	0	1.77121	-0.209799	1	0	0.2487		11274.3	33574.3	207498	1.04247e+06	1.87641e+06	2.69081e+06	2.12518e+06	1.16401e+06	439422	110422	0	6510.03	18236.7
ALKDAQTGTDYDIPTTENL	372	390	2	0	1033.5	6	16	7.26582	7.61183	1039.01	9.82529	1	0	1.93489	0.582915	1	-1	0.0611117		0	53102.5	58752.3	66232.2	403860	7.60608e+06	3.5481e+07	9.66709e+07	2.04968e+08	3.29785e+08	4.40677e+08	4.91292e+08	4.37648e+08	3.05133e+08	1.83455e+08	8.9828e+07	3.83597e+07	1.1225e+07	1.42595e+06	0	0	0	142075
ALKDAQTGTDYDIPTTENL	372	390	3	0	689.336	6	16					0
LKDAQTGTD	373	381	2	0	474.735	4	7	2.65807	2.83037	479.332	8.66827	0.4	1					0.205281		0	0	0	0	0	0	0	255183	1.73542e+06	2.44916e+06	1.30732e+06	952012
KDAQTGTDYDIPTTENL	374	390	2	0	941.439	6	14	6.93365	7.04413	946.56	9.16245	1	0	2.11825	-0.377612		-1	0.239075		0	0	0	0	0	205246	1.02514e+06	5.06682e+06	8.66991e+06	1.35063e+07	1.53916e+07	1.38786e+07	1.01195e+07	6.08684e+06	2.57663e+06	413885	181402	0	0	0	0
YDIPTTE	382	388	1	0	838.383	4	4	5.26332	5.60142	841.788	2.91393	1	0	2.45436	0.55063		1	0.101247		0	3.24122e+06	1.85484e+07	3.52674e+07	3.1484e+07	1.25991e+07	2.80614e+06	138759	28925.1
YDIPTTEN	382	389	1	0	952.426	4	5	4.86315	5.2473	956.491	3.51512	1	0	2.33876	0.738427	1	1	0.0941701		29068.3	3.92718e+06	2.40784e+07	6.30622e+07	8.83944e+07	6.4845e+07	2.6538e+07	5.72124e+06	192757	105390
YDIPTTEN	382	389	2	0	476.717	4	5	5.02235	5.0543	478.84	3.69778	0.4	1					0.549606		0	0	54185.6	167540	291508	94787.2	23217.8	0	73824.7	255.165
YDIPTTENL	382	390	1	0	1065.51	4	6	7.31325	7.67487	1070.39	4.25462	1	0	2.36636	0.646533	1	1	0.0715254		290823	3.4452e+07	2.3444e+08	7.94126e+08	1.72809e+09	2.10826e+09	1.41914e+09	5.31687e+08	1.61192e+08	3.91397e+07	3.24494e+06
YDIPTTENL	382	390	2	0	533.259	4	6	7.29748	7.67487	535.634	4.12848	1	0	2.27091	0.710831	1	1	0.0447359		2.28986e+06	3.04601e+07	1.77788e+08	5.5953e+08	1.08667e+09	1.22227e+09	7.68351e+08	3.07965e+08	8.62575e+07	1.80176e+07	1.34655e+06
LYFQGHM	390	396	2	0	448.21	5	5	7.21855	7.39213	450.084	3.123	0.6	0					0.149459		107734	32218.4	2.02984e+06	5.54507e+06	6.37566e+06	3.68942e+06	692646	0	31230.2	0	0
YFQGHM	391	396	1	0	782.329	4	4	4.75648	5.60142	785.687	2.81118	0.6	0					0.637716		392537	1.1031e+07	3.28765e+07	5.26881e+07	4.8032e+07	2.47754e+07	5.72827e+06	259274	186487
YFQGHM	391	396	2	0	391.668	4	4	5.26332	5.61747	393.083	2.2819	0.4	0					0.631941		5.17401e+06	3.91268e+07	1.06327e+08	1.33191e+08	7.71772e+07	2.11924e+07	3.15845e+06	211466	0
YFQGHMASM	391	399	1	0	1071.44	5	7	6.39675	6.61743	1076.39	4.17123	1	0	1.85229	0.0717938		1	0.193818		0	34883.1	2.41996e+06	1.24778e+07	2.42638e+07	2.90158e+07	2.04692e+07	9.79273e+06	2.9073e+06	86222	79035	27119.7	20894.5
YFQGHMASMTGGQQMGRGSA	391	410	2	0	1051.45	7	18	6.09613	6.39675	1057.97	11.6116	1	0	2.07568	0.39777	1	1	0.140996		0	0	39302.2	0	0	0	751432	7.0662e+06	2.31006e+07	5.08749e+07	9.65507e+07	1.46528e+08	1.82757e+08	2.0122e+08	1.78297e+08	1.38152e+08	8.60959e+07	4.8742e+07	2.27886e+07	8.89245e+06	2.1686e+06	285957	5189.85	0	60164.5	0
YFQGHMASMTGGQQMGRGSA	391	410	3	0	701.305	7	18	6.11193	6.39675	705.633	11.5639	1	0	2.06367	0.333336	1	1	0.0688367		0	0	0	222713	63398.3	211222	3.16206e+06	1.56761e+07	4.57816e+07	1.0157e+08	1.87097e+08	2.8378e+08	3.65906e+08	3.86482e+08	3.5095e+08	2.59644e+08	1.60442e+08	8.99027e+07	4.15049e+07	1.69083e+07	5.43713e+06	602698	55100.3	24816.1	972.481	102452
YFQGHMASMTGGQQMGRGSAA	391	411	2	0	1086.97	7	19	6.11193	6.33432	1093.96	12.5216	1	0	2.139	0.0787265	1	1	0.163626		0	0	63884.2	32309.8	27125.9	0	299296	1.15309e+06	3.9178e+06	1.16661e+07	2.6565e+07	5.15406e+07	8.05419e+07	1.03854e+08	1.06465e+08	9.74876e+07	7.03381e+07	4.5498e+07	2.44392e+07	1.12457e+07	3.85389e+06	776021	237998	86469.1	95724	143167	50078.5
YFQGHMASMTGGQQMGRGSAA	391	411	3	0	724.984	7	19	6.09613	6.30303	729.651	12.5392	1	0	2.1432	0.015584	1	1	0.289761		176144	35509.9	24277	149664	31077.3	193565	936337	4.43076e+06	1.37442e+07	3.44936e+07	7.35311e+07	1.2604e+08	1.81811e+08	2.32624e+08	2.39995e+08	2.04386e+08	1.58168e+08	9.5521e+07	5.47744e+07	2.61706e+07	1.09843e+07	3.9811e+06	5.71577e+06	413204	586548	1.3833e+07	448575
YFQGHMASMTGGQQMGRGSAAL	391	412	2	0	1143.51	7	20	7.12368	7.40788	1150.96	13.3664	1	0	2.18119	0.330821	1	1	0.224443		0	11378.9	0	5856.47	0	0	361658	0	155404	2.60506e+06	1.2709e+07	3.40261e+07	6.58612e+07	1.03039e+08	1.27624e+08	1.2418e+08	1.0819e+08	8.03104e+07	5.15567e+07	2.70629e+07	1.21694e+07	3.52657e+06	320903	0	206067	0	65730.8	0
YFQGHMASMTGGQQMGRGSAAL	391	412	3	0	762.679	7	20	7.15547	7.40788	767.618	13.2835	1	0	2.16236	0.201205	1	1	0.126231		0	78531.3	30386.3	0	0	89512.3	248940	1.41963e+06	4.6391e+06	2.17823e+07	5.68518e+07	1.17638e+08	2.1753e+08	3.01614e+08	3.78787e+08	3.68827e+08	3.26938e+08	2.37169e+08	1.42821e+08	8.03612e+07	3.73096e+07	1.66995e+07	5.9614e+06	2.6559e+06	1.58459e+06	2.05485e+06	1.7968e+06	1.03548e+06
YFQGHMASMTGGQQMGRGSAALSGGGGGGAEPGQA	391	425	2	0	1634.72	8	32	6.69712	6.87092	1645.99	20.4689	1	0	2.05101	-0.119401	1	1	0.197245		0	0	0	0	0	0	0	0	0	0	0	0	0	0	0	62623.1	165094	595638	2.64779e+06	3.84355e+06	6.10942e+06	7.88734e+06	8.85574e+06	8.4066e+06	7.49876e+06	5.63461e+06	3.96663e+06	1.86059e+06	541684	141689
YFQGHMASMTGGQQMGRGSAALSGGGGGGAEPGQA	391	425	3	0	1090.15	8	32	6.66523	7.01248	1097.65	20.4359	1	0	2.04632	0.587945	1	1	0.116105		0	0	0	0	0	132029	34107.7	7941.92	39822.6	45044.7	55445.3	50210.8	199388	1.89022e+06	6.74519e+06	1.84649e+07	4.25676e+07	7.57727e+07	1.29024e+08	1.85728e+08	2.51782e+08	3.04502e+08	3.28355e+08	3.14874e+08	2.82468e+08	2.30303e+08	1.72088e+08	1.13294e+08	6.63576e+07	3.68346e+07
YFQGHMASMTGGQQMGRGSAALSGGGGGGAEPGQA	391	425	4	0	817.863	8	32					-1
YFQGHMASMTGGQQMGRGSAALSGGGGGGAEPGQAL	391	426	3	0	1127.84	8	33	7.32907	7.73768	1135.63	21.203	1	0	2.064	0.838204	1	0	0.198477		988814	85118.9	943295	603939	0	98742.2	198104	0	444793	118804	106231	424974	2.55321e+06	1.01144e+07	3.50909e+07	8.19206e+07	1.73626e+08	3.46166e+08	6.03916e+08	9.49853e+08	1.35139e+09	1.78137e+09	2.0841e+09	2.27186e+09	2.19623e+09	1.92213e+09	1.52079e+09	1.08123e+09	6.80761e+08	4.13205e+08
YFQGHMASMTGGQQMGRGSAALSGGGGGGAEPGQAL	391	426	4	0	846.134	8	33	7.37642	7.7063	851.901	20.92	1	0	2.02506	0.517122	1	0	0.0839608		0	47451.7	0	0	0	0	0	46909.6	7396.72	0	0	84353.5	0	443360	533099	2.57315e+06	6.75201e+06	1.57883e+07	3.02877e+07	4.59657e+07	6.51995e+07	8.76348e+07	9.77702e+07	9.90026e+07	9.61532e+07	8.04074e+07	6.00903e+07	4.61599e+07	2.81236e+07	1.58909e+07
YFQGHMASMTGGQQMGRGSAALSGGGGGGAEPGQALF	391	427	3	0	1176.87	9	34	8.65013	9.02672	1184.81	21.5587	1	0	2.0257	0.707569	1	1	0.133026		0	0	0	407083	0	0	586643	142200	0	1.64003e+06	0	0	2.46524e+06	0	2.13201e+06	1.30364e+07	3.39105e+07	7.09736e+07	1.30762e+08	2.14926e+08	3.2726e+08	4.20481e+08	5.3024e+08	5.91561e+08	5.75503e+08	5.99299e+08	4.48101e+08	3.26718e+08	3.08203e+08	1.45584e+08
YFQGHMASMTGGQQMGRGSAALSGGGGGGAEPGQALF	391	427	4	0	882.901	9	34	8.69693	9.01095	888.819	21.4086	1	0	2.00565	0.452416	1	1	0.153693		61456	129525	0	0	0	0	0	0	0	109406	0	0	66397.4	0	0	216016	458556	1.7228e+06	3.80917e+06	9.75293e+06	1.28901e+07	2.19956e+07	2.41186e+07	2.74679e+07	2.72372e+07	2.36745e+07	1.81217e+07	1.31245e+07	8.1126e+06	3.93558e+06
YFQGHMASMTGGQQMGRGSAALSGGGGGGAEPGQALFNG	391	429	3	0	1233.89	9	36	8.24053	8.61888	1242.28	22.8218	1	0	2.02506	0.714774	1	1	0.0985088		9246.54	88054.6	0	0	249116	0	0	0	0	0	0	0	188056	0	0	1.1309e+06	4.85891e+06	1.27466e+07	2.8162e+07	5.6776e+07	9.50005e+07	1.45e+08	2.058e+08	2.44432e+08	2.86682e+08	3.03726e+08	2.87033e+08	2.44422e+08	2.00452e+08	1.48457e+08
YFQGHMASMTGGQQMGRGSAALSGGGGGGAEPGQALFNG	391	429	4	0	925.668	9	36	8.31933	8.46178	931.94	22.7409	1	0	2.01485	-0.247249	1	1	0.0891726		0	0	0	0	0	0	0	0	0	0	181041	0	0	0	0	0	138542	241580	1.11827e+06	2.55033e+06	4.80894e+06	7.64623e+06	1.03652e+07	1.28066e+07	1.49504e+07	1.51035e+07	1.41431e+07	1.27438e+07	1.04779e+07	6.9322e+06
HMASMTGGQQMGRGSAALSGGGGGGAEPGQAL	395	426	3	0	962.773	8	29	6.34992	6.6015	969.556	18.5164	1	0	2.04576	0.197807		0	0.142467		0	0	0	0	114553	0	0	5066.26	6594.71	0	97376.5	112685	0	212835	496325	3.22526e+06	4.92518e+06	9.79386e+06	1.4453e+07	1.68921e+07	1.8686e+07	1.8725e+07	1.64756e+07	1.30561e+07	6.82866e+06	4.08762e+06	989964	64696.4	54614.5	180787
ASMTGGQQMGRGSAALSGGGGGGAEPGQAL	397	426	2	0	1309.61	7	27	6.12797	6.31867	1319.31	17.8142	1	0	2.14242	-0.0504811	1	0	0.213083		0	0	0	0	0	0	0	0	0	0	0	0	54138.8	680290	3.15008e+06	6.24612e+06	1.10619e+07	1.48054e+07	2.07525e+07	1.78245e+07	2.23278e+07	1.48231e+07	1.28847e+07	7.18325e+06	4.56066e+06	1.89334e+06	731990	474901	323043	284562
ASMTGGQQMGRGSAALSGGGGGGAEPGQAL	397	426	3	0	873.406	7	27	6.12797	6.30303	879.872	17.7968	1	0	2.1395	-0.114235	1	0	0.206616		0	0	0	0	0	0	0	8579.12	18529.9	32579.2	4430.22	0	171495	1.3978e+06	3.67054e+06	6.61808e+06	1.09178e+07	1.51429e+07	1.8056e+07	1.92824e+07	1.83514e+07	1.55791e+07	1.1472e+07	7.05296e+06	4.1572e+06	1.06443e+06	525867	1.93003e+06	0	1429.68
TGGQQMGRGSAA	400	411	2	0	560.762	5	10	2.83037	2.8817	564.687	7.17348	1	0	2.4038	-0.618832		0	0.0971749		0	0	0	0	0	201311	396157	713981	837472	595289	328976	66610.3	17233	0	0	0
TGGQQMGRGSAAL	400	412	2	0	617.304	5	11	4.07105	4.32358	620.942	6.52585	0.6	1					1.13109		341152	1.77858e+06	3.08395e+06	2.62262e+06	1.05139e+06	730048	1.95271e+06	5.55366e+06	7.39725e+06	7.51465e+06	6.1708e+06	2.67636e+06	471825	35314.3	0	51316.2	106948
TGGQQMGRGSAALSGGGGGGAEPGQA	400	425	3	0	739.342	6	23					-1
TGGQQMGRGSAALSGGGGGGAEPGQAL	400	426	2	0	1165.05	7	24	5.56952	6.00012	1173.38	15.2894	1	0	2.03922	0.927854	1	0	0.167283		0	0	0	0	0	135574	0	21782.8	65432.6	361988	2.05823e+06	8.27093e+06	1.61071e+07	3.02566e+07	4.60312e+07	6.08974e+07	7.04846e+07	6.89976e+07	6.0178e+07	4.76752e+07	3.00579e+07	1.78212e+07	8.92547e+06	4.41086e+06	1.01706e+06	240770	31275.2	0	0	0
TGGQQMGRGSAALSGGGGGGAEPGQAL	400	426	3	0	777.036	7	24	5.6495	5.93595	782.837	16.033	0.6	0					0.293113		6147	121611	0	12055.6	155542	0	0	8680.42	0	6027.07	412757	2.014e+06	3.84285e+06	7.75925e+06	1.21605e+07	1.7003e+07	1.77466e+07	1.93942e+07	1.58431e+07	1.0647e+07	7.98555e+06	6.01916e+06	5.19009e+06	470721	233281	4.19112e+06	528215	328722	3.51029e+06	0
TGGQQMGRGSAALSGGGGGGAEPGQALF	400	427	3	0	826.059	7	25					0
MGRGSAALSGGGGGGAEPGQAL	405	426	2	0	929.447	6	19	7.39213	7.67487	932.144	4.28502	0.6	0					0.12006		0	2.65153e+06	2.1319e+07	6.83531e+07	1.23195e+08	1.44045e+08	1.18669e+08	7.05269e+07	3.57378e+07	1.33593e+07	1.14868e+07	442679	6.7368e+06	0	1.02072e+06	55432.6	68986.6	76320.2	68228.8	0	299030	0	1.20531e+06	0	0	0
ALSGGGGGGAEPGQAL	411	426	2	0	649.82	5	13	4.68762	5.34415	654.882	9.39336	0.4	1					1.15364		41925.8	38376.8	1.03129e+06	966755	1.1022e+07	2.73429e+07	6.36247e+07	9.88588e+07	1.16622e+08	1.10762e+08	7.80118e+07	4.72832e+07	2.10609e+07	7.04474e+07	1.08497e+08	5.90518e+07	2.13499e+07	2.30496e+06	0
ALSGGGGGGAEPGQALF	411	427	2	0	723.355	5	14	7.769	8.08315	727.774	8.00191	0.6	0					0.175884		0	0	0	72869.4	2.27471e+06	7.63498e+06	2.06476e+07	3.47773e+07	4.76545e+07	4.96484e+07	4.08578e+07	2.74716e+07	1.41165e+07	3.8732e+06	723824	454.262	344906	0	943213	188512
ALSGGGGGGAEPGQALFNG	411	429	2	0	808.887	5	16	7.06002	7.39213	814	9.30209	1	0	1.78641	0.52623		1	0.17316		0	0	0	0	48866.1	116477	4.12769e+06	1.19548e+07	2.12732e+07	3.17898e+07	3.305e+07	3.07628e+07	2.38922e+07	1.49163e+07	7.12843e+06	1.24856e+06	65402	0	0	30534.2	0	37797.5
LSGGGGGGAEPGQAL	412	426	2	0	614.302	5	12	4.37107	4.59297	618.302	7.31076	0.6	0					0.151221		110859	0	73187.5	1.53964e+06	7.29409e+06	1.85726e+07	3.19055e+07	4.11899e+07	5.12641e+07	3.07423e+07	3.46221e+07	7.94107e+06	9.82331e+06	120924	3.35009e+06	43035.2	681437	32952.7
SGGGGGGAEPGQAL	413	426	2	0	557.76	4	11	3.81165	4.13423	561.099	6.06598	0.6	0					0.0928238		65143.6	137087	742382	4.39957e+06	1.40141e+07	2.607e+07	3.63009e+07	3.66177e+07	2.91728e+07	1.73988e+07	6.63057e+06	1.7092e+06	119318	17118.7	11605.2	0
SGGGGGGAEPGQALFNG	413	429	2	0	716.826	5	14	6.52227	6.82387	721.06	7.65522	1	0	1.62939	0.40178		1	0.171709		0	155459	31074.9	653881	1.17579e+06	5.36352e+06	1.08139e+07	1.87215e+07	2.30062e+07	2.20094e+07	1.61685e+07	1.01154e+07	4.44952e+06	1.37789e+06	22499.3	510547	0	0	0	127163
FNGDMEPEAGAGAGAAASS	427	445	2	0	855.357	6	16	5.13455	5.69728	860.418	9.08499	1	0	1.72479	1.46671		1	0.103563		21037.6	81666.5	0	0	250399	4.33576e+06	1.41988e+07	3.36248e+07	5.69471e+07	7.8832e+07	8.62738e+07	8.06761e+07	5.86273e+07	3.59802e+07	1.61372e+07	5.61354e+06	1.34196e+06	38472.6	33495.8	33901.6	35819.7	7610.57	51102.4
FNGDMEPEAGAGAGAAASSAADPAIPEEVW	427	456	3	0	963.427	7	25					-1
FNGDMEPEAGAGAGAAASSAADPAIPEEVWNIKQ	427	460	3	0	1124.52	8	29					-1
FNGDMEPEAGAGAGAAASSAADPAIPEEVWNIKQM	427	461	3	0	1168.2	8	30					-1
FNGDMEPEAGAGAGAAASSAADPAIPEEVWNIKQMIKLTQEHIEAL	427	472	4	0	1195.33	10	41	13.4436	13.8299	1202.32	25.0042	1	0	1.91572	0.746991		1	0.163363		0	6226.15	0	0	0	136314	16154	55127.7	69842	0	0	0	84430.6	418729	120920	248310	466720	1.91897e+06	1.58655e+06	2.20144e+06	4.73331e+06	1.43637e+07	1.13478e+07	1.33204e+07	1.98613e+07	3.15474e+07	3.36548e+07	3.86911e+07	4.02528e+07	4.18052e+07
NGDMEPEAGAGAGAAASSAADPAIPEEVWNIKQ	428	460	3	0	1075.5	8	28	8.66573	8.89992	1081.85	17.1331	0.6	0					0.199737		0	0	0	0	0	0	0	0	0	0	0	0	0	136641	80838.7	3.16029e+06	7.68922e+06	1.18181e+07	1.4811e+07	1.49669e+07	1.45849e+07	1.09235e+07	6.43905e+06	2.55651e+06	197508	277518	0	117011	0	0
DMEPEAGAGAGAAASSAADPAIPEEVWNIKQ	430	460	3	0	1018.48	8	26	8.77483	9.07427	1024.51	16.2515	0.6	0					0.283071		54982.7	0	0	92928	0	0	37188	0	84253.7	186046	0	132277	399513	2.0777e+06	7.22809e+06	1.24341e+07	1.99406e+07	2.27662e+07	2.17528e+07	2.17828e+07	1.91249e+07	1.01455e+07	7.16918e+06	2.44067e+06	138409	102264	156012	211529	270232	0
AADPAIPEEVWNIKQMIKLTQEHIEAL	446	472	3	0	1029.88	8	23	13.5258	13.8783	1035.63	15.3382	1	0	2.17464	0.609219	1	1	0.241941		123699	88798.9	30831.3	255789	32232.5	52120.7	164247	212886	411787	967572	1.15251e+06	2.46464e+06	3.50456e+06	4.94008e+06	8.8468e+06	1.19017e+07	1.61915e+07	1.73753e+07	1.93359e+07	1.67883e+07	1.24559e+07	6.42371e+06	3.41314e+06	1.59078e+06	281971	179762	79916.2	89951	361187	261475
AADPAIPEEVWNIKQMIKLTQEHIEAL	446	472	4	0	772.66	8	23	13.5419	13.7818	776.931	15.1641	1	0	2.14026	0.150297	1	1	0.151212		0	0	20303.9	0	53243.4	41268.5	98974.7	157260	164977	176520	215828	655738	1.29957e+06	2.15668e+06	2.48262e+06	5.02574e+06	6.92663e+06	7.19031e+06	6.62126e+06	6.16842e+06	4.27332e+06	2.6066e+06	1.13204e+06	220607	125800	22177.3	0	22551.2	0	0
NIKQMIKLTQEHIEAL	457	472	2	0	955.032	6	14	11.6168	12.4434	959.85	8.43903	1	0	1.88361	2.54271	1	1	0.35744		485111	1.67466e+06	3.48883e+06	7.24739e+06	9.07267e+06	9.9558e+06	1.41481e+07	2.55632e+07	4.09749e+07	5.99502e+07	6.79956e+07	6.25825e+07	4.6986e+07	2.66826e+07	1.30452e+07	3.52105e+06	950067	233123	80136.5	28406.2	69430
NIKQMIKLTQEHIEAL	457	472	3	0	637.024	6	14	11.6168	12.4434	640.24	8.45099	1	0	1.88749	2.54271	1	1	0.218163		13798.5	1.11509e+06	5.93508e+06	9.64744e+06	1.28197e+07	1.52703e+07	2.07104e+07	3.51172e+07	5.59602e+07	7.95115e+07	9.28329e+07	8.81044e+07	6.58394e+07	3.80615e+07	1.73784e+07	4.91959e+06	1.51161e+06	199638	8675.17	84409.7	58701.5
NIKQMIKLTQEHIEALL	457	473	3	0	674.719	6	15	13.9437	14.0914	678.108	8.8975	1	1	1.83992	-0.225907		1	0.312027		0	0	918253	0	14395.6	374194	172779	179250	726042	853099	1.59701e+06	2.17486e+06	2.00563e+06	1.39344e+06	814969	104785	0	0	0	0	0	0
MIKLTQE	461	467	2	0	431.739	4	5	5.07042	5.42515	433.591	3.13518	1	0	1.99372	0.618463		1	0.08125		1.48994e+06	6.80976e+06	1.39546e+07	2.60134e+07	3.27377e+07	2.3355e+07	8.1052e+06	1.6316e+06	66148.3	12243.6
MIKLTQEHIEAL	461	472	3	0	475.931	5	10	7.62758	8.01972	477.865	4.89275	1	1	1.36818	0.770983		1	0.117269		1.23601e+06	9.46774e+06	1.74699e+07	2.59159e+07	4.78844e+07	6.97461e+07	8.10968e+07	7.1696e+07	4.82738e+07	2.35335e+07	8.29792e+06	956687	86541.7	30902.3	79477.5	0
TQEHIEAL	465	472	2	0	470.74	4	6	5.18292	5.56952	472.161	2.30235	1	0	0.888898	0.748418		1	0.0749666		9.92084e+06	2.53208e+07	4.02482e+07	4.69896e+07	3.33285e+07	1.72506e+07	5.87066e+06	898234	77815	64141.9	24472
LLDKFGGEHNPPSIYL	472	487	2	0	900.47	6	12	8.63452	8.72808	903.938	5.83924	0.6	0					0.356935		0	0	0	0	525812	1.58072e+06	3.2563e+06	3.88276e+06	2.74134e+06	1.34958e+06	0	0	0	0	0	0	0	0	117650
LDKFGGEHNPPSI	473	485	2	0	705.854	5	9	5.83997	6.09613	708.572	4.59959	1	0	1.46712	0.216498	1	1	0.0945802		18726.5	361007	4.56458e+06	1.5146e+07	3.03604e+07	4.27723e+07	3.80026e+07	2.53543e+07	1.27764e+07	3.84391e+06	939595	57462.3	0	46844.8	0
LDKFGGEHNPPSI	473	485	3	0	470.905	5	9	5.87183	6.09613	472.717	4.59894	1	0	1.4668	0.0865429	1	1	0.0619159		0	86026.3	855603	5.0258e+06	9.82323e+06	1.32462e+07	1.24749e+07	7.65078e+06	3.66234e+06	1.0098e+06	394239	15472	0	33335.2	3729.05
LDKFGGEHNPPSIY	473	486	2	0	787.386	5	10	6.31867	6.66523	790.498	5.27881	0.6	0					0.645872		179805	1.39898e+06	1.73368e+07	6.94177e+07	1.73558e+08	2.99386e+08	3.49226e+08	3.13719e+08	2.08764e+08	1.00991e+08	3.73044e+07	1.02919e+07	1.57822e+06	31058.3	2967.67	3356.1
LDKFGGEHNPPSIY	473	486	3	0	525.26	5	10	6.31867	6.68115	527.323	5.24497	0.6	0					0.046271		265969	744713	6.49198e+06	2.85739e+07	7.71466e+07	1.267e+08	1.53349e+08	1.2987e+08	8.61688e+07	4.1116e+07	1.48364e+07	3.77671e+06	306223	236310	44737.9	1184.81
LDKFGGEHNPPSIYL	473	487	3	0	562.954	5	11	7.84715	8.11482	565.388	6.28232	1	0	1.73981	0.263396		1	0.138859		0	118535	656537	7.81882e+06	2.86524e+07	5.94911e+07	9.14904e+07	1.00772e+08	7.97152e+07	4.95468e+07	2.33074e+07	7.9723e+06	2.77868e+06	4.92135e+06	8.37925e+06	6.54357e+06	2.60352e+06
LDKFGGEHNPPSIYLEA	473	489	2	0	943.968	6	13	7.56462	7.92537	948.136	7.20164	0.6	0					0.0906891		0	72340	84277.4	4.28212e+06	1.2553e+07	4.07928e+07	9.42922e+07	1.41561e+08	1.85735e+08	1.65082e+08	1.23501e+08	6.88039e+07	2.97858e+07	8.7987e+06	491986	99806.4	0	0	0	64864
LDKFGGEHNPPSIYLEA	473	489	3	0	629.648	6	13	7.7063	8.272	632.367	7.02415	0.6	1					0.0921643		133997	164394	135730	941430	7.44504e+06	2.92249e+07	6.53424e+07	1.02677e+08	8.2745e+07	1.12485e+08	8.31339e+07	8.16245e+06	1.85827e+07	6.65565e+06	377137	135134	39889.2	528556	44321.2	180998
DKFGGEHNPPSIY	474	486	2	0	730.844	5	9	5.87183	6.15993	733.581	4.60159	1	0	1.46813	0.346725		1	0.134891		0	3.67792e+06	7.16102e+06	2.51817e+07	5.10155e+07	6.99774e+07	6.92655e+07	4.52636e+07	2.38874e+07	7.83212e+06	2.28687e+06	162573	0	51800.3	0
EAYEEYTSKL	488	497	2	0	616.788	5	8	6.90228	7.0919	619.866	5.42594	1	0	2.22623	-0.0548991		1	0.0745328		36012.2	0	1.05593e+06	7.21685e+06	2.29223e+07	4.09787e+07	5.66587e+07	4.73871e+07	2.51446e+07	9.58319e+06	1.9092e+06	107499	279088	623600
EAYEEYTSKLDALQQREQQL	488	507	3	0	814.731	7	18					-1
YEEYTSKL	490	497	1	0	1032.49	4	6	5.7606	6.04818	1036.84	3.73674	1	0	1.97444	0.344618	1	1	0.109917		46012.5	1.31225e+06	1.01034e+07	2.94749e+07	4.58385e+07	4.15879e+07	2.12362e+07	6.21625e+06	821297	0	0
YEEYTSKL	490	497	2	0	516.748	4	6	5.7606	6.0642	518.931	3.7503	1	0	1.9847	0.409936	1	1	0.0550995		2.49782e+06	2.1338e+07	9.98869e+07	2.70225e+08	4.24809e+08	3.85228e+08	2.01215e+08	6.4767e+07	1.62044e+07	2.53392e+06	104582
YEEYTSKLDALQQREQQL	490	507	2	0	1121.55	6	16	7.769	8.0673	1127.14	9.86079	1	0	1.94496	0.388322	1	1	0.23777		0	76426.8	51437	227892	2.19513e+06	5.9807e+06	1.09592e+07	1.9108e+07	3.39424e+07	4.85504e+07	6.52595e+07	7.7951e+07	7.73823e+07	6.56541e+07	4.38826e+07	2.4206e+07	1.03001e+07	1.82412e+06	388434	0	95942.6	0	0
YEEYTSKLDALQQREQQL	490	507	3	0	748.038	6	16	7.73768	8.08315	751.755	9.84523	0.6	0					0.204329		0	136561	947054	3.26508e+06	1.03154e+07	2.34573e+07	4.26165e+07	7.68934e+07	1.10381e+08	1.68168e+08	2.32745e+08	2.72899e+08	2.72151e+08	2.21522e+08	1.53153e+08	8.61315e+07	3.99245e+07	1.44717e+07	3.47112e+06	261077	0	0	81305.5
YEEYTSKLDALQQREQQLL	490	508	3	0	785.732	6	17	8.89992	9.18413	789.726	10.6024	0.6	0					0.182662		0	39685.1	226486	962322	2.41866e+06	6.42174e+06	1.63979e+07	2.14912e+07	3.3228e+07	5.51369e+07	7.88981e+07	1.04482e+08	1.20822e+08	1.15776e+08	9.70778e+07	6.51166e+07	3.64704e+07	1.71886e+07	5.42182e+06	918245	314824	0	0	35565.2
YEEYTSKLDALQQREQQLLESLGNGTD	490	516	3	0	1043.51	7	25	10.7592	10.9968	1049.75	16.918	0.4	1					0.211592		0	38151.2	0	136645	0	109707	38688.3	0	133426	313905	738789	1.67735e+06	3.29172e+06	7.14583e+06	1.10839e+07	1.73486e+07	2.07421e+07	2.3453e+07	2.79411e+07	2.28675e+07	1.72936e+07	2.20249e+07	7.39592e+06	4.33575e+06	1.22204e+07	560711	0	9.19741e+06	2829.56	35518.1
YEEYTSKLDALQQREQQLLESLGNGTDF	490	517	3	0	1092.53	8	26	11.7328	12.0428	1098.65	16.4338	0.6	0					0.147447		45124.3	0	38385.5	0	44171.6	82214	81009.2	0	222714	536656	1.78322e+06	4.32392e+06	6.90055e+06	1.18972e+07	1.92581e+07	2.52105e+07	3.68985e+07	4.52203e+07	5.08665e+07	4.82577e+07	4.39889e+07	3.39823e+07	2.47473e+07	1.42061e+07	7.5897e+06	3.06138e+06	701228	29845.4	34507.8	41027
YTSKLDALQQREQQL	493	507	2	0	910.979	6	13	6.77658	7.06002	915.583	8.15333	1	0	1.99437	0.327694	1	1	0.265561		0	65319.1	50233.7	48167.4	1.53526e+06	2.93879e+06	6.64e+06	1.12901e+07	1.90141e+07	2.19202e+07	2.13333e+07	1.67569e+07	9.88201e+06	2.6744e+06	726723	0	0	69142.2	0	151488
YTSKLDALQQREQQL	493	507	3	0	607.655	6	13	6.76073	7.04413	610.713	8.12088	0.6	0					0.141426		0	0	105169	537148	1.9557e+06	4.66594e+06	7.30586e+06	1.36652e+07	2.12834e+07	2.49168e+07	2.2084e+07	1.78176e+07	1.10609e+07	4.71336e+06	1.50908e+06	172815	20646.6	163694	0	42455.7
YTSKLDALQQREQQLLESLGNGTDF	493	517	3	0	952.145	7	23	11.4721	11.6168	957.556	14.5722	0.6	0					0.152847		0	0	26835.4	37355.3	0	0	0	0	76959.8	62626.2	318964	839643	1.05571e+06	2.75548e+06	4.4605e+06	4.89811e+06	5.25023e+06	5.89337e+06	4.68419e+06	3.0724e+06	1.8841e+06	990524	262471	48518.6	0	0	86731.7	0	0	0
DALQQREQQL	498	507	1	0	1228.63	5	8	5.56952	5.82403	1234.09	4.77488	1	0	1.85669	0.209769	1	1	0.448208		0	818207	1.79769e+06	4.16852e+06	9.62519e+06	1.4441e+07	1.50394e+07	1.08012e+07	4.91993e+06	506738	5554.02	41538.8	0	45037.3
DALQQREQQL	498	507	2	0	614.818	5	8	5.53733	5.87183	617.633	4.94159	1	0	1.95132	0.535949	1	1	0.221909		5.85795e+06	2.53914e+07	5.97814e+07	1.25868e+08	2.31729e+08	3.68607e+08	4.07463e+08	3.1792e+08	1.62569e+08	6.08456e+07	1.7232e+07	2.42587e+06	107179	162790
DALQQREQQLL	498	508	2	0	671.36	5	9	7.37642	7.47058	674.655	5.82827	1	0	2.08703	-0.444153		1	0.110845		1.63361e+06	2.96379e+06	4.70318e+06	9.88425e+06	2.04168e+07	3.97525e+07	5.96312e+07	6.80199e+07	5.31517e+07	2.7407e+07	1.08027e+07	2.8314e+06	1.13237e+06	237233	155285
DALQQREQQLLESLGNGTDF	498	517	2	0	1131.55	6	18	11.4879	11.7832	1137.96	11.5249	0.4	0					0.280932		0	0	0	0	0	58926.2	156495	466387	2.07254e+06	4.10903e+06	8.37655e+06	1.21141e+07	1.56432e+07	1.80305e+07	1.56471e+07	1.02368e+07	5.86725e+06	2.12297e+06	416946	175407	32055	96741.4	153580	57500.6	369422
DALQQREQQLLESLGNGTDF	498	517	3	0	754.705	6	18					0
LESLGNGTD	508	516	1	0	905.421	4	7	3.85968	4.27612	910.326	4.406	1	0	2.00458	0.870081		1	0.170642		0	605967	9.45946e+06	3.23643e+07	6.1599e+07	6.88286e+07	5.24124e+07	2.38047e+07	7.59764e+06	1.03077e+06	0	0
LESLGNGTDF	508	517	1	0	1052.49	4	8	7.36067	7.64335	1057.82	4.72621	1	0	1.82907	0.324636	1	1	3.87529		0	1.26806e+06	2.2034e+07	8.00123e+07	1.54822e+08	2.13483e+08	1.90294e+08	1.17315e+08	5.03265e+07	1.43853e+07	698852	558879	662163
LESLGNGTDF	508	517	2	0	526.748	4	8	7.34488	7.61183	529.35	4.59901	1	0	1.75687	0.260474	1	1	0.112223		0	611618	1.97559e+06	1.40324e+07	3.03765e+07	3.72666e+07	3.21277e+07	1.80661e+07	6.7774e+06	840071	26693.1	45170.9	0
ESLGNGTDF	509	517	1	0	939.405	4	7	6.38113	6.71307	943.921	3.98345	1	0	1.73048	0.525482		1	0.224814		40059.1	5.27655e+06	2.97814e+07	7.88336e+07	1.27171e+08	1.27696e+08	8.30771e+07	2.76372e+07	3.75185e+06	8970.34	284445	61728.6
FSVSSS	517	522	1	0	613.283	4	4	3.73215	4.05512	616.738	3.10448	1	0	2.67067	0.488915		1	1.16836		0	376137	3.16686e+06	6.95937e+06	6.35077e+06	2.09899e+06	62616.6	0	345263
FSVSSSASM	517	525	1	0	902.392	5	7	5.7923	6.4908	908.694	5.71615	1	1	2.85445	2.02038		1	0.360976		230555	2.12925e+06	2.65042e+07	1.30321e+08	3.98044e+08	7.52267e+08	9.93714e+08	9.52881e+08	5.95516e+08	2.58087e+08	6.49476e+07	4.42506e+06	229573
SVSSSASMD	518	526	1	0	870.351	4	7	3.02867	3.34753	875.798	4.91333	1	0	2.33368	0.472195		1	0.185208		0	0	1.37526e+06	8.10946e+06	1.98729e+07	3.08089e+07	3.02492e+07	1.76818e+07	6.44982e+06	1.00454e+06	0	0
SVSSSASMDTVTSSSSSSL	518	536	2	0	903.899	6	17					0
SSSASMDTVTSSSSSSLSV	520	538	2	0	903.899	6	17					0
DTVTSSSSSSL	526	536	1	0	1070.48	4	9	3.62123	4.11848	1077.2	6.13622	1	0	2.2424	1.19966	1	1	0.0942331		1.12534e+06	3.7904e+06	2.72371e+07	1.34911e+08	4.48604e+08	1.0522e+09	1.67864e+09	1.85794e+09	1.3563e+09	6.11371e+08	2.04424e+08	5.18789e+07	9.71423e+06	490223
DTVTSSSSSSL	526	536	2	0	535.746	4	9	3.66877	3.94112	538.838	5.60834	1	0	1.97607	0.282495	1	0	0.0872382		49813.4	84819.4	1.70297e+06	7.73952e+06	2.1904e+07	4.10774e+07	5.07106e+07	4.63547e+07	2.74023e+07	1.1518e+07	2.9975e+06	106075	10219	18528.4
DTVTSSSSSSLSVLPSSL	526	543	2	0	877.439	6	15	7.87842	8.13055	884.222	12.5772	0.6	0					0.182661		0	0	66084	246362	47302.8	43555.4	0	0	0	0	312282	4.85093e+06	1.36649e+07	1.95287e+07	1.9114e+07	1.29432e+07	5.60996e+06	1.00409e+06	95008.8	70246.6	0	0
TVTSSSSSSL	527	536	1	0	955.458	4	8	3.37978	3.73215	961.559	5.58372	1	0	2.31579	0.608811		1	0.107554		153812	496159	5.78538e+06	2.71014e+07	8.35295e+07	1.60778e+08	2.05544e+08	1.71476e+08	9.39318e+07	3.24962e+07	7.31195e+06	1.25537e+06	41865.9
SVLPSS	537	542	1	0	589.319	3	3	3.5894	3.85968	591.886	2.23484	1	0	2.52912	0.274067		1	0.231954		42454.3	2.88091e+06	9.99118e+06	1.07591e+07	3.61074e+06	80084.6	0
SVLPSSL	537	543	1	0	702.403	4	4	6.71307	7.07597	705.721	2.90778	1	0	2.44738	0.651767	0	1	0.0590953		8.74946e+07	8.18445e+08	3.16799e+09	6.07304e+09	5.24026e+09	1.87356e+09	4.10143e+08	5.99079e+07	244453
SVLPSSL	537	543	2	0	351.705	4	4	6.76073	7.01248	353.038	2.25577	1	0	1.70723	0.198487	0	1	0.907126		58626.1	1.07261e+06	3.37839e+06	3.43335e+06	1.45916e+06	138348	0	44905.5	89647
SVFQNPTD	544	551	1	0	907.416	4	5	4.94255	5.74478	911.157	3.21699	0.6	0					0.302801		4.20486e+06	4.85486e+07	1.90311e+08	3.94614e+08	4.37933e+08	2.66586e+08	9.16925e+07	2.30359e+07	4.03548e+06	257072
SVFQNPTD	544	551	2	0	454.211	4	5	5.0063	5.42515	455.972	2.99733	1	0	1.86852	0.879936	1	0	0.145214		35310	1.043e+06	6.44468e+06	1.19276e+07	1.1923e+07	5.87988e+06	1.23346e+06	103968	90036.9	0
SVFQNPTDV	544	552	2	0	503.746	4	6					-1
SVFQNPTDVARSNPKSPQKPIV	544	565	2	0	1205.15	6	16	6.15993	6.36553	1211.19	10.6731	1	0	2.1755	0.0102825	1	1	0.110932		0	70597.9	0	0	0	0	0	810181	2.25853e+06	9.18849e+06	1.50189e+07	2.40813e+07	2.4389e+07	2.30003e+07	1.63191e+07	8.6864e+06	3.59067e+06	504964	0	0	7338.36	0	0
SVFQNPTDVARSNPKSPQKPIV	544	565	3	0	803.768	6	16	6.12797	6.4281	807.841	10.8053	1	0	2.213	0.395799	1	1	0.0437057		0	0	0	0	0	273118	3.11348e+06	1.22094e+07	3.72692e+07	8.5324e+07	1.48357e+08	2.06822e+08	2.3542e+08	2.1703e+08	1.62983e+08	1.01508e+08	5.0857e+07	1.91654e+07	5.59668e+06	1.31399e+06	97310.7	0	11722.4
FQNPTD	546	551	1	0	721.315	4	3	4.40272	4.43462	726.348	4.61527	0.4	1					0.167436		0	0	25312.8	16486.4	53994.2	92366.5	59610.1	53069.2
FQNPTDVARSNPKSPQKPIV	546	565	3	0	741.734	6	14	5.47308	5.69728	745.297	9.37989	1	0	2.18877	0.0861351		1	0.0905224		0	0	163475	0	0	292946	418010	2.22305e+06	5.76087e+06	1.07978e+07	1.36724e+07	1.40112e+07	1.176e+07	7.40875e+06	3.37161e+06	794938	80510.8	50815	0	0	26010.4
VARSNPKSPQKPIV	552	565	3	0	507.635	5	9	3.36363	3.54167	510.062	6.3888	1	0	2.36983	-0.102137		1	0.076589		15591.3	41561.5	1.1154e+06	275357	1.5202e+06	4.66872e+06	8.33259e+06	1.15748e+07	1.05946e+07	7.46994e+06	3.51724e+06	997110	187709	103906	0
GVTVRDSLKKALM	582	594	2	0	709.413	5	11	6.77658	7.15547	711.316	2.91179	0.6	0					0.281544		1.29654e+07	1.82103e+08	5.59622e+08	8.07363e+08	7.08533e+08	4.51572e+08	2.28843e+08	9.88578e+07	5.51862e+07	3.41803e+07	2.25324e+07	1.21347e+07	3.93656e+06	450726	85043.8	148995	171360
GVTVRDSLKKALM	582	594	3	0	473.278	5	11	6.77658	7.15547	474.533	2.87167	1	0	0.331913	0.716949	1	1	0.180622		8.2542e+06	7.5407e+07	2.31967e+08	3.46246e+08	3.06271e+08	1.89143e+08	9.07337e+07	4.18588e+07	2.00805e+07	1.35948e+07	8.4057e+06	4.70365e+06	723999	127240	0	19685.3	30655.9
GVTVRDSLKKALMM	582	595	2	0	774.934	6	12	8.33515	8.65013	777.246	3.58132	1	0	0.501658	0.456358		-1	0.237754		0	4.90969e+06	3.05243e+07	7.01228e+07	9.07106e+07	7.82058e+07	5.07272e+07	2.60722e+07	1.11632e+07	5.99747e+06	2.41792e+06	1.73406e+06	432185	316799	0	229285	255735	86793.3	58940.8
TVRDSLKKALM	584	594	2	0	631.368	5	9	6.22412	6.53807	633	2.4604	0.6	0					0.10885		1.1803e+07	1.06862e+08	2.97793e+08	3.46448e+08	2.47943e+08	1.28561e+08	5.61804e+07	2.36653e+07	1.14712e+07	3.07941e+06	845578	466627	175718	41350.6	0
TVRDSLKKALM	584	594	3	0	421.248	5	9	6.22412	6.6015	422.318	2.40817	0.6	0					0.334114		1.07106e+06	2.89004e+07	8.7539e+07	1.02704e+08	7.02328e+07	3.52338e+07	1.41142e+07	4.63789e+06	1.35775e+06	544493	34470.6	102406	463546	39609	0
TVRDSLKKALMM	584	595	2	0	696.889	6	10	7.87842	8.01972	698.985	3.24116	0.6	0					0.285775		0	1.34676e+06	6.95303e+06	1.73633e+07	1.96821e+07	1.41143e+07	7.99473e+06	3.23348e+06	647438	104827	0	126974	86465.2	1448.28	167271	170865	0
TVRDSLKKALMM	584	595	3	0	464.928	6	10	7.92537	8.14628	466.252	3.0198	0.6	0					0.138673		24029.9	233876	5.16046e+06	1.02104e+07	1.26463e+07	8.35317e+06	3.50921e+06	653148	99461.2	44079.1	75902.7	0	0	123818	0	0	3267.29
VRDSLKKALM	585	594	2	0	580.845	5	8	5.15067	5.50515	582.413	2.38947	1	0	0.502749	0.617443	1	-1	0.105329		1.49372e+07	1.14808e+08	2.87955e+08	3.28819e+08	2.15428e+08	1.062e+08	4.24483e+07	1.49407e+07	4.71966e+06	7.94652e+06	44686.2	2.07632e+06	3525.73	92630.4
VRDSLKKALM	585	594	3	0	387.566	5	8	5.15067	5.45707	388.591	2.33162	1	0	0.469916	0.421355	1	-1	0.0676909		3.00299e+06	2.83947e+07	7.64031e+07	8.61246e+07	5.82976e+07	2.72292e+07	1.06319e+07	3.28049e+06	747844	49651.1	0	0	3828.48	0
VRDSLKKALMM	585	595	2	0	646.365	6	9	6.69712	7.18703	650.009	6.39278	1	1	2.37184	1.16975	1	-4	0.904703		36998	2.88713e+06	2.03375e+07	4.48638e+07	6.09918e+07	6.26731e+07	7.49333e+07	9.30627e+07	1.12724e+08	1.11771e+08	8.00201e+07	4.34156e+07	1.74048e+07	4.8388e+06	401073	0
VRDSLKKALMM	585	595	3	0	431.246	6	9	6.93365	7.0919	433.803	6.77572	1	1	2.56504	-0.182815	1	-4	0.147725		0	61974.4	181433	1.70539e+06	2.76178e+06	3.36362e+06	5.18496e+06	6.4993e+06	9.04847e+06	8.35741e+06	6.17879e+06	2.92177e+06	381562	0	0	14750.7
SLKKALM	588	594	2	0	395.746	4	5	4.14998	4.49825	397.088	2.14797	1	0	1.09718	0.592091		1	0.109846		855970	1.57233e+07	3.70781e+07	3.48491e+07	1.92918e+07	5.81526e+06	580265	17254.3	12052.4	163374
KKALMMRGLIPE	590	601	2	0	693.902	6	9	3.50945	3.62123	695.969	3.16797	1	0	0.744831	-0.372311	1		0.28104		249880	491509	1.79788e+06	3.48118e+06	3.35823e+06	2.84186e+06	1.9542e+06	1.0787e+06	293724	42561.6	0	0	0	0	1886.95	0
KKALMMRGLIPE	590	601	3	0	462.937	6	9	3.50945	3.81165	464.142	2.64796	1	0	0.482468	0.404227	1		0.735516		1.01941e+06	2.76842e+06	8.62169e+06	1.29302e+07	1.31471e+07	7.67215e+06	3.20575e+06	874648	171268	20804.6	520392	0	0	88342.9	0	65912.1
AVYRIQDGEKKPIGWD	604	619	3	0	625.663	6	13	6.4908	6.76073	628.157	6.35784	1	0	1.36722	0.27264		1	0.123712		140999	159679	549636	2.73104e+06	1.19393e+07	2.6926e+07	4.30336e+07	5.14693e+07	4.90055e+07	3.29255e+07	1.88155e+07	8.51135e+06	3.72335e+06	880072	146067	0	43059.7	2.13857e+06	402080	455199
AVYRIQDGEKKPIGWDTD	604	621	3	0	697.688	6	15	6.4281	6.72898	700.376	6.82498	0.6	0					0.0809903		412379	931453	8.85705e+06	1.003e+07	3.72568e+07	1.10608e+08	1.70882e+08	2.44944e+08	2.78661e+08	2.31522e+08	1.53581e+08	9.34684e+07	4.84233e+07	2.40163e+07	9.31318e+06	3.18609e+06	634460	118689	35024	0	0	0
AVYRIQDGEKKPIGWDTDISW	604	624	3	0	826.42	7	18	9.26227	9.49797	829.558	7.92156	0.6	0					0.0542473		0	144593	49580.9	420434	3.45984e+06	1.12972e+07	3.20429e+07	5.55555e+07	7.38653e+07	8.24754e+07	8.20983e+07	5.98725e+07	3.7375e+07	2.26847e+07	1.28068e+07	5.30813e+06	2.61514e+06	506384	0	11824.7	22596	0	54554.6	0	138084	52744
AVYRIQDGEKKPIGWDTDISWL	604	625	3	0	864.115	7	19	10.3791	10.7436	867.358	8.16247	0.6	0					0.147914		509859	617891	455308	418625	1.77158e+06	6.66983e+06	1.88868e+07	3.85954e+07	5.38657e+07	6.85066e+07	6.48375e+07	5.2119e+07	3.5984e+07	2.30456e+07	1.25016e+07	6.20853e+06	2.57025e+06	1.12935e+06	267070	292434	79028.2	27339.8	48880.6	29767.3	0	83187.4	0
AVYRIQDGEKKPIGWDTDISWL	604	625	4	0	648.338	7	19					-1
AVYRIQDGEKKPIGWDTDISWLTGEEL	604	630	2	0	1560.29	7	24	11.1553	11.4405	1566.61	10.7764	1	0	1.18537	0.334831	1	0	0.903505		0	120371	0	0	0	0	0	356817	1.09007e+06	6.22889e+06	1.07014e+07	1.47298e+07	1.56464e+07	1.45445e+07	1.18911e+07	8.99109e+06	4.91323e+06	1.63011e+06	1.24958e+06	421424	189188	0	0	0	0	0	0	405611	0	254788
AVYRIQDGEKKPIGWDTDISWLTGEEL	604	630	3	0	1040.53	7	24	11.1076	11.6657	1044.74	10.7835	0.6	0					0.113409		646702	90574.6	113392	80803.6	298568	1.39736e+06	8.94588e+06	3.36777e+07	7.93427e+07	1.56005e+08	2.45814e+08	3.16967e+08	3.54329e+08	3.36465e+08	2.75807e+08	2.06311e+08	1.32729e+08	8.44562e+07	5.03642e+07	2.66795e+07	1.67779e+07	6.79109e+06	2.42554e+06	886204	191665	303215	166935	196288	249860	379099
AVYRIQDGEKKPIGWDTDISWLTGEEL	604	630	4	0	780.648	7	24	11.1076	11.5365	783.81	10.7861	1	0	1.18721	0.920853	1	0	0.0909166		0	15789.1	0	58615.8	220291	204443	2.4592e+06	9.10517e+06	2.53828e+07	5.16352e+07	8.08472e+07	1.02784e+08	1.15095e+08	1.09044e+08	9.29079e+07	6.54431e+07	4.50315e+07	2.66619e+07	1.39531e+07	1.21517e+07	4.07813e+06	1.00872e+06	551343	177479	0	6421.97	40071.2	97664.3	0	185220
VYRIQDGEKKPIGWD	605	619	3	0	601.984	6	12	6.4594	6.79238	604.404	6.17559	0.6	0					0.0513674		359635	322525	769128	6.77783e+06	2.57968e+07	5.81403e+07	9.30079e+07	1.12494e+08	9.8572e+07	6.68151e+07	3.63444e+07	1.5235e+07	5.13791e+06	1.62946e+06	207939	0	83914.8	0	0
VYRIQDGEKKPIGWD	605	619	4	0	451.74	6	12					-1
VYRIQDGEKKPIGWDTD	605	621	2	0	1010.51	6	14	6.34992	6.72898	1014.59	6.9705	0.6	0					0.331494		1.3867e+07	0	1.78829e+07	1.02617e+07	4.10629e+07	1.33031e+08	4.2148e+08	6.81998e+08	7.42308e+08	6.03081e+08	3.86723e+08	2.058e+08	9.7352e+07	4.28233e+07	1.81952e+07	8.29812e+06	3.43681e+06	950249	284833	102161	0
VYRIQDGEKKPIGWDTD	605	621	3	0	674.009	6	14	6.31867	6.72898	676.702	6.87895	0.6	0					0.0481958		0	0	0	3.14017e+06	6.34311e+07	2.88653e+08	5.56055e+08	7.97014e+08	8.47602e+08	6.84264e+08	4.46508e+08	2.49709e+08	1.15369e+08	5.18759e+07	1.69944e+07	5.0549e+06	1.86093e+06	402074	93118.9	279070	0
VYRIQDGEKKPIGWDTD	605	621	4	0	505.759	6	14	6.34992	6.68115	507.768	6.83949	1	0	1.36482	0.522627	1	1	0.120424		0	0	0	608239	3.56588e+06	7.54884e+06	1.95103e+07	2.93731e+07	3.26892e+07	2.58495e+07	1.69534e+07	9.27067e+06	2.89788e+06	1.35202e+06	167852	50719.1	0	85630.9	31691.8	0	0
VYRIQDGEKKPIGWDTDISW	605	624	2	0	1203.61	7	17	9.26227	9.45082	1208.27	7.8715	0.6	0					0.316404		0	65671.5	0	0	557829	2.59426e+06	1.08626e+07	1.97886e+07	2.92637e+07	3.1083e+07	2.56332e+07	1.88705e+07	7.31668e+06	5.32733e+06	139614	712438	2.09021e+06	100480	2.59602e+06	0	555358	0	87014.1	0	122813
VYRIQDGEKKPIGWDTDISW	605	624	3	0	802.741	7	17	9.21537	9.59222	805.858	7.89967	0.6	0					0.0486392		0	44920.6	411925	1.78993e+06	1.10263e+07	4.07564e+07	1.0201e+08	1.7894e+08	2.53228e+08	2.82033e+08	2.50227e+08	1.92621e+08	1.25163e+08	6.88332e+07	3.67697e+07	1.75958e+07	6.2107e+06	1.49487e+06	226373	0	0	41098.4	64755	0	0
VYRIQDGEKKPIGWDTDISW	605	624	4	0	602.308	7	17	9.23098	9.46657	604.62	7.79849	0.4	0					0.0712896		37952.6	7355.9	0	0	700165	3.43206e+06	9.28178e+06	1.55271e+07	2.14061e+07	2.78548e+07	2.26121e+07	1.85692e+07	9.01807e+06	4.9734e+06	2.61075e+06	713050	277905	0	0	0	0	0	0	0	37013.3
VYRIQDGEKKPIGWDTDISWL	605	625	2	0	1260.15	7	18	10.4591	10.6491	1264.92	8.01836	0.6	0					0.25667		0	0	0	0	284373	1.37456e+06	2.95625e+06	6.62358e+06	8.76794e+06	1.10853e+07	1.07731e+07	8.00088e+06	5.91784e+06	2.84923e+06	1.42571e+06	555445	109814	0	0	63515	41354.3	0	0	0	0	0
VYRIQDGEKKPIGWDTDISWL	605	625	3	0	840.436	7	18	10.3791	10.7749	843.688	8.23203	1	0	1.22314	0.785664	1	0	0.128018		1.69469e+06	774745	643993	1.66342e+06	5.97786e+06	2.21565e+07	5.40211e+07	1.01379e+08	1.46979e+08	1.80941e+08	1.78961e+08	1.40416e+08	1.03985e+08	6.31631e+07	3.5045e+07	1.85756e+07	7.04836e+06	2.25072e+06	1.05629e+06	108982	215426	1.63057e+06	52647	43712.9	1.10213e+06	0
VYRIQDGEKKPIGWDTDISWLTG	605	627	3	0	893.126	7	20	10.299	10.507	896.003	7.02035	0.6	0					0.145355		47968.3	95649.3	867151	3.7209e+06	9.07042e+06	1.44518e+07	1.91831e+07	2.15504e+07	2.19857e+07	1.95463e+07	1.69024e+07	1.40774e+07	1.11254e+07	7.97071e+06	5.09421e+06	2.58274e+06	1.72672e+06	318928	252956	1.31981e+06	0	36206.5	152093	0	0	31528.8	24888.1	28292.3
VYRIQDGEKKPIGWDTDISWLTGEE	605	629	3	0	979.154	7	22	10.4591	10.6176	983.293	10.6661	0.6	0					0.245319		7071.8	51323.1	71719.6	120156	35759.1	263506	0	652833	1.19531e+06	3.35528e+06	4.66163e+06	7.42909e+06	8.15515e+06	6.50619e+06	5.95171e+06	3.38045e+06	2.01519e+06	838260	389650	469860	1899.29	39997.7	332121	46897.4	41017.4	86211.1	0	67472.8	78231.4	83294.4
VYRIQDGEKKPIGWDTDISWLTGEEL	605	630	2	0	1524.77	7	23	11.1553	11.5365	1530.93	10.5069	0.6	0					0.195208		586972	251712	164257	154568	217895	104743	1.54477e+06	4.68361e+06	1.42179e+07	2.45985e+07	4.15082e+07	5.41386e+07	6.06832e+07	5.89937e+07	4.75301e+07	3.22007e+07	2.09353e+07	9.7378e+06	4.17028e+06	688153	262068	0	0	0	0	61634.1	0	0	81839.1	0
VYRIQDGEKKPIGWDTDISWLTGEEL	605	630	3	0	1016.85	7	23	11.1394	11.6657	1021.03	10.7317	0.6	0					0.293329		29430.5	210238	171283	466689	745361	6.16451e+06	2.69273e+07	8.30199e+07	2.04238e+08	3.77922e+08	5.97915e+08	7.60121e+08	8.38469e+08	7.85419e+08	6.46155e+08	4.7686e+08	3.19051e+08	1.98015e+08	1.10923e+08	6.23779e+07	2.94764e+07	1.17743e+07	3.59687e+06	759489	142282	0	95931.9	0	24025.2	605380
VYRIQDGEKKPIGWDTDISWLTGEEL	605	630	4	0	762.888	7	23	11.1394	11.6329	766.02	10.7035	0.6	0					0.0805016		23270.6	157616	0	345278	260363	2.89054e+06	0	2.98603e+07	6.78813e+07	1.31909e+08	2.12868e+08	2.65994e+08	2.94042e+08	2.70298e+08	2.2609e+08	1.66653e+08	1.07721e+08	6.22182e+07	3.48391e+07	1.72312e+07	8.80939e+06	3.4839e+06	1.25322e+06	200896	209059	47460.5	476917	19115.7	56943.5	34224.3
VYRIQDGEKKPIGWDTDISWLTGEELHVEVL	605	635	3	0	1209.29	8	28					-1
YRIQDGEKKPIGWD	606	619	2	0	852.939	5	11					-1
YRIQDGEKKPIGWD	606	619	3	0	568.962	5	11	6.17607	6.55388	571.301	6.00246	1	0	1.62429	0.712599	1	1	0.0515976		3754.58	31529.9	382345	7.09665e+06	3.0936e+07	6.29767e+07	1.01588e+08	1.12428e+08	9.27802e+07	5.86309e+07	2.89812e+07	9.07075e+06	1.88535e+06	66843	39602.1	0	0
YRIQDGEKKPIGWD	606	619	4	0	426.973	5	11					-1
YRIQDGEKKPIGWDTD	606	621	2	0	960.976	6	13	6.11193	6.50655	964.857	6.62541	1	0	1.46068	0.781111	1	1	0.0986515		33256.7	0	149120	4.58697e+06	2.17479e+07	5.98683e+07	1.08392e+08	1.45835e+08	1.45861e+08	1.14079e+08	7.16244e+07	3.38893e+07	1.47097e+07	5.02826e+06	984480	342530	5591.68	218486	0	14223.8
YRIQDGEKKPIGWDTD	606	621	3	0	640.987	6	13	6.09613	6.25592	643.582	6.6511	1	0	1.46965	-0.176562	1	1	0.0274334		36679.8	149111	1.61188e+06	8.86261e+06	3.25732e+07	8.14311e+07	1.5147e+08	2.0209e+08	2.12536e+08	1.7e+08	1.01648e+08	5.482e+07	2.12704e+07	7.03359e+06	2.1438e+06	359218	25332.7	11481.5	0	0
YRIQDGEKKPIGWDTD	606	621	4	0	480.992	6	13	6.17607	6.20808	482.933	6.6308	1	0	1.46256	-0.697607	1	1	0.0632172		0	816.52	0	40717.9	100237	424177	760061	1.0025e+06	1.06438e+06	1.10711e+06	403388	250238	18059.3	47135.9	0	0	3262.28	0	0	0
YRIQDGEKKPIGWDTDISW	606	624	3	0	769.718	6	16	9.18413	9.57653	772.762	7.74704	1	0	1.34509	0.772071	1	1	0.0527881		0	38447.5	1331.5	185763	6.79437e+06	3.10503e+07	7.43587e+07	1.30972e+08	1.73718e+08	1.94114e+08	1.75834e+08	1.25058e+08	7.23635e+07	3.77212e+07	1.55293e+07	4.35129e+06	865925	469212	0	0	145126	0	42813.9
YRIQDGEKKPIGWDTDISW	606	624	4	0	577.541	6	16	9.26227	9.43508	579.785	7.59357	1	0	1.30153	-0.123411	1	1	0.372965		0	0	0	0	64943	311070	1.50253e+06	5.01257e+06	6.21502e+06	6.46296e+06	4.70382e+06	3.8458e+06	1.18686e+06	432349	194703	31895.1	0	0	0	0	0	57342.3	63326.7
YRIQDGEKKPIGWDTDISWL	606	625	2	0	1210.62	7	17	10.4111	10.6491	1215.5	8.31452	0.6	0					0.503345		0	255940	0	117094	352173	522830	4.6846e+06	8.64371e+06	1.42182e+07	1.55018e+07	1.48953e+07	1.17818e+07	8.58089e+06	4.04306e+06	3.55306e+06	146125	695963	0	256913	0	138508	0	608627	0	119923
YRIQDGEKKPIGWDTDISWL	606	625	3	0	807.413	7	17					0
YRIQDGEKKPIGWDTDISWL	606	625	4	0	605.812	7	17	10.395	10.6806	608.255	8.31149	0.6	0					0.50425		0	0	0	23756.7	26362.5	435778	2.34e+06	4.74007e+06	7.31394e+06	8.78242e+06	8.42223e+06	6.46616e+06	4.06843e+06	1.28569e+06	637686	247926	98999	0	151581	0	16024.5	0	771588	0	253682
YRIQDGEKKPIGWDTDISWLTG	606	627	3	0	860.103	7	19	10.2509	10.395	864.279	10.9811	0.6	0					0.334304		0	0	0	0	796.126	0	98116.8	524384	1.72115e+06	2.93866e+06	4.55267e+06	5.13458e+06	4.60786e+06	3.18549e+06	2.51168e+06	1.45614e+06	370545	319588	334882	549281	629189	383663	1.01764e+06	522598	92056.7	0	43977.1
YRIQDGEKKPIGWDTDISWLTGEEL	606	630	2	0	1475.24	7	22	11.1394	11.6657	1482.09	11.9572	1	0	1.61445	1.31833	1	-8	0.258335		0	0	0	44587.3	0	113047	269801	1.96926e+06	8.71975e+06	2.10165e+07	3.24478e+07	4.94956e+07	7.74311e+07	1.09303e+08	1.44942e+08	1.32083e+08	7.65457e+07	3.41576e+07	9.50993e+06	1.44624e+06	418492	196019	324269	266528	314276	1.24191e+06	639968	203525	77211.8	74949.8
YRIQDGEKKPIGWDTDISWLTGEEL	606	630	3	0	983.826	7	22	11.0917	11.7667	988.012	10.7972	0.6	0					0.166773		53623	83432.6	160401	586652	226101	2.93499e+06	1.62068e+07	4.97256e+07	1.27606e+08	2.40682e+08	3.5663e+08	4.7823e+08	5.34238e+08	5.3604e+08	4.84273e+08	3.67163e+08	2.22257e+08	1.12786e+08	4.99343e+07	1.99133e+07	6.65034e+06	2.0708e+06	565755	468419	417568	357749	131111	0	152661	54527.1
RIQDGEKKPIGWDTD	607	621	2	0	879.444	6	12	5.27952	5.74478	882.797	5.68091	1	0	1.29613	1.06923	1	1	0.072033		26714.9	784894	1.26794e+07	4.9798e+07	1.30826e+08	2.50135e+08	3.39867e+08	3.54842e+08	2.69399e+08	1.55772e+08	7.39641e+07	2.69224e+07	7.84491e+06	1.32727e+06	27526.2	0	0	0	0
RIQDGEKKPIGWDTD	607	621	3	0	586.632	6	12	5.29562	5.69728	588.88	5.71956	1	0	1.31076	0.809861	1	1	0.0293925		64404.5	1.66859e+06	1.56618e+07	7.45367e+07	1.97025e+08	3.82969e+08	5.27326e+08	5.38001e+08	4.21591e+08	2.47181e+08	1.12402e+08	4.16621e+07	1.30872e+07	3.10015e+06	492263	79995.3	0	2.70712e+06	0
RIQDGEKKPIGWDTD	607	621	4	0	440.226	6	12	5.36038	5.52132	441.921	5.75595	1	1	1.32453	-0.171872	1	1	0.222393		0	0	31000.1	83924.2	747577	1.25542e+06	1.59415e+06	1.50223e+06	739176	352165	97005.6	0	593576	0	14117.5	0	31310.2	0	0
RIQDGEKKPIGWDTDISW	607	624	2	0	1072.54	6	15	8.9472	9.26227	1076.61	6.8666	1	0	1.22514	0.456698	1	1	0.129113		0	349270	0	6200.75	2.92483e+06	3.86564e+07	8.15799e+07	1.14697e+08	1.25917e+08	1.06012e+08	7.03294e+07	3.74361e+07	1.61968e+07	5.70121e+06	1.2987e+06	488663	0	0	168085	0	271444	148944
RIQDGEKKPIGWDTDISW	607	624	3	0	715.364	6	15	8.96305	9.27793	718.024	6.70601	1	0	1.17652	0.45595	1	1	0.029297		190654	48400.1	2.32627e+06	1.56911e+07	6.32511e+07	1.64161e+08	2.95669e+08	4.04404e+08	4.40222e+08	3.58318e+08	2.50739e+08	1.42544e+08	5.96023e+07	2.50893e+07	7.95481e+06	603104	279218	70941.2	0	59680.2	192213	88740.4
RIQDGEKKPIGWDTDISWL	607	625	2	0	1129.08	6	16	10.2035	10.5705	1133.4	7.28155	1	0	1.21298	0.668351	1	1	0.122019		0	0	39048	286136	4.89864e+06	1.84646e+07	4.02767e+07	6.16239e+07	7.50269e+07	7.23157e+07	5.54107e+07	3.66312e+07	1.89097e+07	9.42034e+06	2.55721e+06	1.2673e+06	101597	123082	63872.8	522639	0	380792	0
RIQDGEKKPIGWDTDISWL	607	625	3	0	753.059	6	16	10.2035	10.5862	755.901	7.18018	1	0	1.18421	0.732581	1	1	0.0602238		122938	3.16827e+06	1.09712e+06	7.92036e+06	3.38576e+07	8.99157e+07	1.7805e+08	2.72694e+08	3.34996e+08	3.22455e+08	2.49238e+08	1.60317e+08	8.56089e+07	3.76741e+07	1.51827e+07	5.12235e+06	1.27989e+06	120631	29460.2	341160	24099	52109.3	358643
RIQDGEKKPIGWDTDISWL	607	625	4	0	565.046	6	16	10.2351	10.4591	567.131	6.99413	1	0	1.13141	0.0853195	1	1	0.081429		0	0	0	12945.4	364635	1.9192e+06	4.59965e+06	7.55489e+06	7.27407e+06	7.20246e+06	5.78171e+06	3.23459e+06	1.21426e+06	316243	91045.3	14463.4	0	17889.8	0	0	0	24607.1	0
RIQDGEKKPIGWDTDISWLTG	607	627	3	0	805.748	7	18	10.0776	10.3309	809.079	8.55316	0.6	0					0.129449		125357	236617	643477	51795.8	185894	354550	3.01848e+06	5.74959e+06	1.19858e+07	1.48078e+07	1.787e+07	1.645e+07	1.13744e+07	5.49822e+06	3.40716e+06	433021	22589.5	30618.1	58247.6	44715.5	128913	0	0	0	52410.2	0
RIQDGEKKPIGWDTDISWLTGEEL	607	630	2	0	1393.7	7	21	11.0443	11.5365	1399.49	9.91261	1	0	1.28987	1.179	1	0	0.250457		0	0	0	0	301093	3.05816e+06	1.56163e+07	4.40159e+07	8.20348e+07	1.39295e+08	1.89237e+08	2.07692e+08	1.92828e+08	1.51097e+08	1.04509e+08	7.50774e+07	4.81936e+07	2.4626e+07	1.09832e+07	2.86762e+06	236767	54936.4	0	69930.5	0	0	2.35756e+06	48217.6	606184
RIQDGEKKPIGWDTDISWLTGEEL	607	630	3	0	929.471	7	21	11.0282	11.5365	933.226	9.61297	1	0	1.22508	1.24459	1	0	0.0715346		54745.9	123729	222338	1.07128e+06	1.01229e+07	4.22753e+07	1.3799e+08	3.42842e+08	6.78989e+08	1.08875e+09	1.45677e+09	1.60576e+09	1.46562e+09	1.15479e+09	7.70682e+08	4.57194e+08	2.22648e+08	1.05341e+08	4.188e+07	1.27391e+07	3.33081e+06	667796	48357.4	0	31702.8	7445.88	49096	45784.8	0
RIQDGEKKPIGWDTDISWLTGEEL	607	630	4	0	697.355	7	21	11.0599	11.2501	700.193	9.69834	1	0	1.24354	-0.0525202	1	0	0.0537518		48876.4	0	0	29119.2	282819	3.6497e+06	1.18664e+07	3.10481e+07	6.45914e+07	9.98969e+07	1.36721e+08	1.55339e+08	1.37139e+08	1.05552e+08	7.21724e+07	4.26177e+07	1.9764e+07	9.09228e+06	3.25264e+06	863853	0	29480.1	0	0	141048	0	3.00582e+06	4374.16	2.2954e+06
RIQDGEKKPIGWDTDISWLTGEELHV	607	632	3	0	1008.18	7	23	10.9018	11.2186	1012.15	10.1221	0.6	0					0.638856		0	0	79448.1	0	0	0	231179	555579	3.15372e+06	6.43854e+06	9.04623e+06	1.22874e+07	1.17856e+07	1.11054e+07	6.94433e+06	3.97665e+06	2.40312e+06	255165	167403	376025	0	0	38652.4	79777.3	0	178369	0	0	152827	0
TDISWLTGEEL	620	630	1	0	1263.61	5	9	10.6333	11.5899	1272.04	7.68628	1	0	3.02445	3.07273	0	0	2.41737		676711	2.31174e+06	1.61773e+07	5.60886e+07	1.04898e+08	1.26844e+08	1.42012e+08	5.46725e+08	1.46557e+09	1.37086e+09	5.1931e+08	9.6408e+07	1.50923e+07	6.35458e+07	1.28557e+08
TDISWLTGEEL	620	630	2	0	632.309	5	9	10.7749	11.1076	634.721	4.07965	0.6	0					0.291236		13883.7	83311.4	2.62448e+06	9.11072e+06	1.52212e+07	1.67693e+07	1.17594e+07	4.16242e+06	1.22817e+06	74506.7	60694.1	0	284394	0	371556
ISWLTGEELHV	622	632	2	0	642.335	5	9	9.98323	10.2669	644.8	4.15541	1	0	1.24302	0.328714		1	0.385724		48837.5	0	1.19957e+06	8.92092e+06	1.78426e+07	1.74576e+07	1.16871e+07	2.6233e+06	216822	543749	303407	0	1.29241e+06	31206.4	362436
LTGEEL	625	630	1	0	661.34	4	4	4.79928	5.2473	663.465	1.74794	1	0	1.13075	0.998881		0	0.0583962		9.00338e+07	4.39465e+08	6.93259e+08	4.76456e+08	1.44092e+08	2.42297e+07	28892.2	111594	21046.6
LTGEELHV	625	632	2	0	449.237	4	6	5.88782	6.19208	450.397	1.79902	1	0	0.507982	0.412655		1	0.146467		1.71641e+06	9.48746e+06	1.69875e+07	1.32262e+07	5.04378e+06	1.10361e+06	78348.7	0	71346.8	29919.7	22150.3
[truncated: 22 more columns]
