# Supplementary material for: Unveiling the domain-specific and RAS isoform-specific details of BRAF kinase regulation
Source: eLife. 2023 Dec 27;12:RP88836. doi: 10.7554/eLife.88836 (PMC10752582; doi:10.7554/eLife.88836)
Supplement: Figure 4—source data 4. — Also applies to plots presented in Supplementary file 1. [file elife-88836-fig4-data4.zip › Figure 4- source data 4/(BRAF_N2_BRAF-NT2-2-allH.mzXML) ExMS2_FinalTable.txt]

2.0000000e+00	1.9000000e+01	2.0000000e+00	0.0000000e+00	1.0084808e+03	6.0000000e+00	1.6000000e+01	3.3795333e+00	5.5891167e+00	1.0090407e+03	-3.3021110e-02	1.0000000e+00	NaN	NaN	NaN	NaN	NaN	3.6141802e-02	NaN	7.4370384e+08	7.8642843e+08	4.5635600e+08	1.8420838e+08	4.8849434e+07	6.8264526e+06	7.0388406e+05	NaN	NaN	NaN	NaN
2.0000000e+00	1.9000000e+01	3.0000000e+00	0.0000000e+00	6.7265627e+02	6.0000000e+00	1.6000000e+01	3.3627167e+00	5.8720000e+00	6.7303983e+02	-2.1662614e-03	1.0000000e+00	NaN	NaN	NaN	NaN	NaN	9.4964231e-03	NaN	5.0328212e+09	5.3177944e+09	2.9671358e+09	1.2480714e+09	4.0753603e+08	1.1287226e+08	2.2599652e+07	NaN	NaN	NaN	NaN
2.0000000e+00	1.9000000e+01	4.0000000e+00	0.0000000e+00	5.0474402e+02	6.0000000e+00	1.6000000e+01	3.3627167e+00	5.9043000e+00	5.0502840e+02	-1.5334364e-02	1.0000000e+00	NaN	NaN	NaN	NaN	NaN	1.3101564e-02	NaN	1.6361459e+09	1.7287427e+09	9.8139977e+08	3.9688887e+08	1.2726357e+08	2.8001985e+07	4.4964085e+06	NaN	NaN	NaN	NaN
2.0000000e+00	1.9000000e+01	5.0000000e+00	0.0000000e+00	4.0399667e+02	6.0000000e+00	1.6000000e+01	3.3627167e+00	4.5673667e+00	4.0422028e+02	-3.4840151e-02	1.0000000e+00	NaN	NaN	NaN	NaN	NaN	1.6544154e-02	NaN	3.1416242e+08	3.3042221e+08	1.8762779e+08	7.7230910e+07	2.2608151e+07	2.5046367e+06	2.0161309e+05	NaN	NaN	NaN	NaN
2.0000000e+00	3.2000000e+01	4.0000000e+00	0.0000000e+00	8.6217786e+02	8.0000000e+00	2.9000000e+01	NaN	NaN	NaN	NaN	-1.0000000e+00	NaN	NaN	NaN	NaN	NaN	NaN	NaN	NaN	NaN	NaN	NaN	NaN	NaN	NaN	NaN	NaN	NaN	NaN
2.0000000e+01	2.9000000e+01	1.0000000e+00	0.0000000e+00	1.1646048e+03	5.0000000e+00	8.0000000e+00	7.5704167e+00	7.8682333e+00	1.1652389e+03	-7.9796049e-02	1.0000000e+00	NaN	NaN	NaN	NaN	NaN	1.5785673e-01	NaN	8.3900876e+07	5.7718735e+07	1.5965336e+07	3.5333885e+06	0.0000000e+00	3.6315488e+05	NaN	NaN	NaN	NaN	NaN
2.0000000e+01	2.9000000e+01	2.0000000e+00	0.0000000e+00	5.8280602e+02	5.0000000e+00	8.0000000e+00	7.6174833e+00	7.9153500e+00	5.8315368e+02	-1.8656396e-02	1.0000000e+00	NaN	NaN	NaN	NaN	NaN	2.0625897e-02	NaN	6.4281264e+08	4.2794708e+08	1.5383927e+08	3.7844411e+07	7.1817355e+06	4.5270945e+05	NaN	NaN	NaN	NaN	NaN
2.0000000e+01	3.1000000e+01	2.0000000e+00	0.0000000e+00	6.6833821e+02	5.0000000e+00	1.0000000e+01	6.9088500e+00	7.2404167e+00	6.6872555e+02	-2.8154282e-02	5.0000000e-01	NaN	NaN	NaN	NaN	NaN	6.2279938e-02	NaN	2.2058120e+08	1.5805162e+08	6.6399835e+07	1.8344949e+07	3.3692371e+06	2.3627924e+05	NaN	NaN	NaN	NaN	NaN
2.0000000e+01	3.2000000e+01	1.0000000e+00	0.0000000e+00	1.4487532e+03	5.0000000e+00	1.1000000e+01	8.5918167e+00	8.8888833e+00	1.4495966e+03	-3.2757886e-02	1.0000000e+00	NaN	NaN	NaN	NaN	NaN	1.1174058e-01	NaN	3.8506539e+08	3.6414095e+08	1.4603052e+08	3.7598094e+07	4.7943324e+06	0.0000000e+00	NaN	NaN	NaN	NaN	NaN
2.0000000e+01	3.2000000e+01	2.0000000e+00	0.0000000e+00	7.2488024e+02	5.0000000e+00	1.1000000e+01	8.5762000e+00	8.9205333e+00	7.2531855e+02	4.3138324e-04	1.0000000e+00	NaN	NaN	NaN	NaN	NaN	6.0615451e-03	NaN	1.0232671e+10	8.1774722e+09	3.6750157e+09	1.1761012e+09	3.0519740e+08	7.5727921e+07	NaN	NaN	NaN	NaN	NaN
2.0000000e+01	3.4000000e+01	2.0000000e+00	0.0000000e+00	8.2492009e+02	5.0000000e+00	1.3000000e+01	8.0737833e+00	8.3725333e+00	8.2539586e+02	-3.4691964e-02	1.0000000e+00	NaN	NaN	NaN	NaN	NaN	3.4691711e-02	NaN	2.5619601e+08	2.3330465e+08	1.1311447e+08	3.7790060e+07	9.8955695e+06	1.0388257e+06	NaN	NaN	NaN	NaN	NaN
2.0000000e+01	4.4000000e+01	3.0000000e+00	0.0000000e+00	9.1347643e+02	7.0000000e+00	2.3000000e+01	8.8731167e+00	9.1252167e+00	9.1398740e+02	-1.0757113e-01	1.0000000e+00	NaN	NaN	NaN	NaN	NaN	7.3410437e-02	NaN	2.8806473e+07	4.4106957e+07	3.4315886e+07	1.8140277e+07	7.2409002e+06	1.4616496e+06	0.0000000e+00	2.5567023e+05	NaN	NaN	NaN
2.0000000e+01	4.7000000e+01	3.0000000e+00	0.0000000e+00	1.0268922e+03	7.0000000e+00	2.6000000e+01	1.0255600e+01	1.0761967e+01	1.0274867e+03	-6.8830703e-02	1.0000000e+00	NaN	NaN	NaN	NaN	NaN	5.2871329e-02	NaN	7.6080740e+07	1.3228081e+08	1.1683600e+08	7.0131704e+07	3.4072815e+07	1.2001925e+07	2.4452966e+06	3.1045329e+05	NaN	NaN	NaN
2.0000000e+01	4.7000000e+01	4.0000000e+00	0.0000000e+00	7.7042100e+02	7.0000000e+00	2.6000000e+01	1.0255600e+01	1.0761967e+01	7.7087396e+02	-4.0499677e-02	1.0000000e+00	NaN	NaN	NaN	NaN	NaN	3.1700625e-02	NaN	8.9322236e+07	1.4843512e+08	1.3671175e+08	8.4697439e+07	4.0747499e+07	1.3716280e+07	3.9085716e+06	6.8551020e+05	NaN	NaN	NaN
2.0000000e+01	4.7000000e+01	5.0000000e+00	0.0000000e+00	6.1653825e+02	7.0000000e+00	2.6000000e+01	1.0271500e+01	1.0667283e+01	6.1688380e+02	-1.2462413e-01	1.0000000e+00	NaN	NaN	NaN	NaN	NaN	6.8238210e-02	NaN	1.0366342e+07	1.8809144e+07	1.7523564e+07	1.0213845e+07	4.3292170e+06	7.9659817e+05	2.4032070e+05	0.0000000e+00	NaN	NaN	NaN
2.0000000e+01	5.5000000e+01	3.0000000e+00	0.0000000e+00	1.3333843e+03	9.0000000e+00	3.3000000e+01	9.5488500e+00	1.0144200e+01	1.3341982e+03	3.6368729e-02	1.0000000e+00	NaN	NaN	NaN	NaN	NaN	6.6043955e-02	NaN	2.0203290e+08	4.5510749e+08	5.3292915e+08	4.2238015e+08	2.6297409e+08	1.3922316e+08	6.3883473e+07	2.3979340e+07	3.9941792e+06	1.0359147e+06	NaN
2.0000000e+01	5.5000000e+01	4.0000000e+00	0.0000000e+00	1.0002901e+03	9.0000000e+00	3.3000000e+01	9.5488500e+00	1.0175883e+01	1.0008938e+03	9.6403691e-03	1.0000000e+00	NaN	NaN	NaN	NaN	NaN	1.5011277e-02	NaN	8.4187281e+08	1.8241935e+09	2.1333957e+09	1.7249867e+09	1.0186755e+09	5.3214375e+08	2.3176644e+08	8.6393033e+07	2.7065951e+07	8.0564828e+06	NaN
2.0000000e+01	5.5000000e+01	5.0000000e+00	0.0000000e+00	8.0043352e+02	9.0000000e+00	3.3000000e+01	9.5488500e+00	1.0112583e+01	8.0091663e+02	1.0243248e-02	1.0000000e+00	NaN	NaN	NaN	NaN	NaN	1.3184865e-02	NaN	5.3925933e+08	1.1906513e+09	1.3608968e+09	1.1126650e+09	6.7827830e+08	3.3057634e+08	1.4805451e+08	5.6969647e+07	1.6991829e+07	6.5373397e+06	NaN
2.0000000e+01	5.5000000e+01	6.0000000e+00	0.0000000e+00	6.6719581e+02	9.0000000e+00	3.3000000e+01	9.5488500e+00	1.0128367e+01	6.6759640e+02	-1.7659528e-03	1.0000000e+00	NaN	NaN	NaN	NaN	NaN	2.0973216e-02	NaN	2.3887443e+08	5.1729046e+08	5.9947091e+08	4.7717691e+08	3.0087493e+08	1.5150790e+08	6.1749514e+07	2.2793549e+07	5.6300393e+06	9.3000305e+05	NaN
2.0000000e+01	5.5000000e+01	7.0000000e+00	0.0000000e+00	5.7202602e+02	9.0000000e+00	3.3000000e+01	9.5488500e+00	1.0033867e+01	5.7235717e+02	-8.7240533e-02	1.0000000e+00	NaN	NaN	NaN	NaN	NaN	3.9287786e-02	NaN	3.1389173e+07	7.7044760e+07	9.4545108e+07	6.5666422e+07	4.0391353e+07	1.9594453e+07	6.7572751e+06	1.5568953e+06	1.4847689e+05	5.1961330e+05	NaN
2.3000000e+01	6.4000000e+01	3.0000000e+00	0.0000000e+00	1.5338079e+03	9.0000000e+00	3.8000000e+01	NaN	NaN	NaN	NaN	-1.0000000e+00	NaN	NaN	NaN	NaN	NaN	NaN	NaN	NaN	NaN	NaN	NaN	NaN	NaN	NaN	NaN	NaN	NaN	NaN
2.4000000e+01	5.0000000e+01	3.0000000e+00	0.0000000e+00	9.6617319e+02	7.0000000e+00	2.5000000e+01	8.6698500e+00	8.8416667e+00	9.6681070e+02	2.1215178e-01	4.0000000e-01	NaN	NaN	NaN	NaN	NaN	4.9825663e-02	NaN	4.9659765e+07	1.4732328e+08	1.3924890e+08	7.8709052e+07	3.8587695e+07	1.2248910e+07	2.3680591e+06	1.1191014e+05	NaN	NaN	NaN
3.0000000e+01	5.5000000e+01	3.0000000e+00	0.0000000e+00	9.5152204e+02	7.0000000e+00	2.3000000e+01	8.1525167e+00	8.3883000e+00	9.5217855e+02	2.8106317e-01	1.0000000e+00	NaN	NaN	NaN	NaN	NaN	9.6280433e-02	NaN	6.4296043e+07	1.0159364e+08	8.3552935e+07	5.6840909e+07	3.5993989e+07	1.9409640e+07	6.6391552e+06	5.7164178e+05	NaN	NaN	NaN
3.0000000e+01	7.3000000e+01	4.0000000e+00	0.0000000e+00	1.1926274e+03	9.0000000e+00	3.9000000e+01	1.0002467e+01	1.0841017e+01	1.1933588e+03	7.7962817e-02	1.0000000e+00	NaN	NaN	NaN	NaN	NaN	8.7210748e-02	NaN	3.1200681e+07	1.0512064e+08	1.3952879e+08	1.3016341e+08	9.5851782e+07	5.1777740e+07	3.0844424e+07	7.9175537e+06	1.3366068e+07	2.8922688e+05	NaN
3.2000000e+01	5.5000000e+01	3.0000000e+00	0.0000000e+00	8.9450057e+02	7.0000000e+00	2.1000000e+01	6.8302667e+00	7.1142500e+00	8.9501934e+02	-4.3681674e-02	1.0000000e+00	NaN	NaN	NaN	NaN	NaN	4.9846508e-02	NaN	6.1455926e+07	8.8677858e+07	7.1490646e+07	3.8495245e+07	1.4966221e+07	4.6920602e+06	7.1522544e+05	5.5210157e+04	NaN	NaN	NaN
3.2000000e+01	5.5000000e+01	4.0000000e+00	0.0000000e+00	6.7112725e+02	7.0000000e+00	2.1000000e+01	6.9402167e+00	7.0032000e+00	6.7152931e+02	8.2622786e-03	1.0000000e+00	NaN	NaN	NaN	NaN	NaN	3.2805394e-02	NaN	1.3778352e+07	1.4422064e+07	1.8170864e+07	9.0933962e+06	4.1627087e+06	9.1246464e+03	1.9290800e+05	0.0000000e+00	NaN	NaN	NaN
3.2000000e+01	7.3000000e+01	5.0000000e+00	0.0000000e+00	9.2009051e+02	9.0000000e+00	3.7000000e+01	9.3288833e+00	9.5174333e+00	9.2064203e+02	-2.0734067e-03	1.0000000e+00	NaN	NaN	NaN	NaN	NaN	6.3021173e-02	NaN	5.6657452e+06	1.4359355e+07	2.1705706e+07	1.9007461e+07	1.4348159e+07	7.0617474e+06	2.5644911e+06	1.9380334e+06	2.6869965e+05	4.4487914e+04	NaN
3.3000000e+01	4.4000000e+01	2.0000000e+00	0.0000000e+00	6.5484332e+02	5.0000000e+00	1.0000000e+01	3.5864667e+00	3.8402500e+00	6.5519187e+02	-6.6108669e-02	1.0000000e+00	NaN	NaN	NaN	NaN	NaN	6.5086972e-02	NaN	4.4955271e+07	3.0382463e+07	1.1972190e+07	2.6016922e+06	1.0149896e+05	0.0000000e+00	NaN	NaN	NaN	NaN	NaN
3.3000000e+01	4.7000000e+01	2.0000000e+00	0.0000000e+00	8.2496704e+02	5.0000000e+00	1.3000000e+01	5.9096667e+00	6.2135667e+00	8.2545246e+02	-4.5176282e-03	1.0000000e+00	NaN	NaN	NaN	NaN	NaN	3.4911360e-02	NaN	1.5196461e+08	1.3782749e+08	6.8460553e+07	2.4132377e+07	6.1422209e+06	1.0435337e+06	NaN	NaN	NaN	NaN	NaN
3.3000000e+01	4.7000000e+01	3.0000000e+00	0.0000000e+00	5.5031378e+02	5.0000000e+00	1.3000000e+01	5.9096667e+00	6.2135667e+00	5.5063413e+02	-1.4328680e-02	1.0000000e+00	NaN	NaN	NaN	NaN	NaN	1.5468063e-02	NaN	2.2086342e+08	1.9959278e+08	9.8632378e+07	3.3433170e+07	8.5193170e+06	1.5139872e+06	NaN	NaN	NaN	NaN	NaN
3.3000000e+01	5.5000000e+01	3.0000000e+00	0.0000000e+00	8.5680589e+02	7.0000000e+00	2.0000000e+01	6.1338000e+00	6.5273500e+00	8.5731617e+02	4.4087503e-03	1.0000000e+00	NaN	NaN	NaN	NaN	NaN	3.4324429e-01	NaN	2.7982191e+09	3.9555553e+09	2.9560130e+09	1.5169624e+09	6.2023622e+08	2.1160235e+08	7.0596334e+07	2.2663697e+07	NaN	NaN	NaN
3.3000000e+01	5.5000000e+01	4.0000000e+00	0.0000000e+00	6.4285623e+02	7.0000000e+00	2.0000000e+01	6.1498333e+00	6.5273500e+00	6.4323807e+02	9.1798644e-04	1.0000000e+00	NaN	NaN	NaN	NaN	NaN	8.0828864e-03	NaN	1.7565347e+09	2.4401464e+09	1.7871787e+09	9.4999196e+08	3.9598797e+08	1.3342517e+08	3.8268965e+07	1.3430899e+07	NaN	NaN	NaN
3.3000000e+01	5.5000000e+01	5.0000000e+00	0.0000000e+00	5.1448644e+02	7.0000000e+00	2.0000000e+01	6.1498333e+00	6.5273500e+00	5.1479008e+02	-8.2325769e-03	1.0000000e+00	NaN	NaN	NaN	NaN	NaN	1.1933473e-02	NaN	4.1802650e+08	5.9620640e+08	4.4535264e+08	2.2572419e+08	9.5608024e+07	2.9251847e+07	8.5763702e+06	1.3972751e+06	NaN	NaN	NaN
3.3000000e+01	5.5000000e+01	6.0000000e+00	0.0000000e+00	4.2890658e+02	7.0000000e+00	2.0000000e+01	6.1817833e+00	6.4169667e+00	4.2914615e+02	-8.9045262e-02	1.0000000e+00	NaN	NaN	NaN	NaN	NaN	3.8419629e-02	NaN	2.3170836e+07	3.0823604e+07	2.5238061e+07	1.2722560e+07	3.3097275e+06	1.0029004e+06	4.1198869e+04	0.0000000e+00	NaN	NaN	NaN
3.3000000e+01	7.3000000e+01	3.0000000e+00	0.0000000e+00	1.4951180e+03	9.0000000e+00	3.6000000e+01	8.8573833e+00	9.4232167e+00	1.4960150e+03	4.4329683e-03	1.0000000e+00	NaN	NaN	NaN	NaN	NaN	2.5691035e-02	NaN	2.2997068e+08	6.3018873e+08	8.3292786e+08	7.1652421e+08	4.9665976e+08	2.6864558e+08	1.2293841e+08	4.9821797e+07	1.7568061e+07	3.6140891e+06	NaN
3.3000000e+01	7.3000000e+01	4.0000000e+00	0.0000000e+00	1.1215903e+03	9.0000000e+00	3.6000000e+01	8.8416667e+00	9.4232167e+00	1.1222639e+03	7.6917548e-03	1.0000000e+00	NaN	NaN	NaN	NaN	NaN	7.7621968e-03	NaN	1.5181205e+09	3.7508835e+09	4.8362230e+09	4.1959648e+09	2.8469040e+09	1.5599538e+09	7.5670815e+08	3.2777816e+08	1.3869316e+08	5.9370017e+07	NaN
3.3000000e+01	7.3000000e+01	5.0000000e+00	0.0000000e+00	8.9747370e+02	9.0000000e+00	3.6000000e+01	8.8416667e+00	9.4860333e+00	8.9801489e+02	1.9379507e-02	1.0000000e+00	NaN	NaN	NaN	NaN	NaN	1.2368071e-02	NaN	6.5593063e+08	1.5584035e+09	2.0554187e+09	1.8301800e+09	1.2051479e+09	6.9112260e+08	3.2942073e+08	1.4004591e+08	5.6396122e+07	2.1905372e+07	NaN
3.3000000e+01	7.3000000e+01	6.0000000e+00	0.0000000e+00	7.4806263e+02	9.0000000e+00	3.6000000e+01	8.8573833e+00	9.3760500e+00	7.4850862e+02	-1.0677230e-02	1.0000000e+00	NaN	NaN	NaN	NaN	NaN	2.4577884e-02	NaN	1.0706536e+08	2.7086482e+08	3.4719973e+08	3.1242762e+08	2.1325936e+08	1.0836763e+08	5.4684192e+07	2.1458519e+07	6.8318809e+06	2.4644762e+06	NaN
3.3000000e+01	7.3000000e+01	7.0000000e+00	0.0000000e+00	6.4134044e+02	9.0000000e+00	3.6000000e+01	NaN	NaN	NaN	NaN	-1.0000000e+00	NaN	NaN	NaN	NaN	NaN	NaN	NaN	NaN	NaN	NaN	NaN	NaN	NaN	NaN	NaN	NaN	NaN	NaN
3.5000000e+01	5.5000000e+01	3.0000000e+00	0.0000000e+00	7.9011265e+02	6.0000000e+00	1.8000000e+01	5.7491000e+00	6.0539667e+00	7.9058566e+02	9.2981665e-03	1.0000000e+00	NaN	NaN	NaN	NaN	NaN	2.8424655e-02	NaN	8.2135073e+07	1.3106424e+08	7.6471757e+07	3.7778363e+07	1.8576032e+07	4.0378453e+06	6.9888717e+05	NaN	NaN	NaN	NaN
3.5000000e+01	7.3000000e+01	4.0000000e+00	0.0000000e+00	1.0715704e+03	9.0000000e+00	3.4000000e+01	9.1252167e+00	9.3131667e+00	1.0721276e+03	-3.4716982e-01	1.0000000e+00	NaN	NaN	NaN	NaN	NaN	6.5219129e-02	NaN	8.3966272e+06	2.1530170e+07	2.5530934e+07	2.2244296e+07	5.3334682e+06	7.4237919e+06	0.0000000e+00	3.8618464e+05	7.9448065e+04	1.2497024e+05	NaN
3.5000000e+01	7.3000000e+01	5.0000000e+00	0.0000000e+00	8.5745776e+02	9.0000000e+00	3.4000000e+01	8.8103333e+00	9.0781833e+00	8.5796659e+02	-3.1722682e-02	1.0000000e+00	NaN	NaN	NaN	NaN	NaN	7.1127307e-02	NaN	9.1987438e+06	2.5360088e+07	3.0446177e+07	2.5255927e+07	1.6554238e+07	1.0415702e+07	3.8067903e+06	2.8906383e+05	3.1040948e+05	1.1685180e+05	NaN
4.5000000e+01	5.5000000e+01	2.0000000e+00	0.0000000e+00	6.3987443e+02	5.0000000e+00	8.0000000e+00	5.1543667e+00	5.5082000e+00	6.4021675e+02	-7.7602076e-02	1.0000000e+00	NaN	NaN	NaN	NaN	NaN	5.0907330e-02	NaN	4.1230193e+07	2.7601231e+07	1.0526196e+07	2.1292137e+06	5.1646886e+04	9.0461851e+04	NaN	NaN	NaN	NaN	NaN
4.8000000e+01	5.5000000e+01	1.0000000e+00	0.0000000e+00	9.3849415e+02	4.0000000e+00	5.0000000e+00	6.4483500e+00	6.7511500e+00	9.3869041e+02	-3.4936777e-01	4.0000000e-01	NaN	NaN	NaN	NaN	NaN	9.0144298e-02	NaN	4.2107965e+07	9.0156907e+06	5.3882515e+05	4.2424197e+03	0.0000000e+00	NaN	NaN	NaN	NaN	NaN	NaN
4.8000000e+01	5.5000000e+01	3.0000000e+00	0.0000000e+00	3.1350290e+02	4.0000000e+00	5.0000000e+00	3.9670333e+00	4.0933667e+00	3.1364593e+02	-1.1654725e-01	1.0000000e+00	NaN	NaN	NaN	NaN	NaN	5.1503481e-02	NaN	8.7613303e+06	4.0316487e+06	9.1530270e+05	0.0000000e+00	0.0000000e+00	NaN	NaN	NaN	NaN	NaN	NaN
4.8000000e+01	7.3000000e+01	3.0000000e+00	0.0000000e+00	9.5181500e+02	7.0000000e+00	2.1000000e+01	9.2504000e+00	9.6741167e+00	9.5237382e+02	-3.1075166e-02	1.0000000e+00	NaN	NaN	NaN	NaN	NaN	3.7181137e-02	NaN	2.1266435e+08	3.2602330e+08	2.7540901e+08	1.5263657e+08	7.0965850e+07	2.5259121e+07	6.3160237e+06	7.0032645e+05	NaN	NaN	NaN
5.5000000e+01	9.2000000e+01	4.0000000e+00	0.0000000e+00	1.0307667e+03	9.0000000e+00	3.4000000e+01	NaN	NaN	NaN	NaN	-1.0000000e+00	NaN	NaN	NaN	NaN	NaN	NaN	NaN	NaN	NaN	NaN	NaN	NaN	NaN	NaN	NaN	NaN	NaN	NaN
5.6000000e+01	7.3000000e+01	2.0000000e+00	0.0000000e+00	9.6748070e+02	6.0000000e+00	1.4000000e+01	9.6272333e+00	1.0049583e+01	9.6806252e+02	2.0797242e-03	1.0000000e+00	NaN	NaN	NaN	NaN	NaN	7.6426818e-03	NaN	8.2115046e+09	8.6899508e+09	5.0007623e+09	2.0394761e+09	6.7054260e+08	2.0034748e+08	5.7943774e+07	NaN	NaN	NaN	NaN
5.6000000e+01	7.3000000e+01	3.0000000e+00	0.0000000e+00	6.4532289e+02	6.0000000e+00	1.4000000e+01	9.6585000e+00	9.9710667e+00	6.4567079e+02	-1.1786803e-01	1.0000000e+00	NaN	NaN	NaN	NaN	NaN	8.7135355e-02	NaN	7.3737027e+07	7.5191038e+07	4.0835343e+07	1.3837500e+07	3.4890467e+06	4.3769077e+05	2.7057109e+05	NaN	NaN	NaN	NaN
7.4000000e+01	8.1000000e+01	2.0000000e+00	0.0000000e+00	4.7321991e+02	4.0000000e+00	6.0000000e+00	5.3640833e+00	5.7332167e+00	4.7349161e+02	-2.3189877e-02	1.0000000e+00	NaN	NaN	NaN	NaN	NaN	4.0194367e-14	NaN	4.9621334e+08	2.6051298e+08	7.2838317e+07	1.4816813e+07	1.9182973e+06	NaN	NaN	NaN	NaN	NaN	NaN
7.4000000e+01	8.1000000e+01	3.0000000e+00	0.0000000e+00	3.1581570e+02	4.0000000e+00	6.0000000e+00	5.3800167e+00	5.7015833e+00	3.1596730e+02	-1.1179813e-01	1.0000000e+00	NaN	NaN	NaN	NaN	NaN	5.4403505e-02	NaN	1.7008523e+07	8.4553562e+06	1.7396311e+06	7.2329073e+04	5.9611559e+04	NaN	NaN	NaN	NaN	NaN	NaN
7.4000000e+01	8.2000000e+01	1.0000000e+00	0.0000000e+00	1.1084959e+03	5.0000000e+00	7.0000000e+00	6.8145333e+00	7.1300833e+00	1.1091429e+03	-3.3085553e-02	1.0000000e+00	NaN	NaN	NaN	NaN	NaN	4.5652442e-02	NaN	4.0516902e+08	2.4805687e+08	8.7319770e+07	1.9469546e+07	2.5870651e+06	6.6556169e+04	NaN	NaN	NaN	NaN	NaN
7.4000000e+01	8.2000000e+01	2.0000000e+00	0.0000000e+00	5.5475158e+02	5.0000000e+00	7.0000000e+00	6.7987833e+00	7.1459000e+00	5.5508745e+02	-8.3392665e-03	1.0000000e+00	NaN	NaN	NaN	NaN	NaN	7.7459151e-03	NaN	3.9942700e+09	2.4439582e+09	9.0108177e+08	2.1567337e+08	4.2004764e+07	5.7450015e+06	NaN	NaN	NaN	NaN	NaN
7.4000000e+01	8.2000000e+01	3.0000000e+00	0.0000000e+00	3.7017014e+02	5.0000000e+00	7.0000000e+00	6.7987833e+00	7.1300833e+00	3.7038604e+02	-3.2390282e-02	1.0000000e+00	NaN	NaN	NaN	NaN	NaN	1.4590982e-02	NaN	4.5330280e+08	2.8811022e+08	9.4506432e+07	2.1396837e+07	3.4646149e+06	1.0896700e+05	NaN	NaN	NaN	NaN	NaN
7.4000000e+01	8.7000000e+01	1.0000000e+00	0.0000000e+00	1.5647291e+03	5.0000000e+00	1.2000000e+01	7.5234000e+00	7.8525500e+00	1.5655883e+03	-7.8979598e-02	1.0000000e+00	NaN	NaN	NaN	NaN	NaN	1.3364203e-01	NaN	9.6225999e+07	1.0251923e+08	4.0729397e+07	8.4890243e+06	6.2410557e+05	2.2299517e+05	NaN	NaN	NaN	NaN	NaN
7.4000000e+01	8.7000000e+01	2.0000000e+00	0.0000000e+00	7.8286820e+02	5.0000000e+00	1.2000000e+01	7.4921000e+00	7.9153500e+00	7.8334749e+02	2.0419316e-02	1.0000000e+00	NaN	NaN	NaN	NaN	NaN	8.0112088e-03	NaN	6.0220751e+09	5.4006303e+09	2.6166170e+09	8.5142467e+08	2.4625796e+08	7.1140771e+07	NaN	NaN	NaN	NaN	NaN
7.4000000e+01	8.7000000e+01	3.0000000e+00	0.0000000e+00	5.2224789e+02	5.0000000e+00	1.2000000e+01	7.5077333e+00	7.8682333e+00	5.2255909e+02	-4.5587303e-03	1.0000000e+00	NaN	NaN	NaN	NaN	NaN	7.2799954e-03	NaN	2.6521540e+09	2.2969563e+09	1.0715057e+09	3.6404986e+08	1.0046192e+08	2.4593475e+07	NaN	NaN	NaN	NaN	NaN
7.4000000e+01	8.8000000e+01	2.0000000e+00	0.0000000e+00	8.3941023e+02	5.0000000e+00	1.3000000e+01	8.6074333e+00	8.9838500e+00	8.3991884e+02	6.3060210e-03	1.0000000e+00	NaN	NaN	NaN	NaN	NaN	1.2908963e-02	NaN	2.2825716e+09	2.5124520e+09	1.1946742e+09	3.7453592e+08	1.0478084e+08	2.8498004e+07	NaN	NaN	NaN	NaN	NaN
7.4000000e+01	8.8000000e+01	3.0000000e+00	0.0000000e+00	5.5994258e+02	5.0000000e+00	1.3000000e+01	8.5762000e+00	8.9680333e+00	5.6028129e+02	5.2289972e-03	1.0000000e+00	NaN	NaN	NaN	NaN	NaN	1.1519938e-02	NaN	1.2371842e+09	1.1887710e+09	6.0888572e+08	2.1446564e+08	6.2094257e+07	1.3828230e+07	NaN	NaN	NaN	NaN	NaN
7.4000000e+01	8.9000000e+01	2.0000000e+00	0.0000000e+00	8.7492878e+02	6.0000000e+00	1.4000000e+01	8.5449667e+00	8.6074333e+00	8.7541906e+02	-7.5722386e-02	1.0000000e+00	NaN	NaN	NaN	NaN	NaN	2.8764329e-01	NaN	3.2077700e+06	2.8766554e+06	7.1412334e+05	8.5998038e+04	0.0000000e+00	2.8918639e+05	1.9913008e+05	NaN	NaN	NaN	NaN
7.4000000e+01	8.9000000e+01	3.0000000e+00	0.0000000e+00	5.8362161e+02	6.0000000e+00	1.4000000e+01	8.2782000e+00	8.5605833e+00	5.8394535e+02	-8.5068301e-02	1.0000000e+00	NaN	NaN	NaN	NaN	NaN	5.8328423e-02	NaN	8.0371980e+07	7.8768948e+07	3.9562277e+07	1.2585496e+07	2.3042346e+06	3.5070500e+05	9.2188272e+04	NaN	NaN	NaN	NaN
8.2000000e+01	8.7000000e+01	1.0000000e+00	0.0000000e+00	6.3831441e+02	4.0000000e+00	4.0000000e+00	4.2665667e+00	4.6149167e+00	6.3864221e+02	-4.4686866e-02	1.0000000e+00	NaN	NaN	NaN	NaN	NaN	1.0470456e-01	NaN	1.5394686e+08	4.8487654e+07	9.6529826e+06	5.2977095e+05	2.1449167e+04	NaN	NaN	NaN	NaN	NaN	NaN
8.3000000e+01	8.8000000e+01	1.0000000e+00	0.0000000e+00	5.8833514e+02	3.0000000e+00	4.0000000e+00	5.1220500e+00	5.5567000e+00	5.8864758e+02	-1.9797611e-02	5.0000000e-01	NaN	NaN	NaN	NaN	NaN	1.7176960e-02	NaN	6.4496122e+08	1.9079271e+08	3.6089906e+07	3.1649448e+06	NaN	NaN	NaN	NaN	NaN	NaN	NaN
8.8000000e+01	9.6000000e+01	1.0000000e+00	0.0000000e+00	9.5752511e+02	4.0000000e+00	6.0000000e+00	4.1250500e+00	4.4557833e+00	9.5805037e+02	-3.1592247e-02	1.0000000e+00	NaN	NaN	NaN	NaN	NaN	1.7194472e-01	NaN	4.6188215e+08	2.2413326e+08	6.8309761e+07	1.2703281e+07	7.6405321e+05	NaN	NaN	NaN	NaN	NaN	NaN
8.8000000e+01	9.6000000e+01	2.0000000e+00	0.0000000e+00	4.7926619e+02	4.0000000e+00	6.0000000e+00	4.1092333e+00	4.4716167e+00	4.7954657e+02	3.9080763e-03	1.0000000e+00	NaN	NaN	NaN	NaN	NaN	9.2406636e-03	NaN	2.3495958e+09	1.2319934e+09	3.7189389e+08	8.0107562e+07	1.1056852e+07	NaN	NaN	NaN	NaN	NaN	NaN
8.8000000e+01	1.0100000e+02	2.0000000e+00	0.0000000e+00	7.9493267e+02	5.0000000e+00	1.1000000e+01	7.5234000e+00	7.8996167e+00	7.9539860e+02	-1.4575434e-02	1.0000000e+00	NaN	NaN	NaN	NaN	NaN	4.0380627e-02	NaN	5.1966843e+08	4.5081217e+08	2.2538334e+08	7.0281116e+07	1.7102457e+07	2.6917270e+06	NaN	NaN	NaN	NaN	NaN
8.8000000e+01	1.0100000e+02	3.0000000e+00	0.0000000e+00	5.3029087e+02	5.0000000e+00	1.1000000e+01	7.5234000e+00	7.8996167e+00	5.3059359e+02	-3.8297917e-02	1.0000000e+00	NaN	NaN	NaN	NaN	NaN	2.8532417e-02	NaN	3.0382301e+08	2.5172224e+08	1.2086382e+08	4.1662796e+07	8.9198487e+06	9.4652235e+05	NaN	NaN	NaN	NaN	NaN
8.8000000e+01	1.0500000e+02	2.0000000e+00	0.0000000e+00	1.0490488e+03	6.0000000e+00	1.4000000e+01	9.4075167e+00	9.7521000e+00	1.0496645e+03	-5.4254557e-02	1.0000000e+00	NaN	NaN	NaN	NaN	NaN	5.4771377e-02	NaN	2.1269283e+08	2.5036413e+08	1.5623436e+08	7.0001485e+07	2.0198805e+07	4.4503791e+06	6.9434076e+04	NaN	NaN	NaN	NaN
8.8000000e+01	1.0500000e+02	3.0000000e+00	0.0000000e+00	6.9970160e+02	6.0000000e+00	1.4000000e+01	9.3917833e+00	9.7365000e+00	7.0012486e+02	-1.5946149e-02	1.0000000e+00	NaN	NaN	NaN	NaN	NaN	3.2493790e-02	NaN	3.0729303e+08	3.6951383e+08	2.3360666e+08	1.0514362e+08	3.5140643e+07	8.5461387e+06	1.0510202e+06	NaN	NaN	NaN	NaN
8.8000000e+01	1.0600000e+02	2.0000000e+00	0.0000000e+00	1.1420884e+03	6.0000000e+00	1.5000000e+01	1.1125983e+01	1.1569533e+01	1.1427813e+03	-3.0996433e-02	1.0000000e+00	NaN	NaN	NaN	NaN	NaN	3.1021749e-02	NaN	2.7466925e+08	3.6485989e+08	2.4333970e+08	1.1860004e+08	4.4190103e+07	1.4239749e+07	1.8190094e+06	NaN	NaN	NaN	NaN
8.8000000e+01	1.0600000e+02	3.0000000e+00	0.0000000e+00	7.6172803e+02	6.0000000e+00	1.5000000e+01	1.1141800e+01	1.1569533e+01	7.6218088e+02	-5.8170085e-02	1.0000000e+00	NaN	NaN	NaN	NaN	NaN	1.4553906e-02	NaN	5.0835312e+08	6.8258052e+08	4.6468997e+08	2.2620886e+08	8.5080014e+07	0.0000000e+00	6.9199303e+06	NaN	NaN	NaN	NaN
8.8000000e+01	1.0700000e+02	2.0000000e+00	0.0000000e+00	1.1996019e+03	7.0000000e+00	1.6000000e+01	1.0698750e+01	1.1094367e+01	1.2003716e+03	5.7777571e-02	1.0000000e+00	NaN	NaN	NaN	NaN	NaN	7.3566353e-02	NaN	1.0566604e+09	1.4858296e+09	1.0901922e+09	5.5327008e+08	2.3767996e+08	8.6425635e+07	3.3846160e+07	1.0915986e+07	NaN	NaN	NaN
8.8000000e+01	1.0700000e+02	3.0000000e+00	0.0000000e+00	8.0007035e+02	7.0000000e+00	1.6000000e+01	1.0698750e+01	1.1110183e+01	8.0057151e+02	2.1789965e-02	1.0000000e+00	NaN	NaN	NaN	NaN	NaN	1.0912916e-02	NaN	2.3741379e+09	3.3030053e+09	2.4028482e+09	1.2350948e+09	4.8058641e+08	1.6565315e+08	5.5039236e+07	2.0704165e+07	NaN	NaN	NaN
8.8000000e+01	1.0800000e+02	2.0000000e+00	0.0000000e+00	1.2351204e+03	7.0000000e+00	1.7000000e+01	1.0746133e+01	1.1125983e+01	1.2358791e+03	-5.0491016e-03	1.0000000e+00	NaN	NaN	NaN	NaN	NaN	2.9074043e-02	NaN	4.2045871e+08	6.0169127e+08	4.2708704e+08	2.2935970e+08	9.2630964e+07	3.2752024e+07	8.9657396e+06	1.7345411e+06	NaN	NaN	NaN
8.8000000e+01	1.0800000e+02	3.0000000e+00	0.0000000e+00	8.2374938e+02	7.0000000e+00	1.7000000e+01	1.0935767e+01	1.1157567e+01	8.2426091e+02	1.2206821e-02	1.0000000e+00	NaN	NaN	NaN	NaN	NaN	1.0674181e-02	NaN	5.5329130e+08	8.0627187e+08	5.7695964e+08	3.1540415e+08	1.2321929e+08	4.3666921e+07	1.3304856e+07	4.0633785e+06	NaN	NaN	NaN
8.8000000e+01	1.1100000e+02	3.0000000e+00	0.0000000e+00	9.6316033e+02	7.0000000e+00	2.0000000e+01	1.0904150e+01	1.1094367e+01	9.6372931e+02	-7.2194691e-02	1.0000000e+00	NaN	NaN	NaN	NaN	NaN	6.7976215e-02	NaN	6.3747628e+06	1.1789636e+07	9.6895368e+06	5.7169563e+06	2.6841587e+06	3.2767468e+05	3.0484720e+05	4.3196414e+04	NaN	NaN	NaN
8.8000000e+01	1.1400000e+02	4.0000000e+00	0.0000000e+00	7.9741191e+02	8.0000000e+00	2.3000000e+01	1.0287500e+01	1.0730317e+01	7.9790023e+02	3.1301644e-03	6.0000000e-01	NaN	NaN	NaN	NaN	NaN	1.5998408e-02	NaN	3.8789977e+08	6.9622188e+08	6.4914915e+08	4.0763061e+08	2.0889328e+08	8.7772329e+07	3.5551211e+07	1.3258870e+07	6.9481554e+06	NaN	NaN
8.8000000e+01	1.1500000e+02	3.0000000e+00	0.0000000e+00	1.1005748e+03	8.0000000e+00	2.4000000e+01	1.0493967e+01	1.0935767e+01	1.1012644e+03	4.5023558e-02	1.0000000e+00	NaN	NaN	NaN	NaN	NaN	9.8505105e-03	NaN	9.8786776e+08	1.8866645e+09	1.9432265e+09	1.2341191e+09	6.7258956e+08	2.9382170e+08	1.1744614e+08	4.8523788e+07	2.2349847e+07	NaN	NaN
8.8000000e+01	1.1500000e+02	4.0000000e+00	0.0000000e+00	8.2568292e+02	8.0000000e+00	2.4000000e+01	1.0493967e+01	1.0935767e+01	8.2619691e+02	3.2177894e-02	1.0000000e+00	NaN	NaN	NaN	NaN	NaN	8.7091474e-03	NaN	9.8577512e+08	1.8690533e+09	1.8296737e+09	1.2439115e+09	6.3648555e+08	2.8860933e+08	1.0962624e+08	4.5415279e+07	2.2724890e+07	NaN	NaN
8.8000000e+01	1.1500000e+02	5.0000000e+00	0.0000000e+00	6.6074779e+02	8.0000000e+00	2.4000000e+01	1.0509783e+01	1.0841017e+01	6.6114747e+02	-2.5409515e-02	1.0000000e+00	NaN	NaN	NaN	NaN	NaN	2.4572341e-02	NaN	5.3328844e+07	9.6244280e+07	1.0228127e+08	6.7551791e+07	3.1755870e+07	1.3535673e+07	4.9831680e+06	1.0597750e+06	4.7871461e+05	NaN	NaN
8.9000000e+01	9.6000000e+01	1.0000000e+00	0.0000000e+00	8.4444105e+02	4.0000000e+00	5.0000000e+00	3.5077333e+00	3.7763833e+00	8.4486286e+02	-6.1870812e-02	1.0000000e+00	NaN	NaN	NaN	NaN	NaN	1.2668769e-01	NaN	1.2121112e+08	4.9129769e+07	1.1812925e+07	1.2775683e+06	1.4614423e+05	NaN	NaN	NaN	NaN	NaN	NaN
8.9000000e+01	1.0100000e+02	2.0000000e+00	0.0000000e+00	7.3839064e+02	5.0000000e+00	1.0000000e+01	6.9245333e+00	7.2877833e+00	7.3880718e+02	-4.0373544e-02	1.0000000e+00	NaN	NaN	NaN	NaN	NaN	6.8129230e-02	NaN	1.7936524e+08	1.4665942e+08	6.1034823e+07	1.8739516e+07	3.5589681e+06	1.6721177e+05	NaN	NaN	NaN	NaN	NaN
8.9000000e+01	1.0100000e+02	3.0000000e+00	0.0000000e+00	4.9259618e+02	5.0000000e+00	1.0000000e+01	6.9716333e+00	7.3036167e+00	4.9285538e+02	-9.5852873e-02	1.0000000e+00	NaN	NaN	NaN	NaN	NaN	4.0916382e-02	NaN	6.4296965e+07	5.1073658e+07	1.9979623e+07	5.4308915e+06	5.1000008e+05	3.1685178e+04	NaN	NaN	NaN	NaN	NaN
8.9000000e+01	1.0500000e+02	2.0000000e+00	0.0000000e+00	9.9250673e+02	6.0000000e+00	1.3000000e+01	9.0153333e+00	9.3603167e+00	9.9304546e+02	-1.3499020e-01	1.0000000e+00	NaN	NaN	NaN	NaN	NaN	9.9796808e-02	NaN	9.0175777e+07	1.0941238e+08	5.9909245e+07	2.0977587e+07	2.7252965e+06	1.8978876e+05	6.1688352e+04	NaN	NaN	NaN	NaN
8.9000000e+01	1.0500000e+02	3.0000000e+00	0.0000000e+00	6.6200691e+02	6.0000000e+00	1.3000000e+01	9.0467833e+00	9.3603167e+00	6.6238362e+02	-8.2341756e-02	1.0000000e+00	NaN	NaN	NaN	NaN	NaN	4.1588581e-02	NaN	9.3468899e+07	9.7221744e+07	6.0497065e+07	2.3678557e+07	5.9881555e+06	7.4191896e+05	5.0758140e+04	NaN	NaN	NaN	NaN
8.9000000e+01	1.0600000e+02	2.0000000e+00	0.0000000e+00	1.0855464e+03	6.0000000e+00	1.4000000e+01	1.0872583e+01	1.1252083e+01	1.0861956e+03	-4.5443763e-02	1.0000000e+00	NaN	NaN	NaN	NaN	NaN	6.3614537e-02	NaN	1.2428004e+08	1.5316718e+08	1.0016414e+08	4.4321884e+07	1.6159942e+07	3.4544497e+06	6.3997966e+05	NaN	NaN	NaN	NaN
8.9000000e+01	1.0600000e+02	3.0000000e+00	0.0000000e+00	7.2403335e+02	6.0000000e+00	1.4000000e+01	1.0872583e+01	1.1267833e+01	7.2447650e+02	-1.4447229e-02	1.0000000e+00	NaN	NaN	NaN	NaN	NaN	2.7176544e-02	NaN	1.8178501e+08	2.1659646e+08	1.4671100e+08	6.9450404e+07	2.4309943e+07	6.8536371e+06	1.2062607e+06	NaN	NaN	NaN	NaN
8.9000000e+01	1.0700000e+02	2.0000000e+00	0.0000000e+00	1.1430599e+03	6.0000000e+00	1.5000000e+01	1.0414933e+01	1.0809383e+01	1.1437534e+03	-1.5600866e-02	1.0000000e+00	NaN	NaN	NaN	NaN	NaN	2.9058862e-02	NaN	4.8682342e+08	6.4166349e+08	4.2386491e+08	2.1067235e+08	7.7559844e+07	2.3115035e+07	6.3200457e+06	NaN	NaN	NaN	NaN
8.9000000e+01	1.0700000e+02	3.0000000e+00	0.0000000e+00	7.6237566e+02	6.0000000e+00	1.5000000e+01	1.0414933e+01	1.0793567e+01	7.6284198e+02	-3.8018301e-03	1.0000000e+00	NaN	NaN	NaN	NaN	NaN	1.1127898e-02	NaN	8.8195710e+08	1.1376850e+09	7.8014187e+08	3.6580439e+08	1.4487898e+08	4.8250135e+07	1.4428553e+07	NaN	NaN	NaN	NaN
8.9000000e+01	1.0800000e+02	2.0000000e+00	0.0000000e+00	1.1785784e+03	7.0000000e+00	1.6000000e+01	1.0509783e+01	1.0841017e+01	1.1792846e+03	-3.6355726e-02	1.0000000e+00	NaN	NaN	NaN	NaN	NaN	6.4806960e-02	NaN	1.8457175e+08	2.4479049e+08	1.6708238e+08	8.4737057e+07	3.2082468e+07	9.8991056e+06	1.2247570e+06	2.2630406e+05	NaN	NaN	NaN
8.9000000e+01	1.0800000e+02	3.0000000e+00	0.0000000e+00	7.8605470e+02	7.0000000e+00	1.6000000e+01	1.0493967e+01	1.0856817e+01	7.8653185e+02	-1.7201572e-02	1.0000000e+00	NaN	NaN	NaN	NaN	NaN	3.1405865e-02	NaN	3.7235252e+08	5.0411811e+08	3.5826725e+08	1.7405291e+08	6.9474702e+07	2.1942646e+07	1.4030266e+06	6.1086748e+05	NaN	NaN	NaN
8.9000000e+01	1.1500000e+02	3.0000000e+00	0.0000000e+00	1.0628801e+03	8.0000000e+00	2.3000000e+01	1.0287500e+01	1.0714533e+01	1.0635303e+03	4.3357630e-04	1.0000000e+00	NaN	NaN	NaN	NaN	NaN	2.8457692e-02	NaN	5.0519017e+08	9.1807083e+08	8.4591219e+08	5.7073261e+08	2.7465759e+08	1.0517231e+08	4.7540464e+07	1.9187346e+07	3.7243054e+06	NaN	NaN
8.9000000e+01	1.1500000e+02	4.0000000e+00	0.0000000e+00	7.9741191e+02	8.0000000e+00	2.3000000e+01	1.0287500e+01	1.0730317e+01	7.9790023e+02	3.1301644e-03	6.0000000e-01	NaN	NaN	NaN	NaN	NaN	1.5998408e-02	NaN	3.8789977e+08	6.9622188e+08	6.4914915e+08	4.0763061e+08	2.0889328e+08	8.7772329e+07	3.5551211e+07	1.3258870e+07	6.9481554e+06	NaN	NaN
9.0000000e+01	1.1500000e+02	3.0000000e+00	0.0000000e+00	1.0392011e+03	8.0000000e+00	2.2000000e+01	1.0351367e+01	1.0683017e+01	1.0398141e+03	-7.0345079e-02	1.0000000e+00	NaN	NaN	NaN	NaN	NaN	8.3736670e-02	NaN	2.9364936e+07	5.5689706e+07	4.8409812e+07	2.9764012e+07	1.7969002e+07	3.9496951e+06	8.4803821e+05	4.6457542e+05	0.0000000e+00	NaN	NaN
9.1000000e+01	1.1500000e+02	3.0000000e+00	0.0000000e+00	9.9618688e+02	7.0000000e+00	2.1000000e+01	1.0223650e+01	1.0572850e+01	9.9680337e+02	1.5989131e-02	1.0000000e+00	NaN	NaN	NaN	NaN	NaN	1.4851684e-01	NaN	1.1554375e+07	2.2171245e+07	1.8801434e+07	1.1211329e+07	5.1458594e+06	5.5385706e+05	1.6708162e+05	2.0414501e+06	NaN	NaN	NaN
9.7000000e+01	1.0500000e+02	2.0000000e+00	0.0000000e+00	5.7979512e+02	5.0000000e+00	6.0000000e+00	8.3725333e+00	8.7946833e+00	5.8010042e+02	-1.1820797e-01	1.0000000e+00	NaN	NaN	NaN	NaN	NaN	6.1193075e-02	NaN	1.1813903e+08	7.8772926e+07	2.4120887e+07	2.8934991e+06	6.5128592e+04	8.0617723e+04	NaN	NaN	NaN	NaN	NaN
9.7000000e+01	1.0600000e+02	1.0000000e+00	0.0000000e+00	1.3446623e+03	5.0000000e+00	7.0000000e+00	1.1062667e+01	1.1314967e+01	1.3455227e+03	-5.3519176e-04	1.0000000e+00	NaN	NaN	NaN	NaN	NaN	3.0344798e-01	NaN	2.9027887e+07	2.3198090e+07	9.4740212e+06	3.5941525e+06	3.8363679e+05	4.4809590e+05	NaN	NaN	NaN	NaN	NaN
9.7000000e+01	1.0600000e+02	2.0000000e+00	0.0000000e+00	6.7283478e+02	5.0000000e+00	7.0000000e+00	1.1030900e+01	1.1409417e+01	6.7325356e+02	-2.3377791e-02	1.0000000e+00	NaN	NaN	NaN	NaN	NaN	1.9775627e-02	NaN	6.1549986e+08	4.9350355e+08	2.0816512e+08	6.4031897e+07	1.3917600e+07	1.6759260e+06	NaN	NaN	NaN	NaN	NaN
9.7000000e+01	1.0700000e+02	1.0000000e+00	0.0000000e+00	1.4596892e+03	5.0000000e+00	8.0000000e+00	1.0478183e+01	1.0777767e+01	1.4605168e+03	-9.2575323e-02	1.0000000e+00	NaN	NaN	NaN	NaN	NaN	1.4325219e-01	NaN	6.9211994e+07	6.4414747e+07	2.6918858e+07	6.5101610e+06	0.0000000e+00	0.0000000e+00	NaN	NaN	NaN	NaN	NaN
9.7000000e+01	1.0700000e+02	2.0000000e+00	0.0000000e+00	7.3034825e+02	5.0000000e+00	8.0000000e+00	1.0446533e+01	1.0841017e+01	7.3080542e+02	-5.7665562e-03	1.0000000e+00	NaN	NaN	NaN	NaN	NaN	1.1221999e-02	NaN	2.1036273e+09	1.7918489e+09	8.3009707e+08	2.7650538e+08	7.1371700e+07	1.3744719e+07	NaN	NaN	NaN	NaN	NaN
9.7000000e+01	1.0800000e+02	2.0000000e+00	0.0000000e+00	7.6586680e+02	5.0000000e+00	9.0000000e+00	1.0493967e+01	1.0841017e+01	7.6634168e+02	-1.0573257e-02	1.0000000e+00	NaN	NaN	NaN	NaN	NaN	1.5522519e-02	NaN	6.9382351e+08	6.0098643e+08	2.9689754e+08	1.0098099e+08	2.7010801e+07	5.4271674e+06	NaN	NaN	NaN	NaN	NaN
9.7000000e+01	1.1500000e+02	2.0000000e+00	0.0000000e+00	1.1811049e+03	7.0000000e+00	1.6000000e+01	1.0175883e+01	1.0541317e+01	1.1818344e+03	-6.4981910e-03	1.0000000e+00	NaN	NaN	NaN	NaN	NaN	8.3460911e-02	NaN	1.3161946e+08	1.7728557e+08	1.3016180e+08	6.4595516e+07	2.4753849e+07	7.2538893e+06	2.1482558e+06	4.3779225e+05	NaN	NaN	NaN
9.7000000e+01	1.1500000e+02	3.0000000e+00	0.0000000e+00	7.8773905e+02	7.0000000e+00	1.6000000e+01	1.0175883e+01	1.0541317e+01	7.8823089e+02	1.0102716e-02	1.0000000e+00	NaN	NaN	NaN	NaN	NaN	1.8487801e-02	NaN	6.6568813e+08	8.7554951e+08	6.4568159e+08	3.2823233e+08	1.2439837e+08	4.3843344e+07	1.2554252e+07	3.7609830e+06	NaN	NaN	NaN
9.7000000e+01	1.1500000e+02	4.0000000e+00	0.0000000e+00	5.9105610e+02	7.0000000e+00	1.6000000e+01	1.0191783e+01	1.0509783e+01	5.9141479e+02	-3.0691823e-02	1.0000000e+00	NaN	NaN	NaN	NaN	NaN	2.8090720e-02	NaN	8.6818750e+07	1.1832908e+08	8.4015821e+07	4.1691759e+07	1.5116051e+07	5.1004127e+06	8.3688580e+05	1.3908748e+05	NaN	NaN	NaN
9.9000000e+01	1.0700000e+02	2.0000000e+00	0.0000000e+00	5.9278475e+02	5.0000000e+00	6.0000000e+00	9.8144667e+00	1.0191783e+01	5.9308448e+02	-1.4436927e-01	1.0000000e+00	NaN	NaN	NaN	NaN	NaN	7.8797530e-02	NaN	4.6996939e+07	3.0869131e+07	9.8785730e+06	5.8901803e+05	6.8576733e+04	3.3559309e+04	NaN	NaN	NaN	NaN	NaN
9.9000000e+01	1.0800000e+02	2.0000000e+00	0.0000000e+00	6.2830331e+02	5.0000000e+00	7.0000000e+00	9.8613167e+00	1.0191783e+01	6.2857728e+02	-2.3649387e-01	1.0000000e+00	NaN	NaN	NaN	NaN	NaN	1.3139448e-01	NaN	1.5867612e+07	1.1323211e+07	2.3108512e+06	6.7762038e+04	0.0000000e+00	0.0000000e+00	NaN	NaN	NaN	NaN	NaN
9.9000000e+01	1.1500000e+02	3.0000000e+00	0.0000000e+00	6.9603005e+02	6.0000000e+00	1.4000000e+01	9.7209167e+00	1.0065283e+01	6.9640889e+02	-1.4813416e-01	1.0000000e+00	NaN	NaN	NaN	NaN	NaN	1.4775263e-01	NaN	3.0479330e+07	3.6061926e+07	2.1572210e+07	8.9011156e+06	1.3140248e+06	5.4269996e+04	0.0000000e+00	NaN	NaN	NaN	NaN
1.0200000e+02	1.0700000e+02	1.0000000e+00	0.0000000e+00	8.2835627e+02	4.0000000e+00	4.0000000e+00	9.4389500e+00	9.9710667e+00	8.2881544e+02	-7.1350233e-02	5.0000000e-01	NaN	NaN	NaN	NaN	NaN	6.4060448e-02	NaN	2.2161193e+08	1.0384534e+08	2.6131796e+07	1.7905644e+06	6.6642206e+04	NaN	NaN	NaN	NaN	NaN	NaN
1.0200000e+02	1.1500000e+02	2.0000000e+00	0.0000000e+00	8.6543846e+02	6.0000000e+00	1.2000000e+01	9.5331167e+00	9.8613167e+00	8.6595514e+02	-4.1119304e-02	1.0000000e+00	NaN	NaN	NaN	NaN	NaN	1.0787560e-01	NaN	8.5082542e+07	8.4628867e+07	4.3119347e+07	1.6199265e+07	2.4530270e+06	8.7262291e+05	1.1378199e+06	NaN	NaN	NaN	NaN
1.0200000e+02	1.1500000e+02	3.0000000e+00	0.0000000e+00	5.7729473e+02	6.0000000e+00	1.2000000e+01	9.5331167e+00	9.8613167e+00	5.7762035e+02	-9.7621215e-02	1.0000000e+00	NaN	NaN	NaN	NaN	NaN	7.2538510e-02	NaN	7.6603172e+07	7.7904434e+07	3.8501262e+07	1.2318477e+07	2.1292034e+06	2.9252072e+05	8.3341694e+04	NaN	NaN	NaN	NaN
1.0600000e+02	1.1500000e+02	2.0000000e+00	0.0000000e+00	6.1132237e+02	5.0000000e+00	8.0000000e+00	6.9716333e+00	7.2404167e+00	6.1168148e+02	-1.7624000e-02	1.0000000e+00	NaN	NaN	NaN	NaN	NaN	1.7445060e-02	NaN	7.1006993e+08	4.8411785e+08	1.7666464e+08	4.7605030e+07	9.4867629e+06	9.1695665e+05	NaN	NaN	NaN	NaN	NaN
1.0700000e+02	1.1500000e+02	1.0000000e+00	0.0000000e+00	1.0355582e+03	4.0000000e+00	7.0000000e+00	4.8202833e+00	5.1705667e+00	1.0361225e+03	-3.5602227e-02	1.0000000e+00	NaN	NaN	NaN	NaN	NaN	7.2967701e-02	NaN	1.2358037e+08	6.8797048e+07	2.0810099e+07	3.5856031e+06	2.2017556e+05	NaN	NaN	NaN	NaN	NaN	NaN
1.0700000e+02	1.1500000e+02	2.0000000e+00	0.0000000e+00	5.1828271e+02	4.0000000e+00	7.0000000e+00	4.8202833e+00	5.1871500e+00	5.1857987e+02	-5.6902376e-03	1.0000000e+00	NaN	NaN	NaN	NaN	NaN	1.0585329e-02	NaN	1.7222828e+09	9.5585981e+08	2.9560935e+08	6.7964711e+07	1.4836159e+07	NaN	NaN	NaN	NaN	NaN	NaN
1.0800000e+02	1.1500000e+02	1.0000000e+00	0.0000000e+00	9.2053121e+02	4.0000000e+00	6.0000000e+00	4.5194667e+00	4.9150667e+00	9.2104009e+02	-3.2241167e-02	1.0000000e+00	NaN	NaN	NaN	NaN	NaN	4.5203697e-02	NaN	5.4087047e+08	2.5931258e+08	7.3115792e+07	1.3763363e+07	8.6980219e+05	NaN	NaN	NaN	NaN	NaN	NaN
1.0800000e+02	1.1500000e+02	2.0000000e+00	0.0000000e+00	4.6076924e+02	4.0000000e+00	6.0000000e+00	4.5194667e+00	4.8993333e+00	4.6103729e+02	-5.0274406e-03	1.0000000e+00	NaN	NaN	NaN	NaN	NaN	5.9352583e-03	NaN	6.5849237e+09	3.3298705e+09	9.5879705e+08	1.8689689e+08	2.9163029e+07	NaN	NaN	NaN	NaN	NaN	NaN
1.0800000e+02	1.2400000e+02	3.0000000e+00	0.0000000e+00	6.1668410e+02	6.0000000e+00	1.4000000e+01	7.9783667e+00	8.2152833e+00	6.1699045e+02	-2.0375652e-01	1.0000000e+00	NaN	NaN	NaN	NaN	NaN	1.1162984e-01	NaN	6.6558049e+06	6.8745613e+06	3.4957346e+06	7.2484283e+05	7.0864581e+04	0.0000000e+00	0.0000000e+00	NaN	NaN	NaN	NaN
1.0900000e+02	1.1500000e+02	2.0000000e+00	0.0000000e+00	4.2525069e+02	4.0000000e+00	5.0000000e+00	4.3453500e+00	4.7728500e+00	4.2549745e+02	-7.1837988e-03	1.0000000e+00	NaN	NaN	NaN	NaN	NaN	1.1015434e-02	NaN	2.9610023e+09	1.3997546e+09	3.6639827e+08	6.4670226e+07	8.6236950e+06	NaN	NaN	NaN	NaN	NaN	NaN
1.0900000e+02	1.1500000e+02	3.0000000e+00	0.0000000e+00	2.8383622e+02	4.0000000e+00	5.0000000e+00	4.3611167e+00	4.6937833e+00	2.8398230e+02	-6.2458865e-02	1.0000000e+00	NaN	NaN	NaN	NaN	NaN	5.0454148e-01	NaN	1.3144366e+08	5.7773037e+07	1.2397486e+07	2.0248661e+06	8.3834883e+04	NaN	NaN	NaN	NaN	NaN	NaN
1.1000000e+02	1.1500000e+02	2.0000000e+00	0.0000000e+00	3.7571648e+02	4.0000000e+00	4.0000000e+00	4.3926500e+00	4.9942333e+00	3.7590038e+02	-7.0326032e-02	1.0000000e+00	NaN	NaN	NaN	NaN	NaN	4.9446083e-02	NaN	1.5061931e+08	5.6160219e+07	1.1063301e+07	5.6819073e+05	1.9227918e+04	NaN	NaN	NaN	NaN	NaN	NaN
1.1600000e+02	1.2100000e+02	1.0000000e+00	0.0000000e+00	6.4737627e+02	4.0000000e+00	3.0000000e+00	5.8935167e+00	6.2293333e+00	6.4777547e+02	-5.8225603e-03	1.0000000e+00	NaN	NaN	NaN	NaN	NaN	1.1858822e-02	NaN	1.7732519e+09	6.8990336e+08	1.4264357e+08	2.1220680e+07	1.7503716e+06	NaN	NaN	NaN	NaN	NaN	NaN
1.1600000e+02	1.2100000e+02	2.0000000e+00	0.0000000e+00	3.2419177e+02	4.0000000e+00	3.0000000e+00	5.9096667e+00	6.1179000e+00	3.2430495e+02	-1.7867283e-01	5.0000000e-01	NaN	NaN	NaN	NaN	NaN	9.6443787e-02	NaN	6.1665170e+06	1.7963475e+06	0.0000000e+00	0.0000000e+00	0.0000000e+00	NaN	NaN	NaN	NaN	NaN	NaN
1.1600000e+02	1.2200000e+02	2.0000000e+00	0.0000000e+00	3.7372598e+02	4.0000000e+00	4.0000000e+00	7.4608333e+00	7.6018167e+00	3.7383160e+02	-2.5649889e-01	1.0000000e+00	NaN	NaN	NaN	NaN	NaN	1.1316095e-01	NaN	3.0338217e+06	6.1676947e+05	8.4818419e+04	0.0000000e+00	0.0000000e+00	NaN	NaN	NaN	NaN	NaN	NaN
1.1600000e+02	1.2300000e+02	1.0000000e+00	0.0000000e+00	8.7548727e+02	4.0000000e+00	5.0000000e+00	6.7670833e+00	7.1142500e+00	8.7600838e+02	-1.6914484e-02	1.0000000e+00	NaN	NaN	NaN	NaN	NaN	2.7894173e-02	NaN	1.0858544e+09	5.3989247e+08	1.4712358e+08	2.9824082e+07	3.6156188e+06	NaN	NaN	NaN	NaN	NaN	NaN
1.1600000e+02	1.2300000e+02	2.0000000e+00	0.0000000e+00	4.3824727e+02	4.0000000e+00	5.0000000e+00	6.7829833e+00	7.0506667e+00	4.3844092e+02	-1.5072612e-01	1.0000000e+00	NaN	NaN	NaN	NaN	NaN	1.4960020e-01	NaN	1.9064829e+07	7.0833486e+06	1.6389950e+06	6.4692428e+04	5.3979765e+04	NaN	NaN	NaN	NaN	NaN	NaN
1.1600000e+02	1.2400000e+02	1.0000000e+00	0.0000000e+00	9.4652438e+02	4.0000000e+00	6.0000000e+00	7.0347833e+00	7.3825333e+00	9.4709451e+02	-8.1440316e-03	1.0000000e+00	NaN	NaN	NaN	NaN	NaN	8.2748757e-03	NaN	5.0796312e+09	2.7385419e+09	8.1389445e+08	1.7628396e+08	3.1939282e+07	NaN	NaN	NaN	NaN	NaN	NaN
1.1600000e+02	1.2400000e+02	2.0000000e+00	0.0000000e+00	4.7376583e+02	4.0000000e+00	6.0000000e+00	7.0347833e+00	7.3825333e+00	4.7403287e+02	-4.4200595e-02	1.0000000e+00	NaN	NaN	NaN	NaN	NaN	4.6115380e-02	NaN	2.4889124e+08	1.2470282e+08	3.8699368e+07	6.6408751e+06	2.7689360e+05	NaN	NaN	NaN	NaN	NaN	NaN
1.1600000e+02	1.2500000e+02	2.0000000e+00	0.0000000e+00	5.3030786e+02	4.0000000e+00	7.0000000e+00	9.3131667e+00	9.5645500e+00	5.3052578e+02	-2.1509336e-01	1.0000000e+00	NaN	NaN	NaN	NaN	NaN	1.1575967e-01	NaN	1.3115183e+07	6.8990751e+06	1.1086828e+06	2.3048701e+04	0.0000000e+00	NaN	NaN	NaN	NaN	NaN	NaN
1.2300000e+02	1.6000000e+02	4.0000000e+00	0.0000000e+00	1.0668380e+03	9.0000000e+00	3.2000000e+01	1.0541317e+01	1.0635817e+01	1.0674128e+03	-3.4459664e-01	1.0000000e+00	NaN	NaN	NaN	NaN	NaN	1.2445626e-01	NaN	8.9339635e+05	3.9201009e+06	4.2590505e+06	3.0913512e+06	1.6957932e+06	1.1335578e+06	5.3405702e+04	0.0000000e+00	0.0000000e+00	0.0000000e+00	NaN
1.2400000e+02	1.4000000e+02	2.0000000e+00	0.0000000e+00	9.4904328e+02	6.0000000e+00	1.2000000e+01	8.4354167e+00	8.5762000e+00	9.4951355e+02	-2.0865550e-01	1.0000000e+00	NaN	NaN	NaN	NaN	NaN	1.1265738e-01	NaN	1.1297807e+07	1.4205803e+07	6.7637107e+06	9.7036212e+05	1.5761916e+05	7.2373325e+03	0.0000000e+00	NaN	NaN	NaN	NaN
1.2400000e+02	1.4000000e+02	3.0000000e+00	0.0000000e+00	6.3303128e+02	6.0000000e+00	1.2000000e+01	8.3253667e+00	8.6074333e+00	6.3332880e+02	-2.5664747e-01	1.0000000e+00	NaN	NaN	NaN	NaN	NaN	1.1106542e-01	NaN	1.6033141e+07	1.6764959e+07	6.9855911e+06	1.5511518e+06	2.9262141e+05	7.8172332e+04	2.8941163e+04	NaN	NaN	NaN	NaN
1.2400000e+02	1.4700000e+02	3.0000000e+00	0.0000000e+00	9.1250544e+02	7.0000000e+00	1.8000000e+01	1.0919950e+01	1.1362083e+01	9.1305659e+02	-2.3121894e-02	1.0000000e+00	NaN	NaN	NaN	NaN	NaN	5.6489939e-02	NaN	6.3022400e+07	1.0248327e+08	8.4890141e+07	4.8088467e+07	2.0592500e+07	6.2457284e+06	1.0869687e+06	2.2956035e+05	NaN	NaN	NaN
1.2500000e+02	1.4000000e+02	2.0000000e+00	0.0000000e+00	9.1352473e+02	6.0000000e+00	1.1000000e+01	8.1211167e+00	8.4667833e+00	9.1402666e+02	-1.0470710e-01	1.0000000e+00	NaN	NaN	NaN	NaN	NaN	8.5792963e-02	NaN	1.5071964e+08	1.5285679e+08	8.1491255e+07	3.2060408e+07	3.8939453e+05	1.7436780e+05	6.8977745e+05	NaN	NaN	NaN	NaN
1.2500000e+02	1.4000000e+02	3.0000000e+00	0.0000000e+00	6.0935224e+02	6.0000000e+00	1.1000000e+01	8.1368333e+00	8.4667833e+00	6.0970204e+02	-5.9193081e-02	1.0000000e+00	NaN	NaN	NaN	NaN	NaN	3.3185410e-02	NaN	1.7160282e+08	1.8289579e+08	1.0020602e+08	3.4724335e+07	7.4601993e+06	3.4528699e+05	1.9780739e+05	NaN	NaN	NaN	NaN
1.2500000e+02	1.4100000e+02	3.0000000e+00	0.0000000e+00	6.7137868e+02	6.0000000e+00	1.2000000e+01	9.6116000e+00	9.8457000e+00	6.7170282e+02	-2.6821600e-01	1.0000000e+00	NaN	NaN	NaN	NaN	NaN	1.0779903e-01	NaN	1.4599484e+07	1.6594647e+07	8.2624460e+06	1.0229010e+06	2.0146356e+05	3.1849598e+05	2.2795043e+05	NaN	NaN	NaN	NaN
1.2500000e+02	1.4700000e+02	2.0000000e+00	0.0000000e+00	1.3327360e+03	7.0000000e+00	1.7000000e+01	1.0872583e+01	1.1267833e+01	1.3335139e+03	-8.0132871e-02	1.0000000e+00	NaN	NaN	NaN	NaN	NaN	7.6161514e-02	NaN	7.7825658e+07	1.1682339e+08	9.6275355e+07	4.8446160e+07	2.0721112e+07	5.3118518e+06	5.5831970e+05	0.0000000e+00	NaN	NaN	NaN
1.2500000e+02	1.4700000e+02	3.0000000e+00	0.0000000e+00	8.8882640e+02	7.0000000e+00	1.7000000e+01	1.0809383e+01	1.1299250e+01	8.8937153e+02	-6.9811032e-04	1.0000000e+00	NaN	NaN	NaN	NaN	NaN	1.4419331e-02	NaN	4.9017366e+08	7.6876449e+08	6.1213465e+08	3.3888187e+08	1.4525934e+08	5.0795310e+07	1.4161878e+07	2.7733352e+06	NaN	NaN	NaN
1.2500000e+02	1.5900000e+02	4.0000000e+00	0.0000000e+00	9.8405792e+02	9.0000000e+00	2.9000000e+01	1.0112583e+01	1.0383167e+01	9.8464273e+02	-4.7208320e-02	1.0000000e+00	NaN	NaN	NaN	NaN	NaN	4.7985893e-02	NaN	1.5301512e+07	3.8288251e+07	4.6119802e+07	3.5158020e+07	1.9862614e+07	8.5353864e+06	3.5998522e+06	1.4302762e+06	3.1864797e+05	1.2076685e+05	NaN
1.2500000e+02	1.6000000e+02	3.0000000e+00	0.0000000e+00	1.3554216e+03	9.0000000e+00	3.0000000e+01	1.0144200e+01	1.0651567e+01	1.3562406e+03	-7.6562516e-02	1.0000000e+00	NaN	NaN	NaN	NaN	NaN	7.7751489e-02	NaN	4.6194388e+07	1.0924292e+08	1.3035149e+08	1.0442194e+08	6.9304103e+07	3.4534137e+07	1.5102370e+07	4.0110312e+06	7.5599124e+05	7.2752898e+04	NaN
1.2500000e+02	1.6000000e+02	4.0000000e+00	0.0000000e+00	1.0168180e+03	9.0000000e+00	3.0000000e+01	1.0160017e+01	1.0714533e+01	1.0174576e+03	2.4833863e-02	1.0000000e+00	NaN	NaN	NaN	NaN	NaN	2.1061891e-02	NaN	2.3103078e+08	5.5477218e+08	6.5042277e+08	5.5092898e+08	3.4867992e+08	1.9143806e+08	8.7636206e+07	3.6297555e+07	1.5488658e+07	5.3571398e+06	NaN
1.2500000e+02	1.6000000e+02	5.0000000e+00	0.0000000e+00	8.1365589e+02	9.0000000e+00	3.0000000e+01	1.0144200e+01	1.0667283e+01	8.1416789e+02	2.6686248e-02	1.0000000e+00	NaN	NaN	NaN	NaN	NaN	2.2038409e-02	NaN	1.2349220e+08	2.9892388e+08	3.6299844e+08	2.9698520e+08	1.9918929e+08	1.0205989e+08	4.8623723e+07	1.8957503e+07	6.4188547e+06	3.1348548e+06	NaN
1.2500000e+02	1.6000000e+02	7.0000000e+00	0.0000000e+00	5.8147057e+02	9.0000000e+00	3.0000000e+01	1.0271500e+01	1.0367283e+01	5.8180077e+02	-2.2192448e-01	1.0000000e+00	NaN	NaN	NaN	NaN	NaN	7.8809952e-02	NaN	4.1469572e+05	1.6818119e+06	1.5151195e+06	1.0938739e+06	8.4735881e+05	2.3600663e+05	1.8379318e+05	1.9761340e+04	0.0000000e+00	0.0000000e+00	NaN
1.2500000e+02	1.6100000e+02	5.0000000e+00	0.0000000e+00	8.4306957e+02	9.0000000e+00	3.1000000e+01	1.0919950e+01	1.1330683e+01	8.4359340e+02	-2.0370223e-02	1.0000000e+00	NaN	NaN	NaN	NaN	NaN	7.2870424e-02	NaN	1.1280008e+07	3.2403234e+07	4.2646111e+07	3.4999918e+07	2.2932337e+07	1.2750131e+07	4.7446321e+06	2.4733880e+06	5.8228326e+05	2.4826801e+05	NaN
1.2600000e+02	1.4000000e+02	2.0000000e+00	0.0000000e+00	8.5698270e+02	6.0000000e+00	1.0000000e+01	NaN	NaN	NaN	NaN	-1.0000000e+00	NaN	NaN	NaN	NaN	NaN	NaN	NaN	NaN	NaN	NaN	NaN	NaN	NaN	NaN	NaN	NaN	NaN	NaN
1.2600000e+02	1.4000000e+02	3.0000000e+00	0.0000000e+00	5.7165756e+02	6.0000000e+00	1.0000000e+01	7.2561833e+00	7.5390833e+00	5.7197489e+02	-8.2816596e-02	1.0000000e+00	NaN	NaN	NaN	NaN	NaN	5.2956541e-02	NaN	8.8007070e+07	8.3075009e+07	3.7162297e+07	1.4053960e+07	3.0968505e+06	4.6922470e+05	0.0000000e+00	NaN	NaN	NaN	NaN
1.2600000e+02	1.4700000e+02	2.0000000e+00	0.0000000e+00	1.2761939e+03	7.0000000e+00	1.6000000e+01	1.0493967e+01	1.0809383e+01	1.2769596e+03	-3.1294053e-02	1.0000000e+00	NaN	NaN	NaN	NaN	NaN	7.0991416e-02	NaN	1.4274539e+08	2.1186679e+08	1.5514272e+08	8.3540338e+07	3.3662343e+07	9.9857522e+06	2.9483253e+06	2.7758157e+05	NaN	NaN	NaN
1.2600000e+02	1.4700000e+02	3.0000000e+00	0.0000000e+00	8.5113172e+02	7.0000000e+00	1.6000000e+01	1.0319483e+01	1.0841017e+01	8.5164595e+02	-1.9875957e-02	1.0000000e+00	NaN	NaN	NaN	NaN	NaN	1.6192254e-02	NaN	7.0360459e+08	1.0118084e+09	7.4053172e+08	4.0667864e+08	1.6750290e+08	5.4584749e+07	1.5348938e+07	3.3738119e+06	NaN	NaN	NaN
1.2600000e+02	1.6000000e+02	3.0000000e+00	0.0000000e+00	1.3177269e+03	9.0000000e+00	2.9000000e+01	9.8613167e+00	1.0303467e+01	1.3185265e+03	-6.1065616e-02	1.0000000e+00	NaN	NaN	NaN	NaN	NaN	6.6668858e-02	NaN	5.5670209e+07	1.2344026e+08	1.4886728e+08	1.1556678e+08	7.5245184e+07	3.8227897e+07	1.3782132e+07	3.7232605e+06	8.4902071e+05	0.0000000e+00	NaN
1.2600000e+02	1.6000000e+02	4.0000000e+00	0.0000000e+00	9.8854703e+02	9.0000000e+00	2.9000000e+01	9.9239500e+00	1.0319483e+01	9.8916301e+02	4.0906769e-03	1.0000000e+00	NaN	NaN	NaN	NaN	NaN	1.2096587e-02	NaN	2.2400279e+08	4.9718350e+08	5.8355048e+08	4.6922673e+08	3.0363165e+08	1.4999266e+08	6.8967281e+07	2.6987524e+07	9.5582864e+06	2.0671033e+06	NaN
1.2600000e+02	1.6000000e+02	5.0000000e+00	0.0000000e+00	7.9103908e+02	9.0000000e+00	2.9000000e+01	9.8769500e+00	1.0367283e+01	7.9151860e+02	-6.2242955e-02	1.0000000e+00	NaN	NaN	NaN	NaN	NaN	2.7514579e-02	NaN	9.0471674e+07	2.2087141e+08	2.4718973e+08	2.0077903e+08	1.2243205e+08	6.2324767e+07	2.9090550e+07	8.8218803e+05	4.1155475e+06	7.1750174e+05	NaN
1.2700000e+02	1.4000000e+02	2.0000000e+00	0.0000000e+00	8.1346668e+02	5.0000000e+00	9.0000000e+00	6.9874333e+00	7.2404167e+00	8.1390563e+02	-1.0790620e-01	1.0000000e+00	NaN	NaN	NaN	NaN	NaN	7.6465391e-02	NaN	3.8469034e+07	3.5392209e+07	1.7011465e+07	4.0523931e+06	4.1372517e+05	4.5791008e+04	NaN	NaN	NaN	NaN	NaN
1.2700000e+02	1.4000000e+02	3.0000000e+00	0.0000000e+00	5.4264688e+02	5.0000000e+00	9.0000000e+00	7.0824833e+00	7.2246333e+00	5.4294479e+02	-9.2060371e-02	1.0000000e+00	NaN	NaN	NaN	NaN	NaN	5.1699275e-02	NaN	1.7892815e+07	1.6711648e+07	7.6267515e+06	2.4408920e+06	1.6189142e+05	0.0000000e+00	NaN	NaN	NaN	NaN	NaN
1.2700000e+02	1.4600000e+02	3.0000000e+00	0.0000000e+00	7.8442635e+02	7.0000000e+00	1.4000000e+01	1.1441033e+01	1.2900800e+01	7.8481535e+02	-2.7722519e-01	6.0000000e-01	NaN	NaN	NaN	NaN	NaN	1.1615388e-01	NaN	5.9128825e+06	9.1439226e+06	5.6699174e+06	1.4344852e+06	1.4659074e+05	2.6638814e+04	8.1410755e+04	1.2981528e+04	NaN	NaN	NaN
1.2700000e+02	1.4700000e+02	2.0000000e+00	0.0000000e+00	1.2326779e+03	7.0000000e+00	1.5000000e+01	1.0255600e+01	1.0667283e+01	1.2333596e+03	-1.5469308e-01	1.0000000e+00	NaN	NaN	NaN	NaN	NaN	1.3484635e-01	NaN	4.6957218e+07	6.5146125e+07	4.7830889e+07	2.2780673e+07	6.6922014e+06	3.6934654e+05	0.0000000e+00	1.4790874e+04	NaN	NaN	NaN
1.2700000e+02	1.4700000e+02	3.0000000e+00	0.0000000e+00	8.2212104e+02	7.0000000e+00	1.5000000e+01	1.0175883e+01	1.0698750e+01	8.2262153e+02	-1.6482694e-02	1.0000000e+00	NaN	NaN	NaN	NaN	NaN	3.0506079e-02	NaN	1.9732523e+08	2.7985168e+08	2.1342939e+08	1.0858596e+08	4.2289760e+07	1.1991185e+07	2.3469221e+06	9.0822853e+05	NaN	NaN	NaN
1.2700000e+02	1.6000000e+02	5.0000000e+00	0.0000000e+00	7.7363267e+02	9.0000000e+00	2.8000000e+01	9.8300833e+00	1.0255600e+01	7.7410202e+02	-6.8504684e-02	1.0000000e+00	NaN	NaN	NaN	NaN	NaN	4.7465531e-02	NaN	3.7448882e+07	8.7316998e+07	1.0067653e+08	8.0562149e+07	4.5955055e+07	2.3847074e+07	8.6943471e+06	1.9942952e+06	3.8231598e+05	3.3675759e+05	NaN
1.2800000e+02	1.4000000e+02	2.0000000e+00	0.0000000e+00	7.5692465e+02	5.0000000e+00	8.0000000e+00	5.9096667e+00	6.2135667e+00	7.5737482e+02	-1.2586283e-02	1.0000000e+00	NaN	NaN	NaN	NaN	NaN	1.0092147e-02	NaN	1.0485538e+09	8.4985656e+08	4.0557884e+08	1.3035853e+08	3.3763769e+07	6.7002514e+06	NaN	NaN	NaN	NaN	NaN
1.2800000e+02	1.4000000e+02	3.0000000e+00	0.0000000e+00	5.0495219e+02	5.0000000e+00	8.0000000e+00	5.9096667e+00	6.2293333e+00	5.0525270e+02	-1.1405106e-02	1.0000000e+00	NaN	NaN	NaN	NaN	NaN	1.0500687e-02	NaN	5.5509860e+08	4.6234220e+08	2.1152899e+08	7.1208454e+07	1.7400361e+07	3.7026807e+06	NaN	NaN	NaN	NaN	NaN
1.2800000e+02	1.4100000e+02	3.0000000e+00	0.0000000e+00	5.6697863e+02	6.0000000e+00	9.0000000e+00	7.9942667e+00	8.3096500e+00	5.6731220e+02	-4.8107823e-02	1.0000000e+00	NaN	NaN	NaN	NaN	NaN	4.3799413e-02	NaN	8.2217706e+07	8.0335389e+07	4.1180817e+07	1.4236301e+07	3.6062216e+06	2.8855123e+05	0.0000000e+00	NaN	NaN	NaN	NaN
1.2800000e+02	1.4700000e+02	2.0000000e+00	0.0000000e+00	1.1761359e+03	7.0000000e+00	1.4000000e+01	9.7209167e+00	1.0255600e+01	1.1768500e+03	-1.5930127e-02	5.0000000e-01	NaN	NaN	NaN	NaN	NaN	3.5790768e-02	NaN	1.8232638e+09	2.4032144e+09	1.7286766e+09	8.5254512e+08	3.0681965e+08	9.6538491e+07	2.4986318e+07	3.9754207e+06	NaN	NaN	NaN
1.2800000e+02	1.4700000e+02	3.0000000e+00	0.0000000e+00	7.8442635e+02	7.0000000e+00	1.4000000e+01	9.6585000e+00	1.0255600e+01	7.8490855e+02	2.3920981e-03	1.0000000e+00	NaN	NaN	NaN	NaN	NaN	1.0393489e-02	NaN	5.4234586e+09	7.2826536e+09	5.1770247e+09	2.5637268e+09	9.8065726e+08	3.1148118e+08	8.9560954e+07	2.2564647e+07	NaN	NaN	NaN
1.2800000e+02	1.4700000e+02	4.0000000e+00	0.0000000e+00	5.8857158e+02	7.0000000e+00	1.4000000e+01	NaN	NaN	NaN	NaN	-1.0000000e+00	NaN	NaN	NaN	NaN	NaN	NaN	NaN	NaN	NaN	NaN	NaN	NaN	NaN	NaN	NaN	NaN	NaN	NaN
1.2800000e+02	1.4800000e+02	2.0000000e+00	0.0000000e+00	1.2336494e+03	7.0000000e+00	1.5000000e+01	9.5802500e+00	9.8613167e+00	1.2342885e+03	-2.2564587e-01	1.0000000e+00	NaN	NaN	NaN	NaN	NaN	1.3007025e-01	NaN	4.2068955e+07	5.3212117e+07	3.6184361e+07	1.4296254e+07	5.1532298e+06	6.2288778e+05	1.8352362e+05	0.0000000e+00	NaN	NaN	NaN
1.2800000e+02	1.4800000e+02	3.0000000e+00	0.0000000e+00	8.2276867e+02	7.0000000e+00	1.5000000e+01	9.4546500e+00	9.8769500e+00	8.2327908e+02	2.7285708e-02	1.0000000e+00	NaN	NaN	NaN	NaN	NaN	5.2881722e-02	NaN	1.7503254e+08	2.4526146e+08	1.7144492e+08	8.9060445e+07	3.3208401e+07	2.7400293e+07	1.4020854e+06	0.0000000e+00	NaN	NaN	NaN
1.2800000e+02	1.5000000e+02	3.0000000e+00	0.0000000e+00	9.0848118e+02	7.0000000e+00	1.7000000e+01	9.0310500e+00	9.2660667e+00	9.0894004e+02	-2.7505389e-01	1.0000000e+00	NaN	NaN	NaN	NaN	NaN	9.6299001e-02	NaN	1.2902241e+07	2.3683911e+07	1.9755848e+07	5.3973010e+06	1.7037259e+06	2.3131670e+05	0.0000000e+00	0.0000000e+00	NaN	NaN	NaN
1.2800000e+02	1.5900000e+02	3.0000000e+00	0.0000000e+00	1.2073414e+03	8.0000000e+00	2.6000000e+01	9.3131667e+00	9.5802500e+00	1.2080435e+03	-8.3335067e-02	1.0000000e+00	NaN	NaN	NaN	NaN	NaN	4.9932200e-02	NaN	4.1430244e+07	8.0002569e+07	8.5746829e+07	6.7918567e+07	3.3247331e+07	1.5282166e+07	3.4873007e+06	2.2655859e+05	0.0000000e+00	NaN	NaN
1.2800000e+02	1.5900000e+02	4.0000000e+00	0.0000000e+00	9.0575788e+02	8.0000000e+00	2.6000000e+01	9.2504000e+00	9.6116000e+00	9.0629941e+02	-2.3587181e-02	1.0000000e+00	NaN	NaN	NaN	NaN	NaN	2.3700766e-02	NaN	1.5266930e+08	3.1697620e+08	3.3518673e+08	2.3539762e+08	1.3135694e+08	6.3262117e+07	2.3215206e+07	7.0227627e+06	1.2375279e+06	NaN	NaN
1.2800000e+02	1.6000000e+02	3.0000000e+00	0.0000000e+00	1.2510216e+03	9.0000000e+00	2.7000000e+01	9.4075167e+00	9.9867667e+00	1.2517984e+03	-1.1242761e-02	1.0000000e+00	NaN	NaN	NaN	NaN	NaN	2.7601724e-02	NaN	5.6946610e+08	1.2272118e+09	1.3594293e+09	1.0335488e+09	6.1504672e+08	3.0839364e+08	1.3450260e+08	4.7961073e+07	1.5632096e+07	2.7442395e+06	NaN
1.2800000e+02	1.6000000e+02	4.0000000e+00	0.0000000e+00	9.3851801e+02	9.0000000e+00	2.7000000e+01	9.5331167e+00	9.9867667e+00	9.3910702e+02	1.4482439e-02	1.0000000e+00	NaN	NaN	NaN	NaN	NaN	9.6645131e-03	NaN	1.9412473e+09	4.0387477e+09	4.4391167e+09	3.5543572e+09	2.0683580e+09	1.0436613e+09	4.6543715e+08	1.7690926e+08	6.4440628e+07	2.3963070e+07	NaN
1.2800000e+02	1.6000000e+02	5.0000000e+00	0.0000000e+00	7.5101586e+02	9.0000000e+00	2.7000000e+01	9.4232167e+00	9.9553500e+00	7.5148602e+02	9.2105651e-03	1.0000000e+00	NaN	NaN	NaN	NaN	NaN	1.3205189e-02	NaN	8.8307416e+08	1.8304211e+09	2.0310724e+09	1.5915453e+09	9.4165840e+08	4.8339011e+08	2.0247561e+08	8.2254881e+07	2.5728113e+07	9.4918969e+06	NaN
1.2800000e+02	1.6000000e+02	6.0000000e+00	0.0000000e+00	6.2601443e+02	9.0000000e+00	2.7000000e+01	9.4703667e+00	9.9239500e+00	6.2639848e+02	-3.7295899e-02	1.0000000e+00	NaN	NaN	NaN	NaN	NaN	1.7781003e-02	NaN	2.9942850e+08	6.2537294e+08	6.8699788e+08	5.3237103e+08	3.1314073e+08	1.4826560e+08	6.3596253e+07	2.2417525e+07	7.6753019e+06	1.2782949e+06	NaN
1.2800000e+02	1.6100000e+02	3.0000000e+00	0.0000000e+00	1.3000444e+03	9.0000000e+00	2.8000000e+01	1.0303467e+01	1.0714533e+01	1.3008437e+03	-5.0238151e-02	1.0000000e+00	NaN	NaN	NaN	NaN	NaN	7.1593069e-02	NaN	3.9578174e+07	8.8617657e+07	1.0243746e+08	8.5565741e+07	5.3544836e+07	2.5361964e+07	1.0996712e+07	2.5577257e+06	1.0549115e+05	1.5178151e+05	NaN
1.2800000e+02	1.6100000e+02	4.0000000e+00	0.0000000e+00	9.7528511e+02	9.0000000e+00	2.8000000e+01	1.0223650e+01	1.0714533e+01	9.7589958e+02	9.6650410e-03	1.0000000e+00	NaN	NaN	NaN	NaN	NaN	1.9015801e-02	NaN	1.7873772e+08	4.0741013e+08	4.5751579e+08	3.8027510e+08	2.3817347e+08	1.2040087e+08	5.4314837e+07	2.1965516e+07	6.5648790e+06	2.9288945e+06	NaN
1.2800000e+02	1.6100000e+02	5.0000000e+00	0.0000000e+00	7.8042954e+02	9.0000000e+00	2.8000000e+01	1.0335417e+01	1.0730317e+01	7.8092084e+02	8.2604925e-03	1.0000000e+00	NaN	NaN	NaN	NaN	NaN	2.9062866e-02	NaN	6.5366788e+07	1.4518598e+08	1.7718392e+08	1.4375451e+08	9.1423382e+07	4.6057847e+07	1.9020149e+07	6.8941136e+06	1.4208124e+06	6.3228034e+05	NaN
1.2800000e+02	1.6100000e+02	6.0000000e+00	0.0000000e+00	6.5052583e+02	9.0000000e+00	2.8000000e+01	1.0255600e+01	1.0683017e+01	6.5092767e+02	-3.7188493e-02	1.0000000e+00	NaN	NaN	NaN	NaN	NaN	3.9081565e-02	NaN	2.3085742e+07	5.0696784e+07	6.3758935e+07	5.3953792e+07	3.1866157e+07	1.3720259e+07	6.2173763e+06	1.6625089e+06	4.0781556e+05	1.8979602e+05	NaN
1.2900000e+02	1.4700000e+02	3.0000000e+00	0.0000000e+00	7.4673167e+02	6.0000000e+00	1.3000000e+01	9.8300833e+00	1.0081050e+01	7.4719522e+02	2.4766012e-02	1.0000000e+00	NaN	NaN	NaN	NaN	NaN	6.5803884e-02	NaN	3.7756011e+07	4.8352472e+07	3.3158431e+07	1.3932401e+07	5.1806618e+06	3.3853477e+06	5.0959922e+05	NaN	NaN	NaN	NaN
1.4100000e+02	1.4700000e+02	1.0000000e+00	0.0000000e+00	8.5744032e+02	4.0000000e+00	4.0000000e+00	9.2974667e+00	9.6116000e+00	8.5794467e+02	-2.2714003e-02	1.0000000e+00	NaN	NaN	NaN	NaN	NaN	3.8579682e-02	NaN	4.7247299e+08	2.3571379e+08	6.2948483e+07	9.7568259e+06	4.6640238e+05	NaN	NaN	NaN	NaN	NaN	NaN
1.4100000e+02	1.4700000e+02	2.0000000e+00	0.0000000e+00	4.2922380e+02	4.0000000e+00	4.0000000e+00	9.3131667e+00	9.5331167e+00	4.2939791e+02	-1.7884716e-01	4.0000000e-01	NaN	NaN	NaN	NaN	NaN	1.3103483e-01	NaN	5.9263423e+06	2.7607755e+06	1.5374504e+05	0.0000000e+00	0.0000000e+00	NaN	NaN	NaN	NaN	NaN	NaN
1.4100000e+02	1.6000000e+02	2.0000000e+00	0.0000000e+00	1.1291166e+03	7.0000000e+00	1.7000000e+01	8.6854333e+00	8.9838500e+00	1.1297975e+03	-6.3802013e-02	1.0000000e+00	NaN	NaN	NaN	NaN	NaN	1.2855794e-01	NaN	6.6627374e+07	9.0518476e+07	5.8854189e+07	2.8095551e+07	6.6714579e+06	9.1328054e+05	0.0000000e+00	3.1554058e+06	NaN	NaN	NaN
1.4100000e+02	1.6000000e+02	3.0000000e+00	0.0000000e+00	7.5308019e+02	7.0000000e+00	1.7000000e+01	8.6386667e+00	8.9838500e+00	7.5355797e+02	7.7574592e-03	1.0000000e+00	NaN	NaN	NaN	NaN	NaN	2.1154380e-02	NaN	6.3354796e+08	7.8924870e+08	5.6117129e+08	2.8368667e+08	1.1117762e+08	3.6855936e+07	1.0747721e+07	1.8030696e+06	NaN	NaN	NaN
1.4100000e+02	1.6000000e+02	4.0000000e+00	0.0000000e+00	5.6506196e+02	7.0000000e+00	1.7000000e+01	8.6854333e+00	8.9680333e+00	5.6538932e+02	-1.1614400e-01	1.0000000e+00	NaN	NaN	NaN	NaN	NaN	3.9764749e-02	NaN	5.0285082e+07	6.3321682e+07	4.5160311e+07	1.9072955e+07	6.1301149e+06	9.0500532e+05	2.5575420e+05	2.8564229e+04	NaN	NaN	NaN
1.4100000e+02	1.6100000e+02	3.0000000e+00	0.0000000e+00	8.0210299e+02	7.0000000e+00	1.8000000e+01	9.9239500e+00	1.0112583e+01	8.0258650e+02	-8.1663260e-02	1.0000000e+00	NaN	NaN	NaN	NaN	NaN	3.7910107e-02	NaN	4.2898284e+07	5.5850486e+07	4.2776544e+07	2.0567003e+07	8.1993604e+06	2.1723162e+06	4.9999575e+05	5.1006040e+04	NaN	NaN	NaN
1.4200000e+02	1.4700000e+02	1.0000000e+00	0.0000000e+00	6.7136101e+02	4.0000000e+00	3.0000000e+00	7.3982167e+00	7.5390833e+00	6.7167952e+02	-7.6432279e-02	1.0000000e+00	NaN	NaN	NaN	NaN	NaN	8.0291984e-02	NaN	1.5108215e+08	4.0692325e+07	3.6780588e+06	3.8602036e+06	9.8658024e+05	NaN	NaN	NaN	NaN	NaN	NaN
1.4200000e+02	1.6000000e+02	3.0000000e+00	0.0000000e+00	6.9105375e+02	6.0000000e+00	1.6000000e+01	7.3036167e+00	7.6489167e+00	6.9145707e+02	-7.8511294e-02	1.0000000e+00	NaN	NaN	NaN	NaN	NaN	4.4197091e-02	NaN	8.0955013e+07	9.8115064e+07	5.5133269e+07	2.4845489e+07	9.7383369e+06	5.2210346e+05	5.5822085e+04	NaN	NaN	NaN	NaN
1.4500000e+02	1.6000000e+02	3.0000000e+00	0.0000000e+00	5.6733067e+02	6.0000000e+00	1.4000000e+01	5.9096667e+00	6.1179000e+00	5.6764481e+02	-1.3236271e-01	1.0000000e+00	NaN	NaN	NaN	NaN	NaN	5.4295456e-02	NaN	1.2753404e+07	1.1558742e+07	5.8559373e+06	1.9403508e+06	2.2147159e+05	0.0000000e+00	7.6670951e+04	NaN	NaN	NaN	NaN
1.4800000e+02	1.5900000e+02	2.0000000e+00	0.0000000e+00	6.4438516e+02	5.0000000e+00	1.0000000e+01	3.5077333e+00	3.7763833e+00	6.4474767e+02	-2.2811689e-02	1.0000000e+00	NaN	NaN	NaN	NaN	NaN	2.2277055e-02	NaN	3.0513583e+08	2.0981691e+08	7.9015833e+07	2.1493485e+07	3.5248957e+06	1.9790432e+05	NaN	NaN	NaN	NaN	NaN
1.4800000e+02	1.5900000e+02	3.0000000e+00	0.0000000e+00	4.2992586e+02	5.0000000e+00	1.0000000e+01	3.4920500e+00	3.7763833e+00	4.3016661e+02	-2.5599515e-02	1.0000000e+00	NaN	NaN	NaN	NaN	NaN	2.1278905e-02	NaN	2.2749295e+08	1.5588284e+08	5.9820278e+07	1.5072699e+07	2.4486256e+06	2.5574261e+05	NaN	NaN	NaN	NaN	NaN
1.4800000e+02	1.6000000e+02	1.0000000e+00	0.0000000e+00	1.4188035e+03	5.0000000e+00	1.1000000e+01	3.8721500e+00	4.0617833e+00	1.4195310e+03	-1.6599932e-01	1.0000000e+00	NaN	NaN	NaN	NaN	NaN	2.5327889e-01	NaN	2.1400406e+07	1.6723840e+07	6.3425339e+06	1.1924916e+06	3.5413462e+04	0.0000000e+00	NaN	NaN	NaN	NaN	NaN
1.4800000e+02	1.6000000e+02	2.0000000e+00	0.0000000e+00	7.0990540e+02	5.0000000e+00	1.1000000e+01	3.8402500e+00	4.1250500e+00	7.1035427e+02	4.3200084e-03	1.0000000e+00	NaN	NaN	NaN	NaN	NaN	7.7893312e-03	NaN	3.9594025e+09	3.0042073e+09	1.4428556e+09	5.0467666e+08	1.3710735e+08	3.4864943e+07	NaN	NaN	NaN	NaN	NaN
1.4800000e+02	1.6000000e+02	3.0000000e+00	0.0000000e+00	4.7360603e+02	5.0000000e+00	1.1000000e+01	3.8402500e+00	4.1250500e+00	4.7390369e+02	-4.3004166e-04	1.0000000e+00	NaN	NaN	NaN	NaN	NaN	1.1447323e-01	NaN	4.2870787e+09	3.3033082e+09	1.5839714e+09	5.3565749e+08	1.3949388e+08	3.1533685e+07	NaN	NaN	NaN	NaN	NaN
1.4800000e+02	1.6000000e+02	4.0000000e+00	0.0000000e+00	3.5545634e+02	5.0000000e+00	1.1000000e+01	3.8402500e+00	4.1408500e+00	3.5566266e+02	-6.8122062e-02	1.0000000e+00	NaN	NaN	NaN	NaN	NaN	2.0480898e-01	NaN	1.1833366e+08	9.1038741e+07	3.9154405e+07	1.1949391e+07	2.5334005e+06	2.3976407e+05	NaN	NaN	NaN	NaN	NaN
1.4800000e+02	1.6100000e+02	2.0000000e+00	0.0000000e+00	7.8343961e+02	6.0000000e+00	1.2000000e+01	6.1977333e+00	6.5273500e+00	7.8391941e+02	-4.4892440e-02	1.0000000e+00	NaN	NaN	NaN	NaN	NaN	2.4468549e-02	NaN	3.6614093e+08	3.0353369e+08	1.5571549e+08	5.9640223e+07	1.4744752e+07	1.7344949e+06	1.2515163e+05	NaN	NaN	NaN	NaN
1.4800000e+02	1.6100000e+02	3.0000000e+00	0.0000000e+00	5.2262883e+02	6.0000000e+00	1.2000000e+01	6.1977333e+00	6.5273500e+00	5.2294984e+02	-4.1451571e-02	1.0000000e+00	NaN	NaN	NaN	NaN	NaN	1.4180709e-02	NaN	5.9630953e+08	5.1358823e+08	2.5005568e+08	9.2299169e+07	2.7500346e+07	4.6532946e+06	1.6729081e+05	NaN	NaN	NaN	NaN
1.4800000e+02	1.6100000e+02	4.0000000e+00	0.0000000e+00	3.9222344e+02	6.0000000e+00	1.2000000e+01	6.2293333e+00	6.4956833e+00	3.9243639e+02	-1.5270111e-01	1.0000000e+00	NaN	NaN	NaN	NaN	NaN	4.1855250e-02	NaN	4.1786233e+07	3.4720953e+07	1.7555662e+07	3.8343570e+06	4.7593972e+05	0.0000000e+00	5.3015277e+04	NaN	NaN	NaN	NaN
1.4900000e+02	1.6000000e+02	2.0000000e+00	0.0000000e+00	6.5239193e+02	5.0000000e+00	1.0000000e+01	3.7446333e+00	4.0143500e+00	6.5278249e+02	-5.3385773e-02	1.0000000e+00	NaN	NaN	NaN	NaN	NaN	1.0431718e-01	NaN	1.7093316e+08	1.1728225e+08	4.9128477e+07	1.6098935e+07	3.2783005e+06	1.7900619e+05	NaN	NaN	NaN	NaN	NaN
1.4900000e+02	1.6000000e+02	3.0000000e+00	0.0000000e+00	4.3526371e+02	5.0000000e+00	1.0000000e+01	3.7446333e+00	4.0617833e+00	4.3551354e+02	-8.5032674e-02	1.0000000e+00	NaN	NaN	NaN	NaN	NaN	3.8069565e-02	NaN	1.5328049e+08	1.0517509e+08	4.2012486e+07	1.2431206e+07	2.0979887e+06	9.4874967e+04	NaN	NaN	NaN	NaN	NaN
1.4900000e+02	1.6100000e+02	3.0000000e+00	0.0000000e+00	4.8428652e+02	5.0000000e+00	1.1000000e+01	6.1817833e+00	6.3232500e+00	4.8456472e+02	-1.0541069e-01	1.0000000e+00	NaN	NaN	NaN	NaN	NaN	4.5755031e-02	NaN	1.6886027e+07	1.3146413e+07	5.7041726e+06	2.3854066e+06	0.0000000e+00	0.0000000e+00	NaN	NaN	NaN	NaN	NaN
1.6000000e+02	1.6700000e+02	2.0000000e+00	0.0000000e+00	5.2123913e+02	5.0000000e+00	5.0000000e+00	8.9522000e+00	9.0624667e+00	5.2157071e+02	-4.3205252e-02	1.0000000e+00	NaN	NaN	NaN	NaN	NaN	2.3429078e-01	NaN	1.7884559e+06	8.2372733e+05	5.3811442e+05	3.7144136e+04	2.8528380e+04	0.0000000e+00	NaN	NaN	NaN	NaN	NaN
1.6000000e+02	1.7400000e+02	2.0000000e+00	0.0000000e+00	9.3546583e+02	6.0000000e+00	1.1000000e+01	1.4044150e+01	1.4442500e+01	9.3607724e+02	-3.1174726e-02	1.0000000e+00	NaN	NaN	NaN	NaN	NaN	7.3990495e-02	NaN	1.3555782e+08	1.5198119e+08	9.2970308e+07	4.0568840e+07	1.3288911e+07	3.4891191e+06	7.0436539e+05	NaN	NaN	NaN	NaN
1.6100000e+02	1.6700000e+02	1.0000000e+00	0.0000000e+00	9.1043050e+02	4.0000000e+00	4.0000000e+00	7.7116667e+00	8.0420833e+00	9.1098707e+02	1.3263542e-04	1.0000000e+00	NaN	NaN	NaN	NaN	NaN	7.1831974e-02	NaN	3.6780593e+08	1.8742590e+08	5.3315926e+07	1.0188126e+07	5.3883184e+06	NaN	NaN	NaN	NaN	NaN	NaN
1.6100000e+02	1.6700000e+02	2.0000000e+00	0.0000000e+00	4.5571889e+02	4.0000000e+00	4.0000000e+00	7.7430000e+00	8.0102167e+00	4.5589274e+02	-2.0872340e-01	1.0000000e+00	NaN	NaN	NaN	NaN	NaN	7.8437729e-02	NaN	2.1577757e+07	9.0135541e+06	9.6031743e+05	0.0000000e+00	0.0000000e+00	NaN	NaN	NaN	NaN	NaN	NaN
1.6100000e+02	1.7000000e+02	2.0000000e+00	0.0000000e+00	6.7281659e+02	5.0000000e+00	7.0000000e+00	1.2142350e+01	1.2354050e+01	6.7318558e+02	-1.1595290e-01	1.0000000e+00	NaN	NaN	NaN	NaN	NaN	7.1141947e-02	NaN	2.4214034e+06	2.3351865e+06	7.1344062e+05	5.9709669e+04	0.0000000e+00	2.9525639e+04	NaN	NaN	NaN	NaN	NaN
1.6100000e+02	1.7300000e+02	2.0000000e+00	0.0000000e+00	8.3442703e+02	6.0000000e+00	9.0000000e+00	1.3931417e+01	1.4253517e+01	8.3496114e+02	1.1984479e-03	1.0000000e+00	NaN	NaN	NaN	NaN	NaN	5.1486479e-02	NaN	1.5763189e+08	1.5624027e+08	8.6463628e+07	3.1409588e+07	8.4557177e+06	2.1421076e+06	6.0665062e+05	NaN	NaN	NaN	NaN
1.6100000e+02	1.7400000e+02	1.0000000e+00	0.0000000e+00	1.7388839e+03	6.0000000e+00	1.0000000e+01	1.3495533e+01	1.3832867e+01	1.7400008e+03	9.2022705e-03	1.0000000e+00	NaN	NaN	NaN	NaN	NaN	3.7515328e-02	NaN	3.1100815e+08	4.1168845e+08	2.0976408e+08	7.0301983e+07	1.9099390e+07	3.2240354e+06	1.3187265e+06	NaN	NaN	NaN	NaN
1.6100000e+02	1.7400000e+02	2.0000000e+00	0.0000000e+00	8.6994558e+02	6.0000000e+00	1.0000000e+01	1.3461667e+01	1.3866050e+01	8.7051079e+02	2.2673903e-02	1.0000000e+00	NaN	NaN	NaN	NaN	NaN	8.2739992e-03	NaN	4.7811873e+09	5.0932467e+09	2.8689574e+09	1.1210297e+09	3.3718045e+08	8.9828967e+07	2.2194837e+07	NaN	NaN	NaN	NaN
1.6100000e+02	1.7400000e+02	3.0000000e+00	0.0000000e+00	5.8029948e+02	6.0000000e+00	1.0000000e+01	1.3544533e+01	1.3783967e+01	5.8058861e+02	-2.4035528e-01	1.0000000e+00	NaN	NaN	NaN	NaN	NaN	1.0711292e-01	NaN	4.0754755e+06	4.2883609e+06	1.9735387e+06	1.9658881e+05	8.9634767e+04	0.0000000e+00	0.0000000e+00	NaN	NaN	NaN	NaN
1.6100000e+02	1.7500000e+02	2.0000000e+00	0.0000000e+00	9.0546414e+02	6.0000000e+00	1.1000000e+01	1.3320667e+01	1.3719533e+01	9.0603644e+02	-3.7848868e-03	1.0000000e+00	NaN	NaN	NaN	NaN	NaN	2.8974608e-02	NaN	1.8645401e+08	2.0143232e+08	1.1472167e+08	4.6073991e+07	1.4668313e+07	3.2370928e+06	4.8470886e+05	NaN	NaN	NaN	NaN
1.6100000e+02	2.0400000e+02	4.0000000e+00	0.0000000e+00	1.2073499e+03	1.0000000e+01	4.0000000e+01	1.1652050e+01	1.2425433e+01	1.2080968e+03	3.5166348e-02	1.0000000e+00	NaN	NaN	NaN	NaN	NaN	8.5230112e-02	NaN	9.9194214e+06	2.8157230e+07	4.0789111e+07	3.9180740e+07	2.8854589e+07	1.8242476e+07	8.1194435e+06	4.0259503e+06	1.4344602e+06	1.4985508e+06	1.2526080e+05
1.6200000e+02	1.6700000e+02	1.0000000e+00	0.0000000e+00	7.6336209e+02	4.0000000e+00	3.0000000e+00	5.5082000e+00	5.6218333e+00	7.6361660e+02	-1.9570154e-01	1.0000000e+00	NaN	NaN	NaN	NaN	NaN	2.0943253e-01	NaN	1.1521377e+06	3.1170032e+05	2.3413244e+04	1.8666524e+03	3.6260639e+03	NaN	NaN	NaN	NaN	NaN	NaN
1.6200000e+02	1.7300000e+02	2.0000000e+00	0.0000000e+00	7.6089282e+02	5.0000000e+00	8.0000000e+00	1.3213533e+01	1.3576550e+01	7.6135305e+02	-3.5970798e-02	1.0000000e+00	NaN	NaN	NaN	NaN	NaN	4.0247808e-02	NaN	4.0818275e+07	3.5362531e+07	1.6664746e+07	5.6862798e+06	1.2275956e+06	2.0917806e+05	NaN	NaN	NaN	NaN	NaN
1.6200000e+02	1.7400000e+02	1.0000000e+00	0.0000000e+00	1.5918155e+03	5.0000000e+00	9.0000000e+00	1.2728300e+01	1.3089500e+01	1.5927487e+03	-6.3324478e-02	1.0000000e+00	NaN	NaN	NaN	NaN	NaN	7.7691397e-02	NaN	4.6979312e+07	4.5071144e+07	2.2183719e+07	6.9750064e+06	7.3999416e+05	2.4488235e+04	NaN	NaN	NaN	NaN	NaN
1.6200000e+02	1.7400000e+02	2.0000000e+00	0.0000000e+00	7.9641138e+02	5.0000000e+00	9.0000000e+00	1.2728300e+01	1.3107067e+01	7.9690261e+02	-1.4082442e-02	1.0000000e+00	NaN	NaN	NaN	NaN	NaN	6.0858905e-03	NaN	8.0407221e+08	7.4975495e+08	3.7094452e+08	1.2579375e+08	3.4505180e+07	8.5861914e+06	NaN	NaN	NaN	NaN	NaN
1.6200000e+02	1.8000000e+02	2.0000000e+00	0.0000000e+00	1.0635151e+03	6.0000000e+00	1.5000000e+01	1.2867317e+01	1.3160117e+01	1.0641273e+03	-8.6829277e-02	1.0000000e+00	NaN	NaN	NaN	NaN	NaN	9.9470807e-02	NaN	5.3406385e+06	6.5328687e+06	4.1658624e+06	1.7833285e+06	5.0204428e+05	3.6272076e+04	0.0000000e+00	NaN	NaN	NaN	NaN
1.6200000e+02	2.0400000e+02	4.0000000e+00	0.0000000e+00	1.1705828e+03	9.0000000e+00	3.9000000e+01	1.1553283e+01	1.1869417e+01	1.1712475e+03	-1.8054736e-01	1.0000000e+00	NaN	NaN	NaN	NaN	NaN	9.2363810e-02	NaN	1.4044353e+06	5.9336734e+06	7.3738257e+06	6.8301452e+06	5.0843602e+06	2.2771421e+06	7.2647478e+05	2.1638337e+05	6.0609806e+04	0.0000000e+00	NaN
1.6800000e+02	1.7400000e+02	1.0000000e+00	0.0000000e+00	8.4747123e+02	4.0000000e+00	4.0000000e+00	1.1252083e+01	1.1719500e+01	8.4799654e+02	-2.2909733e-02	1.0000000e+00	NaN	NaN	NaN	NaN	NaN	3.2901981e-02	NaN	4.8826300e+08	2.5389529e+08	6.9277673e+07	1.1677336e+07	9.8908676e+05	NaN	NaN	NaN	NaN	NaN	NaN
1.6800000e+02	1.7400000e+02	2.0000000e+00	0.0000000e+00	4.2423925e+02	4.0000000e+00	4.0000000e+00	1.1393633e+01	1.1668767e+01	4.2443524e+02	-1.5623751e-01	1.0000000e+00	NaN	NaN	NaN	NaN	NaN	5.6843419e-14	NaN	8.0603241e+06	3.7610702e+06	4.4514928e+05	1.4500277e+04	2.8492489e+04	NaN	NaN	NaN	NaN	NaN	NaN
1.7400000e+02	1.8000000e+02	1.0000000e+00	0.0000000e+00	6.2426236e+02	4.0000000e+00	5.0000000e+00	NaN	NaN	NaN	NaN	-1.0000000e+00	NaN	NaN	NaN	NaN	NaN	NaN	NaN	NaN	NaN	NaN	NaN	NaN	NaN	NaN	NaN	NaN	NaN	NaN
1.7400000e+02	1.8100000e+02	1.0000000e+00	0.0000000e+00	7.7133077e+02	4.0000000e+00	6.0000000e+00	6.8460167e+00	7.0984167e+00	7.7170250e+02	-8.9480957e-02	1.0000000e+00	NaN	NaN	NaN	NaN	NaN	1.0401392e-01	NaN	6.0239197e+07	2.3957815e+07	4.1856807e+06	1.4925243e+05	6.1909206e+03	NaN	NaN	NaN	NaN	NaN	NaN
1.7400000e+02	1.8800000e+02	2.0000000e+00	0.0000000e+00	8.2738080e+02	5.0000000e+00	1.3000000e+01	6.6389500e+00	6.8931667e+00	8.2784622e+02	-6.6559927e-02	1.0000000e+00	NaN	NaN	NaN	NaN	NaN	6.0822648e-02	NaN	3.6029701e+07	3.3313011e+07	1.6175465e+07	5.1813477e+06	9.5490185e+05	0.0000000e+00	NaN	NaN	NaN	NaN	NaN
1.7400000e+02	1.8800000e+02	3.0000000e+00	0.0000000e+00	5.5192296e+02	5.0000000e+00	1.3000000e+01	6.6389500e+00	6.8774667e+00	5.5224384e+02	-3.4744207e-02	1.0000000e+00	NaN	NaN	NaN	NaN	NaN	3.9353240e-02	NaN	2.7786618e+07	2.7149600e+07	1.3352873e+07	4.2291657e+06	9.9695662e+05	0.0000000e+00	NaN	NaN	NaN	NaN	NaN
1.7400000e+02	2.0400000e+02	3.0000000e+00	0.0000000e+00	1.0598544e+03	8.0000000e+00	2.9000000e+01	7.6960000e+00	7.9625667e+00	1.0604201e+03	-1.8870151e-01	1.0000000e+00	NaN	NaN	NaN	NaN	NaN	5.4136070e-02	NaN	3.7006320e+07	6.3658032e+07	5.8180645e+07	3.4190120e+07	1.5867795e+07	1.9531230e+06	1.8850922e+05	0.0000000e+00	0.0000000e+00	NaN	NaN
1.7400000e+02	2.0400000e+02	4.0000000e+00	0.0000000e+00	7.9514262e+02	8.0000000e+00	2.9000000e+01	NaN	NaN	NaN	NaN	-1.0000000e+00	NaN	NaN	NaN	NaN	NaN	NaN	NaN	NaN	NaN	NaN	NaN	NaN	NaN	NaN	NaN	NaN	NaN	NaN
1.7400000e+02	2.0600000e+02	3.0000000e+00	0.0000000e+00	1.1425598e+03	8.0000000e+00	3.1000000e+01	NaN	NaN	NaN	NaN	-1.0000000e+00	NaN	NaN	NaN	NaN	NaN	NaN	NaN	NaN	NaN	NaN	NaN	NaN	NaN	NaN	NaN	NaN	NaN	NaN
1.7400000e+02	2.0600000e+02	4.0000000e+00	0.0000000e+00	8.5717164e+02	8.0000000e+00	3.1000000e+01	8.4824167e+00	8.7634167e+00	8.5766192e+02	-8.6914193e-02	1.0000000e+00	NaN	NaN	NaN	NaN	NaN	6.2716626e-02	NaN	4.5271215e+07	9.3492181e+07	8.9548168e+07	5.6931773e+07	3.1252903e+07	1.1664291e+07	2.9686579e+06	3.9161461e+05	1.1177519e+05	NaN	NaN
1.7400000e+02	2.0700000e+02	3.0000000e+00	0.0000000e+00	1.1802545e+03	8.0000000e+00	3.2000000e+01	9.2504000e+00	9.4546500e+00	1.1808935e+03	-2.0416508e-01	1.0000000e+00	NaN	NaN	NaN	NaN	NaN	6.9956600e-02	NaN	1.3787574e+07	2.7776099e+07	2.9177791e+07	1.9670643e+07	8.8045753e+06	2.2485528e+06	5.2970874e+05	2.1147987e+04	0.0000000e+00	NaN	NaN
1.7500000e+02	1.8000000e+02	1.0000000e+00	0.0000000e+00	5.5322525e+02	3.0000000e+00	4.0000000e+00	3.5864667e+00	3.6499167e+00	5.5326493e+02	-2.7103634e-01	1.0000000e+00	NaN	NaN	NaN	NaN	NaN	6.1241269e-02	NaN	9.5322030e+05	3.9249598e+04	0.0000000e+00	0.0000000e+00	NaN	NaN	NaN	NaN	NaN	NaN	NaN
1.7500000e+02	1.8800000e+02	2.0000000e+00	0.0000000e+00	7.9186225e+02	5.0000000e+00	1.2000000e+01	6.5909833e+00	6.8774667e+00	7.9233435e+02	-1.3134369e-02	1.0000000e+00	NaN	NaN	NaN	NaN	NaN	1.7528561e-02	NaN	5.7238759e+08	5.0860117e+08	2.3811701e+08	7.8464509e+07	2.3277454e+07	5.8373444e+06	NaN	NaN	NaN	NaN	NaN
1.7500000e+02	1.8800000e+02	3.0000000e+00	0.0000000e+00	5.2824392e+02	5.0000000e+00	1.2000000e+01	6.5750333e+00	6.8931667e+00	5.2856063e+02	-7.2338661e-03	1.0000000e+00	NaN	NaN	NaN	NaN	NaN	1.4442115e-02	NaN	3.9218409e+08	3.4506700e+08	1.6688051e+08	5.7876400e+07	1.4683690e+07	3.3634389e+06	NaN	NaN	NaN	NaN	NaN
1.7500000e+02	1.9200000e+02	2.0000000e+00	0.0000000e+00	1.0274787e+03	6.0000000e+00	1.6000000e+01	6.7829833e+00	7.0506667e+00	1.0280652e+03	-5.8489472e-02	1.0000000e+00	NaN	NaN	NaN	NaN	NaN	3.9555875e-02	NaN	8.9482332e+07	9.9410521e+07	6.0446594e+07	2.4659761e+07	8.0118234e+06	8.7807930e+05	0.0000000e+00	NaN	NaN	NaN	NaN
1.7500000e+02	1.9200000e+02	3.0000000e+00	0.0000000e+00	6.8532156e+02	6.0000000e+00	1.6000000e+01	6.7670833e+00	7.0824833e+00	6.8572605e+02	-1.8054963e-02	1.0000000e+00	NaN	NaN	NaN	NaN	NaN	2.1543792e-02	NaN	2.6732559e+08	2.8219746e+08	1.8094003e+08	7.3114082e+07	2.6481365e+07	7.7994075e+06	1.0278849e+06	NaN	NaN	NaN	NaN
1.7500000e+02	2.0400000e+02	3.0000000e+00	0.0000000e+00	1.0361754e+03	7.0000000e+00	2.8000000e+01	7.6646167e+00	7.9783667e+00	1.0367961e+03	2.2825014e-02	1.0000000e+00	NaN	NaN	NaN	NaN	NaN	1.5260036e-02	NaN	5.9141527e+08	1.0402527e+09	9.4974360e+08	5.8968153e+08	2.8052371e+08	1.1199920e+08	3.7411050e+07	1.3116075e+07	NaN	NaN	NaN
1.7500000e+02	2.0400000e+02	4.0000000e+00	0.0000000e+00	7.7738334e+02	7.0000000e+00	2.8000000e+01	7.6646167e+00	7.9783667e+00	7.7784713e+02	1.5837001e-02	1.0000000e+00	NaN	NaN	NaN	NaN	NaN	1.5112245e-02	NaN	4.1854170e+08	6.8882136e+08	6.1894257e+08	3.9689290e+08	1.9245160e+08	7.3885322e+07	3.1094900e+07	6.2458638e+06	NaN	NaN	NaN
1.7500000e+02	2.0400000e+02	5.0000000e+00	0.0000000e+00	6.2210813e+02	7.0000000e+00	2.8000000e+01	7.6803167e+00	7.9153500e+00	6.2245054e+02	-1.2726528e-01	1.0000000e+00	NaN	NaN	NaN	NaN	NaN	6.3569428e-02	NaN	1.5605977e+07	2.9496565e+07	2.5842803e+07	1.4610280e+07	6.6032884e+06	1.2516761e+06	3.9591318e+05	0.0000000e+00	NaN	NaN	NaN
1.7500000e+02	2.0600000e+02	2.0000000e+00	0.0000000e+00	1.6778175e+03	8.0000000e+00	3.0000000e+01	8.4824167e+00	8.7322000e+00	1.6786570e+03	-3.2843434e-01	1.0000000e+00	NaN	NaN	NaN	NaN	NaN	1.5543738e-01	NaN	2.2565605e+07	3.6260717e+07	4.4095609e+07	1.9115309e+07	8.8644598e+06	2.8149575e+05	1.9878260e+05	0.0000000e+00	0.0000000e+00	NaN	NaN
1.7500000e+02	2.0600000e+02	3.0000000e+00	0.0000000e+00	1.1188807e+03	8.0000000e+00	3.0000000e+01	8.4511167e+00	8.8259833e+00	1.1195531e+03	9.7044458e-03	5.0000000e-01	NaN	NaN	NaN	NaN	NaN	1.9320748e-02	NaN	7.6138396e+08	1.4346448e+09	1.3303175e+09	9.2778504e+08	4.7750471e+08	2.0687749e+08	7.7497344e+07	3.0305227e+07	7.7568706e+06	NaN	NaN
1.7500000e+02	2.0600000e+02	4.0000000e+00	0.0000000e+00	8.3941236e+02	8.0000000e+00	3.0000000e+01	8.4667833e+00	8.6854333e+00	8.3991473e+02	1.9860240e-03	4.0000000e-01	NaN	NaN	NaN	NaN	NaN	8.2367754e-03	NaN	1.1409236e+09	1.1708550e+09	1.6158771e+09	7.7177904e+08	6.3656703e+08	1.7090019e+08	1.4652767e+08	2.4193234e+07	3.3773561e+07	NaN	NaN
1.7500000e+02	2.0600000e+02	5.0000000e+00	0.0000000e+00	6.7173135e+02	8.0000000e+00	3.0000000e+01	8.4980500e+00	8.7478167e+00	6.7210982e+02	-1.1510198e-01	1.0000000e+00	NaN	NaN	NaN	NaN	NaN	4.7987603e-02	NaN	2.8627955e+07	5.3593965e+07	5.0015553e+07	3.6249162e+07	1.6164756e+07	5.3642592e+06	6.1755599e+05	1.8895621e+05	1.6441286e+05	NaN	NaN
1.7500000e+02	2.0700000e+02	3.0000000e+00	0.0000000e+00	1.1565754e+03	8.0000000e+00	3.1000000e+01	9.2190833e+00	9.5488500e+00	1.1572714e+03	7.1464629e-03	1.0000000e+00	NaN	NaN	NaN	NaN	NaN	2.2471708e-02	NaN	2.9976913e+08	5.7358294e+08	5.7099276e+08	3.8598757e+08	2.1280328e+08	9.7023208e+07	3.4139093e+07	1.1547283e+07	8.9723103e+06	NaN	NaN
1.7500000e+02	2.0700000e+02	4.0000000e+00	0.0000000e+00	8.6768338e+02	8.0000000e+00	3.1000000e+01	9.2190833e+00	9.5488500e+00	8.6820821e+02	1.8377713e-02	1.0000000e+00	NaN	NaN	NaN	NaN	NaN	1.8455225e-02	NaN	3.2524144e+08	6.4480779e+08	6.1763928e+08	4.4531045e+08	2.4103158e+08	1.0914972e+08	3.9717891e+07	1.6153949e+07	4.3298779e+06	NaN	NaN
1.7500000e+02	2.0700000e+02	5.0000000e+00	0.0000000e+00	6.9434816e+02	8.0000000e+00	3.1000000e+01	9.2347500e+00	9.4860333e+00	6.9473777e+02	-1.3288561e-01	1.0000000e+00	NaN	NaN	NaN	NaN	NaN	4.7668893e-02	NaN	1.1609948e+07	2.6658704e+07	2.5644774e+07	1.7036021e+07	7.9683389e+06	2.3922057e+06	8.4864479e+05	1.2165710e+05	5.3660748e+04	NaN	NaN
1.7600000e+02	1.8800000e+02	2.0000000e+00	0.0000000e+00	7.5634369e+02	5.0000000e+00	1.1000000e+01	6.5909833e+00	6.8302667e+00	7.5678345e+02	-3.7648690e-02	1.0000000e+00	NaN	NaN	NaN	NaN	NaN	6.9595049e-02	NaN	3.0190168e+07	2.8346687e+07	1.1102485e+07	3.4540957e+06	9.4940739e+05	4.6314313e+04	NaN	NaN	NaN	NaN	NaN
1.7600000e+02	2.0400000e+02	3.0000000e+00	0.0000000e+00	1.0124963e+03	7.0000000e+00	2.7000000e+01	7.6960000e+00	7.9467833e+00	1.0130523e+03	-1.3126800e-01	1.0000000e+00	NaN	NaN	NaN	NaN	NaN	9.0415820e-02	NaN	1.7016968e+07	3.2752322e+07	2.8781887e+07	1.6349540e+07	4.1826162e+06	1.1911796e+06	4.1184299e+05	5.3309893e+05	NaN	NaN	NaN
1.7600000e+02	2.0400000e+02	4.0000000e+00	0.0000000e+00	7.5962406e+02	7.0000000e+00	2.7000000e+01	7.6960000e+00	7.9467833e+00	7.6004659e+02	-1.0905128e-01	1.0000000e+00	NaN	NaN	NaN	NaN	NaN	8.8022906e-02	NaN	1.1011845e+07	1.9942992e+07	1.6947115e+07	9.7375208e+06	4.4124250e+06	4.8815752e+05	2.3682630e+05	2.2230646e+05	NaN	NaN	NaN
1.7600000e+02	2.0600000e+02	4.0000000e+00	0.0000000e+00	8.2165309e+02	8.0000000e+00	2.9000000e+01	8.6074333e+00	8.7790500e+00	8.2221346e+02	2.7463924e-01	1.0000000e+00	NaN	NaN	NaN	NaN	NaN	1.1588296e-01	NaN	1.5590854e+07	2.9818040e+07	2.9613548e+07	1.8091544e+07	8.4630578e+06	3.1535773e+06	6.5978645e+05	8.0786438e+06	0.0000000e+00	NaN	NaN
1.7600000e+02	2.0700000e+02	3.0000000e+00	0.0000000e+00	1.1328964e+03	8.0000000e+00	3.0000000e+01	9.3288833e+00	9.4860333e+00	1.1335606e+03	-4.7868708e-02	1.0000000e+00	NaN	NaN	NaN	NaN	NaN	9.8578123e-02	NaN	6.5980993e+06	1.4498861e+07	1.4128984e+07	9.7176107e+06	4.3692325e+06	1.2922326e+06	9.5901558e+04	0.0000000e+00	7.0783793e+05	NaN	NaN
1.7900000e+02	2.0400000e+02	3.0000000e+00	0.0000000e+00	9.3613971e+02	7.0000000e+00	2.4000000e+01	7.5861000e+00	7.8212333e+00	9.3668309e+02	-5.1159588e-02	1.0000000e+00	NaN	NaN	NaN	NaN	NaN	8.8592234e-02	NaN	1.6846137e+07	3.0376965e+07	2.5954675e+07	1.2976384e+07	6.0104213e+06	8.9232514e+05	0.0000000e+00	2.7308245e+05	NaN	NaN	NaN
1.8000000e+02	1.9200000e+02	2.0000000e+00	0.0000000e+00	7.9589355e+02	5.0000000e+00	1.1000000e+01	5.7970167e+00	5.9900167e+00	7.9643162e+02	1.1880017e-01	1.0000000e+00	NaN	NaN	NaN	NaN	NaN	1.3976226e-01	NaN	5.9284072e+07	4.6750512e+07	2.5067736e+07	7.6057564e+06	1.9052990e+06	5.9755514e+06	NaN	NaN	NaN	NaN	NaN
1.8000000e+02	1.9200000e+02	3.0000000e+00	0.0000000e+00	5.3093146e+02	5.0000000e+00	1.1000000e+01	5.7650667e+00	6.0220667e+00	5.3125270e+02	6.3793230e-03	1.0000000e+00	NaN	NaN	NaN	NaN	NaN	5.0589512e-02	NaN	8.2589438e+07	6.8825718e+07	3.3501825e+07	1.1799825e+07	2.7799396e+06	2.2914126e+06	NaN	NaN	NaN	NaN	NaN
1.8000000e+02	2.0400000e+02	3.0000000e+00	0.0000000e+00	8.8178526e+02	7.0000000e+00	2.3000000e+01	7.0347833e+00	7.3194667e+00	8.8231142e+02	7.4421871e-03	1.0000000e+00	NaN	NaN	NaN	NaN	NaN	1.5560749e-02	NaN	3.3525856e+08	4.9270378e+08	3.8878931e+08	2.0787102e+08	8.1379727e+07	2.9953107e+07	7.9291907e+06	2.2092069e+06	NaN	NaN	NaN
1.8000000e+02	2.0400000e+02	4.0000000e+00	0.0000000e+00	6.6159077e+02	7.0000000e+00	2.3000000e+01	7.0506667e+00	7.3194667e+00	6.6197903e+02	-1.7977667e-02	1.0000000e+00	NaN	NaN	NaN	NaN	NaN	2.3687155e-02	NaN	1.2431542e+08	1.6908510e+08	1.3588174e+08	7.0439600e+07	3.1991909e+07	8.8667776e+06	2.5251199e+06	1.8468393e+05	NaN	NaN	NaN
1.8000000e+02	2.0600000e+02	4.0000000e+00	0.0000000e+00	7.2361979e+02	7.0000000e+00	2.5000000e+01	8.0579833e+00	8.3410833e+00	7.2404712e+02	-2.3275475e-02	1.0000000e+00	NaN	NaN	NaN	NaN	NaN	1.3770343e-02	NaN	3.3052705e+08	5.5094980e+08	4.5638045e+08	2.6291150e+08	1.1637684e+08	4.3915998e+07	1.2960757e+07	1.2930004e+06	NaN	NaN	NaN
1.8000000e+02	2.0700000e+02	3.0000000e+00	0.0000000e+00	1.0021853e+03	7.0000000e+00	2.6000000e+01	8.9046833e+00	9.1721500e+00	1.0027809e+03	-1.8762444e-02	1.0000000e+00	NaN	NaN	NaN	NaN	NaN	1.8927859e-02	NaN	3.5961561e+08	6.1374267e+08	5.4078051e+08	3.1501478e+08	1.5140031e+08	5.7861512e+07	1.7017168e+07	4.3918594e+06	NaN	NaN	NaN
1.8000000e+02	2.0700000e+02	4.0000000e+00	0.0000000e+00	7.5189080e+02	7.0000000e+00	2.6000000e+01	8.9363833e+00	9.1877833e+00	7.5233613e+02	-2.4303645e-02	1.0000000e+00	NaN	NaN	NaN	NaN	NaN	1.9091444e-02	NaN	1.7648018e+08	3.0492310e+08	2.6942551e+08	1.6267234e+08	7.7896257e+07	2.8795536e+07	2.0268365e+06	2.9108016e+06	NaN	NaN	NaN
1.8100000e+02	1.8800000e+02	1.0000000e+00	0.0000000e+00	1.0485098e+03	4.0000000e+00	6.0000000e+00	5.0740000e+00	5.3960333e+00	1.0490741e+03	-7.9330162e-02	5.0000000e-01	NaN	NaN	NaN	NaN	NaN	1.8940487e-01	NaN	2.8656117e+07	1.6357475e+07	4.9620086e+06	7.1631054e+05	2.3085556e+04	NaN	NaN	NaN	NaN	NaN	NaN
1.8100000e+02	1.8800000e+02	2.0000000e+00	0.0000000e+00	5.2475854e+02	4.0000000e+00	6.0000000e+00	5.0900000e+00	5.4281000e+00	5.2508498e+02	9.2216071e-03	1.0000000e+00	NaN	NaN	NaN	NaN	NaN	1.8541707e-02	NaN	5.1628481e+08	3.0308313e+08	1.0607092e+08	2.8431938e+07	5.9997245e+06	NaN	NaN	NaN	NaN	NaN	NaN
1.8100000e+02	1.9200000e+02	2.0000000e+00	0.0000000e+00	7.6037499e+02	5.0000000e+00	1.0000000e+01	5.5891167e+00	5.8773500e+00	7.6082205e+02	-2.3049889e-02	1.0000000e+00	NaN	NaN	NaN	NaN	NaN	2.5459887e-02	NaN	1.0577826e+08	9.3701243e+07	4.2990909e+07	1.4348510e+07	1.8942609e+06	5.7699126e+04	NaN	NaN	NaN	NaN	NaN
1.8100000e+02	1.9200000e+02	3.0000000e+00	0.0000000e+00	5.0725242e+02	5.0000000e+00	1.0000000e+01	5.5891167e+00	5.8773500e+00	5.0754738e+02	-3.2275912e-02	1.0000000e+00	NaN	NaN	NaN	NaN	NaN	2.1680924e-02	NaN	1.2739483e+08	1.0731304e+08	4.9791474e+07	1.4729331e+07	3.5802997e+06	3.9934851e+05	NaN	NaN	NaN	NaN	NaN
1.8100000e+02	2.0400000e+02	2.0000000e+00	0.0000000e+00	1.2866557e+03	7.0000000e+00	2.2000000e+01	6.9874333e+00	7.2088833e+00	1.2873941e+03	-5.3648342e-02	1.0000000e+00	NaN	NaN	NaN	NaN	NaN	6.3668436e-02	NaN	4.6278840e+07	6.9309309e+07	5.2390953e+07	2.5336483e+07	8.8333826e+06	1.7873898e+06	1.2777423e+06	0.0000000e+00	NaN	NaN	NaN
1.8100000e+02	2.0400000e+02	3.0000000e+00	0.0000000e+00	8.5810623e+02	7.0000000e+00	2.2000000e+01	6.9716333e+00	7.2246333e+00	8.5861561e+02	-2.3001154e-03	1.0000000e+00	NaN	NaN	NaN	NaN	NaN	1.4308584e-02	NaN	5.2392790e+08	7.4312892e+08	5.5081663e+08	2.8496774e+08	1.1737044e+08	4.0003111e+07	1.2133084e+07	3.4273040e+06	NaN	NaN	NaN
1.8100000e+02	2.0400000e+02	4.0000000e+00	0.0000000e+00	6.4383149e+02	7.0000000e+00	2.2000000e+01	6.9559333e+00	7.2246333e+00	6.4420939e+02	-1.8846327e-02	1.0000000e+00	NaN	NaN	NaN	NaN	NaN	1.7955958e-02	NaN	1.7493976e+08	2.4697820e+08	1.7780456e+08	9.5128473e+07	3.7160740e+07	1.3267237e+07	3.6970648e+06	5.8078972e+05	NaN	NaN	NaN
1.8100000e+02	2.0600000e+02	2.0000000e+00	0.0000000e+00	1.4107137e+03	7.0000000e+00	2.4000000e+01	8.1996000e+00	8.3096500e+00	1.4114083e+03	-3.0324934e-01	1.0000000e+00	NaN	NaN	NaN	NaN	NaN	1.0986839e-01	NaN	8.5185643e+06	1.2295703e+07	9.8455999e+06	5.0369810e+06	8.8674806e+05	0.0000000e+00	0.0000000e+00	0.0000000e+00	NaN	NaN	NaN
1.8100000e+02	2.0700000e+02	3.0000000e+00	0.0000000e+00	9.7850628e+02	7.0000000e+00	2.5000000e+01	8.8416667e+00	9.1408667e+00	9.7909465e+02	-2.5481794e-04	1.0000000e+00	NaN	NaN	NaN	NaN	NaN	1.6546096e-02	NaN	4.9135108e+08	8.0219671e+08	6.9440853e+08	4.0773386e+08	1.8896724e+08	7.2931934e+07	2.3623548e+07	7.6575052e+06	NaN	NaN	NaN
1.8100000e+02	2.0700000e+02	4.0000000e+00	0.0000000e+00	7.3413153e+02	7.0000000e+00	2.5000000e+01	8.8416667e+00	9.1408667e+00	7.3457228e+02	-2.3409557e-03	1.0000000e+00	NaN	NaN	NaN	NaN	NaN	1.7516262e-02	NaN	2.2583456e+08	3.5807705e+08	3.0881477e+08	1.8945631e+08	8.6670898e+07	3.4645888e+07	1.1114324e+07	6.6357017e+05	NaN	NaN	NaN
1.8200000e+02	1.9200000e+02	2.0000000e+00	0.0000000e+00	6.8684079e+02	5.0000000e+00	9.0000000e+00	4.0933667e+00	4.3611167e+00	6.8710049e+02	-2.9172024e-01	4.0000000e-01	NaN	NaN	NaN	NaN	NaN	1.9950712e-01	NaN	3.0103461e+07	0.0000000e+00	8.2497688e+06	1.0984162e+06	1.4510204e+05	2.7302971e+04	NaN	NaN	NaN	NaN	NaN
1.8200000e+02	2.0400000e+02	2.0000000e+00	0.0000000e+00	1.2131215e+03	7.0000000e+00	2.1000000e+01	6.2607500e+00	6.4956833e+00	1.2138118e+03	-4.3127237e-02	1.0000000e+00	NaN	NaN	NaN	NaN	NaN	1.1788469e-01	NaN	2.1752713e+07	3.9706562e+07	2.1919588e+07	1.3204314e+07	1.9864281e+06	1.1248850e+06	9.5710081e+04	0.0000000e+00	NaN	NaN	NaN
1.8200000e+02	2.0400000e+02	3.0000000e+00	0.0000000e+00	8.0908342e+02	7.0000000e+00	2.1000000e+01	6.2607500e+00	6.5115000e+00	8.0954776e+02	-3.0669390e-02	1.0000000e+00	NaN	NaN	NaN	NaN	NaN	3.2801363e-02	NaN	1.6735575e+08	2.2868549e+08	1.5547732e+08	7.2378270e+07	2.5710188e+07	7.3017256e+06	2.1141483e+06	1.0915765e+06	NaN	NaN	NaN
1.8200000e+02	2.0400000e+02	4.0000000e+00	0.0000000e+00	6.0706439e+02	7.0000000e+00	2.1000000e+01	6.2450500e+00	6.5115000e+00	6.0739693e+02	-9.3523793e-02	1.0000000e+00	NaN	NaN	NaN	NaN	NaN	3.8620440e-02	NaN	4.4142941e+07	5.4861753e+07	3.5712193e+07	1.8702199e+07	5.1298206e+06	1.7316419e+06	1.9510685e+05	0.0000000e+00	NaN	NaN	NaN
1.8200000e+02	2.0600000e+02	3.0000000e+00	0.0000000e+00	8.9178879e+02	7.0000000e+00	2.3000000e+01	7.4295167e+00	7.7742833e+00	8.9230593e+02	-3.4588784e-02	1.0000000e+00	NaN	NaN	NaN	NaN	NaN	2.7740341e-02	NaN	3.4898597e+08	5.1204521e+08	3.8161081e+08	2.0368713e+08	8.5922828e+07	2.7244253e+07	8.2030171e+06	1.5568075e+06	NaN	NaN	NaN
1.8200000e+02	2.0600000e+02	4.0000000e+00	0.0000000e+00	6.6909341e+02	7.0000000e+00	2.3000000e+01	7.4138833e+00	7.7742833e+00	6.6948169e+02	-3.2871607e-02	1.0000000e+00	NaN	NaN	NaN	NaN	NaN	4.1556586e-02	NaN	1.2917709e+08	1.8875251e+08	1.4743573e+08	7.7859638e+07	3.1927232e+07	9.6264682e+06	2.0889596e+06	5.1998511e+05	NaN	NaN	NaN
1.8200000e+02	2.0700000e+02	3.0000000e+00	0.0000000e+00	9.2948347e+02	7.0000000e+00	2.4000000e+01	8.4197167e+00	8.7166167e+00	9.3003599e+02	-1.8455990e-03	1.0000000e+00	NaN	NaN	NaN	NaN	NaN	5.3241485e-02	NaN	1.9986549e+08	2.7576280e+08	2.1381302e+08	1.4470793e+08	5.4228088e+07	1.7342440e+07	1.1743897e+07	7.4766902e+05	NaN	NaN	NaN
1.8200000e+02	2.0700000e+02	4.0000000e+00	0.0000000e+00	6.9736442e+02	7.0000000e+00	2.4000000e+01	8.4197167e+00	8.6854333e+00	6.9776329e+02	-6.3932611e-02	1.0000000e+00	NaN	NaN	NaN	NaN	NaN	4.0688652e-02	NaN	7.1051327e+07	1.1063707e+08	8.7653749e+07	4.8444999e+07	1.9906754e+07	5.6276989e+06	9.6260332e+05	4.8504458e+05	NaN	NaN	NaN
1.8900000e+02	2.0400000e+02	2.0000000e+00	0.0000000e+00	7.7190972e+02	5.0000000e+00	1.4000000e+01	5.6698000e+00	5.8935167e+00	7.7234433e+02	-1.1889592e-02	1.0000000e+00	NaN	NaN	NaN	NaN	NaN	1.2980782e-02	NaN	3.8705665e+08	3.0579322e+08	1.3548960e+08	4.4476244e+07	1.1996288e+07	2.0139415e+06	NaN	NaN	NaN	NaN	NaN
1.8900000e+02	2.0400000e+02	3.0000000e+00	0.0000000e+00	5.1494224e+02	5.0000000e+00	1.4000000e+01	5.7491000e+00	5.7810333e+00	5.1522824e+02	-2.3117943e-02	1.0000000e+00	NaN	NaN	NaN	NaN	NaN	1.7018981e-02	NaN	2.2339143e+07	1.6814257e+07	8.0670850e+06	2.5155594e+06	5.4264279e+05	7.9211043e+04	NaN	NaN	NaN	NaN	NaN
1.8900000e+02	2.0600000e+02	2.0000000e+00	0.0000000e+00	8.9596776e+02	6.0000000e+00	1.6000000e+01	7.3352833e+00	7.6803167e+00	8.9649149e+02	3.4792640e-04	1.0000000e+00	NaN	NaN	NaN	NaN	NaN	2.6840954e-02	NaN	7.6336789e+08	7.4824610e+08	3.9439974e+08	1.4118629e+08	4.4241250e+07	9.8371550e+06	1.3642572e+06	NaN	NaN	NaN	NaN
1.8900000e+02	2.0600000e+02	3.0000000e+00	0.0000000e+00	5.9764760e+02	6.0000000e+00	1.6000000e+01	7.3352833e+00	7.6646167e+00	5.9799148e+02	-1.5459041e-02	1.0000000e+00	NaN	NaN	NaN	NaN	NaN	1.6138190e-02	NaN	4.6808072e+08	4.3929078e+08	2.3058982e+08	8.6757861e+07	2.5312704e+07	4.9939284e+06	6.8087423e+05	NaN	NaN	NaN	NaN
1.8900000e+02	2.0700000e+02	2.0000000e+00	0.0000000e+00	9.5250979e+02	6.0000000e+00	1.7000000e+01	8.7478167e+00	9.0624667e+00	9.5307302e+02	5.6558234e-03	1.0000000e+00	NaN	NaN	NaN	NaN	NaN	3.4630605e-02	NaN	4.3510888e+08	4.5093359e+08	2.5649697e+08	1.0080191e+08	3.1367901e+07	7.9000309e+06	1.7592128e+06	NaN	NaN	NaN	NaN
1.8900000e+02	2.0700000e+02	3.0000000e+00	0.0000000e+00	6.3534229e+02	6.0000000e+00	1.7000000e+01	8.7010167e+00	9.0467833e+00	6.3571075e+02	-1.5410098e-02	1.0000000e+00	NaN	NaN	NaN	NaN	NaN	5.6449598e-02	NaN	3.5772544e+08	3.6661531e+08	1.9911034e+08	7.6296059e+07	2.3221421e+07	5.8215286e+06	3.5970806e+06	NaN	NaN	NaN	NaN
1.9300000e+02	2.0600000e+02	2.0000000e+00	0.0000000e+00	6.6035131e+02	5.0000000e+00	1.2000000e+01	6.9874333e+00	7.3668167e+00	6.6067046e+02	-1.3553811e-01	1.0000000e+00	NaN	NaN	NaN	NaN	NaN	1.4557802e-02	NaN	6.4812828e+08	4.5040017e+08	1.8107939e+08	1.7854905e+05	1.5982127e+05	1.1698120e+05	NaN	NaN	NaN	NaN	NaN
1.9300000e+02	2.0700000e+02	2.0000000e+00	0.0000000e+00	7.1689334e+02	5.0000000e+00	1.3000000e+01	8.6854333e+00	9.0310500e+00	7.1730348e+02	-2.6990120e-02	1.0000000e+00	NaN	NaN	NaN	NaN	NaN	3.1052117e-02	NaN	3.9604064e+08	3.0026036e+08	1.2819266e+08	3.6255749e+07	9.0885590e+06	2.2314555e+06	NaN	NaN	NaN	NaN	NaN
1.9700000e+02	2.0700000e+02	2.0000000e+00	0.0000000e+00	5.3180073e+02	4.0000000e+00	9.0000000e+00	8.1053833e+00	8.4667833e+00	5.3209495e+02	-4.0630646e-02	1.0000000e+00	NaN	NaN	NaN	NaN	NaN	1.0598477e-01	NaN	4.1475946e+07	2.5054186e+07	8.2412783e+06	9.5806939e+05	0.0000000e+00	NaN	NaN	NaN	NaN	NaN	NaN
2.0700000e+02	2.1800000e+02	2.0000000e+00	0.0000000e+00	6.9839247e+02	5.0000000e+00	1.0000000e+01	5.6057000e+00	5.9096667e+00	6.9879326e+02	-8.7631246e-02	1.0000000e+00	NaN	NaN	NaN	NaN	NaN	2.5141822e-02	NaN	1.2244953e+08	9.0302097e+07	4.0919645e+07	1.3660525e+07	9.7580134e+04	3.2408226e+04	NaN	NaN	NaN	NaN	NaN
2.0700000e+02	2.1800000e+02	3.0000000e+00	0.0000000e+00	4.6593074e+02	5.0000000e+00	1.0000000e+01	5.6218333e+00	5.9096667e+00	4.6620088e+02	-7.8774546e-02	1.0000000e+00	NaN	NaN	NaN	NaN	NaN	2.1217221e-02	NaN	1.0419573e+08	7.6456933e+07	3.3679865e+07	1.1374506e+07	1.2972652e+06	5.4033528e+04	NaN	NaN	NaN	NaN	NaN
2.0700000e+02	2.2100000e+02	2.0000000e+00	0.0000000e+00	8.6394325e+02	6.0000000e+00	1.3000000e+01	5.4600667e+00	5.7650667e+00	8.6446428e+02	-2.6304282e-02	1.0000000e+00	NaN	NaN	NaN	NaN	NaN	5.0868703e-02	NaN	8.1772222e+07	7.5928124e+07	4.0802563e+07	1.6036014e+07	4.3637302e+06	8.6289907e+05	1.6641831e+05	NaN	NaN	NaN	NaN
2.0700000e+02	2.2100000e+02	3.0000000e+00	0.0000000e+00	5.7629792e+02	6.0000000e+00	1.3000000e+01	5.4600667e+00	5.7650667e+00	5.7663129e+02	-6.8272677e-02	1.0000000e+00	NaN	NaN	NaN	NaN	NaN	3.0343828e-02	NaN	1.1895763e+08	1.0419021e+08	5.4642449e+07	2.1738704e+07	5.5510192e+06	7.5096338e+05	3.5910321e+04	NaN	NaN	NaN	NaN
2.0700000e+02	2.2200000e+02	2.0000000e+00	0.0000000e+00	9.4547491e+02	6.0000000e+00	1.4000000e+01	6.5115000e+00	6.7987833e+00	9.4604785e+02	-3.2829993e-02	1.0000000e+00	NaN	NaN	NaN	NaN	NaN	7.4243806e-02	NaN	5.3150117e+08	5.2964842e+08	3.1441633e+08	1.2237156e+08	4.4650411e+07	1.1309263e+07	2.8299339e+06	NaN	NaN	NaN	NaN
2.0700000e+02	2.2200000e+02	3.0000000e+00	0.0000000e+00	6.3065237e+02	6.0000000e+00	1.4000000e+01	6.5115000e+00	6.7987833e+00	6.3104006e+02	-1.5627035e-02	1.0000000e+00	NaN	NaN	NaN	NaN	NaN	1.1374932e-02	NaN	1.0946014e+09	1.1174782e+09	6.4713819e+08	2.7021075e+08	9.3138116e+07	2.7824808e+07	6.9148093e+06	NaN	NaN	NaN	NaN
2.0700000e+02	2.2200000e+02	4.0000000e+00	0.0000000e+00	4.7324109e+02	6.0000000e+00	1.4000000e+01	6.5273500e+00	6.7511500e+00	4.7350851e+02	-1.0904307e-01	1.0000000e+00	NaN	NaN	NaN	NaN	NaN	4.8768143e-02	NaN	1.5510241e+07	1.6037177e+07	8.2792129e+06	3.4563702e+06	8.6171398e+05	1.2775554e+05	2.9521914e+04	NaN	NaN	NaN	NaN
2.0700000e+02	2.2500000e+02	3.0000000e+00	0.0000000e+00	7.2103677e+02	6.0000000e+00	1.7000000e+01	7.0984167e+00	7.3194667e+00	7.2147370e+02	-2.5286279e-02	1.0000000e+00	NaN	NaN	NaN	NaN	NaN	2.5970656e-02	NaN	1.0072046e+08	1.0406415e+08	7.7625001e+07	3.5651036e+07	1.2051056e+07	3.8468224e+06	5.4268884e+05	NaN	NaN	NaN	NaN
2.0700000e+02	2.2600000e+02	2.0000000e+00	0.0000000e+00	1.1455728e+03	7.0000000e+00	1.8000000e+01	7.0347833e+00	7.3036167e+00	1.1462562e+03	-4.5513206e-02	1.0000000e+00	NaN	NaN	NaN	NaN	NaN	6.3775517e-02	NaN	7.8680069e+07	9.6627178e+07	7.1879612e+07	3.2703277e+07	1.2411706e+07	2.3548432e+06	2.5518826e+05	4.6090004e+04	NaN	NaN	NaN
2.0700000e+02	2.2600000e+02	3.0000000e+00	0.0000000e+00	7.6405096e+02	7.0000000e+00	1.8000000e+01	7.0190000e+00	7.3194667e+00	7.6451756e+02	-1.2432007e-02	1.0000000e+00	NaN	NaN	NaN	NaN	NaN	1.9313839e-02	NaN	3.7096533e+08	4.3653681e+08	3.1211056e+08	1.5871712e+08	5.5287721e+07	1.9823715e+07	6.2342195e+06	4.0519561e+05	NaN	NaN	NaN
2.0700000e+02	2.2600000e+02	4.0000000e+00	0.0000000e+00	5.7329004e+02	7.0000000e+00	1.8000000e+01	7.0506667e+00	7.3194667e+00	5.7361483e+02	-1.1308271e-01	1.0000000e+00	NaN	NaN	NaN	NaN	NaN	9.6412583e-02	NaN	1.4918478e+07	1.5822125e+07	1.2278899e+07	5.1337445e+06	2.2054360e+06	8.5362550e+04	6.0568837e+04	0.0000000e+00	NaN	NaN	NaN
2.0700000e+02	2.2800000e+02	3.0000000e+00	0.0000000e+00	8.1140904e+02	7.0000000e+00	2.0000000e+01	7.3352833e+00	7.6489167e+00	8.1188261e+02	-7.2753449e-02	1.0000000e+00	NaN	NaN	NaN	NaN	NaN	6.3873683e-02	NaN	5.4899880e+07	7.0038854e+07	4.9030909e+07	2.4772893e+07	9.0295972e+06	1.9523906e+06	1.8278673e+06	4.9611154e+04	NaN	NaN	NaN
2.0700000e+02	2.2900000e+02	3.0000000e+00	0.0000000e+00	8.6043184e+02	7.0000000e+00	2.1000000e+01	9.0467833e+00	9.2504000e+00	8.6091153e+02	-1.6075461e-01	1.0000000e+00	NaN	NaN	NaN	NaN	NaN	9.2838884e-02	NaN	1.0057701e+07	1.6252554e+07	1.2160284e+07	6.4248673e+06	1.4284941e+06	1.7672221e+05	0.0000000e+00	4.4596292e+04	NaN	NaN	NaN
2.0800000e+02	2.1800000e+02	2.0000000e+00	0.0000000e+00	6.4185044e+02	5.0000000e+00	9.0000000e+00	4.3296667e+00	4.6465000e+00	6.4226287e+02	8.6470426e-03	1.0000000e+00	NaN	NaN	NaN	NaN	NaN	8.2379855e-02	NaN	3.2516762e+08	2.2209982e+08	9.5554353e+07	2.8731298e+07	6.5595764e+06	7.6142452e+06	NaN	NaN	NaN	NaN	NaN
2.0800000e+02	2.1800000e+02	3.0000000e+00	0.0000000e+00	4.2823605e+02	5.0000000e+00	9.0000000e+00	4.2980000e+00	4.6780000e+00	4.2848178e+02	-7.9028255e-02	1.0000000e+00	NaN	NaN	NaN	NaN	NaN	3.9423113e-02	NaN	1.8092321e+08	1.2254917e+08	4.6995648e+07	1.4269430e+07	2.2731089e+06	2.8320720e+05	NaN	NaN	NaN	NaN	NaN
2.0800000e+02	2.2200000e+02	2.0000000e+00	0.0000000e+00	8.8893288e+02	6.0000000e+00	1.3000000e+01	5.5567000e+00	5.8612000e+00	8.8949107e+02	1.1045263e-02	1.0000000e+00	NaN	NaN	NaN	NaN	NaN	1.6706116e-02	NaN	1.8869751e+09	1.7406850e+09	1.0175800e+09	4.1023464e+08	1.4309334e+08	4.0126885e+07	9.9987009e+06	NaN	NaN	NaN	NaN
2.0800000e+02	2.2200000e+02	3.0000000e+00	0.0000000e+00	5.9295768e+02	6.0000000e+00	1.3000000e+01	5.5567000e+00	5.8612000e+00	5.9332846e+02	6.9942644e-03	1.0000000e+00	NaN	NaN	NaN	NaN	NaN	6.3280913e-03	NaN	2.5845025e+09	2.4793504e+09	1.4019431e+09	5.6963890e+08	1.8640836e+08	5.2481686e+07	1.3017663e+07	NaN	NaN	NaN	NaN
2.0800000e+02	2.2200000e+02	4.0000000e+00	0.0000000e+00	4.4497008e+02	6.0000000e+00	1.3000000e+01	5.6057000e+00	5.8451333e+00	4.4518611e+02	-2.4119260e-01	1.0000000e+00	NaN	NaN	NaN	NaN	NaN	6.7873846e-02	NaN	8.3142613e+06	7.0891056e+06	3.4443614e+06	1.0146634e+06	2.6947582e+04	0.0000000e+00	0.0000000e+00	NaN	NaN	NaN	NaN
2.0800000e+02	2.2300000e+02	3.0000000e+00	0.0000000e+00	6.2196836e+02	6.0000000e+00	1.4000000e+01	5.1382000e+00	5.4600667e+00	6.2235592e+02	1.2907125e-02	1.0000000e+00	NaN	NaN	NaN	NaN	NaN	5.6789064e-02	NaN	7.0369369e+07	7.1509924e+07	4.2329296e+07	1.6913261e+07	7.4143934e+06	1.2721720e+06	3.8567930e+04	NaN	NaN	NaN	NaN
2.0800000e+02	2.2400000e+02	3.0000000e+00	0.0000000e+00	6.5966304e+02	6.0000000e+00	1.5000000e+01	6.1498333e+00	6.3388333e+00	6.6003628e+02	-1.0329016e-01	1.0000000e+00	NaN	NaN	NaN	NaN	NaN	6.0904330e-02	NaN	2.5279411e+07	2.7002806e+07	1.4792376e+07	6.3886379e+06	1.5933245e+06	4.1976915e+05	0.0000000e+00	NaN	NaN	NaN	NaN
2.0800000e+02	2.2500000e+02	2.0000000e+00	0.0000000e+00	1.0245095e+03	6.0000000e+00	1.6000000e+01	6.2450500e+00	6.4956833e+00	1.0251468e+03	1.1350397e-02	1.0000000e+00	NaN	NaN	NaN	NaN	NaN	8.6289009e-02	NaN	1.2117011e+08	1.3248030e+08	8.3483287e+07	3.8395461e+07	1.2772018e+07	5.1144450e+06	1.7851804e+06	NaN	NaN	NaN	NaN
2.0800000e+02	2.2500000e+02	3.0000000e+00	0.0000000e+00	6.8334208e+02	6.0000000e+00	1.6000000e+01	6.2450500e+00	6.5115000e+00	6.8377712e+02	4.1838293e-02	1.0000000e+00	NaN	NaN	NaN	NaN	NaN	3.9192321e-02	NaN	3.1089481e+08	3.4739095e+08	2.1748033e+08	1.0077246e+08	4.1004663e+07	1.4656612e+07	4.3696234e+06	NaN	NaN	NaN	NaN
2.0800000e+02	2.2600000e+02	2.0000000e+00	0.0000000e+00	1.0890308e+03	6.0000000e+00	1.7000000e+01	6.2135667e+00	6.5273500e+00	1.0896853e+03	-2.3929026e-02	1.0000000e+00	NaN	NaN	NaN	NaN	NaN	2.8873466e-02	NaN	3.3501695e+08	3.8082022e+08	2.4725232e+08	1.2155425e+08	4.4381765e+07	1.3301750e+07	1.3308303e+06	NaN	NaN	NaN	NaN
2.0800000e+02	2.2600000e+02	3.0000000e+00	0.0000000e+00	7.2635628e+02	6.0000000e+00	1.7000000e+01	6.1977333e+00	6.5115000e+00	7.2680302e+02	7.2231798e-03	1.0000000e+00	NaN	NaN	NaN	NaN	NaN	1.6415663e-02	NaN	9.9114149e+08	1.1475800e+09	7.5493727e+08	3.6143696e+08	1.4286268e+08	4.4528686e+07	1.3292672e+07	NaN	NaN	NaN	NaN
2.0800000e+02	2.2600000e+02	4.0000000e+00	0.0000000e+00	5.4501903e+02	6.0000000e+00	1.7000000e+01	6.2450500e+00	6.4641000e+00	5.4530399e+02	-1.9315877e-01	1.0000000e+00	NaN	NaN	NaN	NaN	NaN	7.8199416e-02	NaN	1.4585480e+07	1.7768515e+07	1.0326381e+07	4.0282794e+06	7.3101802e+05	1.1931727e+05	0.0000000e+00	NaN	NaN	NaN	NaN
2.0800000e+02	2.2700000e+02	3.0000000e+00	0.0000000e+00	7.5003531e+02	7.0000000e+00	1.8000000e+01	6.4956833e+00	6.7351333e+00	7.5045194e+02	-1.2929874e-01	1.0000000e+00	NaN	NaN	NaN	NaN	NaN	5.2821576e-02	NaN	1.2348876e+07	1.5564320e+07	1.0573793e+07	4.8060901e+06	4.1355722e+05	2.6944342e+05	7.5028009e+04	5.0711160e+04	NaN	NaN	NaN
2.0800000e+02	2.2800000e+02	2.0000000e+00	0.0000000e+00	1.1600679e+03	7.0000000e+00	1.9000000e+01	6.6549667e+00	6.9245333e+00	1.1607226e+03	-1.1046809e-01	1.0000000e+00	NaN	NaN	NaN	NaN	NaN	8.4002152e-02	NaN	3.8284979e+07	4.7911541e+07	3.2300625e+07	1.5898818e+07	4.6511379e+06	7.1532783e+05	0.0000000e+00	0.0000000e+00	NaN	NaN	NaN
2.0800000e+02	2.2800000e+02	3.0000000e+00	0.0000000e+00	7.7371435e+02	7.0000000e+00	1.9000000e+01	6.6549667e+00	6.9245333e+00	7.7418101e+02	-1.9888466e-02	1.0000000e+00	NaN	NaN	NaN	NaN	NaN	3.6398931e-02	NaN	1.5610616e+08	1.9316042e+08	1.3285557e+08	6.5974330e+07	2.6621167e+07	8.3908837e+06	1.5828122e+06	1.8990750e+05	NaN	NaN	NaN
2.0800000e+02	2.2900000e+02	3.0000000e+00	0.0000000e+00	8.2273715e+02	7.0000000e+00	2.0000000e+01	NaN	NaN	NaN	NaN	-1.0000000e+00	NaN	NaN	NaN	NaN	NaN	NaN	NaN	NaN	NaN	NaN	NaN	NaN	NaN	NaN	NaN	NaN	NaN	NaN
2.0800000e+02	2.3500000e+02	4.0000000e+00	0.0000000e+00	7.6737637e+02	8.0000000e+00	2.6000000e+01	8.2782000e+00	8.3410833e+00	7.6781187e+02	-1.2154530e-01	1.0000000e+00	NaN	NaN	NaN	NaN	NaN	8.8663427e-02	NaN	2.2957040e+06	4.6849681e+06	3.4707857e+06	1.8606120e+06	8.2232070e+05	5.3642580e+05	0.0000000e+00	8.8589955e+04	1.4020329e+04	NaN	NaN
2.0800000e+02	2.3600000e+02	3.0000000e+00	0.0000000e+00	1.0665129e+03	8.0000000e+00	2.7000000e+01	8.9838500e+00	9.2504000e+00	1.0671661e+03	-5.0582606e-02	1.0000000e+00	NaN	NaN	NaN	NaN	NaN	7.2478359e-02	NaN	3.9987767e+07	7.0031348e+07	6.8900890e+07	4.5892700e+07	2.4576986e+07	1.0286418e+07	2.3646142e+06	3.3222550e+05	1.0684817e+05	NaN	NaN
2.1000000e+02	2.1800000e+02	2.0000000e+00	0.0000000e+00	5.3480276e+02	5.0000000e+00	7.0000000e+00	3.4443667e+00	3.7605500e+00	5.3511404e+02	-7.1859970e-02	1.0000000e+00	NaN	NaN	NaN	NaN	NaN	3.2194379e-02	NaN	2.2621641e+08	1.2681514e+08	4.4443351e+07	1.0147961e+07	1.8219348e+06	1.4061032e+05	NaN	NaN	NaN	NaN	NaN
2.1000000e+02	2.1800000e+02	3.0000000e+00	0.0000000e+00	3.5687093e+02	5.0000000e+00	7.0000000e+00	3.4604000e+00	3.6341167e+00	3.5705634e+02	-1.3820168e-01	1.0000000e+00	NaN	NaN	NaN	NaN	NaN	3.0994251e-02	NaN	5.2272379e+07	2.8412377e+07	8.4738150e+06	1.6040251e+06	4.1509449e+04	0.0000000e+00	NaN	NaN	NaN	NaN	NaN
2.1000000e+02	2.2100000e+02	2.0000000e+00	0.0000000e+00	7.0035354e+02	5.0000000e+00	1.0000000e+01	3.4443667e+00	3.7130833e+00	7.0077117e+02	-3.2950648e-02	1.0000000e+00	NaN	NaN	NaN	NaN	NaN	3.0320042e-02	NaN	2.0934826e+08	1.5079323e+08	6.8250046e+07	2.3614400e+07	4.8949666e+06	6.3081704e+05	NaN	NaN	NaN	NaN	NaN
2.1000000e+02	2.2100000e+02	3.0000000e+00	0.0000000e+00	4.6723812e+02	5.0000000e+00	1.0000000e+01	3.4443667e+00	3.6341167e+00	4.6751290e+02	-4.3865090e-02	1.0000000e+00	NaN	NaN	NaN	NaN	NaN	2.5445120e-02	NaN	7.1258759e+07	5.1625587e+07	2.3545543e+07	7.5488782e+06	1.4160315e+06	1.5329122e+05	NaN	NaN	NaN	NaN	NaN
2.1000000e+02	2.2200000e+02	2.0000000e+00	0.0000000e+00	7.8188521e+02	6.0000000e+00	1.1000000e+01	4.2665667e+00	4.6149167e+00	7.8237255e+02	-8.4001414e-03	1.0000000e+00	NaN	NaN	NaN	NaN	NaN	1.1267941e-02	NaN	2.5279811e+09	2.0177182e+09	1.0783496e+09	3.8791719e+08	1.1613838e+08	2.9842287e+07	5.9096789e+06	NaN	NaN	NaN	NaN
2.1000000e+02	2.2500000e+02	3.0000000e+00	0.0000000e+00	6.1197696e+02	6.0000000e+00	1.4000000e+01	5.3001167e+00	5.5729667e+00	6.1235071e+02	-2.0599718e-02	1.0000000e+00	NaN	NaN	NaN	NaN	NaN	1.3372950e-02	NaN	2.5390059e+08	2.4486893e+08	1.4052512e+08	5.9219751e+07	1.8878000e+07	4.9487478e+06	6.8368012e+05	NaN	NaN	NaN	NaN
2.1000000e+02	2.2600000e+02	2.0000000e+00	0.0000000e+00	9.8198310e+02	6.0000000e+00	1.5000000e+01	5.3001167e+00	5.6218333e+00	9.8259105e+02	3.8282063e-03	1.0000000e+00	NaN	NaN	NaN	NaN	NaN	1.5100747e-02	NaN	5.7530747e+08	5.8131735e+08	3.6537098e+08	1.5640305e+08	5.8066229e+07	1.7608283e+07	4.9943649e+06	NaN	NaN	NaN	NaN
2.1000000e+02	2.2600000e+02	3.0000000e+00	0.0000000e+00	6.5499116e+02	6.0000000e+00	1.5000000e+01	5.3001167e+00	5.6218333e+00	6.5539539e+02	6.2018919e-04	1.0000000e+00	NaN	NaN	NaN	NaN	NaN	8.0567371e-03	NaN	9.2891705e+08	9.6282501e+08	5.8947005e+08	2.5764944e+08	9.0444442e+07	2.8041242e+07	7.6286343e+06	NaN	NaN	NaN	NaN
2.1000000e+02	2.2600000e+02	4.0000000e+00	0.0000000e+00	4.9149519e+02	6.0000000e+00	1.5000000e+01	5.3481167e+00	5.5567000e+00	4.9172568e+02	-2.9010733e-01	1.0000000e+00	NaN	NaN	NaN	NaN	NaN	1.1760762e-01	NaN	3.6484450e+06	3.8072600e+06	1.7531027e+06	4.0611272e+05	7.4960208e+04	1.7654091e+04	0.0000000e+00	NaN	NaN	NaN	NaN
2.1000000e+02	2.2800000e+02	2.0000000e+00	0.0000000e+00	1.0530202e+03	6.0000000e+00	1.7000000e+01	5.8935167e+00	6.1338000e+00	1.0536628e+03	-7.2995755e-03	1.0000000e+00	NaN	NaN	NaN	NaN	NaN	5.0650804e-02	NaN	5.6683942e+07	6.1297528e+07	4.0399649e+07	2.0328046e+07	6.7066082e+06	1.7841279e+06	2.0169277e+05	NaN	NaN	NaN	NaN
2.1000000e+02	2.2800000e+02	3.0000000e+00	0.0000000e+00	7.0234923e+02	6.0000000e+00	1.7000000e+01	5.8773500e+00	6.1338000e+00	7.0277621e+02	-1.1629015e-02	1.0000000e+00	NaN	NaN	NaN	NaN	NaN	2.0439046e-02	NaN	1.2756958e+08	1.4459473e+08	9.1889364e+07	4.3412818e+07	1.5010644e+07	4.2671103e+06	1.0103814e+06	NaN	NaN	NaN	NaN
2.1000000e+02	2.3500000e+02	3.0000000e+00	0.0000000e+00	9.5146761e+02	7.0000000e+00	2.4000000e+01	7.9153500e+00	8.1525167e+00	9.5205431e+02	2.4226539e-02	1.0000000e+00	NaN	NaN	NaN	NaN	NaN	8.5317302e-02	NaN	1.7531288e+07	2.8252816e+07	2.1144209e+07	1.2916246e+07	5.9422080e+06	2.5072262e+06	1.1814133e+06	8.1273507e+05	NaN	NaN	NaN
2.1000000e+02	2.3600000e+02	3.0000000e+00	0.0000000e+00	9.9514778e+02	8.0000000e+00	2.5000000e+01	8.7634167e+00	9.0153333e+00	9.9589018e+02	3.3893295e-01	1.0000000e+00	NaN	NaN	NaN	NaN	NaN	1.6340347e-01	NaN	3.0423256e+07	4.9185155e+07	4.3355277e+07	2.6631657e+07	1.4918563e+07	7.6856281e+06	3.0518606e+06	1.0705588e+07	9.6245311e+05	NaN	NaN
2.1000000e+02	2.3600000e+02	4.0000000e+00	0.0000000e+00	7.4661265e+02	8.0000000e+00	2.5000000e+01	8.7946833e+00	8.8888833e+00	7.4712212e+02	1.4961801e-01	4.0000000e-01	NaN	NaN	NaN	NaN	NaN	4.1729346e-02	NaN	6.9343278e+06	2.0463736e+07	9.7031609e+06	1.3066549e+07	3.7292558e+06	4.1118841e+06	5.0593808e+04	5.0216473e+05	9.5378787e+04	NaN	NaN
2.1100000e+02	2.2100000e+02	2.0000000e+00	0.0000000e+00	6.4381151e+02	5.0000000e+00	9.0000000e+00	3.2425667e+00	3.4604000e+00	6.4417844e+02	-6.1339325e-02	1.0000000e+00	NaN	NaN	NaN	NaN	NaN	7.5657176e-02	NaN	3.2846272e+07	2.0964632e+07	8.6519054e+06	2.4992421e+06	5.1370998e+05	1.5792264e+04	NaN	NaN	NaN	NaN	NaN
2.1100000e+02	2.2200000e+02	2.0000000e+00	0.0000000e+00	7.2534318e+02	5.0000000e+00	1.0000000e+01	3.8721500e+00	4.1250500e+00	7.2578765e+02	-1.5798472e-02	1.0000000e+00	NaN	NaN	NaN	NaN	NaN	3.0773616e-02	NaN	5.5529301e+08	4.1765014e+08	1.9644503e+08	6.8346512e+07	2.0596495e+07	4.0936027e+06	NaN	NaN	NaN	NaN	NaN
2.1100000e+02	2.2500000e+02	2.0000000e+00	0.0000000e+00	8.6091978e+02	6.0000000e+00	1.3000000e+01	4.8202833e+00	5.1705667e+00	8.6140676e+02	-9.4411722e-02	1.0000000e+00	NaN	NaN	NaN	NaN	NaN	6.9218756e-02	NaN	6.6771846e+07	5.8671016e+07	3.1357646e+07	9.6326328e+06	2.3972223e+06	4.7502074e+05	4.1583046e+05	NaN	NaN	NaN	NaN
2.1100000e+02	2.2500000e+02	3.0000000e+00	0.0000000e+00	5.7428228e+02	6.0000000e+00	1.3000000e+01	4.8202833e+00	5.0260000e+00	5.7462754e+02	-3.2602221e-02	1.0000000e+00	NaN	NaN	NaN	NaN	NaN	6.9311135e-02	NaN	4.6051196e+07	4.7880450e+07	2.5032617e+07	8.4627392e+06	2.3999225e+06	1.5007326e+05	9.8324226e+04	NaN	NaN	NaN	NaN
2.1100000e+02	2.2600000e+02	3.0000000e+00	0.0000000e+00	6.1729647e+02	6.0000000e+00	1.4000000e+01	4.8835000e+00	5.2517833e+00	6.1766910e+02	-2.0953907e-02	1.0000000e+00	NaN	NaN	NaN	NaN	NaN	1.9670610e-02	NaN	2.5942617e+08	2.5453186e+08	1.4056407e+08	5.7857049e+07	2.0948253e+07	5.4779262e+06	5.4591045e+05	NaN	NaN	NaN	NaN
2.1100000e+02	2.2800000e+02	3.0000000e+00	0.0000000e+00	6.6465455e+02	6.0000000e+00	1.6000000e+01	5.5242833e+00	5.8291500e+00	6.6506168e+02	1.7858175e-03	1.0000000e+00	NaN	NaN	NaN	NaN	NaN	6.0353353e-02	NaN	3.8864291e+07	4.1820483e+07	2.4344137e+07	1.1780490e+07	4.0596182e+06	1.0434583e+06	2.2753913e+05	NaN	NaN	NaN	NaN
2.1900000e+02	2.2500000e+02	1.0000000e+00	0.0000000e+00	7.8433593e+02	4.0000000e+00	5.0000000e+00	4.7886500e+00	5.1871500e+00	7.8467315e+02	-1.1024885e-01	1.0000000e+00	NaN	NaN	NaN	NaN	NaN	1.4042361e-01	NaN	4.6841276e+07	1.7276749e+07	2.4997074e+06	0.0000000e+00	3.1026988e+04	NaN	NaN	NaN	NaN	NaN	NaN
2.2100000e+02	2.2600000e+02	1.0000000e+00	0.0000000e+00	6.9730390e+02	4.0000000e+00	4.0000000e+00	4.8360333e+00	5.0420667e+00	6.9748361e+02	-2.2320617e-01	1.0000000e+00	NaN	NaN	NaN	NaN	NaN	1.3264171e-01	NaN	9.7898166e+06	1.9936924e+06	6.4176051e+04	0.0000000e+00	0.0000000e+00	NaN	NaN	NaN	NaN	NaN	NaN
2.2200000e+02	2.2800000e+02	1.0000000e+00	0.0000000e+00	7.2435118e+02	4.0000000e+00	5.0000000e+00	5.1220500e+00	5.4760500e+00	7.2470569e+02	-7.0075963e-02	1.0000000e+00	NaN	NaN	NaN	NaN	NaN	3.4415153e-01	NaN	6.0322001e+07	2.1753299e+07	3.6535849e+06	4.0590221e+05	4.2377150e+04	NaN	NaN	NaN	NaN	NaN	NaN
2.2300000e+02	2.2800000e+02	1.0000000e+00	0.0000000e+00	5.6128785e+02	3.0000000e+00	4.0000000e+00	NaN	NaN	NaN	NaN	-1.0000000e+00	NaN	NaN	NaN	NaN	NaN	NaN	NaN	NaN	NaN	NaN	NaN	NaN	NaN	NaN	NaN	NaN	NaN	NaN
2.2300000e+02	2.3500000e+02	1.0000000e+00	0.0000000e+00	1.3086430e+03	5.0000000e+00	1.1000000e+01	5.7810333e+00	6.0220667e+00	1.3090636e+03	-3.3562567e-01	1.0000000e+00	NaN	NaN	NaN	NaN	NaN	2.8001123e-01	NaN	4.1732205e+06	2.2657185e+06	2.7403916e+05	0.0000000e+00	0.0000000e+00	0.0000000e+00	NaN	NaN	NaN	NaN	NaN
2.2300000e+02	2.3600000e+02	2.0000000e+00	0.0000000e+00	7.2034538e+02	5.0000000e+00	1.2000000e+01	7.2088833e+00	7.4608333e+00	7.2076811e+02	-5.6039081e-02	1.0000000e+00	NaN	NaN	NaN	NaN	NaN	3.4986147e-02	NaN	3.3842897e+08	2.6080414e+08	1.0217943e+08	4.2342145e+07	9.2779783e+06	1.2524175e+06	NaN	NaN	NaN	NaN	NaN
2.2400000e+02	2.2900000e+02	1.0000000e+00	0.0000000e+00	6.2132423e+02	4.0000000e+00	4.0000000e+00	5.7015833e+00	6.0539667e+00	6.2159660e+02	-1.0352689e-01	1.0000000e+00	NaN	NaN	NaN	NaN	NaN	0.0000000e+00	NaN	1.5669726e+07	4.2010750e+06	4.2198755e+05	1.2946764e+05	2.9534920e+04	NaN	NaN	NaN	NaN	NaN	NaN
2.2600000e+02	2.3500000e+02	2.0000000e+00	0.0000000e+00	5.1924853e+02	4.0000000e+00	8.0000000e+00	3.8243167e+00	3.8562000e+00	5.1952672e+02	-3.7123582e-02	1.0000000e+00	NaN	NaN	NaN	NaN	NaN	8.2137267e-03	NaN	7.0633950e+07	3.5290293e+07	1.0987143e+07	2.5230510e+06	4.0332911e+05	NaN	NaN	NaN	NaN	NaN	NaN
2.2600000e+02	2.3600000e+02	1.0000000e+00	0.0000000e+00	1.1685303e+03	5.0000000e+00	9.0000000e+00	4.8202833e+00	5.1543667e+00	1.1691360e+03	-1.3826968e-01	1.0000000e+00	NaN	NaN	NaN	NaN	NaN	1.2468155e-01	NaN	5.7345974e+07	3.3235883e+07	1.1084418e+07	2.4365819e+06	3.9658133e+04	0.0000000e+00	NaN	NaN	NaN	NaN	NaN
2.2600000e+02	2.3600000e+02	2.0000000e+00	0.0000000e+00	5.8476878e+02	5.0000000e+00	9.0000000e+00	4.8202833e+00	5.1871500e+00	5.8512479e+02	-3.1987349e-02	1.0000000e+00	NaN	NaN	NaN	NaN	NaN	1.5088521e-02	NaN	8.0926683e+08	4.9646521e+08	1.9458914e+08	5.5682906e+07	1.4000087e+07	1.2669324e+06	NaN	NaN	NaN	NaN	NaN
2.2700000e+02	2.3500000e+02	2.0000000e+00	0.0000000e+00	4.5472724e+02	4.0000000e+00	7.0000000e+00	3.6499167e+00	3.8880000e+00	4.5498158e+02	-1.5067814e-02	1.0000000e+00	NaN	NaN	NaN	NaN	NaN	1.0632645e-02	NaN	8.1359439e+08	3.8603749e+08	1.0557135e+08	2.2302094e+07	2.5445887e+06	NaN	NaN	NaN	NaN	NaN	NaN
2.2700000e+02	2.3600000e+02	1.0000000e+00	0.0000000e+00	1.0394877e+03	5.0000000e+00	8.0000000e+00	4.5513333e+00	4.9150667e+00	1.0401487e+03	-1.2494405e-02	1.0000000e+00	NaN	NaN	NaN	NaN	NaN	4.4570986e-02	NaN	5.3956962e+08	2.9319780e+08	1.1269167e+08	3.0649923e+07	8.1768159e+06	1.2073642e+06	NaN	NaN	NaN	NaN	NaN
2.2700000e+02	2.3600000e+02	2.0000000e+00	0.0000000e+00	5.2024748e+02	5.0000000e+00	8.0000000e+00	4.5354167e+00	4.9150667e+00	5.2056986e+02	-2.8802710e-02	5.0000000e-01	NaN	NaN	NaN	NaN	NaN	1.1015838e-02	NaN	3.9272583e+09	2.1547377e+09	8.1883113e+08	2.0381193e+08	3.6781018e+07	8.7203088e+06	NaN	NaN	NaN	NaN	NaN
2.2700000e+02	2.3700000e+02	2.0000000e+00	0.0000000e+00	5.7077132e+02	5.0000000e+00	9.0000000e+00	4.3138333e+00	4.6465000e+00	5.7111887e+02	-3.3992741e-02	1.0000000e+00	NaN	NaN	NaN	NaN	NaN	7.8951098e-02	NaN	8.2728680e+07	4.8011844e+07	1.7406852e+07	3.5977415e+06	3.3791147e+05	2.4098771e+06	NaN	NaN	NaN	NaN	NaN
2.2700000e+02	2.5400000e+02	3.0000000e+00	0.0000000e+00	1.0294941e+03	8.0000000e+00	2.5000000e+01	1.0319483e+01	1.0525550e+01	1.0300759e+03	-1.7199565e-01	1.0000000e+00	NaN	NaN	NaN	NaN	NaN	1.2351988e-01	NaN	6.9260653e+06	1.1503905e+07	1.0748322e+07	5.5891474e+06	2.1460106e+06	6.9722802e+05	5.7263614e+05	1.0102005e+05	9.8787078e+04	NaN	NaN
2.2900000e+02	2.3500000e+02	2.0000000e+00	0.0000000e+00	3.8369013e+02	4.0000000e+00	5.0000000e+00	3.6656667e+00	3.8402500e+00	3.8376873e+02	-2.8560982e-01	1.0000000e+00	NaN	NaN	NaN	NaN	NaN	7.9217219e-02	NaN	3.6676881e+06	6.8140777e+05	0.0000000e+00	0.0000000e+00	0.0000000e+00	NaN	NaN	NaN	NaN	NaN	NaN
2.2900000e+02	2.3600000e+02	1.0000000e+00	0.0000000e+00	8.9741347e+02	5.0000000e+00	6.0000000e+00	3.9670333e+00	4.2665667e+00	8.9793834e+02	-6.7312996e-02	1.0000000e+00	NaN	NaN	NaN	NaN	NaN	1.4133537e-01	NaN	1.7048158e+08	7.6326087e+07	2.5606252e+07	5.4990974e+06	3.8679177e+05	0.0000000e+00	NaN	NaN	NaN	NaN	NaN
2.2900000e+02	2.3600000e+02	2.0000000e+00	0.0000000e+00	4.4921037e+02	5.0000000e+00	6.0000000e+00	3.9670333e+00	4.2980000e+00	4.4946964e+02	-7.3643923e-02	1.0000000e+00	NaN	NaN	NaN	NaN	NaN	2.6430413e-02	NaN	7.9962202e+08	3.6821834e+08	1.1114786e+08	2.5117120e+07	2.2293703e+06	7.5408465e+04	NaN	NaN	NaN	NaN	NaN
2.3000000e+02	2.3600000e+02	1.0000000e+00	0.0000000e+00	7.5034506e+02	4.0000000e+00	5.0000000e+00	4.5354167e+00	4.8360333e+00	7.5072392e+02	-1.0338355e-01	1.0000000e+00	NaN	NaN	NaN	NaN	NaN	2.7086013e-01	NaN	2.0661351e+07	6.9998759e+06	2.0365034e+06	0.0000000e+00	3.8859603e+04	NaN	NaN	NaN	NaN	NaN	NaN
2.3000000e+02	2.3600000e+02	2.0000000e+00	0.0000000e+00	3.7567617e+02	4.0000000e+00	5.0000000e+00	NaN	NaN	NaN	NaN	-1.0000000e+00	NaN	NaN	NaN	NaN	NaN	NaN	NaN	NaN	NaN	NaN	NaN	NaN	NaN	NaN	NaN	NaN	NaN	NaN
2.3000000e+02	2.5400000e+02	3.0000000e+00	0.0000000e+00	9.3311318e+02	7.0000000e+00	2.2000000e+01	9.8926000e+00	1.0255600e+01	9.3364871e+02	-1.1782141e-01	1.0000000e+00	NaN	NaN	NaN	NaN	NaN	1.0289352e-01	NaN	2.0964062e+07	3.3415711e+07	2.5973499e+07	1.5955759e+07	5.8065143e+06	1.6576177e+06	2.4359113e+05	6.3815490e+04	NaN	NaN	NaN
2.3000000e+02	2.5900000e+02	3.0000000e+00	0.0000000e+00	1.0895432e+03	8.0000000e+00	2.7000000e+01	1.0856817e+01	1.1267833e+01	1.0901922e+03	-6.6625470e-02	1.0000000e+00	NaN	NaN	NaN	NaN	NaN	8.2139668e-02	NaN	2.7471185e+07	5.1939302e+07	4.7426568e+07	3.4237892e+07	1.7015470e+07	6.8499775e+06	1.4495325e+06	2.1593897e+05	1.1887482e+04	NaN	NaN
2.3600000e+02	2.4900000e+02	2.0000000e+00	0.0000000e+00	8.0337193e+02	6.0000000e+00	1.1000000e+01	1.0793567e+01	1.1346383e+01	8.0387480e+02	-2.8818563e-02	1.0000000e+00	NaN	NaN	NaN	NaN	NaN	2.1515909e-02	NaN	7.1061261e+08	6.1214494e+08	3.2468896e+08	1.2586815e+08	3.4238839e+07	8.2371121e+06	5.4874093e+05	NaN	NaN	NaN	NaN
2.3600000e+02	2.5400000e+02	3.0000000e+00	0.0000000e+00	7.3301760e+02	7.0000000e+00	1.6000000e+01	1.0572850e+01	1.0841017e+01	7.3344258e+02	-1.1757464e-01	1.0000000e+00	NaN	NaN	NaN	NaN	NaN	6.1943431e-02	NaN	2.2774434e+07	3.0018245e+07	1.7763095e+07	8.5779289e+06	2.7047792e+06	2.9906171e+05	3.6502555e+04	1.0553516e+05	NaN	NaN	NaN
2.3600000e+02	2.5900000e+02	2.0000000e+00	0.0000000e+00	1.3336678e+03	7.0000000e+00	2.1000000e+01	1.1472767e+01	1.2125083e+01	1.3345126e+03	1.3590804e-02	1.0000000e+00	NaN	NaN	NaN	NaN	NaN	2.5353998e-01	NaN	4.9367156e+08	7.0551543e+08	5.9669313e+08	3.3948601e+08	1.5011558e+08	5.9762624e+07	2.1507419e+07	7.4739610e+06	NaN	NaN	NaN
2.3600000e+02	2.5900000e+02	3.0000000e+00	0.0000000e+00	8.8944761e+02	7.0000000e+00	2.1000000e+01	1.1504767e+01	1.2090350e+01	8.9000648e+02	5.6812215e-04	1.0000000e+00	NaN	NaN	NaN	NaN	NaN	1.4776074e-02	NaN	2.4205633e+08	3.5636595e+08	3.0097260e+08	1.6261264e+08	7.4854430e+07	2.8933590e+07	9.1271385e+06	3.4210949e+06	NaN	NaN	NaN
2.3600000e+02	2.7400000e+02	4.0000000e+00	0.0000000e+00	1.0630593e+03	9.0000000e+00	3.3000000e+01	1.1488717e+01	1.1953350e+01	1.0637276e+03	4.6359963e-03	1.0000000e+00	NaN	NaN	NaN	NaN	NaN	3.2496771e-02	NaN	2.7969634e+07	6.6027262e+07	8.8251843e+07	7.2891378e+07	5.1552571e+07	2.7745204e+07	1.3582725e+07	5.3646000e+06	2.0255815e+06	8.6055259e+05	NaN
2.3700000e+02	2.4600000e+02	2.0000000e+00	0.0000000e+00	5.7327235e+02	5.0000000e+00	7.0000000e+00	9.0310500e+00	9.7053167e+00	5.7357128e+02	-9.7666784e-02	1.0000000e+00	NaN	NaN	NaN	NaN	NaN	9.3937323e-02	NaN	1.2443532e+08	7.7846779e+07	2.3516415e+07	3.7882481e+06	1.0548274e+05	4.5378502e+04	NaN	NaN	NaN	NaN	NaN
2.3700000e+02	2.4700000e+02	2.0000000e+00	0.0000000e+00	6.2981438e+02	5.0000000e+00	8.0000000e+00	1.0967433e+01	1.1553283e+01	6.3017164e+02	-5.4745635e-02	1.0000000e+00	NaN	NaN	NaN	NaN	NaN	5.7664376e-02	NaN	9.5762257e+07	7.1011937e+07	2.6277822e+07	5.7444671e+06	1.7709692e+05	4.3544538e+04	NaN	NaN	NaN	NaN	NaN
2.3700000e+02	2.4900000e+02	2.0000000e+00	0.0000000e+00	7.3785169e+02	5.0000000e+00	1.0000000e+01	1.0065283e+01	1.0730317e+01	7.3829632e+02	5.2224260e-03	1.0000000e+00	NaN	NaN	NaN	NaN	NaN	2.7971355e-02	NaN	1.2097037e+09	9.4632053e+08	4.4126467e+08	1.5993171e+08	3.5622719e+07	5.8550247e+06	NaN	NaN	NaN	NaN	NaN
2.3700000e+02	2.5400000e+02	2.0000000e+00	0.0000000e+00	1.0335025e+03	6.0000000e+00	1.5000000e+01	9.7988667e+00	1.0399067e+01	1.0341242e+03	1.5706887e-03	1.0000000e+00	NaN	NaN	NaN	NaN	NaN	1.5622245e-02	NaN	2.2716122e+09	2.4942235e+09	1.5801509e+09	6.6667267e+08	2.3589686e+08	7.0802017e+07	2.4611615e+07	NaN	NaN	NaN	NaN
2.3700000e+02	2.5400000e+02	3.0000000e+00	0.0000000e+00	6.8933744e+02	6.0000000e+00	1.5000000e+01	1.0033867e+01	1.0351367e+01	6.8972222e+02	-8.7414251e-02	1.0000000e+00	NaN	NaN	NaN	NaN	NaN	6.8272404e-02	NaN	3.2997526e+07	3.4449903e+07	2.0668124e+07	9.3414388e+06	2.5768666e+06	1.8859664e+05	4.9348170e+04	NaN	NaN	NaN	NaN
2.3700000e+02	2.5900000e+02	2.0000000e+00	0.0000000e+00	1.2681475e+03	7.0000000e+00	2.0000000e+01	1.1015017e+01	1.1602267e+01	1.2689208e+03	1.6758937e-02	1.0000000e+00	NaN	NaN	NaN	NaN	NaN	1.0175968e-02	NaN	2.4920244e+09	3.4438618e+09	2.5313154e+09	1.3636972e+09	5.6901247e+08	2.0041558e+08	6.9378625e+07	2.8150513e+07	NaN	NaN	NaN
2.3700000e+02	2.7400000e+02	3.0000000e+00	0.0000000e+00	1.3733965e+03	9.0000000e+00	3.2000000e+01	1.1314967e+01	1.1668767e+01	1.3742402e+03	8.8903831e-03	1.0000000e+00	NaN	NaN	NaN	NaN	NaN	2.9735898e-02	NaN	6.5835878e+07	1.5255026e+08	1.8886579e+08	1.6000921e+08	9.6670782e+07	5.3277476e+07	2.2909801e+07	8.5239547e+06	3.4625299e+06	1.3979733e+06	NaN
2.3700000e+02	2.7400000e+02	4.0000000e+00	0.0000000e+00	1.0302992e+03	9.0000000e+00	3.2000000e+01	1.1314967e+01	1.1668767e+01	1.0309400e+03	4.0991583e-02	1.0000000e+00	NaN	NaN	NaN	NaN	NaN	1.6050995e-02	NaN	1.2211808e+08	2.8268610e+08	3.4477711e+08	2.9017069e+08	1.8726033e+08	9.6128847e+07	4.4116310e+07	1.8981909e+07	8.2438416e+06	4.0882543e+06	NaN
2.4600000e+02	2.5900000e+02	2.0000000e+00	0.0000000e+00	7.6190920e+02	5.0000000e+00	1.2000000e+01	7.5234000e+00	7.7899500e+00	7.6233188e+02	-4.6549030e-02	1.0000000e+00	NaN	NaN	NaN	NaN	NaN	7.5133993e-02	NaN	1.0374072e+08	8.4838438e+07	3.8091822e+07	1.0466371e+07	2.0225487e+06	2.3602498e+05	NaN	NaN	NaN	NaN	NaN
2.4700000e+02	2.5900000e+02	2.0000000e+00	0.0000000e+00	7.0488774e+02	5.0000000e+00	1.1000000e+01	7.2877833e+00	7.6174833e+00	7.0529860e+02	-1.1329273e-02	1.0000000e+00	NaN	NaN	NaN	NaN	NaN	2.0763457e-02	NaN	7.8226550e+08	5.9330381e+08	2.4370657e+08	7.9142032e+07	1.8622813e+07	3.2430054e+06	NaN	NaN	NaN	NaN	NaN
2.4700000e+02	2.7400000e+02	3.0000000e+00	0.0000000e+00	9.9788995e+02	7.0000000e+00	2.3000000e+01	9.3131667e+00	9.5959333e+00	9.9848914e+02	-2.5364062e-02	1.0000000e+00	NaN	NaN	NaN	NaN	NaN	3.8838696e-02	NaN	1.2230009e+08	2.1077958e+08	1.9223973e+08	1.1250673e+08	5.3380737e+07	2.1265186e+07	5.0360432e+06	4.9111094e+05	NaN	NaN	NaN
2.4800000e+02	2.5900000e+02	2.0000000e+00	0.0000000e+00	6.4834571e+02	5.0000000e+00	1.0000000e+01	6.8774667e+00	7.1931500e+00	6.4872350e+02	-4.0206946e-03	1.0000000e+00	NaN	NaN	NaN	NaN	NaN	5.5949506e-02	NaN	1.6191649e+08	1.1238876e+08	4.1441399e+07	1.1298936e+07	1.4224117e+06	2.9397483e+06	NaN	NaN	NaN	NaN	NaN
2.4800000e+02	2.7400000e+02	3.0000000e+00	0.0000000e+00	9.6019527e+02	7.0000000e+00	2.2000000e+01	9.2190833e+00	9.4860333e+00	9.6076915e+02	-2.8309690e-02	1.0000000e+00	NaN	NaN	NaN	NaN	NaN	8.2497208e-02	NaN	3.0980282e+07	5.7639973e+07	4.8274241e+07	2.7049770e+07	1.2525838e+07	4.1812930e+06	6.1130700e+05	1.8952675e+05	NaN	NaN	NaN
2.5000000e+02	2.5900000e+02	1.0000000e+00	0.0000000e+00	1.0796095e+03	4.0000000e+00	8.0000000e+00	6.8145333e+00	7.0824833e+00	1.0802299e+03	-1.9775039e-02	1.0000000e+00	NaN	NaN	NaN	NaN	NaN	1.2813140e-01	NaN	1.8544008e+08	1.0383187e+08	3.8700987e+07	7.7722470e+06	8.9654835e+05	NaN	NaN	NaN	NaN	NaN	NaN
2.5000000e+02	2.5900000e+02	2.0000000e+00	0.0000000e+00	5.4030840e+02	4.0000000e+00	8.0000000e+00	6.7670833e+00	7.1300833e+00	5.4061904e+02	-1.8880120e-02	1.0000000e+00	NaN	NaN	NaN	NaN	NaN	1.1883710e-02	NaN	1.2084505e+09	6.9985080e+08	2.2745456e+08	5.5611000e+07	1.0413488e+07	NaN	NaN	NaN	NaN	NaN	NaN
2.5000000e+02	2.6200000e+02	2.0000000e+00	0.0000000e+00	7.1289282e+02	5.0000000e+00	1.0000000e+01	NaN	NaN	NaN	NaN	-1.0000000e+00	NaN	NaN	NaN	NaN	NaN	NaN	NaN	NaN	NaN	NaN	NaN	NaN	NaN	NaN	NaN	NaN	NaN	NaN
2.5000000e+02	2.7400000e+02	3.0000000e+00	0.0000000e+00	8.8817039e+02	7.0000000e+00	2.0000000e+01	9.1408667e+00	9.5802500e+00	8.8871303e+02	-7.3901173e-03	1.0000000e+00	NaN	NaN	NaN	NaN	NaN	1.1417467e-01	NaN	5.1760020e+08	7.7318171e+08	6.2129487e+08	3.5055682e+08	1.4919678e+08	4.9468897e+07	1.4844342e+07	3.1085017e+06	NaN	NaN	NaN
2.5000000e+02	2.9000000e+02	4.0000000e+00	0.0000000e+00	1.0615836e+03	9.0000000e+00	3.5000000e+01	NaN	NaN	NaN	NaN	-1.0000000e+00	NaN	NaN	NaN	NaN	NaN	NaN	NaN	NaN	NaN	NaN	NaN	NaN	NaN	NaN	NaN	NaN	NaN	NaN
2.5100000e+02	2.5900000e+02	2.0000000e+00	0.0000000e+00	4.9679238e+02	4.0000000e+00	7.0000000e+00	6.7987833e+00	7.1142500e+00	4.9706002e+02	-6.1057128e-02	1.0000000e+00	NaN	NaN	NaN	NaN	NaN	4.8923832e-02	NaN	7.0973273e+07	3.8070724e+07	1.0929362e+07	1.6232939e+06	1.9683738e+04	NaN	NaN	NaN	NaN	NaN	NaN
2.5100000e+02	2.7400000e+02	3.0000000e+00	0.0000000e+00	8.5915972e+02	7.0000000e+00	1.9000000e+01	9.2347500e+00	9.4075167e+00	8.5965076e+02	-1.1765554e-01	1.0000000e+00	NaN	NaN	NaN	NaN	NaN	4.3059981e-02	NaN	2.2786296e+07	3.6815341e+07	2.7736648e+07	1.3784571e+07	4.5769045e+06	8.4256797e+05	5.7403191e+04	0.0000000e+00	NaN	NaN	NaN
2.5500000e+02	2.6200000e+02	1.0000000e+00	0.0000000e+00	8.3347671e+02	4.0000000e+00	5.0000000e+00	8.7634167e+00	9.0310500e+00	8.3386774e+02	-1.2115884e-01	1.0000000e+00	NaN	NaN	NaN	NaN	NaN	1.5251163e-01	NaN	3.8080419e+07	1.5775817e+07	2.9674641e+06	1.1227197e+05	3.9138739e+04	NaN	NaN	NaN	NaN	NaN	NaN
2.5500000e+02	2.7400000e+02	2.0000000e+00	0.0000000e+00	1.0361011e+03	6.0000000e+00	1.5000000e+01	9.1095667e+00	9.5488500e+00	1.0367329e+03	-1.3483006e-02	1.0000000e+00	NaN	NaN	NaN	NaN	NaN	4.1110244e-02	NaN	7.8037938e+08	8.9277763e+08	5.8265946e+08	2.5872159e+08	8.4860157e+07	2.2314909e+07	3.4367572e+06	NaN	NaN	NaN	NaN
2.5500000e+02	2.7400000e+02	3.0000000e+00	0.0000000e+00	6.9106984e+02	6.0000000e+00	1.5000000e+01	9.1095667e+00	9.5645500e+00	6.9149490e+02	-1.9407163e-03	1.0000000e+00	NaN	NaN	NaN	NaN	NaN	1.0651952e-02	NaN	1.4484489e+09	1.7795447e+09	1.0944226e+09	4.9616320e+08	1.6045532e+08	4.8163502e+07	1.0387181e+07	NaN	NaN	NaN	NaN
2.5500000e+02	2.9000000e+02	3.0000000e+00	0.0000000e+00	1.2180084e+03	8.0000000e+00	3.0000000e+01	9.2504000e+00	9.4389500e+00	1.2188630e+03	3.7372403e-01	1.0000000e+00	NaN	NaN	NaN	NaN	NaN	1.9060250e-01	NaN	5.1693696e+06	1.4249592e+07	1.5596124e+07	1.1155396e+07	6.9784105e+06	4.3996353e+06	1.8275254e+06	1.1162320e+06	1.2743028e+06	NaN	NaN
2.5500000e+02	2.9000000e+02	4.0000000e+00	0.0000000e+00	9.1375815e+02	8.0000000e+00	3.0000000e+01	9.2190833e+00	9.5959333e+00	9.1428037e+02	-1.0103546e-01	1.0000000e+00	NaN	NaN	NaN	NaN	NaN	7.4669508e-02	NaN	2.5041753e+07	5.5456706e+07	5.5921332e+07	4.1548406e+07	2.0137216e+07	8.2441594e+06	2.1580974e+06	1.4360301e+06	5.7184923e+04	NaN	NaN
2.5600000e+02	2.7400000e+02	3.0000000e+00	0.0000000e+00	6.7206269e+02	6.0000000e+00	1.4000000e+01	9.0781833e+00	9.3760500e+00	6.7242912e+02	-1.4835505e-01	1.0000000e+00	NaN	NaN	NaN	NaN	NaN	5.5593769e-02	NaN	3.2482063e+07	3.7317521e+07	2.2150015e+07	7.7265024e+06	1.3093550e+06	7.4093527e+04	6.4088127e+04	NaN	NaN	NaN	NaN
2.5700000e+02	2.7400000e+02	3.0000000e+00	0.0000000e+00	6.3903988e+02	6.0000000e+00	1.3000000e+01	8.8259833e+00	9.3446167e+00	6.3938486e+02	-1.5024496e-01	1.0000000e+00	NaN	NaN	NaN	NaN	NaN	1.0853289e-01	NaN	2.3467453e+07	2.6442158e+07	1.3780235e+07	4.3651917e+06	7.7524164e+05	1.3829460e+05	4.9717413e+04	NaN	NaN	NaN	NaN
2.6000000e+02	2.7200000e+02	2.0000000e+00	0.0000000e+00	6.9537988e+02	5.0000000e+00	9.0000000e+00	5.3001167e+00	5.8291500e+00	6.9578406e+02	-4.5386323e-02	1.0000000e+00	NaN	NaN	NaN	NaN	NaN	4.7053433e-02	NaN	9.4742071e+07	7.7648526e+07	3.2302963e+07	8.7383643e+06	1.0683693e+06	1.6826031e+04	NaN	NaN	NaN	NaN	NaN
2.6000000e+02	2.7400000e+02	1.0000000e+00	0.0000000e+00	1.6019050e+03	5.0000000e+00	1.1000000e+01	7.6803167e+00	8.0261667e+00	1.6027800e+03	-1.1389138e-01	1.0000000e+00	NaN	NaN	NaN	NaN	NaN	2.0421347e-01	NaN	1.0195758e+08	9.9043033e+07	4.5039322e+07	1.1478173e+07	3.2832537e+05	0.0000000e+00	NaN	NaN	NaN	NaN	NaN
2.6000000e+02	2.7400000e+02	2.0000000e+00	0.0000000e+00	8.0145611e+02	5.0000000e+00	1.1000000e+01	7.6646167e+00	8.1525167e+00	8.0195164e+02	2.1336409e-03	1.0000000e+00	NaN	NaN	NaN	NaN	NaN	5.3963241e-03	NaN	9.6015181e+09	8.8878386e+09	4.4220679e+09	1.5536547e+09	4.3913461e+08	1.1180152e+08	NaN	NaN	NaN	NaN	NaN
2.6000000e+02	2.7400000e+02	3.0000000e+00	0.0000000e+00	5.3463983e+02	5.0000000e+00	1.1000000e+01	8.1106333e+00	8.3883000e+00	5.3495990e+02	-2.8717574e-02	5.0000000e-01	NaN	NaN	NaN	NaN	NaN	1.6367286e-02	NaN	3.0844255e+08	2.8085590e+08	1.3550334e+08	4.7033448e+07	1.2636816e+07	1.7817827e+06	NaN	NaN	NaN	NaN	NaN
2.6000000e+02	2.7600000e+02	2.0000000e+00	0.0000000e+00	8.8049068e+02	6.0000000e+00	1.3000000e+01	7.4921000e+00	7.7116667e+00	8.8093683e+02	-1.8621745e-01	1.0000000e+00	NaN	NaN	NaN	NaN	NaN	9.1782888e-02	NaN	2.4043590e+07	2.4890686e+07	1.2847660e+07	1.9552935e+06	7.3942488e+04	0.0000000e+00	0.0000000e+00	NaN	NaN	NaN	NaN
2.6000000e+02	2.7600000e+02	3.0000000e+00	0.0000000e+00	5.8732955e+02	6.0000000e+00	1.3000000e+01	7.4764500e+00	7.7742833e+00	5.8763890e+02	-1.5045567e-01	1.0000000e+00	NaN	NaN	NaN	NaN	NaN	8.0254608e-02	NaN	3.8308065e+07	3.8386443e+07	1.9562823e+07	4.8246473e+06	3.3498130e+05	0.0000000e+00	9.4333410e+04	NaN	NaN	NaN	NaN
2.6000000e+02	2.7900000e+02	3.0000000e+00	0.0000000e+00	6.8204570e+02	6.0000000e+00	1.6000000e+01	8.0261667e+00	8.3410833e+00	6.8237954e+02	-2.3930027e-01	1.0000000e+00	NaN	NaN	NaN	NaN	NaN	1.0146667e-01	NaN	1.5840437e+08	1.7587738e+08	7.5954181e+07	2.6627378e+07	7.9220719e+06	1.1510964e+06	0.0000000e+00	NaN	NaN	NaN	NaN
2.6000000e+02	2.9000000e+02	3.0000000e+00	0.0000000e+00	1.0615784e+03	8.0000000e+00	2.6000000e+01	8.3096500e+00	8.7634167e+00	1.0622033e+03	-3.1817677e-02	1.0000000e+00	NaN	NaN	NaN	NaN	NaN	7.0462609e-02	NaN	1.7086218e+08	3.0997360e+08	2.8238064e+08	1.7434516e+08	8.5406806e+07	3.3298608e+07	1.4065879e+07	1.1236711e+06	5.6973412e+05	NaN	NaN
2.6000000e+02	2.9000000e+02	4.0000000e+00	0.0000000e+00	7.9643564e+02	8.0000000e+00	2.6000000e+01	8.3253667e+00	8.8259833e+00	7.9690892e+02	-1.3217348e-02	1.0000000e+00	NaN	NaN	NaN	NaN	NaN	3.6962659e-02	NaN	2.5765543e+08	4.5118801e+08	4.2440535e+08	2.6577631e+08	1.3928821e+08	5.0448857e+07	1.6840531e+07	3.1418393e+06	8.9133791e+05	NaN	NaN
2.6000000e+02	2.9400000e+02	3.0000000e+00	0.0000000e+00	1.2293244e+03	8.0000000e+00	3.0000000e+01	1.0207683e+01	1.0525550e+01	1.2299862e+03	-2.3053477e-01	1.0000000e+00	NaN	NaN	NaN	NaN	NaN	1.0657885e-01	NaN	7.4173436e+06	1.9116363e+07	1.7771426e+07	1.3233475e+07	6.1957389e+06	2.2273716e+06	5.6264988e+04	0.0000000e+00	0.0000000e+00	NaN	NaN
2.6000000e+02	2.9400000e+02	4.0000000e+00	0.0000000e+00	9.2224514e+02	8.0000000e+00	3.0000000e+01	1.0207683e+01	1.0572850e+01	9.2277287e+02	-1.0483580e-01	1.0000000e+00	NaN	NaN	NaN	NaN	NaN	5.5810692e-02	NaN	2.0381884e+07	4.1828131e+07	4.4780275e+07	3.4650729e+07	1.7573762e+07	6.8201860e+06	2.0693691e+06	2.5573534e+05	4.0988508e+04	NaN	NaN
2.6000000e+02	2.9600000e+02	3.0000000e+00	0.0000000e+00	1.3213736e+03	9.0000000e+00	3.2000000e+01	1.1919267e+01	1.2335850e+01	1.3221521e+03	-6.9326856e-02	1.0000000e+00	NaN	NaN	NaN	NaN	NaN	8.0751023e-02	NaN	5.1111471e+06	1.2316723e+07	1.3830463e+07	1.1182317e+07	6.5854374e+06	2.9814760e+06	1.1930688e+06	4.0666711e+05	0.0000000e+00	1.9208416e+03	NaN
2.6000000e+02	2.9600000e+02	5.0000000e+00	0.0000000e+00	7.9322705e+02	9.0000000e+00	3.2000000e+01	1.1885967e+01	1.2282667e+01	7.9369363e+02	-7.2183179e-02	1.0000000e+00	NaN	NaN	NaN	NaN	NaN	4.6781297e-02	NaN	3.4913877e+06	7.8281095e+06	9.2295953e+06	7.1946296e+06	4.5224378e+06	2.0822833e+06	5.0547337e+05	1.9407953e+05	7.6851037e+04	4.3159265e+04	NaN
2.6300000e+02	2.7400000e+02	2.0000000e+00	0.0000000e+00	6.2887169e+02	5.0000000e+00	8.0000000e+00	6.7987833e+00	7.1931500e+00	6.2924404e+02	-2.0585692e-02	1.0000000e+00	NaN	NaN	NaN	NaN	NaN	1.3297144e-02	NaN	1.0871201e+09	7.7666779e+08	2.9165815e+08	8.2411742e+07	1.6486672e+07	0.0000000e+00	NaN	NaN	NaN	NaN	NaN
2.6300000e+02	2.7400000e+02	3.0000000e+00	0.0000000e+00	4.1958355e+02	5.0000000e+00	8.0000000e+00	6.7829833e+00	7.1931500e+00	4.1981854e+02	-6.0300882e-02	1.0000000e+00	NaN	NaN	NaN	NaN	NaN	3.0218748e-02	NaN	1.6005246e+08	1.1164237e+08	4.0472674e+07	9.4617440e+06	1.3049176e+06	1.6439403e+05	NaN	NaN	NaN	NaN	NaN
2.7300000e+02	2.9000000e+02	3.0000000e+00	0.0000000e+00	6.0466689e+02	6.0000000e+00	1.5000000e+01	5.3321833e+00	5.4600667e+00	6.0500801e+02	-2.7336990e-02	1.0000000e+00	NaN	NaN	NaN	NaN	NaN	2.1244337e-02	NaN	3.1482753e+07	3.1243012e+07	1.5661343e+07	5.6293042e+06	1.5576742e+06	3.2467242e+05	6.0555718e+04	NaN	NaN	NaN	NaN
2.7500000e+02	2.8600000e+02	2.0000000e+00	0.0000000e+00	5.7979110e+02	5.0000000e+00	9.0000000e+00	3.4285167e+00	3.5705333e+00	5.8012456e+02	1.7902695e-02	1.0000000e+00	NaN	NaN	NaN	NaN	NaN	8.1839430e-02	NaN	6.1577099e+07	4.0945540e+07	1.3808534e+07	2.9866646e+06	5.0460719e+05	2.3646695e+04	NaN	NaN	NaN	NaN	NaN
2.7500000e+02	2.8700000e+02	1.0000000e+00	0.0000000e+00	1.2716590e+03	5.0000000e+00	1.0000000e+01	4.5991667e+00	4.8517833e+00	1.2721718e+03	-2.0996699e-01	1.0000000e+00	NaN	NaN	NaN	NaN	NaN	2.2443753e-01	NaN	1.3105204e+07	7.4757403e+06	1.8485118e+06	1.1699101e+05	0.0000000e+00	0.0000000e+00	NaN	NaN	NaN	NaN	NaN
2.7500000e+02	2.8700000e+02	2.0000000e+00	0.0000000e+00	6.3633313e+02	5.0000000e+00	1.0000000e+01	4.1566167e+00	4.9625167e+00	6.3668358e+02	-2.1882839e-02	1.0000000e+00	NaN	NaN	NaN	NaN	NaN	5.7631103e-02	NaN	3.9768877e+08	2.6030799e+08	9.6793953e+07	2.6835827e+07	3.1988590e+06	2.4371640e+05	NaN	NaN	NaN	NaN	NaN
2.7500000e+02	2.9000000e+02	2.0000000e+00	0.0000000e+00	8.0042046e+02	5.0000000e+00	1.3000000e+01	4.0617833e+00	4.4400167e+00	8.0088096e+02	1.0547139e-02	1.0000000e+00	NaN	NaN	NaN	NaN	NaN	8.3007431e-03	NaN	7.4716120e+09	6.2751523e+09	2.9500132e+09	9.7757118e+08	2.7051145e+08	6.8941451e+07	NaN	NaN	NaN	NaN	NaN
2.7500000e+02	2.9000000e+02	3.0000000e+00	0.0000000e+00	5.3394940e+02	5.0000000e+00	1.3000000e+01	4.0617833e+00	4.4400167e+00	5.3425502e+02	6.4144765e-03	1.0000000e+00	NaN	NaN	NaN	NaN	NaN	6.7143105e-03	NaN	3.9175715e+09	3.2321613e+09	1.5160269e+09	5.2013782e+08	1.3985715e+08	3.3657785e+07	NaN	NaN	NaN	NaN	NaN
2.7500000e+02	2.9100000e+02	3.0000000e+00	0.0000000e+00	5.8297220e+02	6.0000000e+00	1.4000000e+01	6.7670833e+00	7.0665500e+00	5.8328589e+02	-7.9958446e-02	1.0000000e+00	NaN	NaN	NaN	NaN	NaN	4.0510706e-02	NaN	5.0235764e+07	4.6469524e+07	2.3847209e+07	7.5200190e+06	1.1034892e+06	0.0000000e+00	3.2811146e+03	NaN	NaN	NaN	NaN
2.7500000e+02	2.9200000e+02	2.0000000e+00	0.0000000e+00	9.3049669e+02	6.0000000e+00	1.5000000e+01	8.2467000e+00	8.4040000e+00	9.3100589e+02	-7.6376908e-02	1.0000000e+00	NaN	NaN	NaN	NaN	NaN	7.6290917e-02	NaN	3.7018298e+07	3.3676890e+07	1.9439117e+07	7.2159352e+06	1.4241049e+06	0.0000000e+00	7.0974697e+04	NaN	NaN	NaN	NaN
2.7500000e+02	2.9400000e+02	2.0000000e+00	0.0000000e+00	1.0520395e+03	6.0000000e+00	1.7000000e+01	7.9310667e+00	8.2939167e+00	1.0526375e+03	-2.8195650e-02	5.0000000e-01	NaN	NaN	NaN	NaN	NaN	4.8742904e-02	NaN	4.0379491e+08	4.3262490e+08	2.7574121e+08	1.0828016e+08	4.1219982e+07	6.1472787e+06	1.4148420e+06	NaN	NaN	NaN	NaN
2.7500000e+02	2.9400000e+02	3.0000000e+00	0.0000000e+00	7.0169539e+02	6.0000000e+00	1.7000000e+01	7.9467833e+00	8.2939167e+00	7.0211031e+02	2.0375600e-02	1.0000000e+00	NaN	NaN	NaN	NaN	NaN	1.9959740e-02	NaN	4.8520108e+08	5.6617334e+08	3.2930379e+08	1.4171561e+08	6.2406804e+07	1.3985662e+07	2.8999676e+06	NaN	NaN	NaN	NaN
2.7500000e+02	2.9600000e+02	2.0000000e+00	0.0000000e+00	1.1901131e+03	6.0000000e+00	1.9000000e+01	1.0872583e+01	1.1267833e+01	1.1908454e+03	5.7462571e-02	1.0000000e+00	NaN	NaN	NaN	NaN	NaN	3.3738179e-02	NaN	3.1569754e+08	4.3662344e+08	2.8862929e+08	1.4850340e+08	5.6820478e+07	2.4646574e+07	9.8735802e+06	NaN	NaN	NaN	NaN
2.7500000e+02	2.9600000e+02	3.0000000e+00	0.0000000e+00	7.9374452e+02	6.0000000e+00	1.9000000e+01	1.0888367e+01	1.1283533e+01	7.9421474e+02	3.6801097e-03	1.0000000e+00	NaN	NaN	NaN	NaN	NaN	2.2135723e-02	NaN	4.0849963e+08	5.3413269e+08	3.6805289e+08	1.7826296e+08	6.8444160e+07	2.2556379e+07	6.4212138e+06	NaN	NaN	NaN	NaN
2.7700000e+02	2.9000000e+02	2.0000000e+00	0.0000000e+00	7.2138589e+02	5.0000000e+00	1.1000000e+01	4.0617833e+00	4.3926500e+00	7.2177555e+02	-4.6551460e-02	1.0000000e+00	NaN	NaN	NaN	NaN	NaN	4.1325446e-02	NaN	1.9914090e+08	1.4685640e+08	6.1594244e+07	1.7140098e+07	2.3699616e+06	1.8595270e+05	NaN	NaN	NaN	NaN	NaN
2.8000000e+02	2.9000000e+02	2.0000000e+00	0.0000000e+00	5.7931166e+02	5.0000000e+00	8.0000000e+00	3.4604000e+00	3.6341167e+00	5.7964392e+02	1.0658094e-03	1.0000000e+00	NaN	NaN	NaN	NaN	NaN	6.3451435e-03	NaN	2.3263867e+09	1.4192028e+09	4.9186436e+08	1.2630025e+08	2.5917097e+07	5.0002855e+06	NaN	NaN	NaN	NaN	NaN
2.8000000e+02	2.9000000e+02	3.0000000e+00	0.0000000e+00	3.8654353e+02	5.0000000e+00	8.0000000e+00	3.4604000e+00	3.7130833e+00	3.8675601e+02	-2.6027395e-02	1.0000000e+00	NaN	NaN	NaN	NaN	NaN	2.3027156e-02	NaN	2.7526642e+08	1.6596473e+08	5.5220994e+07	1.3421828e+07	2.0759780e+06	5.8859661e+04	NaN	NaN	NaN	NaN	NaN
2.8000000e+02	2.9400000e+02	2.0000000e+00	0.0000000e+00	8.3093066e+02	5.0000000e+00	1.2000000e+01	7.2877833e+00	7.6803167e+00	8.3139888e+02	-3.5782793e-02	1.0000000e+00	NaN	NaN	NaN	NaN	NaN	3.9540934e-02	NaN	2.4015783e+08	2.1953696e+08	1.0436358e+08	3.5095805e+07	8.2374734e+06	9.0998267e+04	NaN	NaN	NaN	NaN	NaN
2.8000000e+02	2.9600000e+02	3.0000000e+00	0.0000000e+00	6.4633866e+02	6.0000000e+00	1.4000000e+01	1.0635817e+01	1.1030900e+01	6.4671755e+02	-2.4501343e-02	1.0000000e+00	NaN	NaN	NaN	NaN	NaN	3.4866926e-02	NaN	1.1668383e+08	1.2554412e+08	7.3390253e+07	2.8944324e+07	8.6399172e+06	1.1110189e+06	4.3112165e+05	NaN	NaN	NaN	NaN
2.8700000e+02	2.9600000e+02	2.0000000e+00	0.0000000e+00	6.2033461e+02	5.0000000e+00	8.0000000e+00	1.0002467e+01	1.0319483e+01	6.2067093e+02	-8.9785952e-02	1.0000000e+00	NaN	NaN	NaN	NaN	NaN	1.2453769e-13	NaN	3.3322118e+07	2.3665893e+07	7.9254666e+06	1.6492248e+06	2.2575712e+04	1.9348347e+04	NaN	NaN	NaN	NaN	NaN
2.9100000e+02	2.9600000e+02	1.0000000e+00	0.0000000e+00	7.9840322e+02	4.0000000e+00	4.0000000e+00	9.0467833e+00	9.4232167e+00	7.9888119e+02	-1.9643660e-02	1.0000000e+00	NaN	NaN	NaN	NaN	NaN	1.4095425e-02	NaN	5.9274667e+09	2.6644299e+09	6.7382456e+08	1.3322018e+08	1.8560956e+07	NaN	NaN	NaN	NaN	NaN	NaN
2.9100000e+02	2.9600000e+02	2.0000000e+00	0.0000000e+00	3.9970525e+02	4.0000000e+00	4.0000000e+00	9.1095667e+00	9.3603167e+00	3.9987256e+02	-1.6298141e-01	1.0000000e+00	NaN	NaN	NaN	NaN	NaN	9.9125996e-02	NaN	1.7300286e+07	7.2073719e+06	5.2489267e+05	3.4307178e+04	0.0000000e+00	NaN	NaN	NaN	NaN	NaN	NaN
2.9500000e+02	3.0200000e+02	1.0000000e+00	0.0000000e+00	9.2347202e+02	4.0000000e+00	6.0000000e+00	8.6074333e+00	8.9363833e+00	9.2398819e+02	-3.3515404e-02	1.0000000e+00	NaN	NaN	NaN	NaN	NaN	4.0961796e-01	NaN	7.7533550e+08	3.7118327e+08	1.1110002e+08	1.9991315e+07	1.1112017e+06	NaN	NaN	NaN	NaN	NaN	NaN
2.9500000e+02	3.1300000e+02	2.0000000e+00	0.0000000e+00	1.0235413e+03	6.0000000e+00	1.6000000e+01	8.3096500e+00	8.5136833e+00	1.0241524e+03	1.2536845e-02	1.0000000e+00	NaN	NaN	NaN	NaN	NaN	2.8022916e-02	NaN	5.1765058e+08	6.2021980e+08	3.5733207e+08	1.5499418e+08	4.9980764e+07	1.3685729e+07	4.0289964e+06	NaN	NaN	NaN	NaN
2.9500000e+02	3.1300000e+02	3.0000000e+00	0.0000000e+00	6.8269662e+02	6.0000000e+00	1.6000000e+01	8.2467000e+00	8.5293333e+00	6.8310120e+02	4.0972635e-03	1.0000000e+00	NaN	NaN	NaN	NaN	NaN	1.1396980e-02	NaN	1.1885879e+09	1.3396083e+09	8.1516382e+08	3.4926066e+08	1.1507142e+08	3.3706622e+07	0.0000000e+00	NaN	NaN	NaN	NaN
2.9700000e+02	3.0200000e+02	1.0000000e+00	0.0000000e+00	6.4732463e+02	4.0000000e+00	4.0000000e+00	5.1543667e+00	5.5729667e+00	6.4767092e+02	-1.9546657e-02	1.0000000e+00	NaN	NaN	NaN	NaN	NaN	4.7881241e-02	NaN	2.2085263e+09	7.3655913e+08	1.5787913e+08	6.7246876e+06	2.0630342e+05	NaN	NaN	NaN	NaN	NaN	NaN
2.9700000e+02	3.0300000e+02	1.0000000e+00	0.0000000e+00	7.7636722e+02	4.0000000e+00	5.0000000e+00	4.5513333e+00	4.9467167e+00	7.7676458e+02	-3.9119191e-02	1.0000000e+00	NaN	NaN	NaN	NaN	NaN	7.4020789e-02	NaN	2.8905358e+08	1.0873917e+08	2.5493468e+07	2.9236111e+06	8.0853195e+04	NaN	NaN	NaN	NaN	NaN	NaN
2.9700000e+02	3.0400000e+02	1.0000000e+00	0.0000000e+00	8.4740433e+02	4.0000000e+00	6.0000000e+00	5.0420667e+00	5.3321833e+00	8.4785852e+02	-2.2774833e-02	1.0000000e+00	NaN	NaN	NaN	NaN	NaN	3.7411523e-02	NaN	2.1248233e+08	8.7182137e+07	2.4266997e+07	3.9295005e+06	2.5454934e+05	NaN	NaN	NaN	NaN	NaN	NaN
2.9700000e+02	3.1300000e+02	2.0000000e+00	0.0000000e+00	8.8546760e+02	6.0000000e+00	1.4000000e+01	6.1817833e+00	6.5273500e+00	8.8599148e+02	2.2308282e-02	1.0000000e+00	NaN	NaN	NaN	NaN	NaN	9.7818575e-03	NaN	4.4992348e+09	4.2869116e+09	2.2626480e+09	8.3677384e+08	2.5167704e+08	6.6265948e+07	1.6629569e+07	NaN	NaN	NaN	NaN
2.9700000e+02	3.1300000e+02	3.0000000e+00	0.0000000e+00	5.9064749e+02	6.0000000e+00	1.4000000e+01	6.1817833e+00	6.5115000e+00	5.9099155e+02	6.7351603e-03	1.0000000e+00	NaN	NaN	NaN	NaN	NaN	8.5784002e-02	NaN	4.8096706e+09	4.5003463e+09	2.3406094e+09	8.6284534e+08	2.5670015e+08	6.5282000e+07	1.6164089e+07	NaN	NaN	NaN	NaN
2.9700000e+02	3.1500000e+02	2.0000000e+00	0.0000000e+00	9.7052036e+02	6.0000000e+00	1.6000000e+01	6.7031167e+00	6.9559333e+00	9.7100339e+02	-1.6272888e-01	1.0000000e+00	NaN	NaN	NaN	NaN	NaN	1.1629389e-01	NaN	2.2041838e+07	2.3186289e+07	1.1390246e+07	3.3665302e+06	1.5949111e+05	3.3235143e+04	2.1218763e+05	NaN	NaN	NaN	NaN
2.9700000e+02	3.1600000e+02	2.0000000e+00	0.0000000e+00	1.0270624e+03	6.0000000e+00	1.7000000e+01	8.0420833e+00	8.2467000e+00	1.0276075e+03	-1.1195097e-01	1.0000000e+00	NaN	NaN	NaN	NaN	NaN	6.7332635e-02	NaN	4.4859350e+07	5.3207502e+07	2.9527203e+07	1.0207992e+07	2.2502068e+06	7.6346888e+04	0.0000000e+00	NaN	NaN	NaN	NaN
2.9700000e+02	3.2200000e+02	3.0000000e+00	0.0000000e+00	9.4015005e+02	7.0000000e+00	2.3000000e+01	NaN	NaN	NaN	NaN	-1.0000000e+00	NaN	NaN	NaN	NaN	NaN	NaN	NaN	NaN	NaN	NaN	NaN	NaN	NaN	NaN	NaN	NaN	NaN	NaN
2.9800000e+02	3.1300000e+02	2.0000000e+00	0.0000000e+00	8.2892557e+02	5.0000000e+00	1.3000000e+01	6.1977333e+00	6.4956833e+00	8.2931489e+02	-1.6869688e-01	1.0000000e+00	NaN	NaN	NaN	NaN	NaN	1.0438292e-01	NaN	5.8186695e+07	4.7536196e+07	2.0438449e+07	3.2597026e+06	5.6281723e+05	1.0158236e+05	NaN	NaN	NaN	NaN	NaN
3.0000000e+02	3.2400000e+02	2.0000000e+00	0.0000000e+00	1.3372027e+03	7.0000000e+00	2.2000000e+01	NaN	NaN	NaN	NaN	-1.0000000e+00	NaN	NaN	NaN	NaN	NaN	NaN	NaN	NaN	NaN	NaN	NaN	NaN	NaN	NaN	NaN	NaN	NaN	NaN
3.0300000e+02	3.1300000e+02	1.0000000e+00	0.0000000e+00	1.1416211e+03	5.0000000e+00	8.0000000e+00	3.6181167e+00	3.9038833e+00	1.1422331e+03	-4.7450888e-02	1.0000000e+00	NaN	NaN	NaN	NaN	NaN	6.7095564e-02	NaN	1.6025663e+08	9.6927260e+07	3.1571899e+07	6.2213649e+06	3.4528937e+05	2.0765975e+03	NaN	NaN	NaN	NaN	NaN
3.0300000e+02	3.1300000e+02	2.0000000e+00	0.0000000e+00	5.7131420e+02	5.0000000e+00	8.0000000e+00	3.6181167e+00	3.9038833e+00	5.7164763e+02	7.4305093e-03	1.0000000e+00	NaN	NaN	NaN	NaN	NaN	7.1759917e-03	NaN	4.3842524e+09	2.6805367e+09	9.4145100e+08	2.3946366e+08	4.8690458e+07	8.3030220e+06	NaN	NaN	NaN	NaN	NaN
3.0300000e+02	3.1300000e+02	3.0000000e+00	0.0000000e+00	3.8121189e+02	5.0000000e+00	8.0000000e+00	3.6499167e+00	3.8880000e+00	3.8141644e+02	-4.5785010e-02	1.0000000e+00	NaN	NaN	NaN	NaN	NaN	5.6843419e-14	NaN	8.8406222e+07	5.3093825e+07	1.7391250e+07	3.7718763e+06	8.5909128e+04	0.0000000e+00	NaN	NaN	NaN	NaN	NaN
3.0300000e+02	3.1600000e+02	2.0000000e+00	0.0000000e+00	7.1290899e+02	5.0000000e+00	1.1000000e+01	6.1657833e+00	6.6069500e+00	7.1329283e+02	-6.8637601e-02	1.0000000e+00	NaN	NaN	NaN	NaN	NaN	4.6990988e-02	NaN	1.4070648e+08	1.0776735e+08	4.4762466e+07	1.1468379e+07	3.9753823e+05	3.4112253e+04	NaN	NaN	NaN	NaN	NaN
3.0300000e+02	3.1800000e+02	2.0000000e+00	0.0000000e+00	8.2047249e+02	5.0000000e+00	1.3000000e+01	4.6780000e+00	5.1705667e+00	8.2085556e+02	-1.9101419e-01	1.0000000e+00	NaN	NaN	NaN	NaN	NaN	1.5157729e-01	NaN	2.7468740e+07	2.3454178e+07	9.3028306e+06	1.5893533e+06	1.1103500e+05	3.1837122e+03	NaN	NaN	NaN	NaN	NaN
3.0300000e+02	3.1800000e+02	3.0000000e+00	0.0000000e+00	5.4731742e+02	5.0000000e+00	1.3000000e+01	4.7095333e+00	5.1220500e+00	5.4758870e+02	-1.4330636e-01	1.0000000e+00	NaN	NaN	NaN	NaN	NaN	6.5550475e-02	NaN	3.1857007e+07	2.9128494e+07	1.2863003e+07	2.0883622e+06	1.4892651e+05	0.0000000e+00	NaN	NaN	NaN	NaN	NaN
3.0300000e+02	3.2200000e+02	2.0000000e+00	0.0000000e+00	1.0955680e+03	6.0000000e+00	1.7000000e+01	6.4798667e+00	6.7511500e+00	1.0961738e+03	-7.1875054e-02	1.0000000e+00	NaN	NaN	NaN	NaN	NaN	5.6129279e-02	NaN	4.4282695e+07	5.4332281e+07	3.2960456e+07	1.4404552e+07	3.7540150e+06	6.0867819e+05	0.0000000e+00	NaN	NaN	NaN	NaN
3.0300000e+02	3.2200000e+02	3.0000000e+00	0.0000000e+00	7.3071445e+02	6.0000000e+00	1.7000000e+01	6.4641000e+00	6.8617667e+00	7.3113972e+02	-7.5737963e-03	1.0000000e+00	NaN	NaN	NaN	NaN	NaN	4.5900893e-02	NaN	1.8349492e+08	2.2513678e+08	1.4245495e+08	6.2953940e+07	2.1267486e+07	5.3039039e+06	8.5079775e+05	NaN	NaN	NaN	NaN
3.0300000e+02	3.2300000e+02	3.0000000e+00	0.0000000e+00	7.6840914e+02	6.0000000e+00	1.8000000e+01	8.3096500e+00	8.6074333e+00	7.6884475e+02	-4.9486441e-02	1.0000000e+00	NaN	NaN	NaN	NaN	NaN	4.5178493e-02	NaN	7.6839714e+07	9.8240012e+07	6.5595594e+07	2.9717281e+07	9.5349274e+06	1.7514764e+06	2.9376827e+05	NaN	NaN	NaN	NaN
3.0300000e+02	3.3400000e+02	3.0000000e+00	0.0000000e+00	1.1629431e+03	8.0000000e+00	2.8000000e+01	8.9046833e+00	9.1252167e+00	1.1636306e+03	-5.4871253e-02	1.0000000e+00	NaN	NaN	NaN	NaN	NaN	7.1610722e-02	NaN	1.2264876e+07	2.3943522e+07	2.6228476e+07	1.8865676e+07	1.0634417e+07	3.2404979e+06	4.5718496e+05	0.0000000e+00	3.5424745e+05	NaN	NaN
3.0300000e+02	3.3400000e+02	4.0000000e+00	0.0000000e+00	8.7245915e+02	8.0000000e+00	2.8000000e+01	8.8731167e+00	9.1721500e+00	8.7298899e+02	1.9028243e-03	1.0000000e+00	NaN	NaN	NaN	NaN	NaN	7.0221695e-02	NaN	2.6499074e+07	4.9117074e+07	4.9278934e+07	3.4367529e+07	1.9705256e+07	9.9086610e+06	3.8381763e+06	1.6637166e+05	6.8799980e+05	NaN	NaN
3.0400000e+02	3.1300000e+02	2.0000000e+00	0.0000000e+00	5.0679291e+02	4.0000000e+00	7.0000000e+00	3.5234333e+00	3.8402500e+00	5.0707581e+02	-1.9728864e-02	1.0000000e+00	NaN	NaN	NaN	NaN	NaN	2.0430994e-02	NaN	4.9855472e+08	2.6622830e+08	7.9350503e+07	1.7834189e+07	2.2145111e+06	NaN	NaN	NaN	NaN	NaN	NaN
3.0400000e+02	3.1300000e+02	3.0000000e+00	0.0000000e+00	3.3819770e+02	4.0000000e+00	7.0000000e+00	3.4920500e+00	3.8083000e+00	3.3835672e+02	-1.0846955e-01	1.0000000e+00	NaN	NaN	NaN	NaN	NaN	1.4407250e-01	NaN	1.4519670e+07	7.5500171e+06	1.6622738e+06	1.6200124e+05	0.0000000e+00	NaN	NaN	NaN	NaN	NaN	NaN
3.0400000e+02	3.2200000e+02	2.0000000e+00	0.0000000e+00	1.0310467e+03	6.0000000e+00	1.6000000e+01	6.4641000e+00	6.6710667e+00	1.0315685e+03	-1.6980663e-01	1.0000000e+00	NaN	NaN	NaN	NaN	NaN	9.6570351e-02	NaN	7.7298127e+06	8.2323227e+06	5.1245026e+06	1.3921289e+06	1.8343450e+05	0.0000000e+00	3.5302332e+04	NaN	NaN	NaN	NaN
3.0400000e+02	3.2200000e+02	3.0000000e+00	0.0000000e+00	6.8770025e+02	6.0000000e+00	1.6000000e+01	6.4326500e+00	6.7031167e+00	6.8808983e+02	-4.4500194e-02	1.0000000e+00	NaN	NaN	NaN	NaN	NaN	5.9151632e-02	NaN	2.5200161e+07	3.0100869e+07	1.7611096e+07	6.7098967e+06	1.4050567e+06	7.6515162e+05	7.6360021e+04	NaN	NaN	NaN	NaN
3.0500000e+02	3.1300000e+02	1.0000000e+00	0.0000000e+00	9.4154143e+02	4.0000000e+00	6.0000000e+00	3.4920500e+00	3.7289000e+00	9.4199749e+02	-8.9258030e-02	1.0000000e+00	NaN	NaN	NaN	NaN	NaN	1.1226639e-01	NaN	2.9181285e+07	1.5642971e+07	3.0097238e+06	3.1396324e+04	0.0000000e+00	NaN	NaN	NaN	NaN	NaN	NaN
3.0500000e+02	3.1300000e+02	2.0000000e+00	0.0000000e+00	4.7127435e+02	4.0000000e+00	6.0000000e+00	3.4762833e+00	3.7763833e+00	4.7157216e+02	5.0285614e-02	1.0000000e+00	NaN	NaN	NaN	NaN	NaN	5.8100082e-02	NaN	3.9619130e+08	2.3394648e+08	7.0382833e+07	1.5020828e+07	1.4548368e+06	NaN	NaN	NaN	NaN	NaN	NaN
3.0500000e+02	3.2200000e+02	2.0000000e+00	0.0000000e+00	9.9552819e+02	6.0000000e+00	1.5000000e+01	6.3856833e+00	6.5909833e+00	9.9596224e+02	-3.0463267e-01	1.0000000e+00	NaN	NaN	NaN	NaN	NaN	1.9855532e-01	NaN	6.9298661e+06	7.1835132e+06	2.8879226e+06	6.3234073e+05	7.1102722e+04	4.2834350e+04	0.0000000e+00	NaN	NaN	NaN	NaN
3.1400000e+02	3.1900000e+02	2.0000000e+00	0.0000000e+00	3.4070251e+02	4.0000000e+00	4.0000000e+00	4.2509167e+00	4.4875500e+00	3.4083260e+02	-1.5244906e-01	1.0000000e+00	NaN	NaN	NaN	NaN	NaN	5.5583427e-02	NaN	2.2116822e+07	6.8520423e+06	3.7918572e+05	0.0000000e+00	0.0000000e+00	NaN	NaN	NaN	NaN	NaN	NaN
3.1400000e+02	3.2000000e+02	1.0000000e+00	0.0000000e+00	8.0944033e+02	4.0000000e+00	5.0000000e+00	4.5673667e+00	4.9150667e+00	8.0987023e+02	-5.3291295e-02	1.0000000e+00	NaN	NaN	NaN	NaN	NaN	7.9640326e-02	NaN	1.9286280e+08	8.2432192e+07	1.8938472e+07	2.1553495e+06	5.9257693e+04	NaN	NaN	NaN	NaN	NaN	NaN
3.1400000e+02	3.2000000e+02	2.0000000e+00	0.0000000e+00	4.0522380e+02	4.0000000e+00	5.0000000e+00	4.5513333e+00	4.9309000e+00	4.0544735e+02	-3.6091322e-02	1.0000000e+00	NaN	NaN	NaN	NaN	NaN	0.0000000e+00	NaN	5.4834892e+08	2.3432064e+08	5.6760039e+07	9.6644835e+06	4.2402966e+05	NaN	NaN	NaN	NaN	NaN	NaN
3.1400000e+02	3.2200000e+02	1.0000000e+00	0.0000000e+00	1.0675255e+03	4.0000000e+00	7.0000000e+00	4.7253167e+00	5.0900000e+00	1.0681355e+03	-1.2834065e-02	1.0000000e+00	NaN	NaN	NaN	NaN	NaN	2.5113677e-02	NaN	6.8120238e+08	3.8574643e+08	1.2909018e+08	2.9281871e+07	3.8490984e+06	NaN	NaN	NaN	NaN	NaN	NaN
3.1400000e+02	3.2200000e+02	2.0000000e+00	0.0000000e+00	5.3426639e+02	4.0000000e+00	7.0000000e+00	4.7253167e+00	5.1220500e+00	5.3458034e+02	5.1095902e-03	1.0000000e+00	NaN	NaN	NaN	NaN	NaN	7.3477646e-03	NaN	4.5372389e+09	2.5637521e+09	8.9027336e+08	2.1546571e+08	4.2846017e+07	NaN	NaN	NaN	NaN	NaN	NaN
3.1400000e+02	3.2300000e+02	1.0000000e+00	0.0000000e+00	1.1806096e+03	5.0000000e+00	8.0000000e+00	7.3194667e+00	7.6174833e+00	1.1812310e+03	-7.9341263e-02	1.0000000e+00	NaN	NaN	NaN	NaN	NaN	7.8865452e-02	NaN	2.1615490e+08	1.3344101e+08	4.4133883e+07	9.1966107e+06	7.0268022e+04	0.0000000e+00	NaN	NaN	NaN	NaN	NaN
3.1400000e+02	3.2300000e+02	2.0000000e+00	0.0000000e+00	5.9080842e+02	5.0000000e+00	8.0000000e+00	7.3036167e+00	7.6489167e+00	5.9115680e+02	-3.9659942e-03	1.0000000e+00	NaN	NaN	NaN	NaN	NaN	1.3824571e-02	NaN	2.6236558e+09	1.6844504e+09	6.1184079e+08	1.6121639e+08	3.4998037e+07	4.8757711e+06	NaN	NaN	NaN	NaN	NaN
3.1400000e+02	3.3100000e+02	2.0000000e+00	0.0000000e+00	1.0020440e+03	6.0000000e+00	1.5000000e+01	7.6646167e+00	7.8996167e+00	1.0025643e+03	-1.4266801e-01	1.0000000e+00	NaN	NaN	NaN	NaN	NaN	1.4456401e-01	NaN	2.0024521e+07	2.2399185e+07	1.1370649e+07	4.3707761e+06	4.4380652e+05	8.2003531e+04	8.7459406e+04	NaN	NaN	NaN	NaN
3.1400000e+02	3.3300000e+02	3.0000000e+00	0.0000000e+00	7.4572782e+02	7.0000000e+00	1.7000000e+01	8.3568000e+00	8.6230500e+00	7.4615939e+02	-9.4846110e-02	1.0000000e+00	NaN	NaN	NaN	NaN	NaN	4.4890815e-02	NaN	5.9776159e+07	7.4794009e+07	5.0416239e+07	2.3013939e+07	7.3017250e+06	7.4598008e+05	9.0428079e+04	1.3148666e+05	NaN	NaN	NaN
3.1400000e+02	3.3400000e+02	3.0000000e+00	0.0000000e+00	7.8874201e+02	7.0000000e+00	1.8000000e+01	8.3253667e+00	8.6386667e+00	7.8921781e+02	-3.2879978e-02	1.0000000e+00	NaN	NaN	NaN	NaN	NaN	3.3392114e-02	NaN	2.6101249e+08	3.0699597e+08	2.3165899e+08	1.1567277e+08	4.6306511e+07	1.4184800e+07	2.6201454e+06	4.8915183e+05	NaN	NaN	NaN
3.1400000e+02	3.4200000e+02	3.0000000e+00	0.0000000e+00	1.0792161e+03	8.0000000e+00	2.6000000e+01	9.3917833e+00	9.6428833e+00	1.0798525e+03	-1.2270752e-01	1.0000000e+00	NaN	NaN	NaN	NaN	NaN	8.6930847e-02	NaN	1.9765595e+07	3.8551516e+07	3.4899661e+07	2.3376903e+07	1.2282996e+07	4.2428968e+06	1.0964360e+06	0.0000000e+00	0.0000000e+00	NaN	NaN
3.1400000e+02	3.5000000e+02	5.0000000e+00	0.0000000e+00	8.1561270e+02	9.0000000e+00	3.2000000e+01	9.8144667e+00	1.0033867e+01	8.1614616e+02	7.0894949e-02	1.0000000e+00	NaN	NaN	NaN	NaN	NaN	9.1889863e-02	NaN	4.4284935e+06	1.4661448e+07	1.8089152e+07	1.5902319e+07	9.2463814e+06	3.7433852e+06	8.3766441e+05	3.1309578e+05	0.0000000e+00	2.7150118e+06	NaN
3.1700000e+02	3.2200000e+02	1.0000000e+00	0.0000000e+00	7.8433593e+02	4.0000000e+00	4.0000000e+00	4.7886500e+00	5.1871500e+00	7.8467315e+02	-1.1024885e-01	5.0000000e-01	NaN	NaN	NaN	NaN	NaN	1.4042361e-01	NaN	4.6841276e+07	1.7276749e+07	2.4997074e+06	0.0000000e+00	3.1026988e+04	NaN	NaN	NaN	NaN	NaN	NaN
3.1700000e+02	3.2200000e+02	2.0000000e+00	0.0000000e+00	3.9267160e+02	4.0000000e+00	4.0000000e+00	NaN	NaN	NaN	NaN	-1.0000000e+00	NaN	NaN	NaN	NaN	NaN	NaN	NaN	NaN	NaN	NaN	NaN	NaN	NaN	NaN	NaN	NaN	NaN	NaN
3.1700000e+02	3.2300000e+02	2.0000000e+00	0.0000000e+00	4.4921363e+02	4.0000000e+00	5.0000000e+00	5.4600667e+00	5.8291500e+00	4.4947189e+02	-4.2792511e-03	6.0000000e-01	NaN	NaN	NaN	NaN	NaN	0.0000000e+00	NaN	2.7895830e+08	1.2839100e+08	3.7449583e+07	6.9964112e+06	2.3748594e+06	NaN	NaN	NaN	NaN	NaN	NaN
3.1700000e+02	3.3100000e+02	3.0000000e+00	0.0000000e+00	5.7396857e+02	6.0000000e+00	1.2000000e+01	5.9579333e+00	6.1977333e+00	5.7424162e+02	-1.8720345e-01	1.0000000e+00	NaN	NaN	NaN	NaN	NaN	8.2554303e-02	NaN	5.6715704e+06	5.4305258e+06	2.5343595e+06	2.3058273e+05	0.0000000e+00	0.0000000e+00	2.5142596e+04	NaN	NaN	NaN	NaN
3.1700000e+02	3.3400000e+02	3.0000000e+00	0.0000000e+00	6.9434549e+02	6.0000000e+00	1.5000000e+01	6.9088500e+00	7.1616333e+00	6.9474256e+02	-8.7232785e-02	1.0000000e+00	NaN	NaN	NaN	NaN	NaN	6.7441494e-02	NaN	3.1930473e+07	3.7004488e+07	2.2027336e+07	1.0155908e+07	2.4728210e+06	3.6850757e+05	3.2733139e+04	NaN	NaN	NaN	NaN
3.1700000e+02	3.5000000e+02	4.0000000e+00	0.0000000e+00	9.4846666e+02	9.0000000e+00	2.9000000e+01	9.0467833e+00	9.2034333e+00	9.4904677e+02	-1.0010951e-01	1.0000000e+00	NaN	NaN	NaN	NaN	NaN	5.5330778e-02	NaN	7.2853834e+06	1.5147639e+07	1.8901052e+07	1.5376901e+07	9.4098687e+06	4.3102703e+06	6.5979679e+05	4.6397187e+05	5.9831080e+02	0.0000000e+00	NaN
3.1900000e+02	3.3400000e+02	2.0000000e+00	0.0000000e+00	9.3345110e+02	6.0000000e+00	1.3000000e+01	6.4798667e+00	6.7511500e+00	9.3398354e+02	-9.2645023e-02	1.0000000e+00	NaN	NaN	NaN	NaN	NaN	1.5191166e-01	NaN	1.5203151e+07	1.5153728e+07	9.1408529e+06	3.1597740e+06	8.0222409e+05	0.0000000e+00	0.0000000e+00	NaN	NaN	NaN	NaN
3.1900000e+02	3.3400000e+02	3.0000000e+00	0.0000000e+00	6.2263649e+02	6.0000000e+00	1.3000000e+01	6.4798667e+00	6.6229333e+00	6.2299579e+02	-7.9633616e-02	1.0000000e+00	NaN	NaN	NaN	NaN	NaN	1.3645701e-01	NaN	1.0386012e+07	9.6169546e+06	5.7709688e+06	2.0220604e+06	5.7047341e+05	0.0000000e+00	1.9594988e+05	NaN	NaN	NaN	NaN
3.2100000e+02	3.3400000e+02	2.0000000e+00	0.0000000e+00	7.8739814e+02	6.0000000e+00	1.1000000e+01	5.6057000e+00	5.8130500e+00	7.8785788e+02	-5.6999005e-02	1.0000000e+00	NaN	NaN	NaN	NaN	NaN	7.7270304e-02	NaN	3.5039805e+07	3.0005905e+07	1.4244614e+07	5.1918980e+06	8.2784932e+05	1.5880540e+05	2.8723997e+04	NaN	NaN	NaN	NaN
3.2100000e+02	3.3400000e+02	3.0000000e+00	0.0000000e+00	5.2526785e+02	6.0000000e+00	1.1000000e+01	5.6057000e+00	5.8935167e+00	5.2556785e+02	-7.6489323e-02	1.0000000e+00	NaN	NaN	NaN	NaN	NaN	9.6858230e-02	NaN	1.5709242e+07	1.3516174e+07	6.0451958e+06	1.4974563e+06	6.3306841e+05	1.4557538e+05	6.2300990e+04	NaN	NaN	NaN	NaN
3.2100000e+02	3.5000000e+02	3.0000000e+00	0.0000000e+00	1.0952088e+03	8.0000000e+00	2.5000000e+01	8.5605833e+00	8.9363833e+00	1.0958543e+03	-1.7529737e-01	1.0000000e+00	NaN	NaN	NaN	NaN	NaN	7.3605857e-02	NaN	4.0710224e+07	7.6673705e+07	7.3416202e+07	5.2229070e+07	2.7107232e+07	7.7774416e+06	1.9035122e+06	2.0640054e+05	5.8516781e+03	NaN	NaN
3.2200000e+02	3.3400000e+02	2.0000000e+00	0.0000000e+00	7.2287684e+02	5.0000000e+00	1.0000000e+01	5.3321833e+00	6.0700000e+00	7.2321924e+02	-2.1639484e-01	1.0000000e+00	NaN	NaN	NaN	NaN	NaN	1.0827287e-01	NaN	2.6659131e+07	1.8941139e+07	7.0972827e+06	8.5113255e+05	1.0044230e+05	1.2135804e+05	NaN	NaN	NaN	NaN	NaN
3.2300000e+02	3.3100000e+02	2.0000000e+00	0.0000000e+00	4.7779017e+02	4.0000000e+00	6.0000000e+00	3.8083000e+00	4.0933667e+00	4.7805459e+02	-2.7103895e-02	1.0000000e+00	NaN	NaN	NaN	NaN	NaN	2.2059985e-02	NaN	3.5877960e+08	1.7972788e+08	5.2578069e+07	9.0382446e+06	1.2378833e+06	NaN	NaN	NaN	NaN	NaN	NaN
3.2300000e+02	3.3100000e+02	3.0000000e+00	0.0000000e+00	3.1886254e+02	4.0000000e+00	6.0000000e+00	3.8243167e+00	4.0617833e+00	3.1901365e+02	-1.0262519e-01	1.0000000e+00	NaN	NaN	NaN	NaN	NaN	4.5160041e-02	NaN	4.4676968e+07	2.1144281e+07	4.6801438e+06	5.2905807e+05	0.0000000e+00	NaN	NaN	NaN	NaN	NaN	NaN
3.2300000e+02	3.3200000e+02	2.0000000e+00	0.0000000e+00	5.2831401e+02	4.0000000e+00	7.0000000e+00	3.6814167e+00	3.8880000e+00	5.2859693e+02	-4.5030851e-02	1.0000000e+00	NaN	NaN	NaN	NaN	NaN	2.9668483e-02	NaN	1.0766913e+08	5.8049172e+07	1.8203494e+07	3.6187997e+06	1.3007037e+05	NaN	NaN	NaN	NaN	NaN	NaN
3.2300000e+02	3.3300000e+02	2.0000000e+00	0.0000000e+00	5.9383425e+02	5.0000000e+00	8.0000000e+00	NaN	NaN	NaN	NaN	-1.0000000e+00	NaN	NaN	NaN	NaN	NaN	NaN	NaN	NaN	NaN	NaN	NaN	NaN	NaN	NaN	NaN	NaN	NaN	NaN
3.2300000e+02	3.3300000e+02	3.0000000e+00	0.0000000e+00	3.9622526e+02	5.0000000e+00	8.0000000e+00	4.8835000e+00	5.2517833e+00	3.9644919e+02	-8.9495689e-02	4.0000000e-01	NaN	NaN	NaN	NaN	NaN	4.0577602e-02	NaN	8.2380983e+07	5.2221899e+07	1.9095048e+07	4.5600703e+06	5.6040002e+05	0.0000000e+00	NaN	NaN	NaN	NaN	NaN
3.2300000e+02	3.3400000e+02	2.0000000e+00	0.0000000e+00	6.5835555e+02	5.0000000e+00	9.0000000e+00	4.8360333e+00	5.2517833e+00	6.5876634e+02	-9.8372142e-03	1.0000000e+00	NaN	NaN	NaN	NaN	NaN	1.6003361e-02	NaN	2.5204270e+09	1.7591122e+09	7.8972247e+08	2.5146241e+08	6.4006653e+07	1.4372627e+07	NaN	NaN	NaN	NaN	NaN
3.2300000e+02	3.3400000e+02	3.0000000e+00	0.0000000e+00	4.3923946e+02	5.0000000e+00	9.0000000e+00	4.8835000e+00	5.2517833e+00	4.3950412e+02	-3.7440487e-02	1.0000000e+00	NaN	NaN	NaN	NaN	NaN	1.3431976e-02	NaN	3.4960491e+08	2.3961530e+08	1.0327875e+08	3.3866720e+07	7.5197031e+06	6.8326935e+05	NaN	NaN	NaN	NaN	NaN
3.2300000e+02	3.4200000e+02	2.0000000e+00	0.0000000e+00	1.0940666e+03	7.0000000e+00	1.7000000e+01	7.2719667e+00	7.5234000e+00	1.0947349e+03	-7.0614414e-02	1.0000000e+00	NaN	NaN	NaN	NaN	NaN	6.1743531e-02	NaN	9.2909393e+07	1.0653437e+08	7.1853003e+07	3.5925034e+07	1.4062411e+07	1.9544296e+06	6.1287557e+05	6.4565527e+05	NaN	NaN	NaN
3.2300000e+02	3.4200000e+02	3.0000000e+00	0.0000000e+00	7.2971352e+02	7.0000000e+00	1.7000000e+01	7.2561833e+00	7.5547333e+00	7.3018106e+02	-4.5060278e-03	1.0000000e+00	NaN	NaN	NaN	NaN	NaN	2.0767905e-02	NaN	3.6523954e+08	4.3460703e+08	3.0068578e+08	1.4880055e+08	6.2793466e+07	2.0241658e+07	4.8398105e+06	9.7525884e+05	NaN	NaN	NaN
3.2300000e+02	3.4800000e+02	3.0000000e+00	0.0000000e+00	9.5649071e+02	8.0000000e+00	2.1000000e+01	8.5449667e+00	8.8888833e+00	9.5710993e+02	-2.8846347e-02	1.0000000e+00	NaN	NaN	NaN	NaN	NaN	3.4977066e-02	NaN	1.5725215e+08	2.5378352e+08	2.2302729e+08	1.3826773e+08	7.2182537e+07	3.9897699e+07	7.0266192e+06	8.7451958e+05	1.3547116e+05	NaN	NaN
3.2300000e+02	3.4800000e+02	4.0000000e+00	0.0000000e+00	7.1761985e+02	8.0000000e+00	2.1000000e+01	8.5605833e+00	8.5918167e+00	7.1796392e+02	-5.1023234e-01	1.0000000e+00	NaN	NaN	NaN	NaN	NaN	6.5316828e-02	NaN	7.5348304e+05	1.3248223e+06	1.1532972e+06	4.9205736e+05	0.0000000e+00	0.0000000e+00	0.0000000e+00	0.0000000e+00	0.0000000e+00	NaN	NaN
3.2300000e+02	3.5000000e+02	2.0000000e+00	0.0000000e+00	1.5132670e+03	8.0000000e+00	2.3000000e+01	8.3253667e+00	8.6074333e+00	1.5142719e+03	3.8363733e-02	1.0000000e+00	NaN	NaN	NaN	NaN	NaN	8.2324356e-02	NaN	4.0454320e+07	7.6672774e+07	8.6008915e+07	6.1883833e+07	2.9069401e+07	1.0040607e+07	1.7255366e+06	1.3624903e+05	1.3066778e+05	NaN	NaN
3.2300000e+02	3.5000000e+02	3.0000000e+00	0.0000000e+00	1.0091804e+03	8.0000000e+00	2.3000000e+01	8.2467000e+00	8.5762000e+00	1.0098447e+03	2.1494930e-02	1.0000000e+00	NaN	NaN	NaN	NaN	NaN	1.4632645e-01	NaN	9.8150737e+08	1.6109896e+09	1.5231670e+09	1.0259295e+09	5.4846533e+08	2.4916274e+08	9.8068506e+07	3.3642823e+07	9.8303766e+06	NaN	NaN
3.2300000e+02	3.5000000e+02	4.0000000e+00	0.0000000e+00	7.5713714e+02	8.0000000e+00	2.3000000e+01	8.2782000e+00	8.5762000e+00	7.5762172e+02	-3.3122805e-02	1.0000000e+00	NaN	NaN	NaN	NaN	NaN	2.3902301e-02	NaN	1.4173989e+08	2.2633688e+08	2.0816574e+08	1.4596485e+08	7.5009178e+07	3.2080480e+07	1.1377934e+07	2.4937445e+06	3.4043085e+05	NaN	NaN
3.2300000e+02	3.5100000e+02	3.0000000e+00	0.0000000e+00	1.0582032e+03	8.0000000e+00	2.4000000e+01	9.4546500e+00	9.8613167e+00	1.0589027e+03	2.0836052e-02	1.0000000e+00	NaN	NaN	NaN	NaN	NaN	1.3006744e-02	NaN	1.5792540e+09	2.7298588e+09	2.6218194e+09	1.8131287e+09	1.0181679e+09	5.0387083e+08	2.1542352e+08	9.1057404e+07	2.9338146e+07	NaN	NaN
3.2300000e+02	3.5100000e+02	4.0000000e+00	0.0000000e+00	7.9390424e+02	8.0000000e+00	2.4000000e+01	9.4703667e+00	9.8457000e+00	7.9442063e+02	-1.1885506e-02	1.0000000e+00	NaN	NaN	NaN	NaN	NaN	2.6768904e-02	NaN	3.1551723e+08	5.6033224e+08	5.4577426e+08	3.7806539e+08	2.0703671e+08	9.5215652e+07	3.9162857e+07	1.1901719e+07	3.9362488e+06	NaN	NaN
3.2400000e+02	3.3200000e+02	2.0000000e+00	0.0000000e+00	4.7177198e+02	4.0000000e+00	6.0000000e+00	3.4124667e+00	3.7605500e+00	4.7194425e+02	-1.9342507e-01	1.0000000e+00	NaN	NaN	NaN	NaN	NaN	5.5065062e-02	NaN	2.5577051e+08	8.0722965e+07	1.7926383e+07	1.8953717e+06	2.4798728e+04	NaN	NaN	NaN	NaN	NaN	NaN
3.2400000e+02	3.3300000e+02	2.0000000e+00	0.0000000e+00	5.3729222e+02	5.0000000e+00	7.0000000e+00	4.2665667e+00	4.6149167e+00	5.3761248e+02	-4.7268863e-02	1.0000000e+00	NaN	NaN	NaN	NaN	NaN	3.4062750e-02	NaN	4.0610995e+08	2.2609466e+08	8.1083088e+07	2.2106435e+07	4.0954456e+06	2.5275498e+05	NaN	NaN	NaN	NaN	NaN
3.2400000e+02	3.3400000e+02	2.0000000e+00	0.0000000e+00	6.0181352e+02	5.0000000e+00	8.0000000e+00	4.2352667e+00	4.5833333e+00	6.0218004e+02	-2.5185151e-02	1.0000000e+00	NaN	NaN	NaN	NaN	NaN	1.9709567e-02	NaN	1.6251195e+09	1.0076280e+09	4.1025798e+08	1.1964084e+08	2.9983588e+07	5.9547186e+06	NaN	NaN	NaN	NaN	NaN
3.2400000e+02	3.3400000e+02	3.0000000e+00	0.0000000e+00	4.0154477e+02	5.0000000e+00	8.0000000e+00	4.2509167e+00	4.5833333e+00	4.0177030e+02	-8.1629190e-02	1.0000000e+00	NaN	NaN	NaN	NaN	NaN	3.7895848e-02	NaN	1.1893585e+08	7.1757706e+07	2.9287059e+07	6.4201279e+06	3.9933517e+05	4.0376176e+05	NaN	NaN	NaN	NaN	NaN
3.2400000e+02	3.4200000e+02	2.0000000e+00	0.0000000e+00	1.0375246e+03	7.0000000e+00	1.6000000e+01	6.8774667e+00	7.1616333e+00	1.0381516e+03	-7.9465137e-02	1.0000000e+00	NaN	NaN	NaN	NaN	NaN	4.8026700e-02	NaN	1.0738696e+08	1.1397514e+08	7.2816808e+07	3.4584503e+07	1.2169304e+07	3.2756619e+06	3.7046935e+05	0.0000000e+00	NaN	NaN	NaN
3.2400000e+02	3.4200000e+02	3.0000000e+00	0.0000000e+00	6.9201883e+02	7.0000000e+00	1.6000000e+01	6.8617667e+00	7.1459000e+00	6.9245383e+02	-2.8443470e-02	1.0000000e+00	NaN	NaN	NaN	NaN	NaN	2.2824781e-02	NaN	2.7475342e+08	2.9194821e+08	1.8858545e+08	9.2648660e+07	3.5936444e+07	1.1661875e+07	3.2501474e+06	5.8858022e+04	NaN	NaN	NaN
3.2400000e+02	3.4800000e+02	3.0000000e+00	0.0000000e+00	9.1879602e+02	8.0000000e+00	2.0000000e+01	8.2467000e+00	8.6230500e+00	9.1938430e+02	-4.8119149e-02	1.0000000e+00	NaN	NaN	NaN	NaN	NaN	4.9135892e-02	NaN	1.3282160e+08	1.8718026e+08	1.7149341e+08	1.0146104e+08	4.9821149e+07	1.9920612e+07	6.3225311e+06	9.3265186e+05	7.1400752e+04	NaN	NaN
3.2400000e+02	3.5000000e+02	2.0000000e+00	0.0000000e+00	1.4567250e+03	8.0000000e+00	2.2000000e+01	7.9942667e+00	8.3568000e+00	1.4576508e+03	-4.6484927e-02	1.0000000e+00	NaN	NaN	NaN	NaN	NaN	1.6660584e-01	NaN	4.8754519e+07	7.5818830e+07	7.2527602e+07	4.6925803e+07	2.2858032e+07	8.8522758e+06	1.9705666e+06	3.3471193e+05	2.5528728e+05	NaN	NaN
3.2400000e+02	3.5000000e+02	3.0000000e+00	0.0000000e+00	9.7148574e+02	8.0000000e+00	2.2000000e+01	7.9942667e+00	8.4197167e+00	9.7212750e+02	2.7183866e-02	1.0000000e+00	NaN	NaN	NaN	NaN	NaN	1.5482423e-02	NaN	8.3232481e+08	1.3460107e+09	1.1738760e+09	7.9769437e+08	4.1093229e+08	1.8482946e+08	7.6182299e+07	2.2084421e+07	4.5570178e+06	NaN	NaN
3.2400000e+02	3.5000000e+02	4.0000000e+00	0.0000000e+00	7.2886612e+02	8.0000000e+00	2.2000000e+01	8.0420833e+00	8.4040000e+00	7.2933367e+02	-2.7909365e-02	1.0000000e+00	NaN	NaN	NaN	NaN	NaN	4.0047099e-02	NaN	8.4322046e+07	1.2695474e+08	1.1171916e+08	7.5827354e+07	3.7106401e+07	2.0019614e+07	4.6988008e+06	6.7508088e+05	8.3273681e+04	NaN	NaN
3.2400000e+02	3.5100000e+02	2.0000000e+00	0.0000000e+00	1.5302592e+03	8.0000000e+00	2.3000000e+01	9.3288833e+00	9.6428833e+00	1.5312272e+03	-6.8337696e-02	1.0000000e+00	NaN	NaN	NaN	NaN	NaN	1.1247750e-01	NaN	5.4291531e+07	9.7033880e+07	9.1639370e+07	6.3045710e+07	3.0637973e+07	1.2990515e+07	4.1669186e+06	0.0000000e+00	1.1212678e+05	NaN	NaN
3.2400000e+02	3.5100000e+02	3.0000000e+00	0.0000000e+00	1.0205085e+03	8.0000000e+00	2.3000000e+01	9.2817667e+00	9.6741167e+00	1.0211774e+03	2.1747634e-03	1.0000000e+00	NaN	NaN	NaN	NaN	NaN	1.7331798e-02	NaN	1.2725128e+09	2.0654169e+09	1.9164537e+09	1.2844528e+09	7.1151204e+08	3.3124306e+08	1.3920695e+08	4.9538208e+07	1.6961197e+07	NaN	NaN
3.2400000e+02	3.5100000e+02	4.0000000e+00	0.0000000e+00	7.6563322e+02	8.0000000e+00	2.3000000e+01	9.2974667e+00	9.6585000e+00	7.6612905e+02	-2.1019656e-02	1.0000000e+00	NaN	NaN	NaN	NaN	NaN	3.0212841e-02	NaN	1.6549243e+08	2.6750930e+08	2.6069646e+08	1.7744630e+08	9.3837860e+07	4.3227456e+07	1.4526732e+07	3.1362495e+06	9.6820672e+05	NaN	NaN
3.3200000e+02	3.4200000e+02	2.0000000e+00	0.0000000e+00	6.2628903e+02	5.0000000e+00	9.0000000e+00	4.8044833e+00	5.1382000e+00	6.2665890e+02	-1.0547696e-01	1.0000000e+00	NaN	NaN	NaN	NaN	NaN	1.6250532e-01	NaN	3.8902848e+07	2.3607196e+07	1.0653420e+07	1.9358342e+06	1.4233918e+06	0.0000000e+00	NaN	NaN	NaN	NaN	NaN
3.3200000e+02	3.5000000e+02	2.0000000e+00	0.0000000e+00	1.0454894e+03	7.0000000e+00	1.5000000e+01	7.5390833e+00	7.9783667e+00	1.0461453e+03	-1.0270538e-01	1.0000000e+00	NaN	NaN	NaN	NaN	NaN	1.0362015e-01	NaN	1.4489240e+08	1.4464129e+08	1.0238563e+08	5.0455246e+07	2.1753891e+07	3.7179071e+06	1.0188755e+06	8.8167775e+04	NaN	NaN	NaN
3.3200000e+02	3.5000000e+02	3.0000000e+00	0.0000000e+00	6.9732868e+02	7.0000000e+00	1.5000000e+01	1.0128367e+01	1.0303467e+01	6.9766760e+02	-3.9777477e-01	5.0000000e-01	NaN	NaN	NaN	NaN	NaN	1.3990250e-01	NaN	2.0376376e+06	2.4029702e+06	1.5665290e+06	2.3282815e+05	2.9706479e+04	0.0000000e+00	0.0000000e+00	0.0000000e+00	NaN	NaN	NaN
3.3200000e+02	3.5100000e+02	2.0000000e+00	0.0000000e+00	1.1190236e+03	7.0000000e+00	1.6000000e+01	9.5174333e+00	9.8144667e+00	1.1197721e+03	-2.3698509e-02	1.0000000e+00	NaN	NaN	NaN	NaN	NaN	4.7391943e-02	NaN	2.6318720e+08	3.2748407e+08	2.3746068e+08	1.3248368e+08	5.4927043e+07	2.0217876e+07	4.3847173e+06	8.9515132e+05	NaN	NaN	NaN
3.3200000e+02	3.5100000e+02	3.0000000e+00	0.0000000e+00	7.4635149e+02	7.0000000e+00	1.6000000e+01	9.5802500e+00	9.7053167e+00	7.4680642e+02	-1.5595166e-01	1.0000000e+00	NaN	NaN	NaN	NaN	NaN	1.1733982e-01	NaN	1.0258009e+07	1.2680385e+07	8.9305794e+06	4.2750653e+06	1.4937078e+06	4.3292315e+05	5.9886776e+04	0.0000000e+00	NaN	NaN	NaN
3.3300000e+02	3.5000000e+02	2.0000000e+00	0.0000000e+00	9.9496555e+02	7.0000000e+00	1.4000000e+01	7.5547333e+00	7.8212333e+00	9.9559853e+02	-9.3004425e-02	1.0000000e+00	NaN	NaN	NaN	NaN	NaN	9.5114274e-02	NaN	4.2225315e+07	4.6368867e+07	3.1907319e+07	1.4843179e+07	5.2314319e+06	0.0000000e+00	2.6538141e+05	8.2195818e+04	NaN	NaN	NaN
3.3400000e+02	3.5000000e+02	2.0000000e+00	0.0000000e+00	9.2944530e+02	6.0000000e+00	1.3000000e+01	7.2877833e+00	7.6646167e+00	9.3007331e+02	4.8840700e-02	6.0000000e-01	NaN	NaN	NaN	NaN	NaN	8.2748522e-02	NaN	2.0204671e+08	2.0214113e+08	1.1586591e+08	5.2635670e+07	1.7278558e+07	3.7439060e+06	1.3376090e+07	NaN	NaN	NaN	NaN
3.3400000e+02	3.5100000e+02	2.0000000e+00	0.0000000e+00	1.0029795e+03	7.0000000e+00	1.4000000e+01	9.3131667e+00	9.6428833e+00	1.0036443e+03	1.0926857e-02	1.0000000e+00	NaN	NaN	NaN	NaN	NaN	3.0904699e-02	NaN	5.6995117e+08	5.8367797e+08	3.9873408e+08	2.0353751e+08	7.3901285e+07	2.5544742e+07	6.3024790e+06	2.4329109e+06	NaN	NaN	NaN
3.3500000e+02	3.4200000e+02	2.0000000e+00	0.0000000e+00	4.4572365e+02	5.0000000e+00	6.0000000e+00	3.9513167e+00	4.1881833e+00	4.4594523e+02	-1.3057009e-01	1.0000000e+00	NaN	NaN	NaN	NaN	NaN	4.5343942e-02	NaN	8.2658888e+07	3.6397826e+07	8.3338708e+06	1.1250456e+06	9.0343196e+04	0.0000000e+00	NaN	NaN	NaN	NaN	NaN
3.3500000e+02	3.5000000e+02	2.0000000e+00	0.0000000e+00	8.6492401e+02	6.0000000e+00	1.2000000e+01	7.2246333e+00	7.6646167e+00	8.6548473e+02	-1.5721094e-02	1.0000000e+00	NaN	NaN	NaN	NaN	NaN	2.3063960e-02	NaN	9.2368272e+08	8.2176925e+08	4.8640444e+08	2.1370747e+08	7.0664125e+07	1.9691436e+07	3.5609413e+06	NaN	NaN	NaN	NaN
3.3500000e+02	3.5000000e+02	3.0000000e+00	0.0000000e+00	5.7695176e+02	6.0000000e+00	1.2000000e+01	7.4608333e+00	7.5077333e+00	5.7729156e+02	-1.1776232e-01	4.0000000e-01	NaN	NaN	NaN	NaN	NaN	1.6197254e-01	NaN	5.1055320e+05	2.2516098e+06	1.3227758e+05	0.0000000e+00	1.4220970e+05	0.0000000e+00	0.0000000e+00	NaN	NaN	NaN	NaN
3.4300000e+02	3.5000000e+02	1.0000000e+00	0.0000000e+00	8.5741856e+02	4.0000000e+00	5.0000000e+00	5.4600667e+00	5.8291500e+00	8.5791859e+02	-6.1898395e-02	1.0000000e+00	NaN	NaN	NaN	NaN	NaN	6.3035495e-02	NaN	2.3424823e+08	1.0004428e+08	3.1699160e+07	6.2300969e+06	9.5793115e+05	NaN	NaN	NaN	NaN	NaN	NaN
3.4300000e+02	3.5000000e+02	2.0000000e+00	0.0000000e+00	4.2921292e+02	4.0000000e+00	5.0000000e+00	5.5404333e+00	5.7332167e+00	4.2941809e+02	-1.5158095e-01	1.0000000e+00	NaN	NaN	NaN	NaN	NaN	7.1808734e-02	NaN	1.5834295e+07	6.2465437e+06	1.5018386e+06	1.5216055e+05	0.0000000e+00	NaN	NaN	NaN	NaN	NaN	NaN
3.4300000e+02	3.5100000e+02	2.0000000e+00	0.0000000e+00	5.0274712e+02	5.0000000e+00	6.0000000e+00	8.4824167e+00	8.7010167e+00	5.0298641e+02	-1.9438758e-01	1.0000000e+00	NaN	NaN	NaN	NaN	NaN	1.6343140e-01	NaN	2.7204715e+07	1.2945701e+07	2.9482429e+06	1.6128772e+05	2.5602584e+05	8.9642464e+04	NaN	NaN	NaN	NaN	NaN
3.5100000e+02	3.5700000e+02	2.0000000e+00	0.0000000e+00	4.7174524e+02	4.0000000e+00	5.0000000e+00	7.7273167e+00	8.1211167e+00	4.7203412e+02	-1.7902035e-02	1.0000000e+00	NaN	NaN	NaN	NaN	NaN	1.2713874e-02	NaN	1.7999369e+09	1.0222787e+09	2.9963290e+08	6.0806180e+07	8.3550787e+06	NaN	NaN	NaN	NaN	NaN	NaN
3.5100000e+02	3.5900000e+02	2.0000000e+00	0.0000000e+00	5.5679800e+02	5.0000000e+00	7.0000000e+00	8.5449667e+00	8.8888833e+00	5.5700813e+02	-2.8167222e-01	1.0000000e+00	NaN	NaN	NaN	NaN	NaN	1.3450004e-01	NaN	2.6368413e+07	1.3840035e+07	1.8526141e+06	0.0000000e+00	2.0205795e+04	0.0000000e+00	NaN	NaN	NaN	NaN	NaN
3.5100000e+02	3.6200000e+02	2.0000000e+00	0.0000000e+00	7.0588005e+02	5.0000000e+00	1.0000000e+01	9.2504000e+00	9.7053167e+00	7.0628584e+02	-6.3746484e-02	1.0000000e+00	NaN	NaN	NaN	NaN	NaN	6.8077633e-02	NaN	1.6030799e+08	1.3283828e+08	5.3107939e+07	1.4642967e+07	1.7928089e+06	7.6565487e+05	NaN	NaN	NaN	NaN	NaN
3.5100000e+02	3.7100000e+02	2.0000000e+00	0.0000000e+00	1.1775980e+03	6.0000000e+00	1.9000000e+01	1.0223650e+01	1.0888367e+01	1.1782010e+03	-1.8918354e-01	1.0000000e+00	NaN	NaN	NaN	NaN	NaN	2.3540099e-01	NaN	8.1243263e+07	1.1621533e+08	5.4098865e+07	2.2212260e+07	8.2910088e+06	2.5742559e+06	1.0399473e+06	NaN	NaN	NaN	NaN
3.5100000e+02	3.7100000e+02	3.0000000e+00	0.0000000e+00	7.8540109e+02	6.0000000e+00	1.9000000e+01	1.0271500e+01	1.0983300e+01	7.8577297e+02	-2.7946651e-01	1.0000000e+00	NaN	NaN	NaN	NaN	NaN	1.2890380e-01	NaN	1.3598194e+08	1.8696040e+08	7.2812003e+07	3.1232649e+07	9.3545631e+06	2.9725840e+06	2.0215045e+06	NaN	NaN	NaN	NaN
3.5100000e+02	3.8100000e+02	3.0000000e+00	0.0000000e+00	1.1188953e+03	8.0000000e+00	2.9000000e+01	1.1283533e+01	1.2177333e+01	1.1195561e+03	1.5709190e-02	1.0000000e+00	NaN	NaN	NaN	NaN	NaN	4.5362730e-02	NaN	1.5601043e+08	2.7938104e+08	2.6293996e+08	1.7968792e+08	9.0271530e+07	3.8929692e+07	1.4014388e+07	5.3458950e+06	1.1327084e+06	NaN	NaN
3.5100000e+02	3.8100000e+02	4.0000000e+00	0.0000000e+00	8.3942327e+02	8.0000000e+00	2.9000000e+01	1.1314967e+01	1.2212133e+01	8.3991084e+02	-1.6647052e-02	1.0000000e+00	NaN	NaN	NaN	NaN	NaN	4.8339765e-02	NaN	4.6600666e+07	8.2789916e+07	8.1443405e+07	5.1276657e+07	2.7754714e+07	1.0373881e+07	2.8773677e+06	6.0677860e+05	1.0604290e+06	NaN	NaN
3.5200000e+02	3.5700000e+02	1.0000000e+00	0.0000000e+00	7.9541479e+02	4.0000000e+00	4.0000000e+00	5.9579333e+00	6.2607500e+00	7.9587146e+02	-3.2888402e-02	1.0000000e+00	NaN	NaN	NaN	NaN	NaN	3.8691280e-02	NaN	5.7429557e+08	2.4633349e+08	6.1626547e+07	1.1491432e+07	7.6117487e+05	NaN	NaN	NaN	NaN	NaN	NaN
3.5200000e+02	3.5700000e+02	2.0000000e+00	0.0000000e+00	3.9821103e+02	4.0000000e+00	4.0000000e+00	5.9418500e+00	6.2764000e+00	3.9845154e+02	-8.5433750e-03	1.0000000e+00	NaN	NaN	NaN	NaN	NaN	1.5044804e-02	NaN	1.5699795e+09	7.3835275e+08	1.7986866e+08	3.1886496e+07	4.0691102e+06	NaN	NaN	NaN	NaN	NaN	NaN
3.5200000e+02	3.6200000e+02	1.0000000e+00	0.0000000e+00	1.2636844e+03	5.0000000e+00	9.0000000e+00	7.4764500e+00	7.7586500e+00	1.2642892e+03	-1.6414655e-01	1.0000000e+00	NaN	NaN	NaN	NaN	NaN	2.1542364e-01	NaN	4.3633380e+07	3.0307964e+07	9.3586389e+06	3.3716360e+05	1.0985686e+05	0.0000000e+00	NaN	NaN	NaN	NaN	NaN
3.5200000e+02	3.6200000e+02	2.0000000e+00	0.0000000e+00	6.3234584e+02	5.0000000e+00	9.0000000e+00	7.4764500e+00	7.7586500e+00	6.3275155e+02	4.2517044e-02	1.0000000e+00	NaN	NaN	NaN	NaN	NaN	4.8320622e-02	NaN	8.8808042e+08	6.3142275e+08	2.3586575e+08	6.5947184e+07	5.2668785e+07	8.9105702e+05	NaN	NaN	NaN	NaN	NaN
3.5200000e+02	3.6700000e+02	2.0000000e+00	0.0000000e+00	8.8197099e+02	6.0000000e+00	1.4000000e+01	7.8212333e+00	8.0737833e+00	8.8241528e+02	-1.5287274e-01	1.0000000e+00	NaN	NaN	NaN	NaN	NaN	9.3597421e-02	NaN	3.2096192e+07	3.3025872e+07	1.4917862e+07	3.6207556e+06	1.1762669e+05	0.0000000e+00	0.0000000e+00	NaN	NaN	NaN	NaN
3.5200000e+02	3.7000000e+02	2.0000000e+00	0.0000000e+00	1.0395425e+03	6.0000000e+00	1.7000000e+01	7.9310667e+00	8.2309833e+00	1.0401094e+03	-8.5421194e-02	1.0000000e+00	NaN	NaN	NaN	NaN	NaN	9.3068394e-02	NaN	4.6444947e+07	5.3240976e+07	3.1007860e+07	1.1649027e+07	2.8704905e+06	4.8612461e+05	1.0867778e+05	NaN	NaN	NaN	NaN
3.5200000e+02	3.7000000e+02	3.0000000e+00	0.0000000e+00	6.9336409e+02	6.0000000e+00	1.7000000e+01	7.9310667e+00	8.1839000e+00	6.9375013e+02	-6.1197931e-02	1.0000000e+00	NaN	NaN	NaN	NaN	NaN	5.5038552e-02	NaN	4.6996137e+07	5.2397300e+07	3.0385370e+07	1.1763696e+07	4.2658500e+06	6.7712581e+05	3.3017253e+04	NaN	NaN	NaN	NaN
3.5200000e+02	3.7100000e+02	2.0000000e+00	0.0000000e+00	1.1040638e+03	6.0000000e+00	1.8000000e+01	7.9310667e+00	8.2939167e+00	1.1047141e+03	1.1039676e-02	1.0000000e+00	NaN	NaN	NaN	NaN	NaN	2.6679749e-02	NaN	6.1069138e+08	7.0401525e+08	4.6218796e+08	2.0552781e+08	7.5827518e+07	2.4154792e+07	6.3569234e+06	NaN	NaN	NaN	NaN
3.5200000e+02	3.7100000e+02	3.0000000e+00	0.0000000e+00	7.3637829e+02	6.0000000e+00	1.8000000e+01	7.9467833e+00	8.2624500e+00	7.3680996e+02	5.5304947e-03	1.0000000e+00	NaN	NaN	NaN	NaN	NaN	1.4574690e-02	NaN	7.4298768e+08	8.9778088e+08	5.6034114e+08	2.5524831e+08	8.9670872e+07	2.7691871e+07	8.5514149e+06	NaN	NaN	NaN	NaN
3.5200000e+02	3.7300000e+02	2.0000000e+00	0.0000000e+00	1.1961244e+03	6.0000000e+00	2.0000000e+01	8.9996167e+00	9.2817667e+00	1.1967638e+03	-1.2373638e-01	1.0000000e+00	NaN	NaN	NaN	NaN	NaN	1.9575949e-01	NaN	4.9582011e+07	6.8279486e+07	4.2054044e+07	1.7605112e+07	4.5661543e+06	1.9483484e+06	2.8330653e+05	NaN	NaN	NaN	NaN
3.5200000e+02	3.7300000e+02	3.0000000e+00	0.0000000e+00	7.9775201e+02	6.0000000e+00	2.0000000e+01	8.9838500e+00	9.2034333e+00	7.9812943e+02	-2.7030943e-01	4.0000000e-01	NaN	NaN	NaN	NaN	NaN	2.9539723e-02	NaN	8.1509121e+07	1.1552471e+08	0.0000000e+00	3.6069077e+07	1.2268477e+07	0.0000000e+00	8.3456179e+05	NaN	NaN	NaN	NaN
3.5200000e+02	3.8100000e+02	3.0000000e+00	0.0000000e+00	1.0698725e+03	7.0000000e+00	2.8000000e+01	9.6116000e+00	9.9396500e+00	1.0704939e+03	1.0265173e-02	1.0000000e+00	NaN	NaN	NaN	NaN	NaN	1.2079121e-02	NaN	1.0471683e+09	1.8523353e+09	1.6577687e+09	1.0143287e+09	4.8878770e+08	2.0768612e+08	7.5440856e+07	2.5117832e+07	NaN	NaN	NaN
3.5200000e+02	3.8100000e+02	4.0000000e+00	0.0000000e+00	8.0265617e+02	7.0000000e+00	2.8000000e+01	9.6116000e+00	9.9082667e+00	8.0311662e+02	-1.2248943e-02	1.0000000e+00	NaN	NaN	NaN	NaN	NaN	2.1786609e-02	NaN	2.4141126e+08	3.9508056e+08	3.6569237e+08	2.2882651e+08	1.1333779e+08	4.3120702e+07	1.2845439e+07	2.2108689e+06	NaN	NaN	NaN
3.5200000e+02	3.9000000e+02	3.0000000e+00	0.0000000e+00	1.4187031e+03	9.0000000e+00	3.6000000e+01	1.0414933e+01	1.0714533e+01	1.4195632e+03	9.4154338e-02	1.0000000e+00	NaN	NaN	NaN	NaN	NaN	7.6981890e-02	NaN	3.5318637e+07	7.5803281e+07	9.6182871e+07	7.9328331e+07	5.1269079e+07	2.6724563e+07	1.4531370e+07	3.8454961e+06	9.2502141e+05	3.2423868e+06	NaN
3.5200000e+02	3.9000000e+02	4.0000000e+00	0.0000000e+00	1.0642792e+03	9.0000000e+00	3.6000000e+01	1.0478183e+01	1.0730317e+01	1.0649337e+03	1.3233498e-01	4.0000000e-01	NaN	NaN	NaN	NaN	NaN	9.1221936e-02	NaN	2.4162313e+07	2.5435375e+07	6.9360161e+07	5.8232504e+07	3.5638926e+07	1.7163464e+07	6.5657347e+06	1.9674694e+06	3.7619835e+05	0.0000000e+00	NaN
3.5300000e+02	3.6200000e+02	1.0000000e+00	0.0000000e+00	1.0776051e+03	4.0000000e+00	8.0000000e+00	5.3162000e+00	5.6218333e+00	1.0781517e+03	-8.5984298e-02	1.0000000e+00	NaN	NaN	NaN	NaN	NaN	9.7364705e-02	NaN	4.5954998e+07	2.7251731e+07	6.9045796e+06	1.0092767e+06	3.0318434e+04	NaN	NaN	NaN	NaN	NaN	NaN
3.5300000e+02	3.6200000e+02	2.0000000e+00	0.0000000e+00	5.3930619e+02	4.0000000e+00	8.0000000e+00	5.3001167e+00	5.6538833e+00	5.3961246e+02	-2.0070953e-02	5.0000000e-01	NaN	NaN	NaN	NaN	NaN	1.4424574e-02	NaN	4.7446087e+08	2.8130655e+08	8.7388748e+07	2.0143761e+07	3.0950215e+06	NaN	NaN	NaN	NaN	NaN	NaN
3.5300000e+02	3.6700000e+02	3.0000000e+00	0.0000000e+00	5.2628998e+02	5.0000000e+00	1.3000000e+01	6.1498333e+00	6.2920333e+00	5.2662069e+02	8.6583419e-02	1.0000000e+00	NaN	NaN	NaN	NaN	NaN	2.0935264e-01	NaN	8.1556593e+06	6.5576553e+06	2.7588921e+06	5.0275317e+05	1.4693344e+05	9.3361968e+05	NaN	NaN	NaN	NaN	NaN
3.5300000e+02	3.7000000e+02	2.0000000e+00	0.0000000e+00	9.4650285e+02	6.0000000e+00	1.6000000e+01	6.3388333e+00	6.5273500e+00	9.4712986e+02	1.6683094e-01	1.0000000e+00	NaN	NaN	NaN	NaN	NaN	1.4303906e-01	NaN	7.5605132e+07	7.9392045e+07	3.8487465e+07	1.6114216e+07	3.2750471e+06	3.0098448e+05	9.9090907e+06	NaN	NaN	NaN	NaN
3.5300000e+02	3.7000000e+02	3.0000000e+00	0.0000000e+00	6.3133766e+02	6.0000000e+00	1.6000000e+01	NaN	NaN	NaN	NaN	-1.0000000e+00	NaN	NaN	NaN	NaN	NaN	NaN	NaN	NaN	NaN	NaN	NaN	NaN	NaN	NaN	NaN	NaN	NaN	NaN
3.5300000e+02	3.7100000e+02	2.0000000e+00	0.0000000e+00	1.0110241e+03	6.0000000e+00	1.7000000e+01	6.5750333e+00	6.7191500e+00	1.0115925e+03	-2.1158359e-02	1.0000000e+00	NaN	NaN	NaN	NaN	NaN	2.1637058e-02	NaN	2.3878446e+08	2.5092318e+08	1.4197676e+08	5.5585386e+07	1.8685220e+07	4.6530114e+06	1.0922314e+06	NaN	NaN	NaN	NaN
3.5300000e+02	3.7100000e+02	3.0000000e+00	0.0000000e+00	6.7435185e+02	6.0000000e+00	1.7000000e+01	6.5909833e+00	6.7351333e+00	6.7469402e+02	-1.3128303e-01	1.0000000e+00	NaN	NaN	NaN	NaN	NaN	3.2184218e-02	NaN	1.6806121e+08	1.4518243e+08	7.5009861e+07	3.0891484e+07	9.1253501e+06	2.8101111e+06	5.1761289e+05	NaN	NaN	NaN	NaN
3.5300000e+02	3.7200000e+02	3.0000000e+00	0.0000000e+00	6.9803089e+02	6.0000000e+00	1.8000000e+01	NaN	NaN	NaN	NaN	0.0000000e+00	NaN	NaN	NaN	NaN	NaN	NaN	NaN	NaN	NaN	NaN	NaN	NaN	NaN	NaN	NaN	NaN	NaN	NaN
3.5300000e+02	3.7300000e+02	2.0000000e+00	0.0000000e+00	1.1030847e+03	6.0000000e+00	1.9000000e+01	7.7116667e+00	7.9783667e+00	1.1036500e+03	-1.4104706e-01	1.0000000e+00	NaN	NaN	NaN	NaN	NaN	1.3591832e-01	NaN	8.2153644e+07	9.7035845e+07	5.2794360e+07	2.1565505e+07	5.2561006e+06	8.3917190e+05	0.0000000e+00	NaN	NaN	NaN	NaN
3.5300000e+02	3.7300000e+02	3.0000000e+00	0.0000000e+00	7.3572558e+02	6.0000000e+00	1.9000000e+01	7.7116667e+00	7.9310667e+00	7.3606041e+02	-2.6707099e-01	4.0000000e-01	NaN	NaN	NaN	NaN	NaN	6.6651220e-02	NaN	8.8765164e+07	1.0503727e+08	1.6414033e+07	2.6062701e+07	6.8305991e+06	0.0000000e+00	0.0000000e+00	NaN	NaN	NaN	NaN
3.5300000e+02	3.7500000e+02	3.0000000e+00	0.0000000e+00	8.1676621e+02	6.0000000e+00	2.1000000e+01	7.6803167e+00	7.8525500e+00	8.1714562e+02	-2.6868358e-01	1.0000000e+00	NaN	NaN	NaN	NaN	NaN	9.9287155e-02	NaN	8.9235323e+06	1.3569229e+07	7.3086888e+06	2.5145771e+06	3.2440446e+05	0.0000000e+00	0.0000000e+00	NaN	NaN	NaN	NaN
3.5300000e+02	3.8100000e+02	2.0000000e+00	0.0000000e+00	1.5112654e+03	7.0000000e+00	2.7000000e+01	8.6698500e+00	8.9046833e+00	1.5121642e+03	7.4438222e-02	1.0000000e+00	NaN	NaN	NaN	NaN	NaN	1.1370544e-01	NaN	5.5574148e+07	9.3222216e+07	8.3452369e+07	4.4195254e+07	1.9526043e+07	8.9147473e+06	3.9682412e+06	2.7085865e+06	NaN	NaN	NaN
3.5300000e+02	3.8100000e+02	3.0000000e+00	0.0000000e+00	1.0078460e+03	7.0000000e+00	2.7000000e+01	8.6698500e+00	8.9680333e+00	1.0084482e+03	8.3302383e-02	1.0000000e+00	NaN	NaN	NaN	NaN	NaN	3.8365463e-02	NaN	1.2768371e+09	2.0288649e+09	1.6990857e+09	9.7817936e+08	4.8455749e+08	2.1794014e+08	9.8595242e+07	4.4703793e+07	NaN	NaN	NaN
3.5300000e+02	3.8100000e+02	4.0000000e+00	0.0000000e+00	7.5613634e+02	7.0000000e+00	2.7000000e+01	8.6698500e+00	8.9680333e+00	7.5657968e+02	5.0177056e-02	1.0000000e+00	NaN	NaN	NaN	NaN	NaN	6.1316487e-02	NaN	2.0346378e+08	3.3194118e+08	2.7512206e+08	1.5980861e+08	7.7960089e+07	3.1913098e+07	1.3259459e+07	3.8130265e+06	NaN	NaN	NaN
3.5300000e+02	3.9000000e+02	3.0000000e+00	0.0000000e+00	1.3566767e+03	9.0000000e+00	3.5000000e+01	9.6116000e+00	9.7676833e+00	1.3575006e+03	1.1790240e-01	1.0000000e+00	NaN	NaN	NaN	NaN	NaN	7.3118246e-02	NaN	3.7918422e+07	8.6882627e+07	1.0238899e+08	7.5866978e+07	4.8292364e+07	2.3139404e+07	1.1614441e+07	5.2945676e+06	2.1613362e+06	2.6391583e+06	NaN
3.5300000e+02	3.9000000e+02	4.0000000e+00	0.0000000e+00	1.0177593e+03	9.0000000e+00	3.5000000e+01	9.6116000e+00	9.7365000e+00	1.0184108e+03	2.5219401e-01	1.0000000e+00	NaN	NaN	NaN	NaN	NaN	5.6426989e-02	NaN	1.8857838e+07	4.2732431e+07	4.6394724e+07	3.7762144e+07	2.1636321e+07	1.1054043e+07	6.0890333e+06	4.4878989e+06	2.8928178e+06	2.6012690e+06	NaN
3.5400000e+02	3.7100000e+02	3.0000000e+00	0.0000000e+00	6.1999741e+02	6.0000000e+00	1.6000000e+01	6.6710667e+00	6.8774667e+00	6.2030101e+02	-1.3634089e-01	1.0000000e+00	NaN	NaN	NaN	NaN	NaN	7.4929986e-02	NaN	1.1133783e+07	1.0640667e+07	5.4076644e+06	1.2650716e+06	1.2536070e+05	1.8747551e+04	2.1050773e+04	NaN	NaN	NaN	NaN
3.5500000e+02	3.7100000e+02	2.0000000e+00	0.0000000e+00	8.9397392e+02	6.0000000e+00	1.5000000e+01	4.4557833e+00	4.7728500e+00	8.9444299e+02	-6.8297121e-02	1.0000000e+00	NaN	NaN	NaN	NaN	NaN	8.7932513e-02	NaN	4.2406513e+07	3.9318604e+07	1.9737801e+07	6.3710330e+06	9.5093997e+05	0.0000000e+00	0.0000000e+00	NaN	NaN	NaN	NaN
3.5500000e+02	3.8100000e+02	3.0000000e+00	0.0000000e+00	9.2981255e+02	7.0000000e+00	2.5000000e+01	7.9942667e+00	8.2624500e+00	9.3031837e+02	-5.5200395e-02	1.0000000e+00	NaN	NaN	NaN	NaN	NaN	5.7962720e-02	NaN	6.0350974e+07	8.7616352e+07	6.3575586e+07	3.5465936e+07	1.4181818e+07	3.9796953e+06	5.7214856e+05	1.2312046e+05	NaN	NaN	NaN
3.5800000e+02	3.6700000e+02	2.0000000e+00	0.0000000e+00	4.9377251e+02	4.0000000e+00	8.0000000e+00	3.5705333e+00	3.7763833e+00	4.9399873e+02	-9.6590279e-02	1.0000000e+00	NaN	NaN	NaN	NaN	NaN	5.6959352e-02	NaN	2.9188077e+07	1.3726903e+07	3.2438994e+06	1.9674955e+05	2.7502983e+04	NaN	NaN	NaN	NaN	NaN	NaN
3.5800000e+02	3.7000000e+02	2.0000000e+00	0.0000000e+00	6.5134403e+02	5.0000000e+00	1.1000000e+01	3.9513167e+00	4.1881833e+00	6.5169466e+02	-2.8757335e-02	1.0000000e+00	NaN	NaN	NaN	NaN	NaN	3.7270087e-02	NaN	1.1491509e+08	7.6931494e+07	2.8104246e+07	7.4967423e+06	1.0099842e+06	0.0000000e+00	NaN	NaN	NaN	NaN	NaN
3.5800000e+02	3.7100000e+02	1.0000000e+00	0.0000000e+00	1.4307234e+03	5.0000000e+00	1.2000000e+01	4.1250500e+00	4.3453500e+00	1.4313785e+03	-1.4535118e-01	1.0000000e+00	NaN	NaN	NaN	NaN	NaN	2.1247017e-01	NaN	4.1586210e+07	3.0309063e+07	9.6763800e+06	1.4585584e+06	5.3389553e+04	0.0000000e+00	NaN	NaN	NaN	NaN	NaN
3.5800000e+02	3.7100000e+02	2.0000000e+00	0.0000000e+00	7.1586532e+02	5.0000000e+00	1.2000000e+01	4.1092333e+00	4.4400167e+00	7.1626240e+02	-6.3642451e-03	1.0000000e+00	NaN	NaN	NaN	NaN	NaN	1.0611003e-02	NaN	1.9504248e+09	1.3947023e+09	5.7132954e+08	1.7320494e+08	4.3264620e+07	9.7551207e+06	NaN	NaN	NaN	NaN	NaN
3.5800000e+02	3.7200000e+02	2.0000000e+00	0.0000000e+00	7.5138388e+02	5.0000000e+00	1.3000000e+01	4.5513333e+00	4.8202833e+00	7.5173525e+02	-1.3821151e-01	1.0000000e+00	NaN	NaN	NaN	NaN	NaN	6.2114587e-02	NaN	3.2841799e+07	2.3682676e+07	8.9268395e+06	1.8326836e+06	2.7324127e+04	0.0000000e+00	NaN	NaN	NaN	NaN	NaN
3.5800000e+02	3.7300000e+02	2.0000000e+00	0.0000000e+00	8.0792591e+02	5.0000000e+00	1.4000000e+01	6.6069500e+00	6.8931667e+00	8.0837680e+02	-1.2255252e-02	1.0000000e+00	NaN	NaN	NaN	NaN	NaN	3.8233836e-02	NaN	2.9329498e+08	2.4746075e+08	1.1065038e+08	3.8165157e+07	9.3367841e+06	1.8352390e+06	NaN	NaN	NaN	NaN	NaN
3.5800000e+02	3.8100000e+02	2.0000000e+00	0.0000000e+00	1.2161066e+03	6.0000000e+00	2.2000000e+01	8.1525167e+00	8.4824167e+00	1.2167971e+03	1.6462363e-02	1.0000000e+00	NaN	NaN	NaN	NaN	NaN	2.3725234e-02	NaN	7.6139819e+08	1.0019320e+09	6.9219770e+08	3.1998887e+08	1.1810751e+08	3.5074058e+07	7.9628293e+06	NaN	NaN	NaN	NaN
3.5800000e+02	3.9000000e+02	2.0000000e+00	0.0000000e+00	1.7393526e+03	8.0000000e+00	3.0000000e+01	9.5017167e+00	9.6741167e+00	1.7402033e+03	-2.9390011e-01	1.0000000e+00	NaN	NaN	NaN	NaN	NaN	1.0976696e-01	NaN	9.1683532e+06	2.2473161e+07	2.1068374e+07	1.1910803e+07	3.3773343e+06	4.4137145e+05	0.0000000e+00	0.0000000e+00	0.0000000e+00	NaN	NaN
3.5800000e+02	3.9000000e+02	3.0000000e+00	0.0000000e+00	1.1599042e+03	8.0000000e+00	3.0000000e+01	9.4703667e+00	9.7365000e+00	1.1605890e+03	5.8994527e-02	1.0000000e+00	NaN	NaN	NaN	NaN	NaN	3.8092241e-02	NaN	2.7175636e+08	5.2044894e+08	4.8120109e+08	3.2774637e+08	1.7476185e+08	7.2296302e+07	2.7266076e+07	2.9735573e+07	3.7947364e+05	NaN	NaN
3.5800000e+02	3.9000000e+02	4.0000000e+00	0.0000000e+00	8.7017994e+02	8.0000000e+00	3.0000000e+01	9.5017167e+00	9.6897333e+00	8.7064661e+02	-1.2868491e-01	1.0000000e+00	NaN	NaN	NaN	NaN	NaN	5.9035459e-02	NaN	1.3192687e+07	2.4613113e+07	2.3927029e+07	1.5541387e+07	6.6418401e+06	2.5185420e+06	4.1382584e+05	1.6301884e+05	0.0000000e+00	NaN	NaN
3.6000000e+02	3.7100000e+02	2.0000000e+00	0.0000000e+00	6.3081256e+02	5.0000000e+00	1.0000000e+01	3.6181167e+00	3.8721500e+00	6.3114523e+02	-3.2031424e-02	1.0000000e+00	NaN	NaN	NaN	NaN	NaN	5.8669919e-02	NaN	5.0673358e+07	3.6744159e+07	1.0260097e+07	3.1180619e+06	6.5649095e+04	0.0000000e+00	NaN	NaN	NaN	NaN	NaN
3.6000000e+02	3.8100000e+02	2.0000000e+00	0.0000000e+00	1.1310538e+03	6.0000000e+00	2.0000000e+01	7.6803167e+00	7.9310667e+00	1.1316875e+03	4.9437693e-03	1.0000000e+00	NaN	NaN	NaN	NaN	NaN	1.2764999e-01	NaN	4.5085022e+07	5.3846775e+07	3.1823683e+07	1.4769377e+07	4.6436182e+06	1.3603890e+06	8.8836155e+05	NaN	NaN	NaN	NaN
3.6000000e+02	3.8100000e+02	3.0000000e+00	0.0000000e+00	7.5437164e+02	6.0000000e+00	2.0000000e+01	7.6646167e+00	7.9783667e+00	7.5477050e+02	-6.5842591e-02	1.0000000e+00	NaN	NaN	NaN	NaN	NaN	4.6043087e-02	NaN	8.0841034e+07	9.2590687e+07	5.5841460e+07	2.5669567e+07	6.6058713e+06	7.7616012e+05	2.5896661e+05	NaN	NaN	NaN	NaN
3.6000000e+02	3.9000000e+02	3.0000000e+00	0.0000000e+00	1.1032023e+03	8.0000000e+00	2.8000000e+01	9.2034333e+00	9.3288833e+00	1.1038642e+03	9.3343910e-02	1.0000000e+00	NaN	NaN	NaN	NaN	NaN	1.4899173e-01	NaN	6.2281739e+06	1.2414052e+07	1.2077996e+07	7.9402412e+06	3.2779714e+06	1.0155752e+06	1.1651184e+05	3.7642554e+05	6.7328241e+05	NaN	NaN
3.6300000e+02	3.7100000e+02	2.0000000e+00	0.0000000e+00	4.8173051e+02	4.0000000e+00	7.0000000e+00	3.3112500e+00	3.3961833e+00	4.8192997e+02	-1.2181019e-01	1.0000000e+00	NaN	NaN	NaN	NaN	NaN	1.2433748e-01	NaN	6.3107041e+05	2.4005863e+05	1.8801925e+04	7.1030524e+03	1.5995140e+04	NaN	NaN	NaN	NaN	NaN	NaN
3.6300000e+02	3.7300000e+02	2.0000000e+00	0.0000000e+00	5.7379110e+02	5.0000000e+00	9.0000000e+00	4.8993333e+00	5.2839500e+00	5.7405087e+02	-1.1843753e-01	1.0000000e+00	NaN	NaN	NaN	NaN	NaN	1.1232944e-01	NaN	1.0886879e+08	4.3278124e+07	1.9862660e+07	1.5537735e+06	5.4220735e+05	7.0774227e+04	NaN	NaN	NaN	NaN	NaN
3.6300000e+02	3.8100000e+02	2.0000000e+00	0.0000000e+00	9.8197177e+02	6.0000000e+00	1.7000000e+01	6.7670833e+00	7.0984167e+00	9.8251487e+02	-3.4055745e-03	6.0000000e-01	NaN	NaN	NaN	NaN	NaN	1.3496720e-02	NaN	1.0117909e+09	1.0062978e+09	5.2474724e+08	2.2080464e+08	6.6555409e+07	1.6365736e+07	3.0882171e+06	NaN	NaN	NaN	NaN
3.6300000e+02	3.8100000e+02	3.0000000e+00	0.0000000e+00	6.5498361e+02	6.0000000e+00	1.7000000e+01	6.7670833e+00	7.0984167e+00	6.5534267e+02	-1.2412212e-02	6.0000000e-01	NaN	NaN	NaN	NaN	NaN	1.7460001e-02	NaN	4.6763820e+08	4.6230606e+08	2.5271712e+08	9.7522654e+07	2.9922449e+07	6.2418939e+06	3.9608138e+05	NaN	NaN	NaN	NaN
3.6300000e+02	3.9000000e+02	3.0000000e+00	0.0000000e+00	1.0038143e+03	7.0000000e+00	2.5000000e+01	8.7166167e+00	8.9205333e+00	1.0044673e+03	2.4527330e-01	1.0000000e+00	NaN	NaN	NaN	NaN	NaN	7.4619016e-02	NaN	1.0696528e+08	1.7981343e+08	1.7786600e+08	8.3619855e+07	4.0289553e+07	6.1588216e+07	3.1137638e+06	2.3137689e+05	NaN	NaN	NaN
3.7200000e+02	3.8100000e+02	1.0000000e+00	0.0000000e+00	1.0195004e+03	4.0000000e+00	8.0000000e+00	3.3280833e+00	3.3627167e+00	1.0196641e+03	-4.0095853e-01	4.0000000e-01	NaN	NaN	NaN	NaN	NaN	1.3923737e-13	NaN	2.0465840e+05	3.9908979e+04	0.0000000e+00	0.0000000e+00	0.0000000e+00	NaN	NaN	NaN	NaN	NaN	NaN
3.7200000e+02	3.8100000e+02	2.0000000e+00	0.0000000e+00	5.1025382e+02	4.0000000e+00	8.0000000e+00	3.3112500e+00	3.5234333e+00	5.1048683e+02	-9.8662369e-02	1.0000000e+00	NaN	NaN	NaN	NaN	NaN	1.6987262e-01	NaN	7.9253293e+06	3.6555379e+06	8.8019828e+05	1.2749222e+05	1.3671678e+04	NaN	NaN	NaN	NaN	NaN	NaN
3.7200000e+02	3.9000000e+02	2.0000000e+00	0.0000000e+00	1.0334998e+03	6.0000000e+00	1.6000000e+01	7.2561833e+00	7.5861000e+00	1.0341037e+03	1.5121375e-02	1.0000000e+00	NaN	NaN	NaN	NaN	NaN	2.3852514e-02	NaN	6.9343252e+08	7.7281596e+08	4.5641869e+08	1.9346548e+08	6.4621881e+07	1.9490031e+07	5.4738541e+06	NaN	NaN	NaN	NaN
3.7200000e+02	3.9000000e+02	3.0000000e+00	0.0000000e+00	6.8933565e+02	6.0000000e+00	1.6000000e+01	1.0033867e+01	1.0065283e+01	6.8965439e+02	-2.3636697e-01	5.0000000e-01	NaN	NaN	NaN	NaN	NaN	1.0296966e-01	NaN	2.0598475e+06	2.1515676e+06	9.4225254e+05	4.2775807e+05	0.0000000e+00	0.0000000e+00	0.0000000e+00	NaN	NaN	NaN	NaN
3.7300000e+02	3.8100000e+02	2.0000000e+00	0.0000000e+00	4.7473526e+02	4.0000000e+00	7.0000000e+00	NaN	NaN	NaN	NaN	-1.0000000e+00	NaN	NaN	NaN	NaN	NaN	NaN	NaN	NaN	NaN	NaN	NaN	NaN	NaN	NaN	NaN	NaN	NaN	NaN
3.7400000e+02	3.9000000e+02	2.0000000e+00	0.0000000e+00	9.4143925e+02	6.0000000e+00	1.4000000e+01	6.9559333e+00	7.2404167e+00	9.4196353e+02	-3.0000825e-02	1.0000000e+00	NaN	NaN	NaN	NaN	NaN	6.4229748e-02	NaN	1.0202862e+08	9.9670055e+07	5.4878441e+07	2.1264407e+07	5.0374106e+06	5.6824803e+05	0.0000000e+00	NaN	NaN	NaN	NaN
3.8200000e+02	3.8800000e+02	1.0000000e+00	0.0000000e+00	8.3838288e+02	4.0000000e+00	4.0000000e+00	5.2517833e+00	5.5891167e+00	8.3882280e+02	-5.1462178e-02	1.0000000e+00	NaN	NaN	NaN	NaN	NaN	6.3272798e-02	NaN	6.5774837e+07	2.7682734e+07	7.0527019e+06	8.8965583e+05	0.0000000e+00	NaN	NaN	NaN	NaN	NaN	NaN
3.8200000e+02	3.8900000e+02	1.0000000e+00	0.0000000e+00	9.5242581e+02	4.0000000e+00	5.0000000e+00	4.8835000e+00	5.2517833e+00	9.5294517e+02	-3.0742182e-02	1.0000000e+00	NaN	NaN	NaN	NaN	NaN	0.0000000e+00	NaN	1.8392623e+08	9.0928452e+07	2.6739730e+07	4.3567453e+06	2.5320011e+05	NaN	NaN	NaN	NaN	NaN	NaN
3.8200000e+02	3.8900000e+02	2.0000000e+00	0.0000000e+00	4.7671654e+02	4.0000000e+00	5.0000000e+00	4.9467167e+00	5.1705667e+00	4.7684769e+02	-2.8781260e-01	1.0000000e+00	NaN	NaN	NaN	NaN	NaN	1.1373454e-01	NaN	4.4417897e+06	1.3274269e+06	1.0394017e+05	0.0000000e+00	0.0000000e+00	NaN	NaN	NaN	NaN	NaN	NaN
3.8200000e+02	3.9000000e+02	1.0000000e+00	0.0000000e+00	1.0655099e+03	4.0000000e+00	6.0000000e+00	7.2877833e+00	7.6174833e+00	1.0661298e+03	-2.8396702e-03	1.0000000e+00	NaN	NaN	NaN	NaN	NaN	1.2658489e-02	NaN	3.6469395e+09	2.1555929e+09	6.7711467e+08	1.6368096e+08	3.0606677e+07	NaN	NaN	NaN	NaN	NaN	NaN
3.8200000e+02	3.9000000e+02	2.0000000e+00	0.0000000e+00	5.3325857e+02	4.0000000e+00	6.0000000e+00	7.2877833e+00	7.6174833e+00	5.3356655e+02	-6.8240771e-03	1.0000000e+00	NaN	NaN	NaN	NaN	NaN	8.7624560e-03	NaN	2.2819161e+09	1.2966148e+09	4.2009117e+08	1.0344747e+08	2.0939113e+07	NaN	NaN	NaN	NaN	NaN	NaN
3.9000000e+02	3.9600000e+02	2.0000000e+00	0.0000000e+00	4.4821018e+02	5.0000000e+00	5.0000000e+00	7.1773833e+00	7.4138833e+00	4.4842617e+02	-1.9229339e-01	1.0000000e+00	NaN	NaN	NaN	NaN	NaN	1.7540012e-01	NaN	1.4814694e+07	7.0759874e+06	1.1111245e+06	1.8118754e+04	1.2455227e+05	2.4827051e+04	NaN	NaN	NaN	NaN	NaN
3.9100000e+02	3.9600000e+02	1.0000000e+00	0.0000000e+00	7.8232902e+02	4.0000000e+00	4.0000000e+00	5.2517833e+00	5.6379500e+00	7.8281771e+02	-5.8225783e-02	5.0000000e-01	NaN	NaN	NaN	NaN	NaN	0.0000000e+00	NaN	9.4769837e+07	4.0895685e+07	1.2189403e+07	2.5663415e+06	8.1441716e+04	NaN	NaN	NaN	NaN	NaN	NaN
3.9100000e+02	3.9600000e+02	2.0000000e+00	0.0000000e+00	3.9166815e+02	4.0000000e+00	4.0000000e+00	5.2839500e+00	5.6218333e+00	3.9188542e+02	-1.1237887e-01	1.0000000e+00	NaN	NaN	NaN	NaN	NaN	1.7434125e-02	NaN	2.4795994e+08	1.0474507e+08	2.4233921e+07	3.7334177e+06	1.2452044e+05	NaN	NaN	NaN	NaN	NaN	NaN
3.9100000e+02	3.9900000e+02	1.0000000e+00	0.0000000e+00	1.0714387e+03	5.0000000e+00	7.0000000e+00	6.3544500e+00	6.6229333e+00	1.0721026e+03	-1.1810670e-01	1.0000000e+00	NaN	NaN	NaN	NaN	NaN	1.4414633e-01	NaN	6.2305748e+07	3.6063139e+07	1.4639884e+07	3.6805274e+06	2.4846608e+05	0.0000000e+00	NaN	NaN	NaN	NaN	NaN
3.9100000e+02	4.1000000e+02	2.0000000e+00	0.0000000e+00	1.0514537e+03	7.0000000e+00	1.8000000e+01	6.1019167e+00	6.3232500e+00	1.0521597e+03	-8.8292670e-03	1.0000000e+00	NaN	NaN	NaN	NaN	NaN	2.3723870e-02	NaN	3.0451308e+08	3.3710045e+08	2.3990958e+08	1.2398725e+08	5.2990667e+07	1.7772176e+07	4.4832745e+06	7.8403422e+05	NaN	NaN	NaN
3.9100000e+02	4.1000000e+02	3.0000000e+00	0.0000000e+00	7.0130487e+02	7.0000000e+00	1.8000000e+01	6.1019167e+00	6.3388333e+00	7.0177980e+02	3.8613483e-03	1.0000000e+00	NaN	NaN	NaN	NaN	NaN	1.2393824e-02	NaN	5.9915582e+08	6.6795351e+08	4.7970482e+08	2.4361516e+08	1.0564416e+08	3.7641380e+07	9.8990266e+06	2.7784002e+06	NaN	NaN	NaN
3.9100000e+02	4.1100000e+02	2.0000000e+00	0.0000000e+00	1.0869722e+03	7.0000000e+00	1.9000000e+01	6.1019167e+00	6.3232500e+00	1.0876876e+03	-3.0636396e-02	1.0000000e+00	NaN	NaN	NaN	NaN	NaN	4.0703969e-02	NaN	1.8259844e+08	2.0996784e+08	1.5046592e+08	8.1258378e+07	3.2762562e+07	1.0236656e+07	2.9044843e+06	2.4122258e+05	NaN	NaN	NaN
3.9100000e+02	4.1100000e+02	3.0000000e+00	0.0000000e+00	7.2498391e+02	7.0000000e+00	1.9000000e+01	6.1019167e+00	6.3232500e+00	7.2546557e+02	-1.6465340e-02	1.0000000e+00	NaN	NaN	NaN	NaN	NaN	2.5759605e-02	NaN	4.1976032e+08	4.8261304e+08	3.4407316e+08	1.8722540e+08	7.8700590e+07	2.4664778e+07	7.0099264e+06	1.9693346e+06	NaN	NaN	NaN
3.9100000e+02	4.1200000e+02	2.0000000e+00	0.0000000e+00	1.1435143e+03	7.0000000e+00	2.0000000e+01	7.0984167e+00	7.3825333e+00	1.1442616e+03	-4.0075699e-02	1.0000000e+00	NaN	NaN	NaN	NaN	NaN	4.2691117e-02	NaN	2.0594991e+08	2.4466319e+08	1.9274745e+08	1.0159702e+08	4.2026657e+07	1.4750989e+07	3.1775170e+06	5.6658180e+05	NaN	NaN	NaN
3.9100000e+02	4.1200000e+02	3.0000000e+00	0.0000000e+00	7.6267860e+02	7.0000000e+00	2.0000000e+01	7.1300833e+00	7.3982167e+00	7.6319059e+02	1.2771302e-03	1.0000000e+00	NaN	NaN	NaN	NaN	NaN	1.6372471e-02	NaN	5.4195196e+08	6.5203117e+08	5.0611465e+08	2.7759505e+08	1.2045463e+08	4.5267060e+07	1.2916623e+07	3.3304097e+06	NaN	NaN	NaN
3.9100000e+02	4.2500000e+02	2.0000000e+00	0.0000000e+00	1.6347195e+03	8.0000000e+00	3.2000000e+01	6.6710667e+00	6.9088500e+00	1.6356709e+03	-1.7216398e-01	1.0000000e+00	NaN	NaN	NaN	NaN	NaN	1.3775671e-01	NaN	1.0751745e+07	1.9508445e+07	1.9550194e+07	1.3776672e+07	6.4849532e+06	2.0595715e+06	1.5102519e+05	0.0000000e+00	0.0000000e+00	NaN	NaN
3.9100000e+02	4.2500000e+02	3.0000000e+00	0.0000000e+00	1.0901487e+03	8.0000000e+00	3.2000000e+01	6.6710667e+00	7.0032000e+00	1.0908429e+03	7.5745620e-03	1.0000000e+00	NaN	NaN	NaN	NaN	NaN	1.8466759e-02	NaN	3.6004765e+08	6.0636256e+08	5.8961180e+08	4.1058289e+08	2.3489597e+08	1.1124196e+08	4.5010560e+07	1.6912289e+07	4.5649618e+06	NaN	NaN
3.9100000e+02	4.2500000e+02	4.0000000e+00	0.0000000e+00	8.1786337e+02	8.0000000e+00	3.2000000e+01	NaN	NaN	NaN	NaN	0.0000000e+00	NaN	NaN	NaN	NaN	NaN	NaN	NaN	NaN	NaN	NaN	NaN	NaN	NaN	NaN	NaN	NaN	NaN	NaN
3.9100000e+02	4.2600000e+02	3.0000000e+00	0.0000000e+00	1.1278434e+03	8.0000000e+00	3.3000000e+01	7.3352833e+00	7.7586500e+00	1.1285667e+03	2.2003902e-02	1.0000000e+00	NaN	NaN	NaN	NaN	NaN	1.0998857e-02	NaN	2.2987170e+09	4.0576647e+09	4.0406545e+09	2.9158806e+09	1.7005430e+09	8.4179606e+08	3.6500545e+08	1.4209331e+08	5.1670530e+07	NaN	NaN
3.9100000e+02	4.2600000e+02	4.0000000e+00	0.0000000e+00	8.4613438e+02	8.0000000e+00	3.3000000e+01	7.3352833e+00	7.6803167e+00	8.4667380e+02	9.6749594e-03	1.0000000e+00	NaN	NaN	NaN	NaN	NaN	3.3847168e-02	NaN	1.1295480e+08	2.0465822e+08	2.0833083e+08	1.5203840e+08	8.8836412e+07	4.2356815e+07	1.7932069e+07	4.5228612e+06	7.5459085e+05	NaN	NaN
3.9100000e+02	4.2700000e+02	3.0000000e+00	0.0000000e+00	1.1768662e+03	9.0000000e+00	3.4000000e+01	8.6230500e+00	9.0310500e+00	1.1776260e+03	1.8513183e-02	1.0000000e+00	NaN	NaN	NaN	NaN	NaN	1.6868627e-02	NaN	6.1312300e+08	1.1672697e+09	1.2424375e+09	9.4618180e+08	5.5810841e+08	2.8127856e+08	1.2416958e+08	4.7688149e+07	1.4551104e+07	3.2500365e+06	NaN
3.9100000e+02	4.2700000e+02	4.0000000e+00	0.0000000e+00	8.8290148e+02	9.0000000e+00	3.4000000e+01	8.6386667e+00	8.9522000e+00	8.8344282e+02	-9.5517600e-02	1.0000000e+00	NaN	NaN	NaN	NaN	NaN	6.8332904e-02	NaN	3.4351018e+07	6.7116590e+07	7.3970857e+07	5.5200669e+07	3.1884118e+07	1.4544032e+07	3.9725219e+06	3.6296296e+05	0.0000000e+00	0.0000000e+00	NaN
3.9100000e+02	4.2900000e+02	3.0000000e+00	0.0000000e+00	1.2338877e+03	9.0000000e+00	3.6000000e+01	8.2309833e+00	8.5918167e+00	1.2346738e+03	8.7601537e-03	1.0000000e+00	NaN	NaN	NaN	NaN	NaN	4.9217491e-02	NaN	2.9270692e+08	6.0439863e+08	6.2996983e+08	5.1744344e+08	3.1641179e+08	1.6651679e+08	7.3056485e+07	2.4560007e+07	6.4365047e+06	1.3067784e+06	NaN
3.9100000e+02	4.2900000e+02	4.0000000e+00	0.0000000e+00	9.2566758e+02	9.0000000e+00	3.6000000e+01	8.2309833e+00	8.5136833e+00	9.2624203e+02	-5.1916394e-02	1.0000000e+00	NaN	NaN	NaN	NaN	NaN	6.1302628e-02	NaN	2.3308124e+07	4.6861965e+07	5.1728441e+07	3.9036150e+07	2.4266365e+07	1.2130679e+07	5.2361503e+06	1.1033314e+06	3.7303565e+05	0.0000000e+00	NaN
3.9500000e+02	4.2600000e+02	3.0000000e+00	0.0000000e+00	9.6277282e+02	8.0000000e+00	2.9000000e+01	6.2920333e+00	6.5750333e+00	9.6334741e+02	-1.0889783e-01	1.0000000e+00	NaN	NaN	NaN	NaN	NaN	5.7556235e-02	NaN	3.0629124e+07	4.6983872e+07	4.1837763e+07	2.5857961e+07	1.2904553e+07	3.5265099e+06	8.8284382e+04	0.0000000e+00	0.0000000e+00	NaN	NaN
3.9700000e+02	4.2600000e+02	2.0000000e+00	0.0000000e+00	1.3096059e+03	7.0000000e+00	2.7000000e+01	6.1179000e+00	6.3700667e+00	1.3103313e+03	-1.4909105e-01	1.0000000e+00	NaN	NaN	NaN	NaN	NaN	1.1563539e-01	NaN	3.2029134e+07	4.0205437e+07	3.2594792e+07	1.6459421e+07	5.9865685e+06	1.2456724e+06	1.9563247e+05	0.0000000e+00	NaN	NaN	NaN
3.9700000e+02	4.2600000e+02	3.0000000e+00	0.0000000e+00	8.7340636e+02	7.0000000e+00	2.7000000e+01	6.1179000e+00	6.3700667e+00	8.7391505e+02	-7.3862356e-02	1.0000000e+00	NaN	NaN	NaN	NaN	NaN	6.5903529e-02	NaN	3.3379771e+07	4.5923143e+07	3.6093297e+07	1.8450239e+07	7.8745272e+06	1.7775148e+06	3.8669711e+05	4.8798950e+05	NaN	NaN	NaN
4.0000000e+02	4.1100000e+02	2.0000000e+00	0.0000000e+00	5.6076182e+02	5.0000000e+00	1.0000000e+01	3.3280833e+00	3.3795333e+00	5.6097173e+02	-2.5774212e-01	1.0000000e+00	NaN	NaN	NaN	NaN	NaN	9.5469825e-02	NaN	1.2069926e+06	5.7977581e+05	1.0611806e+05	0.0000000e+00	0.0000000e+00	0.0000000e+00	NaN	NaN	NaN	NaN	NaN
4.0000000e+02	4.1200000e+02	2.0000000e+00	0.0000000e+00	6.1730385e+02	5.0000000e+00	1.1000000e+01	4.2038833e+00	4.4716167e+00	6.1770058e+02	4.2426181e-02	1.0000000e+00	NaN	NaN	NaN	NaN	NaN	1.3046918e-01	NaN	2.7331852e+07	2.2038844e+07	9.5252605e+06	2.0540640e+06	2.9522735e+05	0.0000000e+00	NaN	NaN	NaN	NaN	NaN
4.0000000e+02	4.2500000e+02	3.0000000e+00	0.0000000e+00	7.3934179e+02	6.0000000e+00	2.3000000e+01	4.2980000e+00	4.3611167e+00	7.3972008e+02	-1.5478809e-01	4.0000000e-01	NaN	NaN	NaN	NaN	NaN	1.8970322e-01	NaN	8.1487533e+05	1.4564244e+06	6.0887588e+05	2.2812066e+05	5.4739592e+04	0.0000000e+00	0.0000000e+00	NaN	NaN	NaN	NaN
4.0000000e+02	4.2600000e+02	2.0000000e+00	0.0000000e+00	1.1650511e+03	7.0000000e+00	2.4000000e+01	5.5567000e+00	5.9579333e+00	1.1657247e+03	-2.1252630e-02	1.0000000e+00	NaN	NaN	NaN	NaN	NaN	4.0644548e-02	NaN	1.0823359e+08	1.2746123e+08	8.4587086e+07	4.2368488e+07	1.6589750e+07	4.5463750e+06	4.2376674e+05	8.6775383e+04	NaN	NaN	NaN
4.0000000e+02	4.2600000e+02	3.0000000e+00	0.0000000e+00	7.7703648e+02	7.0000000e+00	2.4000000e+01	5.6379500e+00	5.9418500e+00	7.7746606e+02	-7.9714528e-02	1.0000000e+00	NaN	NaN	NaN	NaN	NaN	4.9875678e-02	NaN	3.2061683e+07	3.8345137e+07	2.4653509e+07	1.2201826e+07	3.2690462e+06	1.0689039e+06	1.3497743e+05	4.2827591e+03	NaN	NaN	NaN
4.0000000e+02	4.2700000e+02	3.0000000e+00	0.0000000e+00	8.2605928e+02	7.0000000e+00	2.5000000e+01	7.5547333e+00	7.7586500e+00	8.2650122e+02	-1.4932530e-01	1.0000000e+00	NaN	NaN	NaN	NaN	NaN	7.1929437e-02	NaN	1.6540102e+07	2.2513433e+07	1.5999102e+07	7.6218319e+06	2.0307284e+06	0.0000000e+00	0.0000000e+00	0.0000000e+00	NaN	NaN	NaN
4.0500000e+02	4.2600000e+02	2.0000000e+00	0.0000000e+00	9.2944720e+02	6.0000000e+00	1.9000000e+01	7.2877833e+00	7.6646167e+00	9.3007525e+02	1.4675168e-01	1.0000000e+00	NaN	NaN	NaN	NaN	NaN	7.7926667e-02	NaN	2.0204671e+08	2.0214113e+08	1.1586591e+08	5.2861065e+07	1.7278558e+07	3.5550527e+06	1.3450805e+07	NaN	NaN	NaN	NaN
4.1100000e+02	4.2600000e+02	2.0000000e+00	0.0000000e+00	6.4982037e+02	5.0000000e+00	1.3000000e+01	4.8360333e+00	5.3960333e+00	6.5015579e+02	-5.9559945e-02	1.0000000e+00	NaN	NaN	NaN	NaN	NaN	4.8831760e-02	NaN	2.7723089e+08	1.7371601e+08	6.5815281e+07	1.4997506e+07	1.2504945e+06	2.3633262e+05	NaN	NaN	NaN	NaN	NaN
4.1100000e+02	4.2700000e+02	2.0000000e+00	0.0000000e+00	7.2335458e+02	5.0000000e+00	1.4000000e+01	7.7116667e+00	8.0261667e+00	7.2372769e+02	-9.0605763e-02	1.0000000e+00	NaN	NaN	NaN	NaN	NaN	6.6933083e-02	NaN	1.2124279e+08	8.7159971e+07	3.5025739e+07	8.7708267e+06	1.2413717e+06	0.0000000e+00	NaN	NaN	NaN	NaN	NaN
4.1100000e+02	4.2900000e+02	2.0000000e+00	0.0000000e+00	8.0888677e+02	5.0000000e+00	1.6000000e+01	7.0347833e+00	7.3982167e+00	8.0930664e+02	-8.5202555e-02	1.0000000e+00	NaN	NaN	NaN	NaN	NaN	9.3873518e-02	NaN	7.0257440e+07	6.0243558e+07	2.5881129e+07	7.4761251e+06	7.9211156e+05	4.7020775e+04	NaN	NaN	NaN	NaN	NaN
4.1200000e+02	4.2600000e+02	2.0000000e+00	0.0000000e+00	6.1430182e+02	5.0000000e+00	1.2000000e+01	4.5194667e+00	5.0900000e+00	6.1462866e+02	-3.6062837e-02	1.0000000e+00	NaN	NaN	NaN	NaN	NaN	5.5617041e-02	NaN	1.6329341e+08	1.0278716e+08	3.7177687e+07	7.5597661e+06	6.3940178e+05	1.2199218e+05	NaN	NaN	NaN	NaN	NaN
4.1300000e+02	4.2600000e+02	2.0000000e+00	0.0000000e+00	5.5775979e+02	4.0000000e+00	1.1000000e+01	4.0933667e+00	4.5673667e+00	5.5804171e+02	-4.7978341e-02	1.0000000e+00	NaN	NaN	NaN	NaN	NaN	5.7567176e-02	NaN	1.1035919e+08	6.0907297e+07	1.9158099e+07	2.3848400e+06	5.7284329e+05	NaN	NaN	NaN	NaN	NaN	NaN
4.1300000e+02	4.2900000e+02	2.0000000e+00	0.0000000e+00	7.1682619e+02	5.0000000e+00	1.4000000e+01	6.5591667e+00	6.8617667e+00	7.1720433e+02	-5.5202815e-02	1.0000000e+00	NaN	NaN	NaN	NaN	NaN	8.5943074e-02	NaN	4.8441056e+07	3.6612885e+07	1.4145731e+07	3.6944082e+06	3.4818823e+05	1.0312979e+05	NaN	NaN	NaN	NaN	NaN
4.2700000e+02	4.4500000e+02	2.0000000e+00	0.0000000e+00	8.5535719e+02	6.0000000e+00	1.6000000e+01	5.1220500e+00	5.7332167e+00	8.5585936e+02	-3.2436000e-02	1.0000000e+00	NaN	NaN	NaN	NaN	NaN	5.0968082e-02	NaN	1.7238021e+08	1.4444210e+08	7.9471649e+07	3.0724183e+07	8.2821841e+06	1.5770369e+06	1.4344939e+05	NaN	NaN	NaN	NaN
4.2700000e+02	4.5600000e+02	3.0000000e+00	0.0000000e+00	9.6342747e+02	7.0000000e+00	2.5000000e+01	9.6272333e+00	9.8613167e+00	9.6392724e+02	-2.5601069e-01	4.0000000e-01	NaN	NaN	NaN	NaN	NaN	1.0929173e-01	NaN	1.7388346e+07	4.1069484e+07	2.2715542e+07	1.2490234e+07	4.6372173e+06	9.5077645e+05	8.7432274e+04	1.1630542e+05	NaN	NaN	NaN
4.2700000e+02	4.6000000e+02	3.0000000e+00	0.0000000e+00	1.1245210e+03	8.0000000e+00	2.9000000e+01	8.9838500e+00	9.3131667e+00	1.1251937e+03	-2.2920968e-02	1.0000000e+00	NaN	NaN	NaN	NaN	NaN	5.2309142e-02	NaN	6.8396151e+07	1.2991425e+08	1.2426826e+08	8.7123543e+07	5.2345985e+07	1.7293432e+07	5.6977137e+06	7.5419611e+05	3.3509069e+05	NaN	NaN
4.2700000e+02	4.6100000e+02	3.0000000e+00	0.0000000e+00	1.1682011e+03	8.0000000e+00	3.0000000e+01	9.8926000e+00	1.0239617e+01	1.1689045e+03	-7.6532034e-02	1.0000000e+00	NaN	NaN	NaN	NaN	NaN	9.9435426e-02	NaN	2.2386723e+07	4.6295351e+07	4.7025448e+07	3.4280534e+07	2.1677188e+07	7.3306217e+06	9.7219863e+05	1.2444816e+06	0.0000000e+00	NaN	NaN
4.2700000e+02	4.7200000e+02	4.0000000e+00	0.0000000e+00	1.1953323e+03	1.0000000e+01	4.1000000e+01	1.3444600e+01	1.3832867e+01	1.1960535e+03	-7.3353295e-02	1.0000000e+00	NaN	NaN	NaN	NaN	NaN	4.2749840e-02	NaN	1.8472138e+07	6.0011209e+07	8.2180766e+07	6.9239367e+07	5.2979297e+07	3.4011741e+07	1.7623701e+07	6.6976587e+06	1.7993302e+06	5.7759193e+05	1.9982821e+05
4.2800000e+02	4.6000000e+02	3.0000000e+00	0.0000000e+00	1.0754982e+03	8.0000000e+00	2.8000000e+01	8.6386667e+00	8.9205333e+00	1.0760725e+03	-2.1184104e-01	1.0000000e+00	NaN	NaN	NaN	NaN	NaN	9.1566024e-02	NaN	1.8852459e+07	3.3382671e+07	3.2189076e+07	1.7959446e+07	7.5246311e+06	1.6419130e+06	8.4847438e+04	2.3562007e+05	0.0000000e+00	NaN	NaN
4.3000000e+02	4.6000000e+02	3.0000000e+00	0.0000000e+00	1.0184767e+03	8.0000000e+00	2.6000000e+01	8.7478167e+00	9.0153333e+00	1.0190170e+03	-2.2524435e-01	1.0000000e+00	NaN	NaN	NaN	NaN	NaN	9.2534194e-02	NaN	2.1910679e+07	3.6451059e+07	3.4388013e+07	1.9924470e+07	5.5769204e+06	7.1245740e+05	1.1256629e+05	0.0000000e+00	1.2495189e+05	NaN	NaN
4.4600000e+02	4.7200000e+02	3.0000000e+00	0.0000000e+00	1.0298776e+03	8.0000000e+00	2.3000000e+01	1.3461667e+01	1.3898850e+01	1.0304850e+03	-9.8662480e-02	1.0000000e+00	NaN	NaN	NaN	NaN	NaN	7.7908177e-02	NaN	2.2158342e+07	3.9571991e+07	3.7866664e+07	2.1949314e+07	1.0015332e+07	3.3619297e+06	9.2977185e+05	2.8790714e+05	2.6276878e+05	NaN	NaN
4.4600000e+02	4.7200000e+02	4.0000000e+00	0.0000000e+00	7.7266002e+02	8.0000000e+00	2.3000000e+01	1.3495533e+01	1.3832867e+01	7.7309999e+02	-1.6105623e-01	1.0000000e+00	NaN	NaN	NaN	NaN	NaN	5.3984388e-02	NaN	1.0086531e+07	1.7165931e+07	1.4727106e+07	8.9064137e+06	4.3848631e+06	1.4354789e+06	2.2232663e+05	6.1075913e+04	2.1994017e+04	NaN	NaN
4.5700000e+02	4.7200000e+02	2.0000000e+00	0.0000000e+00	9.5503240e+02	6.0000000e+00	1.4000000e+01	1.1553283e+01	1.2229600e+01	9.5561252e+02	-3.6030141e-02	1.0000000e+00	NaN	NaN	NaN	NaN	NaN	4.8563849e-02	NaN	1.0602180e+08	1.0609001e+08	6.5673019e+07	2.6944681e+07	8.5556224e+06	2.0830185e+06	3.6139618e+05	NaN	NaN	NaN	NaN
4.5700000e+02	4.7200000e+02	3.0000000e+00	0.0000000e+00	6.3702402e+02	6.0000000e+00	1.4000000e+01	1.1553283e+01	1.2264983e+01	6.3740741e+02	-4.6110246e-02	1.0000000e+00	NaN	NaN	NaN	NaN	NaN	2.4437348e-02	NaN	1.4067527e+08	1.4644358e+08	8.3576855e+07	3.5531458e+07	1.1699780e+07	2.7679405e+06	2.8643638e+05	NaN	NaN	NaN	NaN
4.5700000e+02	4.7300000e+02	3.0000000e+00	0.0000000e+00	6.7471871e+02	6.0000000e+00	1.5000000e+01	1.3687583e+01	1.4221950e+01	6.7509121e+02	-1.5188449e-01	1.0000000e+00	NaN	NaN	NaN	NaN	NaN	6.7291900e-02	NaN	1.6855524e+07	1.9458568e+07	1.1734426e+07	4.1261708e+06	8.0552496e+05	1.0828711e+05	1.1598780e+04	NaN	NaN	NaN	NaN
4.6100000e+02	4.6700000e+02	2.0000000e+00	0.0000000e+00	4.3173877e+02	4.0000000e+00	5.0000000e+00	5.0900000e+00	5.4281000e+00	4.3196281e+02	-1.2112170e-01	1.0000000e+00	NaN	NaN	NaN	NaN	NaN	3.2982883e-02	NaN	7.3283141e+07	3.1440922e+07	8.4304330e+06	8.0884366e+05	4.6498315e+04	NaN	NaN	NaN	NaN	NaN	NaN
4.6100000e+02	4.7200000e+02	3.0000000e+00	0.0000000e+00	4.7593051e+02	5.0000000e+00	1.0000000e+01	7.6174833e+00	7.9625667e+00	4.7620474e+02	-8.8937901e-02	1.0000000e+00	NaN	NaN	NaN	NaN	NaN	3.1560814e-02	NaN	1.7288667e+08	1.2736408e+08	5.8673069e+07	1.8107667e+07	2.9398491e+06	1.7914994e+05	NaN	NaN	NaN	NaN	NaN
4.6500000e+02	4.7200000e+02	2.0000000e+00	0.0000000e+00	4.7074035e+02	4.0000000e+00	6.0000000e+00	5.2194000e+00	5.5891167e+00	4.7098297e+02	-5.3345321e-02	1.0000000e+00	NaN	NaN	NaN	NaN	NaN	2.7250265e-02	NaN	9.0815381e+07	4.1188155e+07	1.1387048e+07	2.0699487e+06	4.8721188e+04	NaN	NaN	NaN	NaN	NaN	NaN
4.7200000e+02	4.8700000e+02	2.0000000e+00	0.0000000e+00	9.0046995e+02	6.0000000e+00	1.2000000e+01	8.5605833e+00	8.7010167e+00	9.0083363e+02	-3.7018657e-01	4.0000000e-01	NaN	NaN	NaN	NaN	NaN	1.4893931e-01	NaN	8.5719144e+06	8.1948794e+06	1.6487498e+06	0.0000000e+00	8.8828685e+04	0.0000000e+00	2.9675009e+05	NaN	NaN	NaN	NaN
4.7300000e+02	4.8500000e+02	2.0000000e+00	0.0000000e+00	7.0585422e+02	5.0000000e+00	9.0000000e+00	5.8130500e+00	6.1019167e+00	7.0630467e+02	6.4590740e-02	1.0000000e+00	NaN	NaN	NaN	NaN	NaN	1.0867969e-01	NaN	7.2867108e+07	5.6898303e+07	2.4147550e+07	7.0472671e+06	2.0814524e+06	2.8569210e+06	NaN	NaN	NaN	NaN	NaN
4.7300000e+02	4.8500000e+02	3.0000000e+00	0.0000000e+00	4.7090524e+02	5.0000000e+00	9.0000000e+00	5.7970167e+00	6.1338000e+00	4.7116177e+02	-6.6728297e-02	1.0000000e+00	NaN	NaN	NaN	NaN	NaN	5.8699019e-02	NaN	2.6210139e+07	2.0871954e+07	8.0280567e+06	1.9045666e+06	2.7697238e+05	4.5479121e+04	NaN	NaN	NaN	NaN	NaN
4.7300000e+02	4.8600000e+02	2.0000000e+00	0.0000000e+00	7.8738589e+02	5.0000000e+00	1.0000000e+01	6.2920333e+00	6.6549667e+00	7.8786769e+02	1.7468463e-02	1.0000000e+00	NaN	NaN	NaN	NaN	NaN	3.4945009e-02	NaN	4.9539144e+08	4.4098122e+08	2.0493252e+08	7.3137935e+07	2.2123030e+07	7.1201675e+06	NaN	NaN	NaN	NaN	NaN
4.7300000e+02	4.8600000e+02	3.0000000e+00	0.0000000e+00	5.2525968e+02	5.0000000e+00	1.0000000e+01	6.3076333e+00	6.6871000e+00	5.2557204e+02	-9.0734974e-03	1.0000000e+00	NaN	NaN	NaN	NaN	NaN	2.9322933e-02	NaN	2.3240300e+08	1.9694527e+08	9.7040114e+07	3.2671952e+07	8.4451648e+06	1.7625452e+06	NaN	NaN	NaN	NaN	NaN
4.7300000e+02	4.8700000e+02	3.0000000e+00	0.0000000e+00	5.6295437e+02	5.0000000e+00	1.1000000e+01	7.8055833e+00	8.1839000e+00	5.6328890e+02	-1.5194983e-02	1.0000000e+00	NaN	NaN	NaN	NaN	NaN	3.9088293e-02	NaN	1.6594369e+08	1.5478688e+08	7.9105804e+07	2.6077905e+07	8.8150014e+06	2.0805082e+06	NaN	NaN	NaN	NaN	NaN
4.7300000e+02	4.8900000e+02	2.0000000e+00	0.0000000e+00	9.4396777e+02	6.0000000e+00	1.3000000e+01	7.5234000e+00	7.8055833e+00	9.4453845e+02	6.1800048e-03	1.0000000e+00	NaN	NaN	NaN	NaN	NaN	3.3991391e-02	NaN	2.1321056e+08	2.1818265e+08	1.2565551e+08	5.0920987e+07	1.6668439e+07	5.3925275e+06	1.5588055e+05	NaN	NaN	NaN	NaN
4.7300000e+02	4.8900000e+02	3.0000000e+00	0.0000000e+00	6.2964760e+02	6.0000000e+00	1.3000000e+01	7.5234000e+00	7.8682333e+00	6.3001718e+02	-2.6472038e-02	1.0000000e+00	NaN	NaN	NaN	NaN	NaN	2.8388968e-02	NaN	2.8341547e+08	2.9348631e+08	1.5948133e+08	6.3002556e+07	1.9644483e+07	4.8381801e+06	1.2476220e+06	NaN	NaN	NaN	NaN
4.7400000e+02	4.8600000e+02	2.0000000e+00	0.0000000e+00	7.3084386e+02	5.0000000e+00	9.0000000e+00	5.8451333e+00	6.2135667e+00	7.3128536e+02	9.8887634e-03	1.0000000e+00	NaN	NaN	NaN	NaN	NaN	5.1389350e-02	NaN	1.0286135e+08	8.0940587e+07	3.6808307e+07	1.2960565e+07	3.1469376e+06	5.5563430e+05	NaN	NaN	NaN	NaN	NaN
4.8800000e+02	4.9700000e+02	2.0000000e+00	0.0000000e+00	6.1678769e+02	5.0000000e+00	8.0000000e+00	6.9559333e+00	7.2088833e+00	6.1712353e+02	-5.9075935e-02	1.0000000e+00	NaN	NaN	NaN	NaN	NaN	4.8406278e-02	NaN	1.0000347e+08	6.4054977e+07	2.3566937e+07	5.2809421e+06	4.3744423e+05	1.4975256e+05	NaN	NaN	NaN	NaN	NaN
4.8800000e+02	5.0700000e+02	3.0000000e+00	0.0000000e+00	8.1473095e+02	7.0000000e+00	1.8000000e+01	8.6074333e+00	8.7166167e+00	8.1538246e+02	5.3339863e-01	4.0000000e-01	NaN	NaN	NaN	NaN	NaN	8.1549217e-02	NaN	3.0175331e+07	3.6532558e+07	2.5748984e+07	1.1728874e+07	3.2270033e+06	6.6691894e+05	1.7483795e+07	3.5960858e+04	NaN	NaN	NaN
4.9000000e+02	4.9700000e+02	1.0000000e+00	0.0000000e+00	1.0324884e+03	4.0000000e+00	6.0000000e+00	5.7650667e+00	6.0700000e+00	1.0330478e+03	-5.6019322e-02	1.0000000e+00	NaN	NaN	NaN	NaN	NaN	9.3868701e-02	NaN	8.5672621e+07	4.5196096e+07	1.3720346e+07	2.7229562e+06	3.8317834e+05	NaN	NaN	NaN	NaN	NaN	NaN
4.9000000e+02	4.9700000e+02	2.0000000e+00	0.0000000e+00	5.1674784e+02	4.0000000e+00	6.0000000e+00	5.7491000e+00	6.0859333e+00	5.1704974e+02	-1.1616591e-02	1.0000000e+00	NaN	NaN	NaN	NaN	NaN	1.8584786e-02	NaN	5.8982119e+08	3.2359464e+08	1.0129470e+08	2.5983570e+07	6.4958674e+06	NaN	NaN	NaN	NaN	NaN	NaN
4.9000000e+02	5.0700000e+02	2.0000000e+00	0.0000000e+00	1.1215529e+03	6.0000000e+00	1.6000000e+01	7.7899500e+00	8.0737833e+00	1.1221753e+03	-6.0719719e-02	1.0000000e+00	NaN	NaN	NaN	NaN	NaN	3.8250060e-02	NaN	1.2784589e+08	1.5662847e+08	9.7955607e+07	4.3102941e+07	1.3341936e+07	2.3315987e+06	8.9497066e+04	NaN	NaN	NaN	NaN
4.9000000e+02	5.0700000e+02	3.0000000e+00	0.0000000e+00	7.4803772e+02	6.0000000e+00	1.6000000e+01	7.7899500e+00	8.0896333e+00	7.4847121e+02	-4.9376760e-03	1.0000000e+00	NaN	NaN	NaN	NaN	NaN	2.0602569e-02	NaN	3.8709298e+08	4.6800067e+08	3.0684821e+08	1.3814667e+08	4.6469083e+07	1.3763276e+07	2.5911481e+06	NaN	NaN	NaN	NaN
4.9000000e+02	5.0800000e+02	3.0000000e+00	0.0000000e+00	7.8573240e+02	6.0000000e+00	1.7000000e+01	8.9046833e+00	9.1877833e+00	7.8618091e+02	-3.2729282e-02	1.0000000e+00	NaN	NaN	NaN	NaN	NaN	3.2092367e-02	NaN	1.4875274e+08	1.8849228e+08	1.2926881e+08	5.9806982e+07	2.1299323e+07	5.4152682e+06	6.1353889e+05	NaN	NaN	NaN	NaN
4.9000000e+02	5.1600000e+02	3.0000000e+00	0.0000000e+00	1.0435055e+03	7.0000000e+00	2.5000000e+01	1.0683017e+01	1.1030900e+01	1.0440841e+03	-6.8565010e-02	1.0000000e+00	NaN	NaN	NaN	NaN	NaN	5.4478603e-02	NaN	3.7857539e+07	6.5596760e+07	5.6502748e+07	3.3779238e+07	1.5505886e+07	4.5757732e+06	1.0407808e+06	1.2089512e+05	NaN	NaN	NaN
4.9000000e+02	5.1700000e+02	3.0000000e+00	0.0000000e+00	1.0925283e+03	8.0000000e+00	2.6000000e+01	1.1685967e+01	1.2021800e+01	1.0931583e+03	-2.6793143e-02	1.0000000e+00	NaN	NaN	NaN	NaN	NaN	2.0412741e-02	NaN	6.0642473e+07	1.0681536e+08	1.0063613e+08	6.2620377e+07	3.1382934e+07	1.2455089e+07	4.0626715e+06	8.4762274e+05	1.1977103e+05	NaN	NaN
4.9300000e+02	5.0700000e+02	2.0000000e+00	0.0000000e+00	9.1097868e+02	6.0000000e+00	1.3000000e+01	6.7987833e+00	7.0506667e+00	9.1141790e+02	-1.7589491e-01	1.0000000e+00	NaN	NaN	NaN	NaN	NaN	7.7053422e-02	NaN	3.0851697e+07	2.8244205e+07	1.5526258e+07	2.4268394e+06	1.5243835e+05	9.7441982e+04	0.0000000e+00	NaN	NaN	NaN	NaN
4.9300000e+02	5.0700000e+02	3.0000000e+00	0.0000000e+00	6.0765488e+02	6.0000000e+00	1.3000000e+01	6.7987833e+00	7.0824833e+00	6.0796911e+02	-1.1162438e-01	1.0000000e+00	NaN	NaN	NaN	NaN	NaN	4.4088860e-02	NaN	3.6702198e+07	3.6561935e+07	1.8271053e+07	5.4404860e+06	4.6614998e+05	6.4147054e+04	0.0000000e+00	NaN	NaN	NaN	NaN
4.9300000e+02	5.1700000e+02	3.0000000e+00	0.0000000e+00	9.5214542e+02	7.0000000e+00	2.3000000e+01	1.1377850e+01	1.1635467e+01	9.5269838e+02	-1.6911935e-03	1.0000000e+00	NaN	NaN	NaN	NaN	NaN	7.5089352e-02	NaN	1.2289410e+07	1.9213083e+07	1.6006820e+07	8.6223534e+06	3.5603843e+06	1.6085160e+06	3.4605191e+05	8.6806765e+04	NaN	NaN	NaN
4.9800000e+02	5.0700000e+02	1.0000000e+00	0.0000000e+00	1.2286280e+03	5.0000000e+00	8.0000000e+00	5.5729667e+00	5.8451333e+00	1.2292283e+03	-8.9077624e-02	1.0000000e+00	NaN	NaN	NaN	NaN	NaN	1.3449980e-01	NaN	3.3702778e+07	1.9898299e+07	5.8185641e+06	1.6229892e+06	3.3776897e+04	0.0000000e+00	NaN	NaN	NaN	NaN	NaN
4.9800000e+02	5.0700000e+02	2.0000000e+00	0.0000000e+00	6.1481765e+02	5.0000000e+00	8.0000000e+00	5.5567000e+00	5.8773500e+00	6.1516174e+02	-1.1782701e-03	1.0000000e+00	NaN	NaN	NaN	NaN	NaN	1.3953340e-02	NaN	7.0321481e+08	4.5071340e+08	1.5540046e+08	4.2600042e+07	9.4384517e+06	1.5362952e+06	NaN	NaN	NaN	NaN	NaN
4.9800000e+02	5.0800000e+02	2.0000000e+00	0.0000000e+00	6.7135968e+02	5.0000000e+00	9.0000000e+00	7.3352833e+00	7.6489167e+00	6.7176107e+02	3.9755851e-02	5.0000000e-01	NaN	NaN	NaN	NaN	NaN	6.3055952e-02	NaN	2.2041564e+08	1.4672030e+08	5.8105780e+07	1.8716812e+07	5.1704936e+06	4.6576263e+06	NaN	NaN	NaN	NaN	NaN
4.9800000e+02	5.1700000e+02	2.0000000e+00	0.0000000e+00	1.1315535e+03	6.0000000e+00	1.8000000e+01	1.1441033e+01	1.1769883e+01	1.1322006e+03	-3.4252621e-04	1.0000000e+00	NaN	NaN	NaN	NaN	NaN	6.3996976e-02	NaN	3.5840086e+07	4.2031775e+07	2.7528651e+07	1.2079600e+07	4.6629637e+06	7.2540430e+05	6.1168167e+05	NaN	NaN	NaN	NaN
4.9800000e+02	5.1700000e+02	3.0000000e+00	0.0000000e+00	7.5470473e+02	6.0000000e+00	1.8000000e+01	1.1488717e+01	1.1719500e+01	7.5508518e+02	-1.5331690e-01	1.0000000e+00	NaN	NaN	NaN	NaN	NaN	6.9158391e-02	NaN	4.0101855e+06	4.5224399e+06	2.9685188e+06	1.0980816e+06	1.6373843e+05	2.8284103e+04	0.0000000e+00	NaN	NaN	NaN	NaN
5.0800000e+02	5.1600000e+02	1.0000000e+00	0.0000000e+00	9.0542105e+02	4.0000000e+00	7.0000000e+00	4.1408500e+00	4.4400167e+00	9.0594322e+02	2.3143161e-02	1.0000000e+00	NaN	NaN	NaN	NaN	NaN	2.1848461e-01	NaN	1.4148644e+08	6.0451586e+07	2.4437298e+07	3.2419448e+06	1.2695102e+05	NaN	NaN	NaN	NaN	NaN	NaN
5.0800000e+02	5.1700000e+02	1.0000000e+00	0.0000000e+00	1.0524895e+03	4.0000000e+00	8.0000000e+00	7.3352833e+00	7.6331833e+00	1.0530642e+03	-2.9858063e-02	1.0000000e+00	NaN	NaN	NaN	NaN	NaN	3.2748763e-01	NaN	3.9242971e+08	2.0798309e+08	6.6736270e+07	1.5019763e+07	1.2381428e+06	NaN	NaN	NaN	NaN	NaN	NaN
5.0800000e+02	5.1700000e+02	2.0000000e+00	0.0000000e+00	5.2674837e+02	4.0000000e+00	8.0000000e+00	7.3352833e+00	7.6489167e+00	5.2701664e+02	-6.8084767e-02	1.0000000e+00	NaN	NaN	NaN	NaN	NaN	6.6865345e-02	NaN	8.9902014e+07	4.7618047e+07	1.4460467e+07	1.8589602e+06	4.2676106e+04	NaN	NaN	NaN	NaN	NaN	NaN
5.0900000e+02	5.1700000e+02	1.0000000e+00	0.0000000e+00	9.3940540e+02	4.0000000e+00	7.0000000e+00	6.3700667e+00	6.7031167e+00	9.3992109e+02	-1.6147995e-02	1.0000000e+00	NaN	NaN	NaN	NaN	NaN	7.6519372e-02	NaN	2.2782484e+08	1.0492209e+08	3.1330652e+07	6.9583511e+06	6.3989597e+05	NaN	NaN	NaN	NaN	NaN	NaN
5.1700000e+02	5.2200000e+02	1.0000000e+00	0.0000000e+00	6.1328278e+02	4.0000000e+00	4.0000000e+00	4.0300833e+00	4.2352667e+00	6.1351954e+02	-1.1402574e-01	1.0000000e+00	NaN	NaN	NaN	NaN	NaN	2.3229451e-01	NaN	1.7300595e+07	3.8615755e+06	1.2808253e+05	0.0000000e+00	2.4053487e+05	NaN	NaN	NaN	NaN	NaN	NaN
5.1700000e+02	5.2500000e+02	1.0000000e+00	0.0000000e+00	9.0239241e+02	5.0000000e+00	7.0000000e+00	5.8451333e+00	6.4956833e+00	9.0312612e+02	1.4813796e-01	1.0000000e+00	NaN	NaN	NaN	NaN	NaN	1.6587653e-01	NaN	1.7468146e+09	7.9926959e+08	5.5463361e+08	1.3016641e+08	1.6727557e+07	2.0746746e+06	NaN	NaN	NaN	NaN	NaN
5.1800000e+02	5.2600000e+02	1.0000000e+00	0.0000000e+00	8.7035094e+02	4.0000000e+00	7.0000000e+00	3.5234333e+00	3.8562000e+00	8.7075915e+02	-1.2586463e-01	1.0000000e+00	NaN	NaN	NaN	NaN	NaN	1.6661374e-01	NaN	6.6112918e+07	2.4437713e+07	6.3684035e+06	8.0675107e+05	4.5412355e+04	NaN	NaN	NaN	NaN	NaN	NaN
5.1800000e+02	5.3600000e+02	2.0000000e+00	0.0000000e+00	9.0389911e+02	6.0000000e+00	1.7000000e+01	NaN	NaN	NaN	NaN	-1.0000000e+00	NaN	NaN	NaN	NaN	NaN	NaN	NaN	NaN	NaN	NaN	NaN	NaN	NaN	NaN	NaN	NaN	NaN	NaN
5.2000000e+02	5.3800000e+02	2.0000000e+00	0.0000000e+00	9.0389911e+02	6.0000000e+00	1.7000000e+01	NaN	NaN	NaN	NaN	-1.0000000e+00	NaN	NaN	NaN	NaN	NaN	NaN	NaN	NaN	NaN	NaN	NaN	NaN	NaN	NaN	NaN	NaN	NaN	NaN
5.2600000e+02	5.3600000e+02	1.0000000e+00	0.0000000e+00	1.0704848e+03	4.0000000e+00	9.0000000e+00	3.9670333e+00	4.3453500e+00	1.0710701e+03	8.8214855e-03	1.0000000e+00	NaN	NaN	NaN	NaN	NaN	1.5324165e-02	NaN	4.2930544e+09	2.2828390e+09	7.0270159e+08	1.7773878e+08	3.7434646e+07	NaN	NaN	NaN	NaN	NaN	NaN
5.2600000e+02	5.3600000e+02	2.0000000e+00	0.0000000e+00	5.3574603e+02	4.0000000e+00	9.0000000e+00	4.0143500e+00	4.3453500e+00	5.3602354e+02	-2.1474581e-02	1.0000000e+00	NaN	NaN	NaN	NaN	NaN	8.7297023e-02	NaN	1.5874759e+08	7.8807732e+07	2.4900853e+07	6.0663581e+06	4.9858470e+05	NaN	NaN	NaN	NaN	NaN	NaN
5.2600000e+02	5.4300000e+02	2.0000000e+00	0.0000000e+00	8.7743872e+02	6.0000000e+00	1.5000000e+01	8.2309833e+00	8.3096500e+00	8.7784005e+02	-1.8755399e-01	1.0000000e+00	NaN	NaN	NaN	NaN	NaN	9.7364162e-02	NaN	1.1226731e+07	8.6509718e+06	3.8753570e+06	9.5174059e+05	1.5808089e+05	0.0000000e+00	0.0000000e+00	NaN	NaN	NaN	NaN
5.2700000e+02	5.3600000e+02	1.0000000e+00	0.0000000e+00	9.5545785e+02	4.0000000e+00	8.0000000e+00	3.8243167e+00	4.1250500e+00	9.5596019e+02	-1.5424366e-02	1.0000000e+00	NaN	NaN	NaN	NaN	NaN	3.7275676e-02	NaN	5.1844360e+08	2.3088735e+08	6.7530544e+07	1.4391113e+07	2.0076253e+06	NaN	NaN	NaN	NaN	NaN	NaN
5.3700000e+02	5.4200000e+02	1.0000000e+00	0.0000000e+00	5.8931916e+02	3.0000000e+00	3.0000000e+00	3.9355000e+00	4.1881833e+00	5.8954491e+02	-1.0664255e-01	1.0000000e+00	NaN	NaN	NaN	NaN	NaN	1.6095309e-01	NaN	2.5472917e+07	6.0790954e+06	4.2690619e+05	9.4392563e+04	NaN	NaN	NaN	NaN	NaN	NaN	NaN
5.3700000e+02	5.4300000e+02	1.0000000e+00	0.0000000e+00	7.0240322e+02	4.0000000e+00	4.0000000e+00	6.7191500e+00	7.0506667e+00	7.0281481e+02	2.0053596e-03	1.0000000e+00	NaN	NaN	NaN	NaN	NaN	1.0056046e-02	NaN	9.6095382e+09	3.5841956e+09	8.6473227e+08	1.4886680e+08	1.8808215e+07	NaN	NaN	NaN	NaN	NaN	NaN
5.3700000e+02	5.4300000e+02	2.0000000e+00	0.0000000e+00	3.5170525e+02	4.0000000e+00	4.0000000e+00	6.7191500e+00	6.9559333e+00	3.5182889e+02	-1.6229436e-01	1.0000000e+00	NaN	NaN	NaN	NaN	NaN	9.3512811e-02	NaN	1.2305941e+07	3.6495877e+06	1.3800900e+05	1.4834746e+04	0.0000000e+00	NaN	NaN	NaN	NaN	NaN	NaN
5.4400000e+02	5.5100000e+02	1.0000000e+00	0.0000000e+00	9.0741558e+02	4.0000000e+00	5.0000000e+00	4.9942333e+00	5.4760500e+00	9.0793968e+02	4.5382110e-05	1.0000000e+00	NaN	NaN	NaN	NaN	NaN	3.8795516e-02	NaN	8.3933252e+08	4.0735857e+08	1.1506868e+08	2.5954546e+07	2.7227570e+06	NaN	NaN	NaN	NaN	NaN	NaN
5.4400000e+02	5.5100000e+02	2.0000000e+00	0.0000000e+00	4.5421143e+02	4.0000000e+00	5.0000000e+00	5.0260000e+00	5.4440333e+00	4.5443993e+02	-6.7061681e-02	5.0000000e-01	NaN	NaN	NaN	NaN	NaN	7.6568249e-02	NaN	3.6205282e+07	1.6721427e+07	3.9688692e+06	4.7301861e+05	1.4284564e+04	NaN	NaN	NaN	NaN	NaN	NaN
5.4400000e+02	5.5200000e+02	2.0000000e+00	0.0000000e+00	5.0374563e+02	4.0000000e+00	6.0000000e+00	8.5918167e+00	8.6386667e+00	5.0412358e+02	1.6980950e-01	4.0000000e-01	NaN	NaN	NaN	NaN	NaN	4.5779001e-01	NaN	1.3841951e+06	1.1626188e+05	7.1735732e+05	5.3318206e+04	0.0000000e+00	NaN	NaN	NaN	NaN	NaN	NaN
5.4400000e+02	5.6500000e+02	2.0000000e+00	0.0000000e+00	1.2051479e+03	6.0000000e+00	1.6000000e+01	6.1019167e+00	6.3856833e+00	1.2058061e+03	-9.7015408e-02	1.0000000e+00	NaN	NaN	NaN	NaN	NaN	9.1276364e-02	NaN	3.6564036e+07	5.8701519e+07	3.3758496e+07	1.7779304e+07	4.2825321e+06	4.1529138e+05	0.0000000e+00	NaN	NaN	NaN	NaN
5.4400000e+02	5.6500000e+02	3.0000000e+00	0.0000000e+00	8.0376767e+02	6.0000000e+00	1.6000000e+01	6.1019167e+00	6.3856833e+00	8.0422936e+02	-2.8354148e-02	1.0000000e+00	NaN	NaN	NaN	NaN	NaN	2.0033437e-02	NaN	3.1571876e+08	4.1441233e+08	2.8644803e+08	1.3438436e+08	5.2405261e+07	1.3194055e+07	2.8593820e+06	NaN	NaN	NaN	NaN
5.4600000e+02	5.5100000e+02	1.0000000e+00	0.0000000e+00	7.2131514e+02	4.0000000e+00	3.0000000e+00	3.8402500e+00	4.0459833e+00	7.2170894e+02	-2.3386686e-02	1.0000000e+00	NaN	NaN	NaN	NaN	NaN	9.4409772e-02	NaN	5.1504988e+07	1.8478585e+07	3.8447584e+06	1.0762250e+06	0.0000000e+00	NaN	NaN	NaN	NaN	NaN	NaN
5.4600000e+02	5.6500000e+02	3.0000000e+00	0.0000000e+00	7.4173419e+02	6.0000000e+00	1.4000000e+01	5.4440333e+00	5.6698000e+00	7.4213782e+02	-9.6492720e-02	1.0000000e+00	NaN	NaN	NaN	NaN	NaN	6.2977696e-02	NaN	2.1610719e+07	2.5946709e+07	1.6112261e+07	6.6833417e+06	1.9989420e+06	2.8948797e+05	0.0000000e+00	NaN	NaN	NaN	NaN
5.5200000e+02	5.6500000e+02	3.0000000e+00	0.0000000e+00	5.0763509e+02	5.0000000e+00	9.0000000e+00	3.7605500e+00	3.7923333e+00	5.0790996e+02	-6.5924669e-02	1.0000000e+00	NaN	NaN	NaN	NaN	NaN	1.3295455e-02	NaN	6.7206830e+06	5.7377447e+06	2.2847608e+06	7.4288561e+05	6.0214590e+04	0.0000000e+00	NaN	NaN	NaN	NaN	NaN
5.8200000e+02	5.9400000e+02	2.0000000e+00	0.0000000e+00	7.0941340e+02	5.0000000e+00	1.1000000e+01	6.7829833e+00	7.1300833e+00	7.0985140e+02	-1.7099907e-02	1.0000000e+00	NaN	NaN	NaN	NaN	NaN	1.6072146e-02	NaN	1.5294560e+09	1.1252273e+09	5.3669268e+08	1.7822193e+08	5.0982240e+07	1.1897539e+07	NaN	NaN	NaN	NaN	NaN
5.8200000e+02	5.9400000e+02	3.0000000e+00	0.0000000e+00	4.7327802e+02	5.0000000e+00	1.1000000e+01	6.7829833e+00	7.1300833e+00	4.7356194e+02	-4.1361958e-02	1.0000000e+00	NaN	NaN	NaN	NaN	NaN	1.8194121e-02	NaN	7.7063857e+08	5.7551230e+08	2.5801428e+08	8.2166029e+07	2.3825031e+07	4.4208943e+06	NaN	NaN	NaN	NaN	NaN
5.8200000e+02	5.9500000e+02	2.0000000e+00	0.0000000e+00	7.7493364e+02	6.0000000e+00	1.2000000e+01	8.3096500e+00	8.6074333e+00	7.7542322e+02	-6.5170370e-02	1.0000000e+00	NaN	NaN	NaN	NaN	NaN	5.7414274e-02	NaN	1.8382271e+08	1.5153038e+08	7.9454213e+07	3.1438654e+07	7.6864258e+06	1.8563384e+06	0.0000000e+00	NaN	NaN	NaN	NaN
5.8400000e+02	5.9400000e+02	2.0000000e+00	0.0000000e+00	6.3136846e+02	5.0000000e+00	9.0000000e+00	6.2135667e+00	6.5273500e+00	6.3174768e+02	-4.3255871e-02	1.0000000e+00	NaN	NaN	NaN	NaN	NaN	1.8671567e-02	NaN	6.8878099e+08	4.4658785e+08	1.8628657e+08	5.8852836e+07	1.3860990e+07	6.6391101e+05	NaN	NaN	NaN	NaN	NaN
5.8400000e+02	5.9400000e+02	3.0000000e+00	0.0000000e+00	4.2124807e+02	5.0000000e+00	9.0000000e+00	6.2135667e+00	6.5273500e+00	4.2148682e+02	-8.5439542e-02	1.0000000e+00	NaN	NaN	NaN	NaN	NaN	2.6317397e-02	NaN	2.2190833e+08	1.4910911e+08	5.8372511e+07	1.5507002e+07	1.5373102e+06	3.8152778e+04	NaN	NaN	NaN	NaN	NaN
5.8400000e+02	5.9500000e+02	2.0000000e+00	0.0000000e+00	6.9688871e+02	6.0000000e+00	1.0000000e+01	7.8212333e+00	8.1211167e+00	6.9730694e+02	-1.1564073e-01	1.0000000e+00	NaN	NaN	NaN	NaN	NaN	7.6643675e-02	NaN	8.5409225e+07	6.3377730e+07	2.9627314e+07	9.1119884e+06	1.8557161e+06	1.1723821e+05	0.0000000e+00	NaN	NaN	NaN	NaN
5.8400000e+02	5.9500000e+02	3.0000000e+00	0.0000000e+00	4.6492823e+02	6.0000000e+00	1.0000000e+01	7.8368833e+00	8.1211167e+00	4.6518919e+02	-1.6924847e-01	1.0000000e+00	NaN	NaN	NaN	NaN	NaN	7.5569328e-02	NaN	3.3921533e+07	2.4409087e+07	1.0390881e+07	3.2785919e+06	3.3163479e+05	1.9609586e+04	0.0000000e+00	NaN	NaN	NaN	NaN
5.8500000e+02	5.9400000e+02	2.0000000e+00	0.0000000e+00	5.8084462e+02	5.0000000e+00	8.0000000e+00	5.1220500e+00	5.4921333e+00	5.8120071e+02	-3.4180210e-02	1.0000000e+00	NaN	NaN	NaN	NaN	NaN	1.4243781e-02	NaN	6.5715115e+08	4.0316907e+08	1.5981315e+08	4.5010825e+07	1.0515021e+07	1.2896824e+06	NaN	NaN	NaN	NaN	NaN
5.8500000e+02	5.9400000e+02	3.0000000e+00	0.0000000e+00	3.8756551e+02	5.0000000e+00	8.0000000e+00	5.1220500e+00	5.5082000e+00	3.8778695e+02	-8.2009972e-02	1.0000000e+00	NaN	NaN	NaN	NaN	NaN	9.6604114e-01	NaN	1.7872321e+08	1.0617330e+08	3.9145802e+07	1.0296415e+07	1.5528299e+06	1.9124898e+05	NaN	NaN	NaN	NaN	NaN
5.8500000e+02	5.9500000e+02	2.0000000e+00	0.0000000e+00	6.4636487e+02	6.0000000e+00	9.0000000e+00	6.6389500e+00	6.8774667e+00	6.4678655e+02	-5.2996927e-02	1.0000000e+00	NaN	NaN	NaN	NaN	NaN	1.2780229e-01	NaN	6.9586488e+07	4.6533693e+07	1.1407128e+07	1.1722196e+07	2.6962936e+06	8.5354231e+05	8.8093791e+04	NaN	NaN	NaN	NaN
5.8500000e+02	5.9500000e+02	3.0000000e+00	0.0000000e+00	4.3124567e+02	6.0000000e+00	9.0000000e+00	6.6389500e+00	6.8931667e+00	4.3149991e+02	-1.3362649e-01	5.0000000e-01	NaN	NaN	NaN	NaN	NaN	9.6467456e-02	NaN	2.8638716e+07	1.7638017e+07	6.7171905e+06	3.1062052e+06	6.0707599e+05	6.7775881e+04	0.0000000e+00	NaN	NaN	NaN	NaN
5.8800000e+02	5.9400000e+02	2.0000000e+00	0.0000000e+00	3.9574639e+02	4.0000000e+00	5.0000000e+00	4.3453500e+00	4.6780000e+00	3.9593968e+02	-1.4946492e-01	1.0000000e+00	NaN	NaN	NaN	NaN	NaN	5.3537165e-02	NaN	9.1522746e+07	3.5586554e+07	7.3653525e+06	5.7100968e+05	0.0000000e+00	NaN	NaN	NaN	NaN	NaN	NaN
5.9000000e+02	6.0100000e+02	2.0000000e+00	0.0000000e+00	6.9390161e+02	6.0000000e+00	9.0000000e+00	3.8562000e+00	3.8721500e+00	6.9459336e+02	4.1736884e-01	4.0000000e-01	NaN	NaN	NaN	NaN	NaN	1.5368415e-01	NaN	5.9794449e+05	3.4324311e+05	3.3403289e+05	2.0430624e+05	1.0191300e+05	4.0990371e+04	0.0000000e+00	NaN	NaN	NaN	NaN
5.9000000e+02	6.0100000e+02	3.0000000e+00	0.0000000e+00	4.6293683e+02	6.0000000e+00	9.0000000e+00	3.8562000e+00	3.9197000e+00	4.6324547e+02	-4.0194528e-02	1.0000000e+00	NaN	NaN	NaN	NaN	NaN	8.1353461e-02	NaN	6.0549844e+06	4.2164192e+06	2.4197381e+06	8.2659016e+05	3.0494627e+05	0.0000000e+00	0.0000000e+00	NaN	NaN	NaN	NaN
6.0400000e+02	6.1900000e+02	3.0000000e+00	0.0000000e+00	6.2566348e+02	6.0000000e+00	1.3000000e+01	6.4483500e+00	6.8617667e+00	6.2602400e+02	-4.1841745e-02	1.0000000e+00	NaN	NaN	NaN	NaN	NaN	4.8994433e-02	NaN	1.0055420e+08	1.0303615e+08	5.8681615e+07	2.2216060e+07	5.5209415e+06	8.4221455e+05	3.4143287e+04	NaN	NaN	NaN	NaN
6.0400000e+02	6.2100000e+02	3.0000000e+00	0.0000000e+00	6.9768835e+02	6.0000000e+00	1.5000000e+01	6.4956833e+00	6.7670833e+00	6.9810463e+02	1.0462744e-02	1.0000000e+00	NaN	NaN	NaN	NaN	NaN	1.0686639e-02	NaN	3.7130664e+08	4.2155678e+08	2.6500878e+08	1.1038630e+08	4.0419683e+07	1.1512617e+07	3.4957395e+06	NaN	NaN	NaN	NaN
6.0400000e+02	6.2400000e+02	3.0000000e+00	0.0000000e+00	8.2642015e+02	7.0000000e+00	1.8000000e+01	9.2034333e+00	9.4389500e+00	8.2691288e+02	-1.4599165e-02	1.0000000e+00	NaN	NaN	NaN	NaN	NaN	2.5707960e-02	NaN	1.1041757e+08	1.6138765e+08	1.1235250e+08	5.4459433e+07	2.3599769e+07	6.1385153e+06	2.9114089e+06	4.0427456e+05	NaN	NaN	NaN
6.0400000e+02	6.2500000e+02	3.0000000e+00	0.0000000e+00	8.6411484e+02	7.0000000e+00	1.9000000e+01	1.0351367e+01	1.0714533e+01	8.6462414e+02	-3.8516593e-02	1.0000000e+00	NaN	NaN	NaN	NaN	NaN	5.2586723e-02	NaN	8.8175779e+07	1.2041507e+08	9.5243906e+07	4.8289434e+07	1.9073992e+07	6.4310302e+06	1.5963664e+06	6.6849275e+05	NaN	NaN	NaN
6.0400000e+02	6.2500000e+02	4.0000000e+00	0.0000000e+00	6.4833795e+02	7.0000000e+00	1.9000000e+01	1.0335417e+01	1.0683017e+01	6.4868989e+02	-1.5863800e-01	1.0000000e+00	NaN	NaN	NaN	NaN	NaN	1.0966506e-01	NaN	1.2610273e+07	1.9359828e+07	1.4014072e+07	6.2762024e+06	2.1145338e+06	3.3729541e+05	8.7632252e+04	0.0000000e+00	NaN	NaN	NaN
6.0400000e+02	6.3000000e+02	2.0000000e+00	0.0000000e+00	1.5602878e+03	7.0000000e+00	2.4000000e+01	1.1125983e+01	1.1472767e+01	1.5611713e+03	-9.7437594e-02	1.0000000e+00	NaN	NaN	NaN	NaN	NaN	1.1406453e-01	NaN	3.3298371e+07	5.9180357e+07	5.4752821e+07	3.6606841e+07	1.3316693e+07	3.4065371e+06	6.8951673e+05	2.8031145e+05	NaN	NaN	NaN
6.0400000e+02	6.3000000e+02	3.0000000e+00	0.0000000e+00	1.0405276e+03	7.0000000e+00	2.4000000e+01	1.1078517e+01	1.1488717e+01	1.0411534e+03	1.2824486e-02	1.0000000e+00	NaN	NaN	NaN	NaN	NaN	1.5911552e-02	NaN	4.7293096e+08	8.1333734e+08	7.4060399e+08	4.6246465e+08	2.2870086e+08	9.0248381e+07	3.3402686e+07	1.3266308e+07	NaN	NaN	NaN
6.0400000e+02	6.3000000e+02	4.0000000e+00	0.0000000e+00	7.8064754e+02	7.0000000e+00	2.4000000e+01	1.1078517e+01	1.1537067e+01	7.8111145e+02	-8.8040964e-03	1.0000000e+00	NaN	NaN	NaN	NaN	NaN	2.6365180e-02	NaN	1.4758802e+08	2.5178430e+08	2.2695947e+08	1.4804807e+08	6.8529269e+07	2.5933727e+07	9.8728425e+06	2.3622159e+06	NaN	NaN	NaN
6.0500000e+02	6.1900000e+02	3.0000000e+00	0.0000000e+00	6.0198444e+02	6.0000000e+00	1.2000000e+01	6.4326500e+00	6.7987833e+00	6.0233925e+02	-1.8313613e-02	1.0000000e+00	NaN	NaN	NaN	NaN	NaN	3.1292496e-02	NaN	2.0634028e+08	2.0378329e+08	1.0967506e+08	4.1582463e+07	1.2502364e+07	2.5228504e+06	1.9504524e+05	NaN	NaN	NaN	NaN
6.0500000e+02	6.1900000e+02	4.0000000e+00	0.0000000e+00	4.5174015e+02	6.0000000e+00	1.2000000e+01	NaN	NaN	NaN	NaN	-1.0000000e+00	NaN	NaN	NaN	NaN	NaN	NaN	NaN	NaN	NaN	NaN	NaN	NaN	NaN	NaN	NaN	NaN	NaN	NaN
6.0500000e+02	6.2100000e+02	2.0000000e+00	0.0000000e+00	1.0105103e+03	6.0000000e+00	1.4000000e+01	6.2764000e+00	6.4798667e+00	1.0111223e+03	2.5946381e-02	1.0000000e+00	NaN	NaN	NaN	NaN	NaN	2.1055485e-01	NaN	2.4295079e+08	3.4060809e+08	1.9222433e+08	7.6328931e+07	2.0105613e+07	6.3680102e+06	1.1099030e+06	NaN	NaN	NaN	NaN
6.0500000e+02	6.2100000e+02	3.0000000e+00	0.0000000e+00	6.7400931e+02	6.0000000e+00	1.4000000e+01	6.2764000e+00	6.7031167e+00	6.7446400e+02	1.6614977e-01	1.0000000e+00	NaN	NaN	NaN	NaN	NaN	9.4187234e-02	NaN	9.7195769e+08	1.6092512e+09	9.8757932e+08	4.2974970e+08	1.3158997e+08	4.2799960e+07	1.2646303e+07	NaN	NaN	NaN	NaN
6.0500000e+02	6.2100000e+02	4.0000000e+00	0.0000000e+00	5.0575880e+02	6.0000000e+00	1.4000000e+01	6.2764000e+00	6.6549667e+00	5.0605059e+02	-3.0755654e-02	1.0000000e+00	NaN	NaN	NaN	NaN	NaN	6.7997599e-02	NaN	8.1747253e+07	7.8925571e+07	5.3445905e+07	1.9829441e+07	6.5028350e+06	2.1083409e+06	5.8325368e+04	NaN	NaN	NaN	NaN
6.0500000e+02	6.2400000e+02	2.0000000e+00	0.0000000e+00	1.2036080e+03	7.0000000e+00	1.7000000e+01	9.2034333e+00	9.4703667e+00	1.2043080e+03	-5.2217544e-02	1.0000000e+00	NaN	NaN	NaN	NaN	NaN	1.2436569e-01	NaN	5.4892470e+07	7.2915819e+07	5.2179961e+07	2.3608775e+07	5.9595030e+06	1.5616710e+06	1.1800617e+06	1.6687377e+06	NaN	NaN	NaN
6.0500000e+02	6.2400000e+02	3.0000000e+00	0.0000000e+00	8.0274111e+02	7.0000000e+00	1.7000000e+01	9.1721500e+00	9.5331167e+00	8.0322006e+02	-1.5230470e-02	1.0000000e+00	NaN	NaN	NaN	NaN	NaN	2.7486698e-02	NaN	3.7727688e+08	5.0563281e+08	3.5661845e+08	1.7527723e+08	6.6929070e+07	2.1202784e+07	5.5949831e+06	1.4784481e+06	NaN	NaN	NaN
6.0500000e+02	6.2400000e+02	4.0000000e+00	0.0000000e+00	6.0230765e+02	7.0000000e+00	1.7000000e+01	9.2034333e+00	9.4546500e+00	6.0264191e+02	-1.1504116e-01	1.0000000e+00	NaN	NaN	NaN	NaN	NaN	3.8510953e-02	NaN	4.3298942e+07	5.6644178e+07	3.9569578e+07	1.8201482e+07	5.8372672e+06	9.7638531e+05	4.4967758e+04	7.3069398e+04	NaN	NaN	NaN
6.0500000e+02	6.2500000e+02	2.0000000e+00	0.0000000e+00	1.2601501e+03	7.0000000e+00	1.8000000e+01	1.0335417e+01	1.0683017e+01	1.2606815e+03	-4.6285226e-01	4.0000000e-01	NaN	NaN	NaN	NaN	NaN	1.3198172e-01	NaN	3.1032512e+07	4.7323053e+07	2.4040184e+07	3.9126774e+06	2.8226640e+05	1.3716395e+05	8.3143876e+05	0.0000000e+00	NaN	NaN	NaN
6.0500000e+02	6.2500000e+02	3.0000000e+00	0.0000000e+00	8.4043580e+02	7.0000000e+00	1.8000000e+01	1.0335417e+01	1.0714533e+01	8.4094236e+02	-6.1136742e-03	1.0000000e+00	NaN	NaN	NaN	NaN	NaN	2.3977499e-02	NaN	2.4499865e+08	3.5520438e+08	2.6876247e+08	1.3344159e+08	5.4886723e+07	1.6880569e+07	5.3489651e+06	1.0771428e+06	NaN	NaN	NaN
6.0500000e+02	6.2700000e+02	3.0000000e+00	0.0000000e+00	8.9312551e+02	7.0000000e+00	2.0000000e+01	1.0255600e+01	1.0525550e+01	8.9360334e+02	-1.7747077e-01	1.0000000e+00	NaN	NaN	NaN	NaN	NaN	1.1209692e-01	NaN	1.6808618e+07	2.2119666e+07	1.6642121e+07	8.4080481e+06	2.5868996e+06	6.4555409e+05	3.1212466e+05	7.0264101e+04	NaN	NaN	NaN
6.0500000e+02	6.2900000e+02	3.0000000e+00	0.0000000e+00	9.7915391e+02	7.0000000e+00	2.2000000e+01	1.0430733e+01	1.0635817e+01	9.7973725e+02	-1.4122075e-03	1.0000000e+00	NaN	NaN	NaN	NaN	NaN	1.1260718e-01	NaN	8.2112992e+06	1.9923126e+07	1.7427066e+07	1.0328800e+07	3.8125395e+06	7.6440738e+05	1.4740275e+05	0.0000000e+00	NaN	NaN	NaN
6.0500000e+02	6.3000000e+02	2.0000000e+00	0.0000000e+00	1.5247693e+03	7.0000000e+00	2.3000000e+01	1.1125983e+01	1.1569533e+01	1.5256725e+03	-1.7904372e-02	1.0000000e+00	NaN	NaN	NaN	NaN	NaN	5.9959207e-02	NaN	1.0417289e+08	1.8155820e+08	1.6148629e+08	9.9048408e+07	4.7328580e+07	1.7920383e+07	4.3093154e+06	4.2972666e+05	NaN	NaN	NaN
6.0500000e+02	6.3000000e+02	3.0000000e+00	0.0000000e+00	1.0168486e+03	7.0000000e+00	2.3000000e+01	1.1125983e+01	1.1569533e+01	1.0174596e+03	8.7123745e-03	1.0000000e+00	NaN	NaN	NaN	NaN	NaN	7.5541285e-03	NaN	1.1736079e+09	1.9889144e+09	1.7854692e+09	1.0433679e+09	5.2463024e+08	2.0555209e+08	7.3657141e+07	3.0047619e+07	NaN	NaN	NaN
6.0500000e+02	6.3000000e+02	4.0000000e+00	0.0000000e+00	7.6288826e+02	7.0000000e+00	2.3000000e+01	1.1125983e+01	1.1569533e+01	7.6334990e+02	2.2188554e-02	1.0000000e+00	NaN	NaN	NaN	NaN	NaN	1.1088992e-02	NaN	3.6447989e+08	6.1920870e+08	5.7207990e+08	3.4477885e+08	1.6526881e+08	6.3392578e+07	2.2789794e+07	9.2536280e+06	NaN	NaN	NaN
6.0500000e+02	6.3500000e+02	3.0000000e+00	0.0000000e+00	1.2092894e+03	8.0000000e+00	2.8000000e+01	1.1652050e+01	1.1769883e+01	1.2098795e+03	-4.0938553e-01	4.0000000e-01	NaN	NaN	NaN	NaN	NaN	1.1259733e-01	NaN	5.8799676e+05	1.7160528e+06	1.3884296e+06	9.8675546e+05	1.6349428e+05	6.0708626e+04	0.0000000e+00	4.5987971e+04	0.0000000e+00	NaN	NaN
6.0600000e+02	6.1900000e+02	2.0000000e+00	0.0000000e+00	8.5293882e+02	5.0000000e+00	1.1000000e+01	6.1338000e+00	6.5273500e+00	8.5342093e+02	-5.0826819e-02	1.0000000e+00	NaN	NaN	NaN	NaN	NaN	9.2112898e-02	NaN	1.0562235e+08	1.0139886e+08	4.8724155e+07	1.5628593e+07	3.9611432e+06	7.4585940e+05	NaN	NaN	NaN	NaN	NaN
6.0600000e+02	6.1900000e+02	3.0000000e+00	0.0000000e+00	5.6896164e+02	5.0000000e+00	1.1000000e+01	6.1338000e+00	6.5591667e+00	5.6929179e+02	-2.4594219e-02	1.0000000e+00	NaN	NaN	NaN	NaN	NaN	3.4272174e-02	NaN	1.9745592e+08	1.8760644e+08	9.2771762e+07	3.3330336e+07	8.7191620e+06	1.2879080e+06	NaN	NaN	NaN	NaN	NaN
6.0600000e+02	6.1900000e+02	4.0000000e+00	0.0000000e+00	4.2697305e+02	5.0000000e+00	1.1000000e+01	6.1977333e+00	6.2607500e+00	4.2712536e+02	-4.0579453e-01	1.0000000e+00	NaN	NaN	NaN	NaN	NaN	1.1549324e-01	NaN	1.2641288e+06	1.0805342e+06	2.4641293e+05	0.0000000e+00	0.0000000e+00	0.0000000e+00	NaN	NaN	NaN	NaN	NaN
6.0600000e+02	6.2100000e+02	2.0000000e+00	0.0000000e+00	9.6097613e+02	6.0000000e+00	1.3000000e+01	6.1019167e+00	6.4326500e+00	9.6152691e+02	-3.3824368e-02	1.0000000e+00	NaN	NaN	NaN	NaN	NaN	5.6266771e-02	NaN	2.5818935e+08	2.6938560e+08	1.4996740e+08	5.8162246e+07	1.7573159e+07	3.0411324e+06	2.0675448e+05	NaN	NaN	NaN	NaN
6.0600000e+02	6.2100000e+02	3.0000000e+00	0.0000000e+00	6.4098651e+02	6.0000000e+00	1.3000000e+01	6.1019167e+00	6.2293333e+00	6.4136973e+02	1.4263333e-02	1.0000000e+00	NaN	NaN	NaN	NaN	NaN	7.0927971e-03	NaN	3.4424003e+08	3.6258615e+08	2.0861372e+08	8.2563745e+07	2.5527217e+07	8.4473610e+06	2.1703917e+06	NaN	NaN	NaN	NaN
6.0600000e+02	6.2100000e+02	4.0000000e+00	0.0000000e+00	4.8099170e+02	6.0000000e+00	1.3000000e+01	6.1179000e+00	6.3232500e+00	4.8124119e+02	-1.3745762e-01	1.0000000e+00	NaN	NaN	NaN	NaN	NaN	8.4610913e-02	NaN	1.0727066e+07	1.1286021e+07	6.4407399e+06	1.5012422e+06	2.8987440e+05	6.2507033e+04	0.0000000e+00	NaN	NaN	NaN	NaN
6.0600000e+02	6.2400000e+02	3.0000000e+00	0.0000000e+00	7.6971831e+02	6.0000000e+00	1.6000000e+01	9.1095667e+00	9.4232167e+00	7.7017519e+02	-1.3773606e-02	1.0000000e+00	NaN	NaN	NaN	NaN	NaN	2.0517980e-02	NaN	2.5715124e+08	3.2448431e+08	2.2693871e+08	1.0916977e+08	3.8649661e+07	9.3091137e+06	2.6083548e+06	NaN	NaN	NaN	NaN
6.0600000e+02	6.2400000e+02	4.0000000e+00	0.0000000e+00	5.7754055e+02	6.0000000e+00	1.6000000e+01	9.1721500e+00	9.4232167e+00	5.7784609e+02	-1.6226304e-01	1.0000000e+00	NaN	NaN	NaN	NaN	NaN	8.4444508e-02	NaN	1.0858079e+07	1.4481892e+07	9.4944406e+06	3.5819875e+06	7.6467788e+05	1.1841256e+05	0.0000000e+00	NaN	NaN	NaN	NaN
6.0600000e+02	6.2500000e+02	2.0000000e+00	0.0000000e+00	1.2106159e+03	7.0000000e+00	1.7000000e+01	1.0351367e+01	1.0714533e+01	1.2113639e+03	3.2880463e-02	1.0000000e+00	NaN	NaN	NaN	NaN	NaN	3.5472141e-01	NaN	3.1227473e+07	4.1725786e+07	2.8407082e+07	1.3489292e+07	3.6062683e+06	1.2257361e+06	4.1844027e+06	0.0000000e+00	NaN	NaN	NaN
6.0600000e+02	6.2500000e+02	3.0000000e+00	0.0000000e+00	8.0741300e+02	7.0000000e+00	1.7000000e+01	1.0319483e+01	1.0714533e+01	8.0791031e+02	2.8847311e-02	1.0000000e+00	NaN	NaN	NaN	NaN	NaN	3.0057012e-02	NaN	1.7633736e+08	2.4961794e+08	1.7351670e+08	8.5404486e+07	3.4319598e+07	1.2906707e+07	5.1256434e+06	1.9513137e+06	NaN	NaN	NaN
6.0600000e+02	6.2500000e+02	4.0000000e+00	0.0000000e+00	6.0581157e+02	7.0000000e+00	1.7000000e+01	1.0335417e+01	1.0667283e+01	6.0613836e+02	-1.5592685e-01	1.0000000e+00	NaN	NaN	NaN	NaN	NaN	9.2783695e-02	NaN	1.2703122e+07	1.7120627e+07	1.1518045e+07	5.4084669e+06	1.4926244e+06	1.3477298e+05	0.0000000e+00	0.0000000e+00	NaN	NaN	NaN
6.0600000e+02	6.2700000e+02	3.0000000e+00	0.0000000e+00	8.6010271e+02	7.0000000e+00	1.9000000e+01	1.0191783e+01	1.0478183e+01	8.6055078e+02	-2.0422610e-01	5.0000000e-01	NaN	NaN	NaN	NaN	NaN	1.5199538e-01	NaN	8.9876161e+06	1.1772773e+07	8.2659345e+06	2.9597313e+06	5.6017600e+05	1.6029118e+05	0.0000000e+00	6.3389667e+05	NaN	NaN	NaN
6.0600000e+02	6.3000000e+02	2.0000000e+00	0.0000000e+00	1.4752350e+03	7.0000000e+00	2.2000000e+01	1.1204867e+01	1.1569533e+01	1.4762068e+03	1.8122497e-01	1.0000000e+00	NaN	NaN	NaN	NaN	NaN	1.2394538e-01	NaN	6.5141988e+07	1.1138096e+08	9.4517960e+07	5.7646200e+07	3.0112896e+07	1.8613237e+07	7.8219541e+06	2.4414734e+06	NaN	NaN	NaN
6.0600000e+02	6.3000000e+02	3.0000000e+00	0.0000000e+00	9.8382579e+02	7.0000000e+00	2.2000000e+01	1.1125983e+01	1.1569533e+01	9.8441945e+02	1.8635514e-02	1.0000000e+00	NaN	NaN	NaN	NaN	NaN	1.0537346e-02	NaN	6.8852219e+08	1.0866858e+09	9.5354665e+08	5.6375878e+08	2.5760408e+08	1.0899636e+08	3.7815755e+07	1.4248997e+07	NaN	NaN	NaN
6.0700000e+02	6.2100000e+02	2.0000000e+00	0.0000000e+00	8.7944446e+02	6.0000000e+00	1.2000000e+01	5.2517833e+00	5.6538833e+00	8.7995201e+02	-9.5360636e-03	1.0000000e+00	NaN	NaN	NaN	NaN	NaN	1.4818947e-02	NaN	7.0597510e+08	6.6668059e+08	3.4036265e+08	1.2252635e+08	3.5306274e+07	8.1281658e+06	8.1140959e+05	NaN	NaN	NaN	NaN
6.0700000e+02	6.2100000e+02	3.0000000e+00	0.0000000e+00	5.8663207e+02	6.0000000e+00	1.2000000e+01	5.2517833e+00	5.7015833e+00	5.8696829e+02	-1.5983821e-02	1.0000000e+00	NaN	NaN	NaN	NaN	NaN	1.5878941e-02	NaN	1.0484134e+09	9.7385542e+08	4.9963274e+08	1.7976175e+08	5.2517141e+07	8.0113139e+06	2.8301696e+06	NaN	NaN	NaN	NaN
6.0700000e+02	6.2100000e+02	4.0000000e+00	0.0000000e+00	4.4022587e+02	6.0000000e+00	1.2000000e+01	5.5082000e+00	5.5404333e+00	4.4045190e+02	-1.2051161e-01	3.0000000e-01	NaN	NaN	NaN	NaN	NaN	1.5208604e-01	NaN	1.6464761e+05	1.5928869e+05	3.0270892e+04	4.7332789e+04	0.0000000e+00	0.0000000e+00	0.0000000e+00	NaN	NaN	NaN	NaN
6.0700000e+02	6.2400000e+02	2.0000000e+00	0.0000000e+00	1.0725422e+03	6.0000000e+00	1.5000000e+01	8.8888833e+00	9.2034333e+00	1.0731831e+03	7.1346911e-03	1.0000000e+00	NaN	NaN	NaN	NaN	NaN	5.6440834e-02	NaN	1.3898288e+08	1.9013900e+08	1.2191479e+08	5.1407799e+07	1.5536538e+07	2.5298545e+06	4.2451885e+05	NaN	NaN	NaN	NaN
6.0700000e+02	6.2400000e+02	3.0000000e+00	0.0000000e+00	7.1536387e+02	6.0000000e+00	1.5000000e+01	8.9046833e+00	9.1877833e+00	7.1578900e+02	5.9480970e-04	1.0000000e+00	NaN	NaN	NaN	NaN	NaN	1.0641174e-02	NaN	5.6626880e+08	6.9785299e+08	4.3419555e+08	1.8892829e+08	6.8389580e+07	1.8067361e+07	2.4791993e+06	NaN	NaN	NaN	NaN
6.0700000e+02	6.2500000e+02	2.0000000e+00	0.0000000e+00	1.1290842e+03	6.0000000e+00	1.6000000e+01	1.0144200e+01	1.0478183e+01	1.1297433e+03	-2.9532965e-02	1.0000000e+00	NaN	NaN	NaN	NaN	NaN	4.0851681e-02	NaN	1.0880622e+08	1.3584911e+08	8.8196793e+07	4.1422658e+07	1.4270123e+07	3.6893291e+06	6.9949047e+05	NaN	NaN	NaN	NaN
6.0700000e+02	6.2500000e+02	3.0000000e+00	0.0000000e+00	7.5305855e+02	6.0000000e+00	1.6000000e+01	1.0112583e+01	1.0509783e+01	7.5350150e+02	-1.8995770e-02	1.0000000e+00	NaN	NaN	NaN	NaN	NaN	2.2730994e-02	NaN	4.6167815e+08	5.6439243e+08	3.6764843e+08	1.7295594e+08	6.1873194e+07	1.8815436e+07	4.5883116e+06	NaN	NaN	NaN	NaN
6.0700000e+02	6.2500000e+02	4.0000000e+00	0.0000000e+00	5.6504573e+02	6.0000000e+00	1.6000000e+01	1.0160017e+01	1.0430733e+01	5.6535382e+02	-1.1549405e-01	1.0000000e+00	NaN	NaN	NaN	NaN	NaN	5.3916383e-02	NaN	1.3756406e+07	1.7497278e+07	1.1097826e+07	5.2357747e+06	1.0986912e+06	0.0000000e+00	0.0000000e+00	NaN	NaN	NaN	NaN
6.0700000e+02	6.2700000e+02	3.0000000e+00	0.0000000e+00	8.0574827e+02	7.0000000e+00	1.8000000e+01	9.9396500e+00	1.0128367e+01	8.0617841e+02	-1.4723751e-01	1.0000000e+00	NaN	NaN	NaN	NaN	NaN	9.0784476e-02	NaN	1.5874172e+07	2.1599060e+07	1.4987300e+07	6.1536554e+06	1.5714343e+06	1.3428580e+05	5.4293302e+04	5.7824951e+04	NaN	NaN	NaN
6.0700000e+02	6.3000000e+02	2.0000000e+00	0.0000000e+00	1.3937034e+03	7.0000000e+00	2.1000000e+01	1.1015017e+01	1.1220617e+01	1.3945474e+03	3.5660337e-02	1.0000000e+00	NaN	NaN	NaN	NaN	NaN	3.4492403e-02	NaN	2.2443516e+08	3.4779684e+08	2.9223074e+08	1.5699555e+08	6.8275267e+07	2.3787900e+07	1.0579416e+07	6.0877596e+06	NaN	NaN	NaN
6.0700000e+02	6.3000000e+02	3.0000000e+00	0.0000000e+00	9.2947135e+02	7.0000000e+00	2.1000000e+01	1.1015017e+01	1.1441033e+01	9.3002892e+02	2.0303189e-02	1.0000000e+00	NaN	NaN	NaN	NaN	NaN	9.0517150e-03	NaN	2.1330564e+09	3.3594229e+09	2.6505909e+09	1.5014796e+09	6.7851490e+08	2.3921995e+08	8.5979986e+07	3.0042948e+07	NaN	NaN	NaN
6.0700000e+02	6.3000000e+02	4.0000000e+00	0.0000000e+00	6.9735533e+02	7.0000000e+00	2.1000000e+01	1.1015017e+01	1.1409417e+01	6.9776634e+02	-8.3772684e-03	1.0000000e+00	NaN	NaN	NaN	NaN	NaN	1.6239709e-02	NaN	2.7312259e+08	4.1982038e+08	3.2535050e+08	1.8911610e+08	8.0091211e+07	2.9825144e+07	8.5838882e+06	2.5401145e+06	NaN	NaN	NaN
6.0700000e+02	6.3200000e+02	3.0000000e+00	0.0000000e+00	1.0081805e+03	7.0000000e+00	2.3000000e+01	1.0856817e+01	1.1110183e+01	1.0087979e+03	5.7438617e-02	1.0000000e+00	NaN	NaN	NaN	NaN	NaN	1.0280888e-01	NaN	1.2800456e+07	2.1083889e+07	1.8779504e+07	1.1965000e+07	6.2138835e+06	1.7667290e+06	5.6885518e+05	6.6916798e+05	NaN	NaN	NaN
6.2000000e+02	6.3000000e+02	1.0000000e+00	0.0000000e+00	1.2636103e+03	5.0000000e+00	9.0000000e+00	1.0730317e+01	1.1094367e+01	1.2643294e+03	-2.6261854e-02	1.0000000e+00	NaN	NaN	NaN	NaN	NaN	6.2689606e-02	NaN	3.0516558e+08	2.0406317e+08	7.8957801e+07	2.0507448e+07	3.8821380e+06	0.0000000e+00	NaN	NaN	NaN	NaN	NaN
6.2000000e+02	6.3000000e+02	2.0000000e+00	0.0000000e+00	6.3230879e+02	5.0000000e+00	9.0000000e+00	1.0746133e+01	1.1094367e+01	6.3263483e+02	-9.3289282e-02	1.0000000e+00	NaN	NaN	NaN	NaN	NaN	8.5435686e-02	NaN	4.4302021e+07	2.8054521e+07	1.0632747e+07	1.8584753e+06	7.3732241e+04	0.0000000e+00	NaN	NaN	NaN	NaN	NaN
6.2200000e+02	6.3200000e+02	2.0000000e+00	0.0000000e+00	6.4233514e+02	5.0000000e+00	9.0000000e+00	9.9396500e+00	1.0223650e+01	6.4267001e+02	-1.0388443e-01	4.0000000e-01	NaN	NaN	NaN	NaN	NaN	1.2756044e-01	NaN	3.3326655e+07	2.1425568e+07	7.8232117e+06	7.0800788e+05	3.0352641e+04	6.7931130e+05	NaN	NaN	NaN	NaN	NaN
6.2500000e+02	6.3000000e+02	1.0000000e+00	0.0000000e+00	6.6134028e+02	4.0000000e+00	4.0000000e+00	4.9467167e+00	5.3640833e+00	6.6170512e+02	-1.2038564e-02	1.0000000e+00	NaN	NaN	NaN	NaN	NaN	2.2161749e-02	NaN	1.2552731e+09	4.1323460e+08	9.0592320e+07	1.3592903e+07	2.5718486e+06	NaN	NaN	NaN	NaN	NaN	NaN
6.2500000e+02	6.3200000e+02	2.0000000e+00	0.0000000e+00	4.4923744e+02	4.0000000e+00	6.0000000e+00	5.8935167e+00	6.1977333e+00	4.4944531e+02	-1.0441744e-01	1.0000000e+00	NaN	NaN	NaN	NaN	NaN	6.0466124e-02	NaN	2.3575567e+07	1.0610010e+07	2.2418158e+06	0.0000000e+00	0.0000000e+00	NaN	NaN	NaN	NaN	NaN	NaN
