# Supplementary material for: Unveiling the domain-specific and RAS isoform-specific details of BRAF kinase regulation
Source: eLife. 2023 Dec 27;12:RP88836. doi: 10.7554/eLife.88836 (PMC10752582; doi:10.7554/eLife.88836)
Supplement: Figure 4—source data 4. — Also applies to plots presented in Supplementary file 1. [file elife-88836-fig4-data4.zip › Figure 4- source data 4/(BRAF_N2_BRAF-NT2-60s.mzXML) ExMS2_FinalTable.txt]

2.0000000e+00	1.9000000e+01	2.0000000e+00	0.0000000e+00	1.0084808e+03	6.0000000e+00	1.6000000e+01	3.8942333e+00	5.8716000e+00	1.0110960e+03	4.0775267e+00	1.0000000e+00	0.0000000e+00	5.7710952e-01	4.9041695e+00	0.0000000e+00	1.0000000e+00	9.0574032e-02	NaN	2.7006364e+06	1.1616078e+07	7.8576274e+07	2.1996572e+08	3.9127055e+08	4.7239500e+08	4.0528419e+08	2.5233509e+08	1.1074115e+08	4.0865839e+07	5.8207326e+06	2.3926613e+05	4.8037413e+05	2.8763311e+05	2.2396605e+05	0.0000000e+00	2.6395499e+05	4.6736642e+04	5.8166164e+05	3.3177915e+05	1.7790932e+06	1.2347288e+06	2.2895376e+06	NaN	NaN	NaN	NaN	NaN	NaN	NaN	NaN
2.0000000e+00	1.9000000e+01	3.0000000e+00	0.0000000e+00	6.7265627e+02	6.0000000e+00	1.6000000e+01	3.9100500e+00	5.8716000e+00	6.7439682e+02	4.0687941e+00	1.0000000e+00	0.0000000e+00	5.7430773e-01	4.8578178e+00	0.0000000e+00	1.0000000e+00	2.5272130e-02	NaN	2.3585302e+07	1.4459311e+08	5.8800870e+08	1.5706052e+09	2.8348372e+09	3.4382945e+09	2.8926528e+09	1.8875914e+09	8.9121324e+08	3.4107863e+08	1.0442755e+08	2.1817897e+07	6.4057833e+05	2.4157889e+05	5.5846851e+05	9.8256411e+04	1.3820889e+05	2.8050426e+05	1.6132303e+05	1.7118948e+03	2.9899557e+05	1.5075126e+05	2.9395902e+05	NaN	NaN	NaN	NaN	NaN	NaN	NaN	NaN
2.0000000e+00	1.9000000e+01	4.0000000e+00	0.0000000e+00	5.0474402e+02	6.0000000e+00	1.6000000e+01	3.8464500e+00	5.9034500e+00	5.0605544e+02	4.0928016e+00	1.0000000e+00	0.0000000e+00	5.8201032e-01	5.1375399e+00	0.0000000e+00	1.0000000e+00	5.7190198e-02	NaN	2.2023807e+07	4.0715852e+07	1.8917850e+08	4.7872232e+08	8.4968930e+08	1.0587878e+09	9.2172431e+08	5.8261474e+08	2.7437583e+08	1.0059911e+08	2.5671762e+07	3.2236297e+06	5.2518486e+05	0.0000000e+00	2.1635547e+05	4.3285429e+04	4.6300481e+05	1.7700588e+05	1.0655467e+07	7.1274813e+04	3.6633886e+05	9.0329367e+04	2.9881564e+06	NaN	NaN	NaN	NaN	NaN	NaN	NaN	NaN
2.0000000e+00	1.9000000e+01	5.0000000e+00	0.0000000e+00	4.0399667e+02	6.0000000e+00	1.6000000e+01	3.8305500e+00	5.2879333e+00	4.0504993e+02	4.1134335e+00	1.0000000e+00	0.0000000e+00	5.8862991e-01	3.3803261e+00	-2.0000000e+00	1.0000000e+00	3.4799337e-02	NaN	6.8709126e+05	7.3680200e+06	4.3771384e+07	1.3372583e+08	2.4774667e+08	3.0952741e+08	2.6899980e+08	1.7472170e+08	7.9564288e+07	2.6869578e+07	3.7123060e+06	5.2562558e+05	9.1089374e+04	3.2734760e+04	2.0141438e+04	4.4124211e+04	3.2040408e+05	2.6953250e+04	0.0000000e+00	6.2291041e+04	1.3511213e+05	9.4230346e+04	6.7713023e+04	NaN	NaN	NaN	NaN	NaN	NaN	NaN	NaN
2.0000000e+00	3.2000000e+01	4.0000000e+00	0.0000000e+00	8.6217786e+02	8.0000000e+00	2.9000000e+01	NaN	NaN	NaN	NaN	-1.0000000e+00	NaN	NaN	NaN	NaN	NaN	NaN	NaN	NaN	NaN	NaN	NaN	NaN	NaN	NaN	NaN	NaN	NaN	NaN	NaN	NaN	NaN	NaN	NaN	NaN	NaN	NaN	NaN	NaN	NaN	NaN	NaN	NaN	NaN	NaN	NaN	NaN	NaN	NaN
2.0000000e+01	2.9000000e+01	1.0000000e+00	0.0000000e+00	1.1646048e+03	5.0000000e+00	8.0000000e+00	8.6917667e+00	9.1621833e+00	1.1668453e+03	1.5265219e+00	1.0000000e+00	0.0000000e+00	2.4841292e-01	4.8795907e-01	1.0000000e+00	0.0000000e+00	5.4791122e-01	NaN	1.7478232e+07	5.9069791e+07	8.1324192e+07	6.0448536e+07	2.5401142e+07	9.0401119e+06	6.8503767e+05	1.9231800e+05	4.8915299e+05	3.3870501e+05	3.9514712e+05	1.1343502e+05	1.8266264e+05	0.0000000e+00	NaN	NaN	NaN	NaN	NaN	NaN	NaN	NaN	NaN	NaN	NaN	NaN	NaN	NaN	NaN	NaN	NaN
2.0000000e+01	2.9000000e+01	2.0000000e+00	0.0000000e+00	5.8280602e+02	5.0000000e+00	8.0000000e+00	8.6760667e+00	9.2403000e+00	5.8400404e+02	1.6820686e+00	6.0000000e-01	0.0000000e+00	NaN	NaN	NaN	NaN	7.8095325e-02	NaN	1.4823210e+08	4.9852369e+08	6.9843826e+08	5.2959036e+08	2.5746390e+08	8.9663622e+07	2.7363815e+07	4.6766078e+06	1.5384798e+05	1.1919124e+07	1.3438932e+05	1.6072703e+07	4.4510626e+04	2.2296478e+05	NaN	NaN	NaN	NaN	NaN	NaN	NaN	NaN	NaN	NaN	NaN	NaN	NaN	NaN	NaN	NaN	NaN
2.0000000e+01	3.1000000e+01	2.0000000e+00	0.0000000e+00	6.6833821e+02	5.0000000e+00	1.0000000e+01	8.0649667e+00	8.9116167e+00	6.7179899e+02	6.1187285e+00	1.0000000e+00	1.0000000e+00	2.4098968e+00	1.5905342e+00	NaN	-1.1000000e+01	1.0853980e+00	NaN	1.7211404e+07	7.8834048e+07	1.4117167e+08	1.8365551e+08	1.9577788e+08	1.4380082e+08	1.9291091e+08	2.3073553e+08	3.1622889e+08	2.7390066e+08	2.1985881e+08	1.3009423e+08	7.7050484e+07	3.8654190e+07	1.5173661e+07	1.0338503e+07	NaN	NaN	NaN	NaN	NaN	NaN	NaN	NaN	NaN	NaN	NaN	NaN	NaN	NaN	NaN
2.0000000e+01	3.2000000e+01	1.0000000e+00	0.0000000e+00	1.4487532e+03	5.0000000e+00	1.1000000e+01	9.6783833e+00	1.0227000e+01	1.4518005e+03	2.1710509e+00	1.0000000e+00	0.0000000e+00	2.8205263e-01	7.1712902e-01	1.0000000e+00	0.0000000e+00	4.6968170e-01	NaN	3.6324258e+07	1.7858796e+08	3.7197870e+08	4.0813060e+08	2.8084643e+08	1.3454464e+08	5.2277453e+07	1.0821303e+07	1.3421320e+06	1.5672712e+05	0.0000000e+00	6.3773166e+05	4.6613276e+06	6.9622945e+06	1.0351330e+06	3.7084979e+05	1.1547436e+05	NaN	NaN	NaN	NaN	NaN	NaN	NaN	NaN	NaN	NaN	NaN	NaN	NaN	NaN
2.0000000e+01	3.2000000e+01	2.0000000e+00	0.0000000e+00	7.2488024e+02	5.0000000e+00	1.1000000e+01	9.6469167e+00	1.0258283e+01	7.2640874e+02	2.1807997e+00	1.0000000e+00	0.0000000e+00	2.8660219e-01	9.0102179e-01	1.0000000e+00	0.0000000e+00	2.4878955e-02	NaN	1.1082126e+09	4.6033207e+09	8.9727621e+09	9.7997755e+09	7.0796514e+09	3.7307413e+09	1.5341229e+09	5.4879758e+08	1.8937418e+08	8.3288462e+07	3.7355655e+07	1.3635569e+07	2.4195242e+06	5.7814818e+05	4.7235700e+05	2.5396670e+06	6.8748344e+05	NaN	NaN	NaN	NaN	NaN	NaN	NaN	NaN	NaN	NaN	NaN	NaN	NaN	NaN
2.0000000e+01	3.4000000e+01	2.0000000e+00	0.0000000e+00	8.2492009e+02	5.0000000e+00	1.3000000e+01	9.0370833e+00	9.4276833e+00	8.2650445e+02	2.1824857e+00	6.0000000e-01	0.0000000e+00	NaN	NaN	NaN	NaN	1.8780313e-01	NaN	9.7934523e+06	7.5388780e+07	1.5220022e+08	1.7517981e+08	1.3635722e+08	7.3524761e+07	2.8179103e+07	5.6493126e+06	6.0913977e+05	9.0944720e+04	6.1748303e+04	8.1577994e+04	1.6189137e+05	0.0000000e+00	1.1502979e+05	1.0435724e+06	8.6356554e+04	1.6541096e+06	8.4300355e+04	NaN	NaN	NaN	NaN	NaN	NaN	NaN	NaN	NaN	NaN	NaN	NaN
2.0000000e+01	4.4000000e+01	3.0000000e+00	0.0000000e+00	9.1347643e+02	7.0000000e+00	2.3000000e+01	NaN	NaN	NaN	NaN	0.0000000e+00	NaN	NaN	NaN	NaN	NaN	NaN	NaN	NaN	NaN	NaN	NaN	NaN	NaN	NaN	NaN	NaN	NaN	NaN	NaN	NaN	NaN	NaN	NaN	NaN	NaN	NaN	NaN	NaN	NaN	NaN	NaN	NaN	NaN	NaN	NaN	NaN	NaN	NaN
2.0000000e+01	4.7000000e+01	3.0000000e+00	0.0000000e+00	1.0268922e+03	7.0000000e+00	2.6000000e+01	NaN	NaN	NaN	NaN	-1.0000000e+00	NaN	NaN	NaN	NaN	NaN	NaN	NaN	NaN	NaN	NaN	NaN	NaN	NaN	NaN	NaN	NaN	NaN	NaN	NaN	NaN	NaN	NaN	NaN	NaN	NaN	NaN	NaN	NaN	NaN	NaN	NaN	NaN	NaN	NaN	NaN	NaN	NaN	NaN
2.0000000e+01	4.7000000e+01	4.0000000e+00	0.0000000e+00	7.7042100e+02	7.0000000e+00	2.6000000e+01	1.1276867e+01	1.1845950e+01	7.7153494e+02	2.6034248e+00	1.0000000e+00	0.0000000e+00	-2.1710758e-01	7.7710786e-01	1.0000000e+00	0.0000000e+00	8.0926757e-01	NaN	3.3882529e+06	2.4465660e+07	6.0126651e+07	9.7401777e+07	1.0083210e+08	8.3989010e+07	5.4556631e+07	2.9299714e+07	1.2766549e+07	4.5331747e+06	1.5464597e+06	1.0674013e+05	2.6564448e+05	7.3047184e+04	1.2428330e+05	0.0000000e+00	6.8863772e+06	1.1098546e+05	0.0000000e+00	1.3050164e+05	1.1641205e+06	7.0586925e+04	4.7016014e+04	8.0886184e+04	6.9011219e+04	1.2752035e+06	0.0000000e+00	7.2345290e+04	7.3925880e+04	8.1696181e+04	5.1309419e+03
2.0000000e+01	4.7000000e+01	5.0000000e+00	0.0000000e+00	6.1653825e+02	7.0000000e+00	2.6000000e+01	1.1355733e+01	1.1672233e+01	6.1737354e+02	2.3240561e+00	1.0000000e+00	0.0000000e+00	-2.7226638e-01	3.6896730e-02	1.0000000e+00	0.0000000e+00	9.7933092e-02	NaN	2.5538376e+05	1.9880433e+06	6.0663417e+06	9.8285508e+06	1.0916309e+07	8.4441467e+06	5.1572761e+06	2.0601477e+06	6.0187981e+05	2.0337052e+05	5.1993260e+04	2.2399243e+04	3.0620044e+04	7.2035717e+04	2.8810916e+04	0.0000000e+00	0.0000000e+00	0.0000000e+00	0.0000000e+00	9.3934903e+04	3.0952023e+04	0.0000000e+00	3.3342715e+03	0.0000000e+00	7.7186494e+04	8.8730070e+04	0.0000000e+00	1.9952288e+04	0.0000000e+00	2.0872332e+04	0.0000000e+00
2.0000000e+01	5.5000000e+01	3.0000000e+00	0.0000000e+00	1.3333843e+03	9.0000000e+00	3.3000000e+01	1.0508667e+01	1.1466367e+01	1.3356246e+03	4.3154048e+00	1.0000000e+00	0.0000000e+00	-5.9827902e-02	1.9159731e+00	1.0000000e+00	-2.0000000e+00	1.3940571e-01	NaN	0.0000000e+00	9.2207674e+05	3.4139254e+07	1.1641770e+08	2.4296178e+08	3.6342102e+08	4.2782423e+08	3.9085689e+08	3.0272684e+08	2.0299536e+08	1.1927779e+08	6.3767900e+07	3.1444361e+07	1.9928745e+07	5.7128504e+06	4.2884799e+06	1.4474508e+06	3.8116839e+05	2.7869936e+05	5.8291693e+04	1.1324555e+05	2.8115081e+05	9.5674113e+04	0.0000000e+00	2.2021034e+05	2.6189722e+05	1.8103396e+05	6.1213698e+05	2.2789532e+05	4.0020666e+05	8.4097531e+05
2.0000000e+01	5.5000000e+01	4.0000000e+00	0.0000000e+00	1.0002901e+03	9.0000000e+00	3.3000000e+01	1.0555683e+01	1.1434767e+01	1.0019845e+03	4.3723535e+00	1.0000000e+00	0.0000000e+00	-5.0968987e-02	1.6855821e+00	1.0000000e+00	-2.0000000e+00	5.3030371e-02	NaN	1.2456750e+06	4.1745184e+06	1.5458705e+08	4.6013843e+08	8.9033418e+08	1.3801375e+09	1.5620347e+09	1.4787165e+09	1.1850303e+09	7.6454393e+08	4.5274667e+08	2.4601379e+08	1.1465265e+08	4.3845047e+07	2.0197724e+07	8.9866492e+06	3.8652067e+06	3.9580109e+05	2.5572924e+06	2.5792781e+06	2.5151956e+06	9.5837311e+05	5.5377039e+06	2.0181214e+06	7.6751036e+05	2.2504745e+06	6.2661805e+06	2.8554737e+06	2.7740757e+05	3.5902276e+06	7.3258282e+05
2.0000000e+01	5.5000000e+01	5.0000000e+00	0.0000000e+00	8.0043352e+02	9.0000000e+00	3.3000000e+01	1.0712133e+01	1.1198067e+01	8.0179302e+02	4.3922113e+00	1.0000000e+00	0.0000000e+00	-4.7879919e-02	5.3343162e-01	1.0000000e+00	-2.0000000e+00	7.0824130e-02	NaN	3.8435737e+06	1.1685029e+07	6.2661845e+07	1.9322658e+08	3.8095556e+08	5.5958376e+08	6.5393687e+08	6.1162100e+08	4.6628951e+08	3.1716587e+08	1.8663120e+08	9.6618017e+07	4.2690967e+07	1.3506042e+07	6.0993759e+06	3.7933211e+07	2.9620561e+06	3.7255259e+05	2.4023803e+04	3.1574985e+05	5.7233844e+06	1.3580737e+07	8.5410647e+05	1.1592121e+04	1.0309431e+06	1.0098964e+06	7.9047302e+06	4.6155873e+05	1.9604662e+05	2.0682796e+05	6.8666402e+05
2.0000000e+01	5.5000000e+01	6.0000000e+00	0.0000000e+00	6.6719581e+02	9.0000000e+00	3.3000000e+01	1.0493017e+01	1.1466367e+01	6.6839869e+02	4.8119612e+00	1.0000000e+00	0.0000000e+00	1.7416157e-02	1.9618364e+00	1.0000000e+00	-2.0000000e+00	2.8491373e-01	NaN	3.6472273e+05	1.7873096e+06	4.4191858e+07	1.3766513e+08	2.8144639e+08	4.3278092e+08	5.0638945e+08	4.7892560e+08	3.6949283e+08	2.4677953e+08	1.3744938e+08	7.2464206e+07	3.1654680e+07	1.1348892e+07	3.6074859e+06	1.3328340e+06	4.8363760e+05	5.9919244e+05	2.7151106e+05	8.4415719e+05	4.2122209e+05	4.3242899e+05	1.6410992e+06	9.0880382e+05	5.7386675e+05	2.9607423e+06	5.0451827e+05	2.5540462e+06	8.1290119e+05	3.2304605e+06	3.0812645e+05
2.0000000e+01	5.5000000e+01	7.0000000e+00	0.0000000e+00	5.7202602e+02	9.0000000e+00	3.3000000e+01	1.0649567e+01	1.1135100e+01	5.7306706e+02	4.8819621e+00	1.0000000e+00	0.0000000e+00	2.8305458e-02	5.3225940e-01	1.0000000e+00	-2.0000000e+00	1.8585266e-01	NaN	0.0000000e+00	3.3546884e+05	5.4676042e+06	1.6499819e+07	3.7175339e+07	5.9697021e+07	7.0771339e+07	6.8005255e+07	5.1039812e+07	3.3930366e+07	1.6964674e+07	8.3716176e+06	2.9449640e+06	8.1812018e+05	4.0535191e+05	1.6808965e+05	9.4802786e+04	3.8907507e+04	4.9019572e+04	1.4520760e+05	2.3166400e+05	1.0933829e+05	4.1603726e+04	0.0000000e+00	0.0000000e+00	5.7740843e+04	3.9611404e+04	0.0000000e+00	8.9777627e+04	2.9240029e+04	5.3797914e+04
2.3000000e+01	6.4000000e+01	3.0000000e+00	0.0000000e+00	1.5338079e+03	9.0000000e+00	3.8000000e+01	NaN	NaN	NaN	NaN	-1.0000000e+00	NaN	NaN	NaN	NaN	NaN	NaN	NaN	NaN	NaN	NaN	NaN	NaN	NaN	NaN	NaN	NaN	NaN	NaN	NaN	NaN	NaN	NaN	NaN	NaN	NaN	NaN	NaN	NaN	NaN	NaN	NaN	NaN	NaN	NaN	NaN	NaN	NaN	NaN
2.4000000e+01	5.0000000e+01	3.0000000e+00	0.0000000e+00	9.6617319e+02	7.0000000e+00	2.5000000e+01	9.9135833e+00	9.9605333e+00	9.6803486e+02	3.8846383e+00	1.0000000e+00	0.0000000e+00	6.6535826e-02	-7.5303627e-01	NaN	NaN	6.8021234e-02	NaN	2.6384695e+06	6.4589289e+06	1.0577869e+07	1.8162692e+07	2.9278986e+07	3.6084189e+07	3.2287328e+07	2.7252969e+07	1.6873940e+07	1.0243815e+07	5.5252749e+06	2.2134953e+06	1.3086483e+06	4.8518523e+05	2.3961510e+05	8.6324120e+04	1.0092278e+05	0.0000000e+00	1.2923177e+05	1.7781107e+04	1.3457978e+05	1.0126733e+05	0.0000000e+00	2.1316030e+05	8.4437998e+04	0.0000000e+00	8.5829890e+04	0.0000000e+00	0.0000000e+00	0.0000000e+00	0.0000000e+00
3.0000000e+01	5.5000000e+01	3.0000000e+00	0.0000000e+00	9.5152204e+02	7.0000000e+00	2.3000000e+01	9.2090500e+00	9.5058500e+00	9.5478651e+02	8.1049408e+00	4.0000000e-01	1.0000000e+00	NaN	NaN	NaN	NaN	3.4782133e-01	NaN	0.0000000e+00	9.6711189e+06	4.3926931e+07	7.1845153e+07	7.6779202e+07	5.4697600e+07	3.3949055e+07	1.6539593e+07	8.9028269e+06	7.5657975e+06	1.9625945e+07	4.2574082e+07	6.5267988e+07	6.6998707e+07	5.2450773e+07	2.6483939e+07	1.2071379e+07	3.7133278e+06	1.8237083e+06	7.3599970e+05	5.8843572e+05	2.9242194e+05	4.9339924e+05	4.6536058e+05	4.0227139e+06	1.9570949e+04	0.0000000e+00	3.7255033e+07	3.4492565e+04	1.8346370e+05	8.2824994e+06
3.0000000e+01	7.3000000e+01	4.0000000e+00	0.0000000e+00	1.1926274e+03	9.0000000e+00	3.9000000e+01	1.0931133e+01	1.1735617e+01	1.1946573e+03	5.2720190e+00	1.0000000e+00	0.0000000e+00	-3.7188654e-02	1.4669622e+00	NaN	-3.0000000e+00	2.7008888e-01	NaN	1.3795797e+07	6.7920740e+03	6.8448033e+06	2.2499444e+06	2.0945893e+07	4.2001482e+07	7.4478566e+07	8.9121784e+07	1.0460425e+08	7.8320855e+07	7.2059453e+07	3.6278278e+07	2.4764032e+07	7.4898215e+06	1.6940451e+06	9.5912832e+05	1.4069598e+06	1.0481313e+05	1.3199110e+06	1.0097606e+06	6.6232300e+05	1.2918555e+04	1.1816021e+04	2.0393260e+05	2.3764613e+05	0.0000000e+00	2.1079780e+05	0.0000000e+00	1.1390181e+06	0.0000000e+00	4.6847399e+05
3.2000000e+01	5.5000000e+01	3.0000000e+00	0.0000000e+00	8.9450057e+02	7.0000000e+00	2.1000000e+01	7.8768667e+00	8.3157167e+00	8.9610867e+02	3.2243011e+00	1.0000000e+00	0.0000000e+00	5.7052365e-02	3.9545099e-01	1.0000000e+00	-1.0000000e+00	4.3606464e-01	NaN	1.4050920e+06	1.2252479e+07	4.1306600e+07	6.7956361e+07	6.9018726e+07	5.0220997e+07	2.5459483e+07	9.6452418e+06	3.3902290e+06	7.8614740e+05	6.3461512e+04	0.0000000e+00	8.4764193e+04	0.0000000e+00	0.0000000e+00	5.5367625e+06	9.5998664e+04	0.0000000e+00	1.4367477e+07	0.0000000e+00	8.1689089e+04	1.2362671e+06	0.0000000e+00	0.0000000e+00	0.0000000e+00	6.0671816e+04	0.0000000e+00	0.0000000e+00	6.0193948e+04	NaN	NaN
3.2000000e+01	5.5000000e+01	4.0000000e+00	0.0000000e+00	6.7112725e+02	7.0000000e+00	2.1000000e+01	NaN	NaN	NaN	NaN	-1.0000000e+00	NaN	NaN	NaN	NaN	NaN	NaN	NaN	NaN	NaN	NaN	NaN	NaN	NaN	NaN	NaN	NaN	NaN	NaN	NaN	NaN	NaN	NaN	NaN	NaN	NaN	NaN	NaN	NaN	NaN	NaN	NaN	NaN	NaN	NaN	NaN	NaN	NaN	NaN
3.2000000e+01	7.3000000e+01	5.0000000e+00	0.0000000e+00	9.2009051e+02	9.0000000e+00	3.7000000e+01	NaN	NaN	NaN	NaN	-1.0000000e+00	NaN	NaN	NaN	NaN	NaN	NaN	NaN	NaN	NaN	NaN	NaN	NaN	NaN	NaN	NaN	NaN	NaN	NaN	NaN	NaN	NaN	NaN	NaN	NaN	NaN	NaN	NaN	NaN	NaN	NaN	NaN	NaN	NaN	NaN	NaN	NaN	NaN	NaN
3.3000000e+01	4.4000000e+01	2.0000000e+00	0.0000000e+00	6.5484332e+02	5.0000000e+00	1.0000000e+01	3.9100500e+00	4.5295833e+00	6.5543070e+02	4.1154942e-01	6.0000000e-01	0.0000000e+00	NaN	NaN	NaN	NaN	2.1266165e-01	NaN	5.6037874e+07	5.4371487e+07	2.7737908e+07	8.0905847e+06	1.3811233e+06	2.7723534e+04	4.7642761e+04	0.0000000e+00	2.8734615e+04	2.2859650e+05	6.0909427e+04	3.6474100e+05	7.1712493e+05	1.0751414e+06	4.5399637e+05	2.6456945e+04	NaN	NaN	NaN	NaN	NaN	NaN	NaN	NaN	NaN	NaN	NaN	NaN	NaN	NaN	NaN
3.3000000e+01	4.7000000e+01	2.0000000e+00	0.0000000e+00	8.2496704e+02	5.0000000e+00	1.3000000e+01	6.8331667e+00	7.4683500e+00	8.2560496e+02	3.0048065e-01	6.0000000e-01	0.0000000e+00	NaN	NaN	NaN	NaN	1.1032268e-01	NaN	1.6891801e+08	2.1530433e+08	1.3441358e+08	5.7094554e+07	1.7835204e+07	2.3618439e+06	8.2369019e+04	1.2032499e+05	4.8131458e+04	1.5943833e+05	1.1773049e+05	4.8664477e+05	1.8177161e+05	5.7631743e+04	0.0000000e+00	1.1565872e+05	7.6171830e+04	2.5910137e+05	7.8580735e+04	NaN	NaN	NaN	NaN	NaN	NaN	NaN	NaN	NaN	NaN	NaN	NaN
3.3000000e+01	4.7000000e+01	3.0000000e+00	0.0000000e+00	5.5031378e+02	5.0000000e+00	1.3000000e+01	6.8490333e+00	7.5625333e+00	5.5074020e+02	3.0389570e-01	6.0000000e-01	0.0000000e+00	NaN	NaN	NaN	NaN	7.0200015e-02	NaN	2.4774450e+08	3.0555709e+08	1.9069528e+08	8.1151730e+07	2.4828494e+07	5.0333832e+06	2.7185498e+05	7.2747151e+04	1.9417754e+05	1.2350997e+06	2.9393035e+05	2.8291535e+05	1.0643007e+06	0.0000000e+00	5.1818731e+04	2.0153603e+05	2.5980733e+04	0.0000000e+00	1.2078528e+05	NaN	NaN	NaN	NaN	NaN	NaN	NaN	NaN	NaN	NaN	NaN	NaN
3.3000000e+01	5.5000000e+01	3.0000000e+00	0.0000000e+00	8.5680589e+02	7.0000000e+00	2.0000000e+01	7.0603167e+00	7.8925333e+00	8.5810924e+02	2.3836326e+00	1.0000000e+00	0.0000000e+00	-1.1931557e-01	1.5482364e+00	0.0000000e+00	-2.0000000e+00	3.0932190e-02	NaN	1.4508169e+08	1.0787677e+09	3.2243332e+09	4.9932556e+09	4.8862867e+09	3.4140356e+09	1.8549654e+09	8.2609653e+08	3.1303584e+08	1.0222386e+08	3.4320665e+07	1.7324842e+07	1.5652760e+07	2.0254853e+07	2.5876527e+07	2.3030189e+07	2.0119325e+07	1.2290127e+07	5.3549356e+06	1.2754007e+06	6.4998853e+05	3.9569928e+04	3.8365058e+04	1.3896901e+06	4.2229402e+05	6.0374343e+04	3.0570663e+05	4.2321813e+05	NaN	NaN	NaN
3.3000000e+01	5.5000000e+01	4.0000000e+00	0.0000000e+00	6.4285623e+02	7.0000000e+00	2.0000000e+01	7.1550167e+00	7.9081667e+00	6.4405002e+02	3.2487065e+00	1.0000000e+00	0.0000000e+00	1.0272568e-01	1.3165266e+00	-2.0000000e+00	-1.0000000e+00	1.4464456e-01	NaN	6.8515426e+07	4.0742755e+08	1.1973949e+09	1.9695202e+09	2.0114645e+09	1.3936200e+09	7.1793948e+08	3.3389243e+08	1.2449701e+08	3.5741219e+07	4.1402425e+06	4.3744941e+06	5.0527005e+06	5.5730253e+06	5.8567731e+06	7.3682674e+06	5.2433978e+06	3.3963865e+06	4.7906499e+08	6.3767314e+05	2.2038234e+05	4.9616673e+04	2.6176361e+07	3.8331328e+04	1.4938643e+07	0.0000000e+00	6.0439187e+06	4.4379017e+05	NaN	NaN	NaN
3.3000000e+01	5.5000000e+01	5.0000000e+00	0.0000000e+00	5.1448644e+02	7.0000000e+00	2.0000000e+01	7.1077167e+00	7.8141833e+00	5.1526392e+02	2.3609508e+00	1.0000000e+00	0.0000000e+00	-1.2513739e-01	1.1797182e+00	0.0000000e+00	-2.0000000e+00	5.8811291e-02	NaN	1.4944299e+07	1.2957497e+08	3.9084294e+08	6.0708184e+08	6.1800662e+08	4.4264050e+08	2.3270506e+08	1.0009434e+08	3.4918095e+07	3.7546437e+06	2.8269444e+06	2.7900142e+05	1.1482879e+06	8.7281287e+05	1.2525991e+06	1.2729050e+06	1.2092373e+06	5.5148724e+05	6.2435781e+05	1.4399694e+06	8.2888806e+04	0.0000000e+00	0.0000000e+00	1.6337716e+05	1.0114641e+06	1.3890503e+05	0.0000000e+00	4.1371655e+04	NaN	NaN	NaN
3.3000000e+01	5.5000000e+01	6.0000000e+00	0.0000000e+00	4.2890658e+02	7.0000000e+00	2.0000000e+01	7.3535333e+00	7.7041667e+00	4.2958043e+02	2.5166560e+00	1.0000000e+00	0.0000000e+00	-8.5172028e-02	1.3692658e-01	0.0000000e+00	-2.0000000e+00	1.7475441e-01	NaN	4.3496815e+05	3.2447625e+06	1.2589533e+07	2.0610917e+07	2.1232071e+07	1.4588208e+07	7.6914847e+06	2.4056522e+06	3.6945312e+05	1.4946401e+05	0.0000000e+00	0.0000000e+00	0.0000000e+00	0.0000000e+00	2.3498374e+04	0.0000000e+00	0.0000000e+00	0.0000000e+00	0.0000000e+00	0.0000000e+00	4.3390698e+04	0.0000000e+00	6.1796611e+05	0.0000000e+00	2.2456941e+05	2.3210300e+04	1.4553471e+05	0.0000000e+00	NaN	NaN	NaN
3.3000000e+01	7.3000000e+01	3.0000000e+00	0.0000000e+00	1.4951180e+03	9.0000000e+00	3.6000000e+01	9.8457500e+00	1.1119383e+01	1.4977306e+03	5.1513563e+00	1.0000000e+00	0.0000000e+00	3.4337535e-03	2.8418353e+00	-2.0000000e+00	0.0000000e+00	1.2902225e-01	NaN	4.9816258e+05	7.7345338e+05	1.8258141e+07	5.2435165e+07	1.7899367e+08	3.9169683e+08	5.9417548e+08	7.4912593e+08	7.1879217e+08	5.9292135e+08	4.1219716e+08	2.5025764e+08	1.2617191e+08	5.3852784e+07	2.4148458e+07	5.2223061e+06	1.6948120e+06	2.3335152e+06	1.6477766e+04	4.0102487e+05	9.3726356e+05	0.0000000e+00	4.7875159e+05	3.2139273e+06	1.0802815e+05	7.8500642e+05	9.5744514e+05	0.0000000e+00	2.6673881e+05	6.2239454e+05	2.2575521e+05
3.3000000e+01	7.3000000e+01	4.0000000e+00	0.0000000e+00	1.1215903e+03	9.0000000e+00	3.6000000e+01	9.8353167e+00	1.0915467e+01	1.1236674e+03	5.6216432e+00	1.0000000e+00	0.0000000e+00	7.0494879e-02	2.2748204e+00	-2.0000000e+00	0.0000000e+00	2.5675449e-01	NaN	5.4423720e+05	8.9888465e+06	7.4604664e+07	3.2670256e+08	8.5759035e+08	1.7736678e+09	2.7786343e+09	3.4584289e+09	3.4464086e+09	2.8477630e+09	2.0412696e+09	1.2661392e+09	7.0102073e+08	3.6386631e+08	1.6555446e+08	7.0266170e+07	2.1935849e+07	9.9623282e+06	2.4506645e+06	2.9723972e+06	4.2131704e+06	6.2082569e+06	8.4546857e+06	1.2061015e+07	1.5381711e+07	1.7529403e+07	9.5739079e+06	5.3178901e+06	2.9283417e+06	1.3098962e+07	3.5879956e+05
3.3000000e+01	7.3000000e+01	5.0000000e+00	0.0000000e+00	8.9747370e+02	9.0000000e+00	3.6000000e+01	9.8300833e+00	1.1025133e+01	8.9906259e+02	5.2578746e+00	1.0000000e+00	0.0000000e+00	1.8622868e-02	2.6115420e+00	-2.0000000e+00	0.0000000e+00	3.3760231e-02	NaN	7.2744631e+05	3.2661578e+06	2.6478808e+07	1.4865516e+08	4.0969732e+08	8.6265010e+08	1.2865678e+09	1.6076234e+09	1.6044131e+09	1.3077549e+09	9.6478085e+08	5.8808475e+08	3.2859983e+08	1.6222255e+08	7.0558569e+07	3.3239349e+07	9.3547408e+06	4.7917920e+06	2.0499517e+06	1.5572944e+06	2.3271516e+06	2.6822384e+06	2.2552946e+06	5.8847529e+06	3.5157313e+06	4.2792301e+06	3.5195824e+06	2.7177901e+06	1.1525148e+06	1.0583481e+06	8.5258970e+05
3.3000000e+01	7.3000000e+01	6.0000000e+00	0.0000000e+00	7.4806263e+02	9.0000000e+00	3.6000000e+01	1.0070367e+01	1.0414650e+01	7.4948573e+02	5.8520131e+00	1.0000000e+00	0.0000000e+00	1.0334475e-01	1.1831751e-01	-3.0000000e+00	0.0000000e+00	1.6455787e-01	NaN	1.7323295e+05	3.5658431e+05	2.7269091e+06	1.7917599e+07	5.7102603e+07	1.1068140e+08	1.7977819e+08	2.1527049e+08	2.1033600e+08	1.8456478e+08	1.2563654e+08	8.0533533e+07	4.4373522e+07	2.0572923e+07	7.1523995e+06	2.6210280e+06	5.4166032e+05	3.3133504e+05	7.1414606e+04	4.9250957e+04	7.2568679e+06	5.0058285e+05	6.2982399e+05	5.6864917e+05	4.9671115e+05	8.3895138e+05	3.9543797e+07	3.2436608e+05	2.2435286e+05	2.7946197e+05	1.5979304e+05
3.3000000e+01	7.3000000e+01	7.0000000e+00	0.0000000e+00	6.4134044e+02	9.0000000e+00	3.6000000e+01	1.0117400e+01	1.0195700e+01	6.4280073e+02	7.5354572e+00	1.0000000e+00	0.0000000e+00	3.4339749e-01	-6.6116315e-01	-6.0000000e+00	0.0000000e+00	3.1454535e-01	NaN	0.0000000e+00	3.9594341e+04	0.0000000e+00	1.1300045e+05	7.3034262e+05	1.8221658e+06	3.6165483e+06	3.7649756e+06	4.2422113e+06	3.0916095e+06	1.8087627e+06	1.6315383e+06	5.4859117e+05	2.6130425e+05	1.0352333e+05	0.0000000e+00	0.0000000e+00	0.0000000e+00	0.0000000e+00	0.0000000e+00	0.0000000e+00	4.6525211e+04	3.9571971e+04	3.3696796e+04	0.0000000e+00	0.0000000e+00	0.0000000e+00	0.0000000e+00	3.0718470e+05	0.0000000e+00	0.0000000e+00
3.5000000e+01	5.5000000e+01	3.0000000e+00	0.0000000e+00	7.9011265e+02	6.0000000e+00	1.8000000e+01	6.9020333e+00	7.0603167e+00	7.9177847e+02	3.5877297e+00	4.0000000e-01	1.0000000e+00	NaN	NaN	NaN	NaN	1.3566081e-01	NaN	1.7481414e+06	3.5844911e+07	4.4269610e+07	6.8813806e+07	7.8096379e+07	4.3017839e+07	2.2007392e+07	3.0537642e+07	3.2941090e+06	5.0977994e+05	2.8669038e+07	4.8173877e+04	0.0000000e+00	1.9849651e+07	4.7527619e+04	0.0000000e+00	7.1886740e+06	0.0000000e+00	0.0000000e+00	1.0330156e+06	0.0000000e+00	0.0000000e+00	0.0000000e+00	0.0000000e+00	0.0000000e+00	NaN	NaN	NaN	NaN	NaN	NaN
3.5000000e+01	7.3000000e+01	4.0000000e+00	0.0000000e+00	1.0715704e+03	9.0000000e+00	3.4000000e+01	9.9657667e+00	1.0211350e+01	1.0735516e+03	5.3488722e+00	1.0000000e+00	0.0000000e+00	7.6465178e-02	-1.7092896e-01	1.0000000e+00	1.0000000e+00	1.3310945e-01	NaN	2.2690619e+05	0.0000000e+00	9.2654379e+04	1.9374857e+06	9.2944366e+06	2.3500993e+07	3.9672396e+07	4.8863061e+07	4.8535752e+07	3.6212639e+07	2.4136906e+07	1.4567941e+07	3.2400933e+06	1.2283044e+06	0.0000000e+00	0.0000000e+00	2.7703628e+05	2.1039826e+05	0.0000000e+00	0.0000000e+00	9.9362617e+04	0.0000000e+00	0.0000000e+00	0.0000000e+00	1.7246558e+05	0.0000000e+00	9.3355951e+04	1.5637007e+05	1.0419989e+05	1.1101079e+05	9.0501654e+04
3.5000000e+01	7.3000000e+01	5.0000000e+00	0.0000000e+00	8.5745776e+02	9.0000000e+00	3.4000000e+01	1.0159183e+01	1.0273917e+01	8.5919955e+02	6.1330924e+00	1.0000000e+00	0.0000000e+00	1.9487004e-01	-5.5439300e-01	1.0000000e+00	-3.0000000e+00	1.6818751e-01	NaN	0.0000000e+00	0.0000000e+00	6.4683321e+04	1.5141668e+05	1.2918840e+06	8.2299537e+05	6.0823557e+06	7.9986891e+06	7.2566500e+06	5.5752218e+06	2.1198211e+06	1.8446038e+06	5.4883885e+05	2.4122608e+05	0.0000000e+00	1.6688707e+05	0.0000000e+00	0.0000000e+00	5.8977075e+05	0.0000000e+00	3.9949321e+05	0.0000000e+00	8.9123625e+04	1.5778270e+05	6.8062192e+04	2.4344455e+05	3.7104932e+04	2.4459719e+05	4.9464190e+04	0.0000000e+00	0.0000000e+00
4.5000000e+01	5.5000000e+01	2.0000000e+00	0.0000000e+00	6.3987443e+02	5.0000000e+00	8.0000000e+00	6.5586500e+00	6.9654000e+00	6.4129506e+02	2.0790183e+00	1.0000000e+00	0.0000000e+00	6.0294041e-01	3.0137995e-01	NaN	0.0000000e+00	1.9044647e-01	NaN	1.2606698e+05	5.3484016e+06	1.7448604e+07	1.9414059e+07	1.0672426e+07	3.0472013e+06	1.4144571e+05	1.9093441e+05	1.1732900e+04	1.6852868e+04	0.0000000e+00	2.5021027e+04	7.4597189e+04	0.0000000e+00	NaN	NaN	NaN	NaN	NaN	NaN	NaN	NaN	NaN	NaN	NaN	NaN	NaN	NaN	NaN	NaN	NaN
4.8000000e+01	5.5000000e+01	1.0000000e+00	0.0000000e+00	9.3849415e+02	4.0000000e+00	5.0000000e+00	5.6506000e+00	5.9985833e+00	9.4465954e+02	5.6197646e+00	4.0000000e-01	1.0000000e+00	NaN	NaN	NaN	NaN	5.8002437e-01	NaN	0.0000000e+00	6.3994876e+05	3.5609156e+04	4.0673985e+04	0.0000000e+00	3.8879060e+06	1.0193697e+07	7.9121669e+06	1.2837607e+06	4.2981008e+04	NaN	NaN	NaN	NaN	NaN	NaN	NaN	NaN	NaN	NaN	NaN	NaN	NaN	NaN	NaN	NaN	NaN	NaN	NaN	NaN	NaN
4.8000000e+01	5.5000000e+01	3.0000000e+00	0.0000000e+00	3.1350290e+02	4.0000000e+00	5.0000000e+00	4.8793833e+00	5.2406833e+00	3.1423159e+02	1.6404380e+00	4.0000000e-01	0.0000000e+00	NaN	NaN	NaN	NaN	2.0826542e-01	NaN	4.4523266e+05	5.9205117e+06	1.0803800e+07	5.1778807e+06	1.2957559e+06	9.5980460e+05	2.9094716e+03	0.0000000e+00	9.1160520e+04	0.0000000e+00	NaN	NaN	NaN	NaN	NaN	NaN	NaN	NaN	NaN	NaN	NaN	NaN	NaN	NaN	NaN	NaN	NaN	NaN	NaN	NaN	NaN
4.8000000e+01	7.3000000e+01	3.0000000e+00	0.0000000e+00	9.5181500e+02	7.0000000e+00	2.1000000e+01	1.0712133e+01	1.1119383e+01	9.5398144e+02	4.7917836e+00	6.0000000e-01	0.0000000e+00	NaN	NaN	NaN	NaN	2.9706064e-01	NaN	7.7417034e+04	4.2150038e+05	4.5653855e+06	2.7206924e+07	5.5799593e+07	8.1062137e+07	8.3392812e+07	6.5220831e+07	4.2906559e+07	2.4632012e+07	1.0585551e+07	1.0086181e+07	4.8666048e+05	2.8647078e+05	2.9456070e+06	2.9999198e+05	8.2879255e+04	3.9724191e+03	1.8981997e+05	6.5121319e+04	2.0531876e+05	2.2253681e+05	7.5664559e+04	0.0000000e+00	7.6432305e+04	3.2146576e+04	8.1358207e+05	1.0174512e+06	4.1942776e+06	NaN	NaN
5.5000000e+01	9.2000000e+01	4.0000000e+00	0.0000000e+00	1.0307667e+03	9.0000000e+00	3.4000000e+01	1.2939383e+01	1.3395617e+01	1.0335516e+03	8.6451902e+00	1.0000000e+00	0.0000000e+00	5.7415716e-01	4.4639393e-01	NaN	NaN	1.0570634e-01	NaN	8.4135968e+04	0.0000000e+00	0.0000000e+00	0.0000000e+00	1.0160967e+05	4.4030779e+05	2.4343809e+06	9.7138543e+06	2.1751031e+07	3.7368697e+07	5.3708986e+07	6.0442893e+07	5.8421700e+07	3.9952368e+07	1.4731805e+07	5.5605434e+06	2.8474349e+06	4.6115151e+05	9.3498556e+05	2.7715094e+04	2.9510599e+05	7.8735304e+03	4.8108403e+04	2.5914228e+04	2.1232503e+04	1.3095702e+05	2.2956493e+04	5.3484285e+04	0.0000000e+00	2.4099284e+04	2.3363682e+04
5.6000000e+01	7.3000000e+01	2.0000000e+00	0.0000000e+00	9.6748070e+02	6.0000000e+00	1.4000000e+01	1.0665217e+01	1.1561300e+01	9.6976944e+02	3.4159156e+00	1.0000000e+00	0.0000000e+00	5.2140401e-01	1.7354016e+00	0.0000000e+00	1.0000000e+00	1.1030073e+00	NaN	1.2445981e+08	1.0569451e+09	3.6148811e+09	7.3478274e+09	9.1156637e+09	7.5806635e+09	4.5942138e+09	2.1702076e+09	8.6491804e+08	3.3032361e+08	1.3658018e+08	7.5824792e+07	3.8841584e+07	1.2770179e+07	2.0506679e+06	7.8355317e+05	8.1667337e+06	1.0301090e+08	2.3949514e+08	2.0025685e+08	8.3470363e+07	NaN	NaN	NaN	NaN	NaN	NaN	NaN	NaN	NaN	NaN
5.6000000e+01	7.3000000e+01	3.0000000e+00	0.0000000e+00	6.4532289e+02	6.0000000e+00	1.4000000e+01	1.0696500e+01	1.1640550e+01	6.4756630e+02	5.5686733e+00	4.0000000e-01	1.0000000e+00	NaN	NaN	NaN	NaN	1.9527539e+00	NaN	1.3011002e+06	1.5504632e+07	5.6769785e+07	1.0745207e+08	1.2369408e+08	9.4908012e+07	5.4881266e+07	2.2613890e+07	7.1057155e+06	3.1024494e+06	8.7461251e+05	1.1979417e+05	4.1791904e+05	1.7375661e+04	0.0000000e+00	7.4902212e+05	8.1961352e+05	1.7137350e+07	4.3862136e+07	3.3938824e+07	1.2189586e+07	NaN	NaN	NaN	NaN	NaN	NaN	NaN	NaN	NaN	NaN
7.4000000e+01	8.1000000e+01	2.0000000e+00	0.0000000e+00	4.7321991e+02	4.0000000e+00	6.0000000e+00	6.5215667e+00	7.0603167e+00	4.7385054e+02	6.9466425e-01	1.0000000e+00	0.0000000e+00	-1.3679118e-01	6.8821414e-01	1.0000000e+00	1.0000000e+00	2.6481057e-02	NaN	3.7676011e+08	5.2765538e+08	3.2330221e+08	1.2994141e+08	3.7718271e+07	9.0873200e+06	6.7534375e+05	7.0420626e+04	5.6658012e+04	0.0000000e+00	8.2050751e+04	NaN	NaN	NaN	NaN	NaN	NaN	NaN	NaN	NaN	NaN	NaN	NaN	NaN	NaN	NaN	NaN	NaN	NaN	NaN	NaN
7.4000000e+01	8.1000000e+01	3.0000000e+00	0.0000000e+00	3.1581570e+02	4.0000000e+00	6.0000000e+00	6.6114500e+00	6.9812667e+00	3.1619223e+02	5.6299660e-01	1.0000000e+00	0.0000000e+00	-2.4944303e-01	1.9314453e-01	1.0000000e+00	1.0000000e+00	2.3649304e-01	NaN	1.1046405e+07	1.5301066e+07	8.4593882e+06	2.8947517e+06	2.7176140e+05	4.8113936e+04	0.0000000e+00	5.1854779e+04	0.0000000e+00	3.3286527e+04	0.0000000e+00	NaN	NaN	NaN	NaN	NaN	NaN	NaN	NaN	NaN	NaN	NaN	NaN	NaN	NaN	NaN	NaN	NaN	NaN	NaN	NaN
7.4000000e+01	8.2000000e+01	1.0000000e+00	0.0000000e+00	1.1084959e+03	5.0000000e+00	7.0000000e+00	7.9081667e+00	8.3313667e+00	1.1100859e+03	9.0999011e-01	1.0000000e+00	0.0000000e+00	-6.3787113e-02	3.4958770e-01	1.0000000e+00	1.0000000e+00	4.0984290e-01	NaN	2.5742909e+08	4.2388425e+08	3.1010580e+08	1.5016022e+08	5.2568066e+07	1.4183087e+07	1.6915543e+06	1.0914266e+06	8.7837886e+05	7.2335976e+05	2.8122422e+06	5.5774558e+06	3.6652595e+06	NaN	NaN	NaN	NaN	NaN	NaN	NaN	NaN	NaN	NaN	NaN	NaN	NaN	NaN	NaN	NaN	NaN	NaN
7.4000000e+01	8.2000000e+01	2.0000000e+00	0.0000000e+00	5.5475158e+02	5.0000000e+00	7.0000000e+00	7.8925333e+00	8.5349000e+00	5.5549468e+02	8.0612802e-01	1.0000000e+00	0.0000000e+00	-1.3995458e-01	9.9186921e-01	1.0000000e+00	1.0000000e+00	2.3595216e-02	NaN	2.5803410e+09	4.1347385e+09	3.1376618e+09	1.4173317e+09	5.1483638e+08	1.5175004e+08	3.4942195e+07	5.9633832e+06	1.5639631e+05	2.5549469e+05	3.0411087e+04	5.3050017e+05	3.1083964e+04	NaN	NaN	NaN	NaN	NaN	NaN	NaN	NaN	NaN	NaN	NaN	NaN	NaN	NaN	NaN	NaN	NaN	NaN
7.4000000e+01	8.2000000e+01	3.0000000e+00	0.0000000e+00	3.7017014e+02	5.0000000e+00	7.0000000e+00	7.9343000e+00	8.5505667e+00	3.7065451e+02	7.7303131e-01	1.0000000e+00	0.0000000e+00	-1.6422611e-01	9.1538154e-01	1.0000000e+00	1.0000000e+00	4.2405697e-02	NaN	3.1535781e+08	5.0370250e+08	3.6664780e+08	1.7101601e+08	5.6261627e+07	1.4560839e+07	2.1881904e+06	5.7577252e+04	0.0000000e+00	2.2079537e+05	0.0000000e+00	6.9151632e+03	6.9902070e+05	NaN	NaN	NaN	NaN	NaN	NaN	NaN	NaN	NaN	NaN	NaN	NaN	NaN	NaN	NaN	NaN	NaN	NaN
7.4000000e+01	8.7000000e+01	1.0000000e+00	0.0000000e+00	1.5647291e+03	5.0000000e+00	1.2000000e+01	8.6290000e+00	9.1309500e+00	1.5676291e+03	1.9618395e+00	1.0000000e+00	0.0000000e+00	1.0812251e-01	5.8036946e-01	1.0000000e+00	1.0000000e+00	3.4539080e-01	NaN	1.6066546e+06	3.0726837e+07	6.6013354e+07	6.6822422e+07	4.2570496e+07	1.8234885e+07	4.6829484e+06	5.5183823e+05	2.8143588e+05	8.0204378e+04	1.1292763e+05	1.0365837e+05	0.0000000e+00	1.0516476e+05	1.2254173e+05	3.4234511e+05	9.9822325e+04	0.0000000e+00	NaN	NaN	NaN	NaN	NaN	NaN	NaN	NaN	NaN	NaN	NaN	NaN	NaN
7.4000000e+01	8.7000000e+01	2.0000000e+00	0.0000000e+00	7.8286820e+02	5.0000000e+00	1.2000000e+01	8.5505667e+00	9.2715333e+00	7.8456024e+02	2.4459235e+00	1.0000000e+00	0.0000000e+00	3.1520812e-01	1.2222114e+00	1.0000000e+00	1.0000000e+00	3.0820414e-01	NaN	7.8496512e+08	2.9974493e+09	5.0997906e+09	5.1906451e+09	3.7045438e+09	1.9308859e+09	9.0092362e+08	5.2492043e+08	4.2268024e+08	2.9696707e+08	1.8251116e+08	7.9764435e+07	4.1137380e+07	1.0828386e+08	4.8246563e+07	8.3182489e+07	2.9391662e+07	1.6231289e+07	NaN	NaN	NaN	NaN	NaN	NaN	NaN	NaN	NaN	NaN	NaN	NaN	NaN
7.4000000e+01	8.7000000e+01	3.0000000e+00	0.0000000e+00	5.2224789e+02	5.0000000e+00	1.2000000e+01	8.5349000e+00	9.2871500e+00	5.2326317e+02	2.1076928e+00	1.0000000e+00	0.0000000e+00	1.7051688e-01	1.3138891e+00	1.0000000e+00	1.0000000e+00	2.8024448e-02	NaN	3.5519246e+08	1.3424465e+09	2.3150726e+09	2.3668247e+09	1.6231655e+09	8.5317355e+08	3.8100155e+08	1.6089650e+08	7.1380011e+07	3.3809395e+07	1.3238053e+07	4.1123227e+06	3.4676583e+06	7.5611210e+06	1.5484493e+07	1.0217028e+07	1.0575401e+07	4.0413035e+06	NaN	NaN	NaN	NaN	NaN	NaN	NaN	NaN	NaN	NaN	NaN	NaN	NaN
7.4000000e+01	8.8000000e+01	2.0000000e+00	0.0000000e+00	8.3941023e+02	5.0000000e+00	1.3000000e+01	9.7412667e+00	1.0586983e+01	8.4101607e+02	2.2007750e+00	1.0000000e+00	0.0000000e+00	1.3791587e-01	1.5877990e+00	1.0000000e+00	1.0000000e+00	1.4984303e-01	NaN	2.8169486e+08	1.0594757e+09	1.8325556e+09	2.0142719e+09	1.5152811e+09	8.2872273e+08	3.4877589e+08	1.4495327e+08	7.1049777e+07	2.9740589e+07	2.7493270e+07	1.3769024e+07	1.4100838e+07	8.5464440e+06	1.4207814e+07	1.2117041e+07	1.1270760e+07	4.7614985e+06	5.1643830e+06	NaN	NaN	NaN	NaN	NaN	NaN	NaN	NaN	NaN	NaN	NaN	NaN
7.4000000e+01	8.8000000e+01	3.0000000e+00	0.0000000e+00	5.5994258e+02	5.0000000e+00	1.3000000e+01	9.6783833e+00	1.0540017e+01	5.6098396e+02	2.1132446e+00	1.0000000e+00	0.0000000e+00	1.0335174e-01	1.6344438e+00	1.0000000e+00	1.0000000e+00	3.8834368e-01	NaN	1.8324508e+08	6.7890233e+08	1.1667331e+09	1.1298589e+09	7.9772760e+08	4.3502227e+08	1.9206401e+08	8.0826710e+07	3.2365654e+07	1.5618039e+07	4.2081681e+06	1.4981823e+06	1.3882804e+06	5.0892882e+06	1.1178582e+07	1.4308619e+07	1.3649809e+07	1.0095469e+07	4.6371092e+06	NaN	NaN	NaN	NaN	NaN	NaN	NaN	NaN	NaN	NaN	NaN	NaN
7.4000000e+01	8.9000000e+01	2.0000000e+00	0.0000000e+00	8.7492878e+02	6.0000000e+00	1.4000000e+01	9.4329000e+00	9.9448833e+00	8.7645788e+02	2.0019258e+00	6.0000000e-01	0.0000000e+00	NaN	NaN	NaN	NaN	1.8177238e-01	NaN	1.0041253e+07	4.3416599e+07	7.9594528e+07	8.2024393e+07	5.6938948e+07	2.9165351e+07	1.0789994e+07	2.2400612e+06	3.7621769e+05	1.4617355e+05	1.5355921e+05	2.6196676e+06	0.0000000e+00	3.7190262e+05	9.4750655e+04	2.5573149e+05	6.6347932e+05	6.4903755e+05	2.3007490e+05	7.1666753e+04	0.0000000e+00	NaN	NaN	NaN	NaN	NaN	NaN	NaN	NaN	NaN	NaN
7.4000000e+01	8.9000000e+01	3.0000000e+00	0.0000000e+00	5.8362161e+02	6.0000000e+00	1.4000000e+01	9.4276833e+00	9.9292333e+00	5.8463858e+02	1.9946315e+00	6.0000000e-01	0.0000000e+00	NaN	NaN	NaN	NaN	1.2369654e-01	NaN	5.5571380e+06	3.3395475e+07	6.3695857e+07	6.6794067e+07	4.5229833e+07	2.1882986e+07	8.8934615e+06	1.8430151e+06	1.6360388e+06	3.5703504e+05	2.1537324e+05	8.7517379e+05	4.7079903e+04	6.5294259e+05	2.3272398e+05	7.8650147e+04	3.4806922e+04	1.9625583e+05	0.0000000e+00	0.0000000e+00	9.4480600e+04	NaN	NaN	NaN	NaN	NaN	NaN	NaN	NaN	NaN	NaN
8.2000000e+01	8.7000000e+01	1.0000000e+00	0.0000000e+00	6.3831441e+02	4.0000000e+00	4.0000000e+00	4.9109167e+00	5.3669500e+00	6.3972674e+02	1.0398454e+00	1.0000000e+00	0.0000000e+00	6.0337192e-01	4.4580782e-01	NaN	1.0000000e+00	1.4671804e-01	NaN	6.2023904e+07	1.3494090e+08	9.7736205e+07	3.6202404e+07	5.7555001e+06	9.8148791e+04	2.0532138e+05	6.0605166e+05	1.0712372e+06	NaN	NaN	NaN	NaN	NaN	NaN	NaN	NaN	NaN	NaN	NaN	NaN	NaN	NaN	NaN	NaN	NaN	NaN	NaN	NaN	NaN	NaN
8.3000000e+01	8.8000000e+01	1.0000000e+00	0.0000000e+00	5.8833514e+02	3.0000000e+00	4.0000000e+00	6.4418833e+00	6.6325833e+00	5.8955352e+02	8.8614462e-01	1.0000000e+00	0.0000000e+00	4.0611763e-01	-3.3176797e-01	NaN	1.0000000e+00	1.5533607e-02	NaN	1.9106775e+08	3.5235444e+08	2.1546879e+08	5.9815559e+07	1.0296690e+07	1.9723614e+05	2.6648766e+05	1.0005694e+05	NaN	NaN	NaN	NaN	NaN	NaN	NaN	NaN	NaN	NaN	NaN	NaN	NaN	NaN	NaN	NaN	NaN	NaN	NaN	NaN	NaN	NaN	NaN
8.8000000e+01	9.6000000e+01	1.0000000e+00	0.0000000e+00	9.5752511e+02	4.0000000e+00	6.0000000e+00	4.8793833e+00	5.5247167e+00	9.6125472e+02	3.1727554e+00	1.0000000e+00	0.0000000e+00	1.9834072e+00	1.0005632e+00	1.0000000e+00	1.0000000e+00	1.3681934e-01	NaN	2.8130264e+06	4.0305297e+07	1.7280454e+08	3.6168024e+08	3.9307798e+08	2.4060579e+08	8.5695490e+07	1.6088179e+07	8.2533264e+05	4.0823804e+04	0.0000000e+00	NaN	NaN	NaN	NaN	NaN	NaN	NaN	NaN	NaN	NaN	NaN	NaN	NaN	NaN	NaN	NaN	NaN	NaN	NaN	NaN
8.8000000e+01	9.6000000e+01	2.0000000e+00	0.0000000e+00	4.7926619e+02	4.0000000e+00	6.0000000e+00	4.8793833e+00	5.5247167e+00	4.8113854e+02	3.1878361e+00	1.0000000e+00	0.0000000e+00	1.9963099e+00	1.0005632e+00	1.0000000e+00	1.0000000e+00	2.7826211e-02	NaN	2.7528505e+07	2.2357681e+08	8.8773059e+08	1.8399060e+09	2.0690775e+09	1.2594521e+09	4.3563720e+08	1.0752055e+08	1.8551297e+07	1.2908604e+06	1.2139447e+05	NaN	NaN	NaN	NaN	NaN	NaN	NaN	NaN	NaN	NaN	NaN	NaN	NaN	NaN	NaN	NaN	NaN	NaN	NaN	NaN
8.8000000e+01	1.0100000e+02	2.0000000e+00	0.0000000e+00	7.9493267e+02	5.0000000e+00	1.1000000e+01	8.7859667e+00	9.3183667e+00	7.9724581e+02	3.6798270e+00	1.0000000e+00	0.0000000e+00	9.8616601e-01	6.6960507e-01	1.0000000e+00	0.0000000e+00	1.3704496e-01	NaN	6.8037008e+05	1.7922643e+07	1.3050295e+08	3.2067698e+08	4.8618106e+08	4.6448320e+08	3.0317036e+08	1.3408220e+08	4.6769360e+07	9.2337107e+06	2.2743320e+06	5.7865761e+06	5.7006566e+06	4.0824376e+05	0.0000000e+00	0.0000000e+00	0.0000000e+00	NaN	NaN	NaN	NaN	NaN	NaN	NaN	NaN	NaN	NaN	NaN	NaN	NaN	NaN
8.8000000e+01	1.0100000e+02	3.0000000e+00	0.0000000e+00	5.3029087e+02	5.0000000e+00	1.1000000e+01	8.7388833e+00	9.3651667e+00	5.3181006e+02	3.6111333e+00	6.0000000e-01	0.0000000e+00	NaN	NaN	NaN	NaN	7.3248539e-02	NaN	6.4463885e+05	1.3795486e+07	7.4835097e+07	1.9139687e+08	2.9243813e+08	2.7232373e+08	1.6972836e+08	7.3010214e+07	2.4799856e+07	6.9250303e+06	9.7401210e+05	1.4832266e+06	1.2814183e+06	0.0000000e+00	0.0000000e+00	0.0000000e+00	0.0000000e+00	NaN	NaN	NaN	NaN	NaN	NaN	NaN	NaN	NaN	NaN	NaN	NaN	NaN	NaN
8.8000000e+01	1.0500000e+02	2.0000000e+00	0.0000000e+00	1.0490488e+03	6.0000000e+00	1.4000000e+01	1.0493017e+01	1.1213800e+01	1.0518426e+03	4.3020056e+00	6.0000000e-01	0.0000000e+00	NaN	NaN	NaN	NaN	1.1647206e-01	NaN	0.0000000e+00	1.2715971e+06	1.4348676e+07	7.6166639e+07	1.6064619e+08	2.2663902e+08	2.0984654e+08	1.4288525e+08	7.1302627e+07	2.4669780e+07	5.1560137e+06	1.8304918e+06	2.0870972e+06	1.7639024e+06	4.1881832e+05	8.3254086e+05	0.0000000e+00	1.6290395e+05	1.1815030e+05	1.9816812e+05	0.0000000e+00	NaN	NaN	NaN	NaN	NaN	NaN	NaN	NaN	NaN	NaN
8.8000000e+01	1.0500000e+02	3.0000000e+00	0.0000000e+00	6.9970160e+02	6.0000000e+00	1.4000000e+01	1.0445983e+01	1.1245317e+01	7.0156902e+02	4.3165542e+00	6.0000000e-01	0.0000000e+00	NaN	NaN	NaN	NaN	1.8662387e-01	NaN	1.2357005e+05	1.1660156e+06	2.2504782e+07	1.0065713e+08	2.1883288e+08	2.9533976e+08	2.8358073e+08	1.9657890e+08	9.6924830e+07	3.8058121e+07	1.0449266e+07	2.0824901e+06	1.5455331e+06	1.1273609e+06	6.0648577e+05	4.3046843e+05	2.4263155e+05	7.0705899e+05	4.2874361e+03	0.0000000e+00	2.5197624e+05	NaN	NaN	NaN	NaN	NaN	NaN	NaN	NaN	NaN	NaN
8.8000000e+01	1.0600000e+02	2.0000000e+00	0.0000000e+00	1.1420884e+03	6.0000000e+00	1.5000000e+01	1.2335167e+01	1.3205300e+01	1.1448865e+03	4.1794568e+00	1.0000000e+00	0.0000000e+00	6.9920912e-01	1.6593536e+00	1.0000000e+00	0.0000000e+00	8.2819440e-02	NaN	2.6939919e+05	7.5141853e+06	4.3570924e+07	1.4648956e+08	2.9825397e+08	4.1379332e+08	3.7082500e+08	2.6507950e+08	1.4039842e+08	6.0763189e+07	2.1551805e+07	8.7071883e+06	3.2688232e+06	1.2885350e+06	3.6772741e+05	4.7859926e+05	1.7302722e+05	2.4856574e+05	0.0000000e+00	1.6083735e+05	0.0000000e+00	8.7228084e+04	NaN	NaN	NaN	NaN	NaN	NaN	NaN	NaN	NaN
8.8000000e+01	1.0600000e+02	3.0000000e+00	0.0000000e+00	7.6172803e+02	6.0000000e+00	1.5000000e+01	1.2618783e+01	1.3256417e+01	7.6359643e+02	4.1884771e+00	1.0000000e+00	0.0000000e+00	7.0229614e-01	9.7799788e-01	1.0000000e+00	0.0000000e+00	2.0042219e-02	NaN	2.6645655e+05	6.6803314e+06	4.3832889e+07	1.4391707e+08	2.9110713e+08	3.8784464e+08	3.6788883e+08	2.6052152e+08	1.4676765e+08	6.0231155e+07	2.4111988e+07	0.0000000e+00	4.0209287e+06	2.2990377e+06	7.5183321e+04	2.3219875e+05	5.0461763e+04	3.7679353e+05	4.2506613e+04	1.3916632e+05	1.3428067e+05	9.5642083e+04	NaN	NaN	NaN	NaN	NaN	NaN	NaN	NaN	NaN
8.8000000e+01	1.0700000e+02	2.0000000e+00	0.0000000e+00	1.1996019e+03	7.0000000e+00	1.6000000e+01	1.1782933e+01	1.2729533e+01	1.2024725e+03	4.2594784e+00	6.0000000e-01	0.0000000e+00	NaN	NaN	NaN	NaN	5.8343891e-02	NaN	1.4941921e+06	2.2737863e+07	1.5859227e+08	5.0682253e+08	1.0382870e+09	1.4039917e+09	1.3644831e+09	1.0229468e+09	5.8076792e+08	2.6189371e+08	1.1078002e+08	4.1227666e+07	1.9908561e+07	9.4774956e+06	6.8200260e+06	1.3873762e+06	2.0722634e+06	5.7069251e+05	4.2134775e+05	5.8648993e+03	2.2779604e+05	1.7563727e+05	2.3637093e+05	6.8640587e+04	NaN	NaN	NaN	NaN	NaN	NaN	NaN
8.8000000e+01	1.0700000e+02	3.0000000e+00	0.0000000e+00	8.0007035e+02	7.0000000e+00	1.6000000e+01	1.1814433e+01	1.2713650e+01	8.0198956e+02	4.2759229e+00	6.0000000e-01	0.0000000e+00	NaN	NaN	NaN	NaN	2.1850602e-02	NaN	3.5937586e+06	5.1973018e+07	3.0378622e+08	9.9170582e+08	2.0281736e+09	2.8854694e+09	2.8328719e+09	2.0623249e+09	1.1597469e+09	5.2974337e+08	2.1652769e+08	8.4527436e+07	3.9453689e+07	1.8591592e+07	1.6111043e+07	9.9922629e+06	2.1421968e+06	1.2874965e+06	6.2247746e+05	4.0233837e+05	2.6536877e+05	7.7646306e+04	2.6062455e+05	3.1315031e+05	NaN	NaN	NaN	NaN	NaN	NaN	NaN
8.8000000e+01	1.0800000e+02	2.0000000e+00	0.0000000e+00	1.2351204e+03	7.0000000e+00	1.7000000e+01	1.1861683e+01	1.2745417e+01	1.2380199e+03	4.2764634e+00	1.0000000e+00	0.0000000e+00	5.6022685e-01	1.6992092e+00	1.0000000e+00	-2.0000000e+00	1.0704610e-01	NaN	0.0000000e+00	6.8014661e+06	5.8400942e+07	2.0746187e+08	4.3634003e+08	5.9504661e+08	5.8824169e+08	4.4798646e+08	2.4650776e+08	1.2231511e+08	4.4225134e+07	1.6497129e+07	4.7792512e+06	2.8505280e+06	1.3667438e+06	2.4156388e+06	5.4363449e+05	4.0651929e+06	1.2354911e+05	1.0228114e+06	0.0000000e+00	4.5328176e+05	2.4953190e+05	3.9432051e+05	1.5339805e+05	NaN	NaN	NaN	NaN	NaN	NaN
8.8000000e+01	1.0800000e+02	3.0000000e+00	0.0000000e+00	8.2374938e+02	7.0000000e+00	1.7000000e+01	1.1971917e+01	1.2729533e+01	8.2582788e+02	4.7131050e+00	6.0000000e-01	1.0000000e+00	NaN	NaN	NaN	NaN	1.0718684e-01	NaN	9.1987681e+05	1.9755842e+07	1.2433220e+08	4.3242671e+08	9.0488391e+08	1.2536032e+09	1.2680601e+09	9.2164257e+08	5.4863268e+08	2.5385212e+08	9.9019724e+07	3.4861211e+08	1.8421287e+07	1.2192493e+07	1.2741510e+08	4.5673073e+06	2.2385935e+06	5.0373742e+06	2.8192733e+05	1.7779699e+05	1.8977190e+06	9.6322871e+04	4.5528550e+04	3.5067195e+05	1.9389298e+05	NaN	NaN	NaN	NaN	NaN	NaN
8.8000000e+01	1.1100000e+02	3.0000000e+00	0.0000000e+00	9.6316033e+02	7.0000000e+00	2.0000000e+01	9.8353167e+00	1.0086067e+01	9.6780780e+02	1.2163279e+01	5.0000000e-01	0.0000000e+00	NaN	NaN	NaN	NaN	2.0843447e-01	NaN	2.5575975e+05	7.4642950e+04	0.0000000e+00	0.0000000e+00	1.0359134e+06	3.4215528e+05	4.2080933e+05	5.9566557e+06	9.4956451e+06	1.5780083e+07	2.4598929e+07	4.5606337e+07	7.6636777e+07	1.1667260e+08	1.3778727e+08	1.0463518e+08	4.5406696e+07	3.7288853e+07	2.5385410e+07	8.9654307e+06	3.1141850e+06	2.6389970e+06	1.1428016e+06	9.3755579e+05	3.0356594e+06	2.0537980e+06	1.2614757e+06	3.1490876e+06	NaN	NaN	NaN
8.8000000e+01	1.1400000e+02	4.0000000e+00	0.0000000e+00	7.9741191e+02	8.0000000e+00	2.3000000e+01	1.1371550e+01	1.1814433e+01	7.9940916e+02	6.0388633e+00	6.0000000e-01	0.0000000e+00	NaN	NaN	NaN	NaN	1.5899785e-01	NaN	4.7159383e+06	1.4686777e+06	4.7157542e+06	2.4386472e+07	8.3607230e+07	1.7366380e+08	2.8005695e+08	3.4559845e+08	3.3388249e+08	2.5612348e+08	1.5763775e+08	8.1186777e+07	3.6941036e+07	1.5522003e+07	8.4787961e+06	3.7373818e+06	3.5815990e+07	3.5470235e+06	6.7124110e+05	2.2780370e+06	9.3759214e+06	7.0851700e+05	1.9164386e+05	1.4923831e+05	1.2874818e+07	3.6700898e+04	6.1221765e+04	0.0000000e+00	3.5785083e+06	5.3683852e+04	6.9698623e+03
8.8000000e+01	1.1500000e+02	3.0000000e+00	0.0000000e+00	1.1005748e+03	8.0000000e+00	2.4000000e+01	1.1529633e+01	1.2476967e+01	1.1033311e+03	6.2450101e+00	1.0000000e+00	0.0000000e+00	6.0464200e-01	1.8855929e+00	1.0000000e+00	-1.0000000e+00	8.1940499e-02	NaN	3.1582981e+05	5.0156613e+06	1.8488867e+07	1.2676814e+06	2.1607991e+08	5.2241702e+08	7.8822029e+08	1.3025426e+09	1.3497766e+09	1.1841734e+09	8.2207398e+08	5.0797012e+08	2.4928689e+08	1.2076529e+08	5.4817853e+07	2.4852938e+07	1.5728056e+07	1.4047776e+07	1.1404904e+07	9.7193522e+06	7.6857699e+06	3.8367570e+06	8.8233408e+05	4.5929147e+05	2.9154083e+05	0.0000000e+00	0.0000000e+00	1.3982183e+05	3.4280204e+05	1.0829797e+05	6.7904339e+05
8.8000000e+01	1.1500000e+02	4.0000000e+00	0.0000000e+00	8.2568292e+02	8.0000000e+00	2.4000000e+01	1.1513800e+01	1.2003433e+01	8.2774060e+02	6.2069407e+00	1.0000000e+00	0.0000000e+00	5.9649917e-01	5.4427470e-01	1.0000000e+00	-1.0000000e+00	9.3309761e-02	NaN	9.9276871e+05	3.0819307e+06	9.8596531e+06	1.0580808e+08	1.3710945e+08	3.2182577e+08	6.1469128e+08	8.2495075e+08	9.2007855e+08	7.7531255e+08	5.6318037e+08	3.2994329e+08	1.6557184e+08	7.5175036e+07	3.2577187e+07	1.2492135e+07	7.8973244e+06	8.4461018e+06	7.6533604e+06	1.0154737e+07	5.4481773e+06	4.3896563e+06	1.8848785e+06	6.7482698e+05	2.4044078e+05	9.2301945e+04	0.0000000e+00	5.7438002e+05	3.3454916e+04	4.0163805e+06	7.0257996e+06
8.8000000e+01	1.1500000e+02	5.0000000e+00	0.0000000e+00	6.6074779e+02	8.0000000e+00	2.4000000e+01	1.1577100e+01	1.2224617e+01	6.6242339e+02	6.3542234e+00	1.0000000e+00	0.0000000e+00	6.2800211e-01	1.0069616e+00	1.0000000e+00	-1.0000000e+00	1.3539225e-01	NaN	1.1023041e+05	0.0000000e+00	3.3437651e+05	8.6417344e+06	1.0413830e+07	2.4801807e+07	4.8502562e+07	7.0627167e+07	7.6043382e+07	6.5666854e+07	4.4024568e+07	2.5102601e+07	1.0957298e+07	3.6332269e+06	9.2479842e+05	1.9691823e+05	6.3188786e+04	1.1662196e+05	9.6963022e+04	1.1674671e+05	2.6541223e+05	0.0000000e+00	0.0000000e+00	1.4684606e+05	2.5074145e+04	0.0000000e+00	2.2904348e+04	3.2009055e+04	6.2970542e+04	8.7587376e+05	2.1733163e+06
8.9000000e+01	9.6000000e+01	1.0000000e+00	0.0000000e+00	8.4444105e+02	4.0000000e+00	5.0000000e+00	3.7338000e+00	4.1952333e+00	8.4782144e+02	2.8967083e+00	1.0000000e+00	0.0000000e+00	2.2428991e+00	4.6163285e-01	NaN	1.0000000e+00	8.8705143e-02	NaN	1.4177174e+06	1.8977957e+07	6.9402796e+07	1.2167430e+08	1.0785339e+08	5.2665620e+07	1.2515398e+07	4.2884123e+05	7.0228255e+04	0.0000000e+00	NaN	NaN	NaN	NaN	NaN	NaN	NaN	NaN	NaN	NaN	NaN	NaN	NaN	NaN	NaN	NaN	NaN	NaN	NaN	NaN	NaN
8.9000000e+01	1.0100000e+02	2.0000000e+00	0.0000000e+00	7.3839064e+02	5.0000000e+00	1.0000000e+01	8.0806667e+00	8.4879333e+00	7.4035879e+02	3.0628582e+00	1.0000000e+00	0.0000000e+00	8.4117693e-01	3.0289408e-01	0.0000000e+00	1.0000000e+00	1.3614924e+00	NaN	5.1716239e+05	9.9943562e+06	5.2505384e+07	1.1269829e+08	1.3528699e+08	9.9374836e+07	4.1486951e+07	7.9590076e+06	6.7578698e+05	2.0524872e+05	1.8461573e+05	7.9665425e+04	0.0000000e+00	8.3779112e+04	4.0360285e+04	6.5664944e+04	NaN	NaN	NaN	NaN	NaN	NaN	NaN	NaN	NaN	NaN	NaN	NaN	NaN	NaN	NaN
8.9000000e+01	1.0100000e+02	3.0000000e+00	0.0000000e+00	4.9259618e+02	5.0000000e+00	1.0000000e+01	8.1172167e+00	8.5819167e+00	4.9451845e+02	4.8933555e+00	4.0000000e-01	1.0000000e+00	NaN	NaN	NaN	NaN	5.7938498e-01	NaN	4.0223724e+04	2.3609724e+06	2.6410766e+07	5.5231308e+07	6.5752080e+07	4.9344202e+07	2.1646305e+07	5.8334531e+06	7.3537781e+05	0.0000000e+00	0.0000000e+00	1.4829693e+05	0.0000000e+00	0.0000000e+00	4.8096813e+07	0.0000000e+00	NaN	NaN	NaN	NaN	NaN	NaN	NaN	NaN	NaN	NaN	NaN	NaN	NaN	NaN	NaN
8.9000000e+01	1.0500000e+02	2.0000000e+00	0.0000000e+00	9.9250673e+02	6.0000000e+00	1.3000000e+01	1.0086067e+01	1.0445983e+01	9.9506066e+02	3.8954032e+00	1.0000000e+00	0.0000000e+00	8.0709371e-01	1.6413196e-01	1.0000000e+00	0.0000000e+00	2.1631967e-01	NaN	1.9595946e+05	1.3449170e+04	6.6286648e+06	2.8096105e+07	5.2314336e+07	5.7836583e+07	4.2570117e+07	2.1166832e+07	6.5959759e+06	4.6628440e+05	5.4800435e+05	6.1972061e+05	4.0854079e+05	0.0000000e+00	7.5897066e+05	3.8068428e+03	8.6204586e+05	2.3931445e+05	1.1271679e+05	8.6248254e+05	NaN	NaN	NaN	NaN	NaN	NaN	NaN	NaN	NaN	NaN	NaN
8.9000000e+01	1.0500000e+02	3.0000000e+00	0.0000000e+00	6.6200691e+02	6.0000000e+00	1.3000000e+01	1.0247850e+01	1.0493017e+01	6.6370784e+02	3.8903203e+00	1.0000000e+00	0.0000000e+00	8.0508658e-01	-1.7215003e-01	1.0000000e+00	0.0000000e+00	8.6908975e-02	NaN	0.0000000e+00	1.6553556e+06	5.0307826e+06	2.5278215e+07	4.1515548e+07	4.8659138e+07	3.9427498e+07	1.9462915e+07	7.7094828e+06	5.4073889e+05	5.0813309e+04	0.0000000e+00	1.1776973e+05	9.6672397e+04	4.7129726e+04	1.0456459e+05	0.0000000e+00	9.3972451e+05	6.5500413e+05	1.9719376e+05	NaN	NaN	NaN	NaN	NaN	NaN	NaN	NaN	NaN	NaN	NaN
8.9000000e+01	1.0600000e+02	2.0000000e+00	0.0000000e+00	1.0855464e+03	6.0000000e+00	1.4000000e+01	1.2066617e+01	1.2857917e+01	1.0880947e+03	3.7528104e+00	1.0000000e+00	0.0000000e+00	6.4493522e-01	1.4283276e+00	1.0000000e+00	0.0000000e+00	1.0180415e-01	NaN	6.7421097e+04	1.7398816e+06	3.0008860e+07	8.6253144e+07	1.4768646e+08	1.6429788e+08	1.3022012e+08	7.4357691e+07	3.6677625e+07	1.0483600e+07	3.3452240e+06	4.3333469e+05	2.2989053e+05	4.8712793e+04	8.9343688e+05	0.0000000e+00	6.0801205e+05	0.0000000e+00	1.5640143e+05	3.0804583e+03	5.5692130e+04	NaN	NaN	NaN	NaN	NaN	NaN	NaN	NaN	NaN	NaN
8.9000000e+01	1.0600000e+02	3.0000000e+00	0.0000000e+00	7.2403335e+02	6.0000000e+00	1.4000000e+01	1.2224617e+01	1.2955700e+01	7.2573766e+02	3.7690134e+00	1.0000000e+00	0.0000000e+00	6.5087650e-01	1.2518589e+00	1.0000000e+00	0.0000000e+00	5.4779480e-02	NaN	1.6029568e+04	4.6390395e+06	3.1019342e+07	9.8447480e+07	1.7222026e+08	1.9043994e+08	1.5018970e+08	9.2941246e+07	3.8124340e+07	1.2908544e+07	6.3032339e+06	7.2323994e+05	4.4300393e+05	1.9512999e+05	2.4084489e+05	1.5589366e+05	6.2434734e+04	5.4517234e+04	3.9283727e+04	2.5803970e+05	1.8605088e+05	NaN	NaN	NaN	NaN	NaN	NaN	NaN	NaN	NaN	NaN
8.9000000e+01	1.0700000e+02	2.0000000e+00	0.0000000e+00	1.1430599e+03	6.0000000e+00	1.5000000e+01	1.1529633e+01	1.2303600e+01	1.1456609e+03	3.7992725e+00	1.0000000e+00	0.0000000e+00	5.6909831e-01	1.3775312e+00	1.0000000e+00	-2.0000000e+00	7.1578048e-02	NaN	1.5267750e+04	9.5186518e+06	9.0320698e+07	2.7877512e+08	5.0805477e+08	5.7822780e+08	4.6850884e+08	2.8401982e+08	1.3557217e+08	5.4744104e+07	1.6539178e+07	5.8559405e+06	1.2652968e+06	1.0603078e+06	1.7260370e+05	0.0000000e+00	1.2615098e+05	4.8905711e+05	1.2497694e+05	1.6504344e+05	0.0000000e+00	3.0247716e+05	NaN	NaN	NaN	NaN	NaN	NaN	NaN	NaN	NaN
8.9000000e+01	1.0700000e+02	3.0000000e+00	0.0000000e+00	7.6237566e+02	6.0000000e+00	1.5000000e+01	1.1513800e+01	1.2303600e+01	7.6411530e+02	3.8161544e+00	1.0000000e+00	0.0000000e+00	5.7487581e-01	1.4239317e+00	1.0000000e+00	-2.0000000e+00	4.0450644e-02	NaN	8.1524405e+05	2.6367090e+07	1.6131291e+08	4.7495367e+08	8.3839357e+08	9.4415853e+08	7.8394512e+08	4.8005840e+08	2.3063526e+08	9.3897566e+07	3.4771176e+07	1.5204017e+07	4.6942505e+06	5.1507442e+06	2.0004165e+06	5.0783697e+05	1.5387845e+05	3.6737281e+05	2.7799169e+05	1.1868229e+05	2.4783380e+05	1.8132060e+05	NaN	NaN	NaN	NaN	NaN	NaN	NaN	NaN	NaN
8.9000000e+01	1.0800000e+02	2.0000000e+00	0.0000000e+00	1.1785784e+03	7.0000000e+00	1.6000000e+01	1.1608800e+01	1.1861683e+01	1.1822666e+03	5.9277243e+00	6.0000000e-01	1.0000000e+00	NaN	NaN	NaN	NaN	6.3883501e-01	NaN	4.1264566e+05	1.5344897e+06	1.3515128e+07	4.5167034e+07	8.7046211e+07	1.0219824e+08	8.5680465e+07	6.8468522e+07	5.4944108e+07	4.9266911e+07	3.7950221e+07	2.0948436e+07	1.1648139e+07	2.5046769e+06	2.0438675e+07	6.3347384e+04	9.2423469e+06	7.5905835e+05	8.1884735e+06	6.8655306e+06	8.4587367e+06	3.4859723e+06	2.6655385e+06	1.5750396e+05	NaN	NaN	NaN	NaN	NaN	NaN	NaN
8.9000000e+01	1.0800000e+02	3.0000000e+00	0.0000000e+00	7.8605470e+02	7.0000000e+00	1.6000000e+01	1.1403150e+01	1.2445483e+01	7.8856969e+02	6.0963349e+00	6.0000000e-01	1.0000000e+00	NaN	NaN	NaN	NaN	4.5090399e-01	NaN	2.7734676e+05	6.9113778e+06	6.5536786e+07	2.0502458e+08	3.7976288e+08	4.5222961e+08	4.0455393e+08	4.4524349e+08	5.7807500e+08	5.9537200e+08	4.7561629e+08	2.7417650e+08	1.2314286e+08	5.0546898e+07	1.5658256e+07	4.2266275e+06	1.1609184e+06	4.2123355e+06	7.9569682e+06	4.7396791e+06	8.5162498e+06	3.4831776e+06	1.6565522e+06	5.6109320e+05	NaN	NaN	NaN	NaN	NaN	NaN	NaN
8.9000000e+01	1.1500000e+02	3.0000000e+00	0.0000000e+00	1.0628801e+03	8.0000000e+00	2.3000000e+01	1.1324200e+01	1.2208800e+01	1.0654183e+03	5.6643447e+00	6.0000000e-01	0.0000000e+00	NaN	NaN	NaN	NaN	8.6886774e-02	NaN	1.5142439e+05	1.7416089e+06	1.1627619e+07	4.7373539e+07	1.5031299e+08	3.2546311e+08	5.4417685e+08	6.4042326e+08	6.1011365e+08	4.6022398e+08	2.8415083e+08	1.5654812e+08	6.9464289e+07	2.9713624e+07	8.2979234e+06	5.4641404e+06	4.2430733e+06	2.9794091e+06	3.0941219e+06	2.6845165e+06	1.3375669e+06	4.1799748e+05	2.8547390e+05	9.5677988e+04	0.0000000e+00	3.0783942e+04	1.0836746e+05	0.0000000e+00	1.1884776e+05	2.4333309e+06	1.7466650e+05
8.9000000e+01	1.1500000e+02	4.0000000e+00	0.0000000e+00	7.9741191e+02	8.0000000e+00	2.3000000e+01	1.1371550e+01	1.1814433e+01	7.9940916e+02	6.0388633e+00	6.0000000e-01	0.0000000e+00	NaN	NaN	NaN	NaN	1.5899785e-01	NaN	4.7159383e+06	1.4686777e+06	4.7157542e+06	2.4386472e+07	8.3607230e+07	1.7366380e+08	2.8005695e+08	3.4559845e+08	3.3388249e+08	2.5612348e+08	1.5763775e+08	8.1186777e+07	3.6941036e+07	1.5522003e+07	8.4787961e+06	3.7373818e+06	3.5815990e+07	3.5470235e+06	6.7124110e+05	2.2780370e+06	9.3759214e+06	7.0851700e+05	1.9164386e+05	1.4923831e+05	1.2874818e+07	3.6700898e+04	6.1221765e+04	0.0000000e+00	3.5785083e+06	5.3683852e+04	6.9698623e+03
9.0000000e+01	1.1500000e+02	3.0000000e+00	0.0000000e+00	1.0392011e+03	8.0000000e+00	2.2000000e+01	1.1482183e+01	1.1561300e+01	1.0416190e+03	5.3442625e+00	1.0000000e+00	0.0000000e+00	5.1589607e-01	-6.5876985e-01	NaN	0.0000000e+00	1.3236107e-01	NaN	1.1123965e+05	9.3600238e+05	0.0000000e+00	1.3706440e+05	1.9012134e+06	3.2744637e+06	5.1690604e+06	6.3468650e+06	5.8753212e+06	3.9555790e+06	2.9419366e+06	9.1447176e+05	1.8833204e+05	1.9549920e+05	0.0000000e+00	0.0000000e+00	4.3206884e+04	0.0000000e+00	0.0000000e+00	0.0000000e+00	0.0000000e+00	0.0000000e+00	1.0892491e+04	5.8724971e+03	0.0000000e+00	1.5257172e+04	9.8401482e+03	6.8257047e+04	3.3325290e+04	0.0000000e+00	0.0000000e+00
9.1000000e+01	1.1500000e+02	3.0000000e+00	0.0000000e+00	9.9618688e+02	7.0000000e+00	2.1000000e+01	NaN	NaN	NaN	NaN	-1.0000000e+00	NaN	NaN	NaN	NaN	NaN	NaN	NaN	NaN	NaN	NaN	NaN	NaN	NaN	NaN	NaN	NaN	NaN	NaN	NaN	NaN	NaN	NaN	NaN	NaN	NaN	NaN	NaN	NaN	NaN	NaN	NaN	NaN	NaN	NaN	NaN	NaN	NaN	NaN
9.7000000e+01	1.0500000e+02	2.0000000e+00	0.0000000e+00	5.7979512e+02	5.0000000e+00	6.0000000e+00	NaN	NaN	NaN	NaN	0.0000000e+00	NaN	NaN	NaN	NaN	NaN	NaN	NaN	NaN	NaN	NaN	NaN	NaN	NaN	NaN	NaN	NaN	NaN	NaN	NaN	NaN	NaN	NaN	NaN	NaN	NaN	NaN	NaN	NaN	NaN	NaN	NaN	NaN	NaN	NaN	NaN	NaN	NaN	NaN
9.7000000e+01	1.0600000e+02	1.0000000e+00	0.0000000e+00	1.3446623e+03	5.0000000e+00	7.0000000e+00	1.2476967e+01	1.2825617e+01	1.3467004e+03	1.1771472e+00	1.0000000e+00	0.0000000e+00	1.3213302e-01	1.3111430e-01	1.0000000e+00	0.0000000e+00	4.8005827e-01	NaN	9.8392717e+06	4.0707851e+07	4.0325646e+07	2.5052863e+07	1.0803447e+07	2.2122523e+06	3.0303344e+05	2.5098217e+05	1.6672900e+05	7.1148921e+04	5.6820080e+05	2.9101541e+05	0.0000000e+00	NaN	NaN	NaN	NaN	NaN	NaN	NaN	NaN	NaN	NaN	NaN	NaN	NaN	NaN	NaN	NaN	NaN	NaN
9.7000000e+01	1.0600000e+02	2.0000000e+00	0.0000000e+00	6.7283478e+02	5.0000000e+00	7.0000000e+00	1.2272017e+01	1.2955700e+01	6.7372648e+02	9.2244505e-01	1.0000000e+00	0.0000000e+00	-5.4653258e-02	1.1129503e+00	1.0000000e+00	0.0000000e+00	1.7283388e-02	NaN	2.5862833e+08	1.0006339e+09	8.8717170e+08	4.3321790e+08	1.4530431e+08	4.1203894e+07	1.0308409e+07	1.8875928e+06	8.8691533e+04	0.0000000e+00	0.0000000e+00	1.7615623e+04	2.7792192e+04	NaN	NaN	NaN	NaN	NaN	NaN	NaN	NaN	NaN	NaN	NaN	NaN	NaN	NaN	NaN	NaN	NaN	NaN
9.7000000e+01	1.0700000e+02	1.0000000e+00	0.0000000e+00	1.4596892e+03	5.0000000e+00	8.0000000e+00	1.1672233e+01	1.2208800e+01	1.4614840e+03	8.7461972e-01	5.0000000e-01	0.0000000e+00	NaN	NaN	NaN	NaN	5.7756336e-01	NaN	2.1014827e+07	9.4160004e+07	8.8865544e+07	4.3005357e+07	9.5311763e+06	9.1987254e+05	1.6966735e+05	0.0000000e+00	3.9933250e+05	7.0338420e+05	1.7694082e+05	3.6673552e+05	5.9370372e+04	2.8591727e+05	NaN	NaN	NaN	NaN	NaN	NaN	NaN	NaN	NaN	NaN	NaN	NaN	NaN	NaN	NaN	NaN	NaN
9.7000000e+01	1.0700000e+02	2.0000000e+00	0.0000000e+00	7.3034825e+02	5.0000000e+00	8.0000000e+00	1.1640550e+01	1.2303600e+01	7.3127393e+02	9.3125508e-01	1.0000000e+00	0.0000000e+00	-1.3355962e-01	1.0524830e+00	1.0000000e+00	0.0000000e+00	1.9808239e-02	NaN	7.6062114e+08	2.7966654e+09	2.6038614e+09	1.3547623e+09	4.9071720e+08	1.4548237e+08	4.1779458e+07	1.3356057e+07	1.2238248e+06	8.5992721e+05	2.6363525e+05	2.1866305e+05	6.2123199e+05	1.3432627e+06	NaN	NaN	NaN	NaN	NaN	NaN	NaN	NaN	NaN	NaN	NaN	NaN	NaN	NaN	NaN	NaN	NaN
9.7000000e+01	1.0800000e+02	2.0000000e+00	0.0000000e+00	7.6586680e+02	5.0000000e+00	9.0000000e+00	1.1640550e+01	1.2335167e+01	7.6682845e+02	9.6296091e-01	1.0000000e+00	0.0000000e+00	-1.8187181e-01	1.1449911e+00	NaN	0.0000000e+00	3.9389450e-02	NaN	2.4469388e+08	9.3172862e+08	9.2628944e+08	4.8825738e+08	1.9581951e+08	5.8857706e+07	1.5521214e+07	6.0347538e+06	1.5064786e+06	4.7922938e+05	7.8156795e+04	7.1542293e+05	1.6880245e+04	1.1512364e+06	5.7611147e+04	NaN	NaN	NaN	NaN	NaN	NaN	NaN	NaN	NaN	NaN	NaN	NaN	NaN	NaN	NaN	NaN
9.7000000e+01	1.1500000e+02	2.0000000e+00	0.0000000e+00	1.1811049e+03	7.0000000e+00	1.6000000e+01	1.1213800e+01	1.1229567e+01	1.1876127e+03	1.1550053e+01	6.0000000e-01	0.0000000e+00	NaN	NaN	NaN	NaN	1.4910073e-01	NaN	1.3391962e+06	4.6383292e+05	9.4446393e+04	0.0000000e+00	0.0000000e+00	0.0000000e+00	8.0203620e+04	0.0000000e+00	8.1114615e+04	0.0000000e+00	0.0000000e+00	0.0000000e+00	1.4908549e+06	3.5025626e+06	6.5868319e+06	5.9787307e+06	1.8097387e+06	3.4683576e+05	0.0000000e+00	0.0000000e+00	0.0000000e+00	0.0000000e+00	0.0000000e+00	0.0000000e+00	NaN	NaN	NaN	NaN	NaN	NaN	NaN
9.7000000e+01	1.1500000e+02	3.0000000e+00	0.0000000e+00	7.8773905e+02	7.0000000e+00	1.6000000e+01	1.1513800e+01	1.1751400e+01	7.8905036e+02	2.4685130e+00	6.0000000e-01	0.0000000e+00	NaN	NaN	NaN	NaN	1.1498978e-01	NaN	5.0861265e+07	9.9330093e+07	1.7298855e+08	2.8213942e+08	3.0833223e+08	2.4991326e+08	1.4234612e+08	6.6745810e+07	2.7725593e+07	9.4006827e+06	2.9964941e+06	1.6502538e+06	2.2471821e+06	4.1912582e+06	7.2739310e+05	1.0229061e+06	3.7598283e+05	5.2729083e+05	8.7783720e+04	3.3658584e+04	4.0123876e+04	1.0865372e+05	5.8711941e+04	1.0245724e+05	NaN	NaN	NaN	NaN	NaN	NaN	NaN
9.7000000e+01	1.1500000e+02	4.0000000e+00	0.0000000e+00	5.9105610e+02	7.0000000e+00	1.6000000e+01	1.1308400e+01	1.2066617e+01	5.9219743e+02	3.0998834e+00	1.0000000e+00	0.0000000e+00	2.6344102e-01	1.3313748e+00	-2.0000000e+00	1.0000000e+00	2.1749393e-01	NaN	1.4303114e+05	1.0473989e+07	3.7043127e+07	7.3769381e+07	8.2090131e+07	6.7850108e+07	3.6256253e+07	1.5134989e+07	4.2611032e+06	1.2986925e+06	2.6494321e+05	1.2387751e+05	7.7388431e+04	8.4439280e+04	2.9267216e+04	1.5822216e+04	0.0000000e+00	0.0000000e+00	0.0000000e+00	3.7356856e+04	0.0000000e+00	8.8690459e+06	0.0000000e+00	0.0000000e+00	NaN	NaN	NaN	NaN	NaN	NaN	NaN
9.9000000e+01	1.0700000e+02	2.0000000e+00	0.0000000e+00	5.9278475e+02	5.0000000e+00	6.0000000e+00	1.0993767e+01	1.1656417e+01	5.9350191e+02	6.9049352e-01	4.0000000e-01	0.0000000e+00	NaN	NaN	NaN	NaN	1.3017546e-01	NaN	2.2573227e+07	7.7953450e+07	4.9127621e+07	1.4726247e+07	2.7294985e+06	7.6875601e+04	5.8114571e+05	2.0435111e+05	2.1842539e+05	5.7078113e+04	0.0000000e+00	1.7019740e+05	NaN	NaN	NaN	NaN	NaN	NaN	NaN	NaN	NaN	NaN	NaN	NaN	NaN	NaN	NaN	NaN	NaN	NaN	NaN
9.9000000e+01	1.0800000e+02	2.0000000e+00	0.0000000e+00	6.2830331e+02	5.0000000e+00	7.0000000e+00	NaN	NaN	NaN	NaN	0.0000000e+00	NaN	NaN	NaN	NaN	NaN	NaN	NaN	NaN	NaN	NaN	NaN	NaN	NaN	NaN	NaN	NaN	NaN	NaN	NaN	NaN	NaN	NaN	NaN	NaN	NaN	NaN	NaN	NaN	NaN	NaN	NaN	NaN	NaN	NaN	NaN	NaN	NaN	NaN
9.9000000e+01	1.1500000e+02	3.0000000e+00	0.0000000e+00	6.9603005e+02	6.0000000e+00	1.4000000e+01	1.0915467e+01	1.1371550e+01	6.9732094e+02	2.5880189e+00	6.0000000e-01	0.0000000e+00	NaN	NaN	NaN	NaN	1.5012930e-01	NaN	0.0000000e+00	1.0934116e+06	9.3855414e+06	2.1127063e+07	2.0381394e+07	1.3058106e+07	3.2729509e+06	7.3324438e+05	1.1391788e+05	4.3469442e+04	7.2425995e+04	1.1965136e+05	1.1535756e+05	3.2926776e+05	0.0000000e+00	0.0000000e+00	0.0000000e+00	0.0000000e+00	0.0000000e+00	1.0460317e+05	2.5044133e+05	NaN	NaN	NaN	NaN	NaN	NaN	NaN	NaN	NaN	NaN
1.0200000e+02	1.0700000e+02	1.0000000e+00	0.0000000e+00	8.2835627e+02	4.0000000e+00	4.0000000e+00	1.0508667e+01	1.1245317e+01	8.2945355e+02	5.6676037e-01	4.0000000e-01	0.0000000e+00	NaN	NaN	NaN	NaN	9.8862667e-02	NaN	1.8931811e+08	3.7877884e+08	1.6478463e+08	4.0190771e+07	4.2071994e+06	1.5555320e+05	1.3734241e+05	1.5155507e+05	2.9519142e+05	NaN	NaN	NaN	NaN	NaN	NaN	NaN	NaN	NaN	NaN	NaN	NaN	NaN	NaN	NaN	NaN	NaN	NaN	NaN	NaN	NaN	NaN
1.0200000e+02	1.1500000e+02	2.0000000e+00	0.0000000e+00	8.6543846e+02	6.0000000e+00	1.2000000e+01	1.0665217e+01	1.1339967e+01	8.6731642e+02	2.6814229e+00	6.0000000e-01	0.0000000e+00	NaN	NaN	NaN	NaN	2.7985145e-01	NaN	4.9324635e+05	8.9057409e+06	4.4336140e+07	6.9350599e+07	6.3459852e+07	3.9006069e+07	1.7259445e+07	1.4636850e+06	1.2136515e+04	6.1764178e+04	5.2142781e+05	3.9037659e+05	1.2386642e+06	3.8546552e+05	1.0225755e+06	1.6808623e+05	5.7769916e+05	7.3756387e+04	3.4965286e+05	NaN	NaN	NaN	NaN	NaN	NaN	NaN	NaN	NaN	NaN	NaN	NaN
1.0200000e+02	1.1500000e+02	3.0000000e+00	0.0000000e+00	5.7729473e+02	6.0000000e+00	1.2000000e+01	1.0680850e+01	1.1387333e+01	5.7850900e+02	2.5683039e+00	6.0000000e-01	0.0000000e+00	NaN	NaN	NaN	NaN	2.4065123e-01	NaN	1.5377528e+05	8.3980962e+06	4.0540312e+07	6.2686405e+07	5.4100553e+07	3.2203495e+07	1.6995123e+07	1.9628363e+06	2.4492769e+05	7.9772954e+05	0.0000000e+00	0.0000000e+00	6.7551606e+04	0.0000000e+00	3.5192686e+04	7.3942699e+05	0.0000000e+00	3.6630004e+04	1.2780570e+05	NaN	NaN	NaN	NaN	NaN	NaN	NaN	NaN	NaN	NaN	NaN	NaN
1.0600000e+02	1.1500000e+02	2.0000000e+00	0.0000000e+00	6.1132237e+02	5.0000000e+00	8.0000000e+00	8.0336167e+00	8.7074833e+00	6.1257977e+02	1.7789581e+00	6.0000000e-01	0.0000000e+00	NaN	NaN	NaN	NaN	4.0760750e-02	NaN	5.5922911e+07	3.2739162e+08	6.3622998e+08	5.4953650e+08	2.4891451e+08	9.0388060e+07	1.3771348e+07	4.2987426e+06	3.0881267e+05	8.1234774e+05	5.0529229e+05	1.4709206e+05	6.2694321e+05	8.8811448e+04	NaN	NaN	NaN	NaN	NaN	NaN	NaN	NaN	NaN	NaN	NaN	NaN	NaN	NaN	NaN	NaN	NaN
1.0700000e+02	1.1500000e+02	1.0000000e+00	0.0000000e+00	1.0355582e+03	4.0000000e+00	7.0000000e+00	5.8716000e+00	6.3942667e+00	1.0380798e+03	1.9216126e+00	1.0000000e+00	0.0000000e+00	6.7808817e-01	6.4108094e-01	1.0000000e+00	0.0000000e+00	1.9806938e-01	NaN	5.9466860e+06	5.6037400e+07	1.1822619e+08	1.0293587e+08	4.5794859e+07	1.2904370e+07	2.4639849e+06	9.2960093e+04	0.0000000e+00	0.0000000e+00	0.0000000e+00	8.5823744e+04	NaN	NaN	NaN	NaN	NaN	NaN	NaN	NaN	NaN	NaN	NaN	NaN	NaN	NaN	NaN	NaN	NaN	NaN	NaN
1.0700000e+02	1.1500000e+02	2.0000000e+00	0.0000000e+00	5.1828271e+02	4.0000000e+00	7.0000000e+00	5.7923667e+00	6.4737333e+00	5.1953255e+02	1.8996653e+00	1.0000000e+00	0.0000000e+00	6.6199310e-01	1.1061611e+00	1.0000000e+00	0.0000000e+00	2.9782069e-02	NaN	1.3837947e+08	7.7627267e+08	1.5285142e+09	1.3097372e+09	5.9229706e+08	1.8629134e+08	4.7839346e+07	9.6682221e+06	1.1133557e+06	6.2643443e+04	3.2385202e+05	5.6586797e+04	NaN	NaN	NaN	NaN	NaN	NaN	NaN	NaN	NaN	NaN	NaN	NaN	NaN	NaN	NaN	NaN	NaN	NaN	NaN
1.0800000e+02	1.1500000e+02	1.0000000e+00	0.0000000e+00	9.2053121e+02	4.0000000e+00	6.0000000e+00	5.5509500e+00	6.2674833e+00	9.2304772e+02	1.9753888e+00	1.0000000e+00	0.0000000e+00	9.5896754e-01	1.2092192e+00	1.0000000e+00	1.0000000e+00	5.2239520e-02	NaN	3.0279787e+07	1.9830041e+08	4.0931085e+08	3.5661716e+08	1.6679206e+08	4.8069023e+07	1.0148558e+07	3.6927875e+05	5.6974898e+03	6.3783525e+04	0.0000000e+00	NaN	NaN	NaN	NaN	NaN	NaN	NaN	NaN	NaN	NaN	NaN	NaN	NaN	NaN	NaN	NaN	NaN	NaN	NaN	NaN
1.0800000e+02	1.1500000e+02	2.0000000e+00	0.0000000e+00	4.6076924e+02	4.0000000e+00	6.0000000e+00	5.5142000e+00	6.2200167e+00	4.6205728e+02	2.0349482e+00	1.0000000e+00	0.0000000e+00	1.0099253e+00	1.1778134e+00	1.0000000e+00	1.0000000e+00	1.7303688e-02	NaN	4.5839936e+08	2.6501368e+09	5.3484966e+09	5.0026740e+09	2.4427884e+09	7.7362960e+08	1.7774022e+08	3.4302024e+07	6.4185067e+06	4.2110348e+05	0.0000000e+00	NaN	NaN	NaN	NaN	NaN	NaN	NaN	NaN	NaN	NaN	NaN	NaN	NaN	NaN	NaN	NaN	NaN	NaN	NaN	NaN
1.0800000e+02	1.2400000e+02	3.0000000e+00	0.0000000e+00	6.1668410e+02	6.0000000e+00	1.4000000e+01	9.0527500e+00	9.0840500e+00	6.1807236e+02	3.0419716e+00	4.0000000e-01	0.0000000e+00	NaN	NaN	NaN	NaN	2.9413832e-01	NaN	0.0000000e+00	3.8615424e+04	5.6144575e+05	7.1750365e+05	5.8584986e+05	7.1065712e+04	0.0000000e+00	0.0000000e+00	0.0000000e+00	4.6953143e+04	0.0000000e+00	0.0000000e+00	0.0000000e+00	5.2321115e+04	4.7648691e+04	0.0000000e+00	4.1790641e+04	4.0522059e+04	0.0000000e+00	0.0000000e+00	0.0000000e+00	NaN	NaN	NaN	NaN	NaN	NaN	NaN	NaN	NaN	NaN
1.0900000e+02	1.1500000e+02	2.0000000e+00	0.0000000e+00	4.2525069e+02	4.0000000e+00	5.0000000e+00	5.3406167e+00	6.1410000e+00	4.2645355e+02	1.9050170e+00	1.0000000e+00	0.0000000e+00	1.2247369e+00	1.4549469e+00	1.0000000e+00	1.0000000e+00	3.8784780e-02	NaN	2.6346557e+08	1.4550306e+09	2.6989376e+09	2.1961071e+09	9.3953389e+08	2.6068456e+08	5.2339658e+07	7.1876756e+06	4.3293124e+05	0.0000000e+00	NaN	NaN	NaN	NaN	NaN	NaN	NaN	NaN	NaN	NaN	NaN	NaN	NaN	NaN	NaN	NaN	NaN	NaN	NaN	NaN	NaN
1.0900000e+02	1.1500000e+02	3.0000000e+00	0.0000000e+00	2.8383622e+02	4.0000000e+00	5.0000000e+00	5.4196167e+00	6.0145167e+00	2.8462717e+02	1.8721541e+00	1.0000000e+00	0.0000000e+00	1.1909968e+00	8.5276520e-01	1.0000000e+00	1.0000000e+00	5.3117302e-02	NaN	6.6181906e+06	5.4512173e+07	1.0488084e+08	8.2866889e+07	3.3982851e+07	7.1049586e+06	2.8200031e+05	2.7266878e+04	0.0000000e+00	0.0000000e+00	NaN	NaN	NaN	NaN	NaN	NaN	NaN	NaN	NaN	NaN	NaN	NaN	NaN	NaN	NaN	NaN	NaN	NaN	NaN	NaN	NaN
1.1000000e+02	1.1500000e+02	2.0000000e+00	0.0000000e+00	3.7571648e+02	4.0000000e+00	4.0000000e+00	5.4511167e+00	6.2358167e+00	3.7673045e+02	1.5898042e+00	1.0000000e+00	0.0000000e+00	1.3091702e+00	1.4089859e+00	NaN	1.0000000e+00	6.8611177e-02	NaN	2.5210036e+07	1.0934380e+08	1.4972430e+08	9.2938073e+07	3.1637150e+07	3.7562271e+06	1.0255661e+05	5.3658832e+04	1.3608247e+04	NaN	NaN	NaN	NaN	NaN	NaN	NaN	NaN	NaN	NaN	NaN	NaN	NaN	NaN	NaN	NaN	NaN	NaN	NaN	NaN	NaN	NaN
1.1600000e+02	1.2100000e+02	1.0000000e+00	0.0000000e+00	6.4737627e+02	4.0000000e+00	3.0000000e+00	6.8066500e+00	7.2961833e+00	6.4778908e+02	7.7885903e-03	1.0000000e+00	0.0000000e+00	-7.1780262e-01	5.4398165e-01	-1.0000000e+00	1.0000000e+00	1.7385238e-02	NaN	3.0895909e+09	1.2001657e+09	2.7194929e+08	4.4734002e+07	4.4312195e+06	1.1979353e+05	6.8007809e+04	6.6313118e+03	NaN	NaN	NaN	NaN	NaN	NaN	NaN	NaN	NaN	NaN	NaN	NaN	NaN	NaN	NaN	NaN	NaN	NaN	NaN	NaN	NaN	NaN	NaN
1.1600000e+02	1.2100000e+02	2.0000000e+00	0.0000000e+00	3.2419177e+02	4.0000000e+00	3.0000000e+00	5.6191833e+00	5.6348667e+00	3.2662855e+02	4.4685242e+00	4.0000000e-01	1.0000000e+00	NaN	NaN	NaN	NaN	1.1611051e+00	NaN	0.0000000e+00	0.0000000e+00	3.0022592e+04	0.0000000e+00	0.0000000e+00	0.0000000e+00	7.4496637e+04	0.0000000e+00	NaN	NaN	NaN	NaN	NaN	NaN	NaN	NaN	NaN	NaN	NaN	NaN	NaN	NaN	NaN	NaN	NaN	NaN	NaN	NaN	NaN	NaN	NaN
1.1600000e+02	1.2200000e+02	2.0000000e+00	0.0000000e+00	3.7372598e+02	4.0000000e+00	4.0000000e+00	8.3783167e+00	8.7859667e+00	3.7398110e+02	4.2509380e-02	4.0000000e-01	0.0000000e+00	NaN	NaN	NaN	NaN	2.3068658e-01	NaN	1.3988464e+07	1.2126070e+07	2.9079695e+05	2.6423016e+04	0.0000000e+00	1.0359560e+05	0.0000000e+00	2.9005439e+04	0.0000000e+00	NaN	NaN	NaN	NaN	NaN	NaN	NaN	NaN	NaN	NaN	NaN	NaN	NaN	NaN	NaN	NaN	NaN	NaN	NaN	NaN	NaN	NaN
1.1600000e+02	1.2300000e+02	1.0000000e+00	0.0000000e+00	8.7548727e+02	4.0000000e+00	5.0000000e+00	7.6726500e+00	8.0963333e+00	8.7606898e+02	4.3689705e-02	1.0000000e+00	0.0000000e+00	-6.8627420e-01	3.5100414e-01	1.0000000e+00	0.0000000e+00	1.9974769e-02	NaN	1.8738474e+09	9.8359518e+08	3.0100863e+08	7.0491393e+07	1.4206276e+07	4.1778339e+06	1.0885748e+06	9.0002634e+04	1.0484402e+05	5.2521666e+04	NaN	NaN	NaN	NaN	NaN	NaN	NaN	NaN	NaN	NaN	NaN	NaN	NaN	NaN	NaN	NaN	NaN	NaN	NaN	NaN	NaN
1.1600000e+02	1.2300000e+02	2.0000000e+00	0.0000000e+00	4.3824727e+02	4.0000000e+00	5.0000000e+00	7.7041667e+00	8.0493000e+00	4.3849099e+02	-5.0577977e-02	1.0000000e+00	0.0000000e+00	-7.8305814e-01	1.2080849e-01	1.0000000e+00	0.0000000e+00	9.6389913e-01	NaN	2.8826384e+07	1.4951243e+07	2.8743235e+06	4.8666669e+04	8.2460415e+04	0.0000000e+00	2.5082966e+04	0.0000000e+00	6.6048365e+04	1.0735148e+05	NaN	NaN	NaN	NaN	NaN	NaN	NaN	NaN	NaN	NaN	NaN	NaN	NaN	NaN	NaN	NaN	NaN	NaN	NaN	NaN	NaN
1.1600000e+02	1.2400000e+02	1.0000000e+00	0.0000000e+00	9.4652438e+02	4.0000000e+00	6.0000000e+00	7.8925333e+00	8.3939833e+00	9.4716652e+02	6.3858130e-02	1.0000000e+00	0.0000000e+00	-6.7649454e-01	5.7890418e-01	1.0000000e+00	0.0000000e+00	3.6624861e-01	NaN	8.1038781e+09	4.5745313e+09	1.5113915e+09	3.7486191e+08	9.0223930e+07	3.3843549e+07	1.9911212e+07	5.8380896e+06	4.7422971e+05	0.0000000e+00	0.0000000e+00	NaN	NaN	NaN	NaN	NaN	NaN	NaN	NaN	NaN	NaN	NaN	NaN	NaN	NaN	NaN	NaN	NaN	NaN	NaN	NaN
1.1600000e+02	1.2400000e+02	2.0000000e+00	0.0000000e+00	4.7376583e+02	4.0000000e+00	6.0000000e+00	7.9395167e+00	8.4879333e+00	4.7403428e+02	-4.1377731e-02	1.0000000e+00	0.0000000e+00	-7.6653194e-01	7.1654291e-01	1.0000000e+00	0.0000000e+00	6.9127191e-02	NaN	3.2643587e+08	1.4831874e+08	5.3331337e+07	7.4606280e+06	4.0032335e+05	1.3477133e+06	1.1260589e+05	3.4825517e+04	2.3852794e+04	9.0213186e+04	0.0000000e+00	NaN	NaN	NaN	NaN	NaN	NaN	NaN	NaN	NaN	NaN	NaN	NaN	NaN	NaN	NaN	NaN	NaN	NaN	NaN	NaN
1.1600000e+02	1.2500000e+02	2.0000000e+00	0.0000000e+00	5.3030786e+02	4.0000000e+00	7.0000000e+00	1.0352050e+01	1.0493017e+01	5.3054975e+02	-1.6716557e-01	6.0000000e-01	0.0000000e+00	NaN	NaN	NaN	NaN	9.5243809e-02	NaN	1.3161899e+07	7.3886140e+06	1.3225962e+06	0.0000000e+00	0.0000000e+00	1.0010718e+04	6.0493501e+03	0.0000000e+00	2.5492432e+04	1.1834812e+03	2.3044896e+03	1.9890980e+04	NaN	NaN	NaN	NaN	NaN	NaN	NaN	NaN	NaN	NaN	NaN	NaN	NaN	NaN	NaN	NaN	NaN	NaN	NaN
1.2300000e+02	1.6000000e+02	4.0000000e+00	0.0000000e+00	1.0668380e+03	9.0000000e+00	3.2000000e+01	NaN	NaN	NaN	NaN	-1.0000000e+00	NaN	NaN	NaN	NaN	NaN	NaN	NaN	NaN	NaN	NaN	NaN	NaN	NaN	NaN	NaN	NaN	NaN	NaN	NaN	NaN	NaN	NaN	NaN	NaN	NaN	NaN	NaN	NaN	NaN	NaN	NaN	NaN	NaN	NaN	NaN	NaN	NaN	NaN
1.2400000e+02	1.4000000e+02	2.0000000e+00	0.0000000e+00	9.4904328e+02	6.0000000e+00	1.2000000e+01	NaN	NaN	NaN	NaN	-1.0000000e+00	NaN	NaN	NaN	NaN	NaN	NaN	NaN	NaN	NaN	NaN	NaN	NaN	NaN	NaN	NaN	NaN	NaN	NaN	NaN	NaN	NaN	NaN	NaN	NaN	NaN	NaN	NaN	NaN	NaN	NaN	NaN	NaN	NaN	NaN	NaN	NaN	NaN	NaN
1.2400000e+02	1.4000000e+02	3.0000000e+00	0.0000000e+00	6.3303128e+02	6.0000000e+00	1.2000000e+01	9.7412667e+00	1.0242650e+01	6.3352569e+02	3.3402196e-01	1.0000000e+00	0.0000000e+00	-5.8823930e-01	5.7870881e-01	1.0000000e+00	-6.0000000e+00	3.9686728e-01	NaN	2.5989261e+07	5.6545272e+07	4.1742202e+07	1.3714688e+07	1.5373478e+06	5.0640931e+05	3.2985853e+05	2.7373766e+05	3.7458436e+04	4.0171451e+05	1.8958187e+05	1.7821474e+05	1.5973540e+05	5.3769080e+04	1.4279792e+05	0.0000000e+00	0.0000000e+00	5.6188627e+04	1.5581324e+05	NaN	NaN	NaN	NaN	NaN	NaN	NaN	NaN	NaN	NaN	NaN	NaN
1.2400000e+02	1.4700000e+02	3.0000000e+00	0.0000000e+00	9.1250544e+02	7.0000000e+00	1.8000000e+01	1.2003433e+01	1.2906517e+01	9.1341454e+02	1.0507570e+00	1.0000000e+00	0.0000000e+00	-4.3146217e-01	1.7559156e+00	NaN	1.0000000e+00	1.8934572e-01	NaN	1.2316479e+07	5.7411714e+07	8.4246883e+07	7.7072737e+07	5.0558805e+07	2.2416237e+07	6.7442545e+06	6.1127492e+05	2.0537643e+05	2.7370606e+05	1.7840178e+05	7.9827139e+04	8.0735175e+04	1.0490436e+05	1.6695686e+05	4.2571642e+04	7.5489002e+04	1.7782405e+05	2.7934789e+05	6.6834876e+04	3.2816923e+04	6.2457631e+04	4.8258928e+04	1.7812203e+05	2.5516322e+05	2.2317500e+04	NaN	NaN	NaN	NaN	NaN
1.2500000e+02	1.4000000e+02	2.0000000e+00	0.0000000e+00	9.1352473e+02	6.0000000e+00	1.1000000e+01	9.3807833e+00	9.8509833e+00	9.1458493e+02	1.0118423e+00	1.0000000e+00	0.0000000e+00	-2.5892509e-01	4.8732411e-01	1.0000000e+00	0.0000000e+00	1.2331808e-01	NaN	1.8635315e+07	7.0606569e+07	8.8511599e+07	5.6150676e+07	2.3934193e+07	6.8374038e+06	3.9799039e+05	8.3368481e+04	1.6934598e+05	3.5539320e+05	7.5791267e+05	0.0000000e+00	0.0000000e+00	0.0000000e+00	5.6249294e+04	0.0000000e+00	0.0000000e+00	8.1566778e+04	NaN	NaN	NaN	NaN	NaN	NaN	NaN	NaN	NaN	NaN	NaN	NaN	NaN
1.2500000e+02	1.4000000e+02	3.0000000e+00	0.0000000e+00	6.0935224e+02	6.0000000e+00	1.1000000e+01	9.1778167e+00	9.6626667e+00	6.1005750e+02	1.0071950e+00	1.0000000e+00	0.0000000e+00	-2.6109388e-01	5.3025685e-01	1.0000000e+00	0.0000000e+00	6.1861334e-02	NaN	2.7746346e+07	1.1392766e+08	1.2762705e+08	7.7240802e+07	3.7726661e+07	1.1197799e+07	1.3305806e+06	3.3015569e+05	1.4234492e+05	3.6969340e+05	5.5531584e+05	3.3834502e+05	2.7909487e+05	1.0284671e+05	4.6475679e+04	2.1343086e+05	4.8019561e+04	3.7436941e+04	NaN	NaN	NaN	NaN	NaN	NaN	NaN	NaN	NaN	NaN	NaN	NaN	NaN
1.2500000e+02	1.4100000e+02	3.0000000e+00	0.0000000e+00	6.7137868e+02	6.0000000e+00	1.2000000e+01	NaN	NaN	NaN	NaN	-1.0000000e+00	NaN	NaN	NaN	NaN	NaN	NaN	NaN	NaN	NaN	NaN	NaN	NaN	NaN	NaN	NaN	NaN	NaN	NaN	NaN	NaN	NaN	NaN	NaN	NaN	NaN	NaN	NaN	NaN	NaN	NaN	NaN	NaN	NaN	NaN	NaN	NaN	NaN	NaN
1.2500000e+02	1.4700000e+02	2.0000000e+00	0.0000000e+00	1.3327360e+03	7.0000000e+00	1.7000000e+01	1.1987650e+01	1.2398267e+01	1.3340015e+03	8.9496445e-01	1.0000000e+00	0.0000000e+00	-4.6087909e-01	3.1271146e-01	1.0000000e+00	1.0000000e+00	1.3164695e-01	NaN	1.2004842e+07	5.2528916e+07	7.6182603e+07	6.6076112e+07	3.7486342e+07	1.3339893e+07	5.3154125e+06	2.8840825e+05	2.4050703e+05	3.0555047e+03	1.5851507e+04	2.7054497e+04	1.9049592e+04	1.0595233e+04	1.5656200e+05	0.0000000e+00	1.8408901e+05	0.0000000e+00	0.0000000e+00	0.0000000e+00	0.0000000e+00	0.0000000e+00	0.0000000e+00	6.6771822e+04	1.2304280e+05	NaN	NaN	NaN	NaN	NaN	NaN
1.2500000e+02	1.4700000e+02	3.0000000e+00	0.0000000e+00	8.8882640e+02	7.0000000e+00	1.7000000e+01	1.1893167e+01	1.2697800e+01	8.8973870e+02	1.1008068e+00	1.0000000e+00	0.0000000e+00	-3.9872118e-01	1.4674017e+00	1.0000000e+00	1.0000000e+00	3.8913013e-02	NaN	9.8018047e+07	3.4699583e+08	5.2461703e+08	4.7738820e+08	3.0856753e+08	1.5022259e+08	5.8677411e+07	1.8981956e+07	4.1366855e+06	2.1387786e+06	6.1138175e+05	8.0125299e+05	2.2367831e+06	7.2372825e+05	9.6183025e+05	5.4611047e+05	1.8448007e+05	2.5903102e+05	8.2786277e+04	2.2609804e+05	4.8198024e+04	9.9714578e+04	4.4385849e+04	1.3399155e+05	7.7720037e+04	NaN	NaN	NaN	NaN	NaN	NaN
1.2500000e+02	1.5900000e+02	4.0000000e+00	0.0000000e+00	9.8405792e+02	9.0000000e+00	2.9000000e+01	NaN	NaN	NaN	NaN	0.0000000e+00	NaN	NaN	NaN	NaN	NaN	NaN	NaN	NaN	NaN	NaN	NaN	NaN	NaN	NaN	NaN	NaN	NaN	NaN	NaN	NaN	NaN	NaN	NaN	NaN	NaN	NaN	NaN	NaN	NaN	NaN	NaN	NaN	NaN	NaN	NaN	NaN	NaN	NaN
1.2500000e+02	1.6000000e+02	3.0000000e+00	0.0000000e+00	1.3554216e+03	9.0000000e+00	3.0000000e+01	1.1182317e+01	1.1798650e+01	1.3573475e+03	3.2443113e+00	1.0000000e+00	0.0000000e+00	-1.7597832e-01	9.1557691e-01	1.0000000e+00	0.0000000e+00	1.4869720e-01	NaN	0.0000000e+00	1.6308797e+06	1.6319961e+07	5.0128670e+07	8.9802754e+07	1.1571492e+08	1.1494340e+08	8.8784191e+07	5.5941934e+07	2.9319969e+07	1.0900737e+07	3.1137054e+06	9.7557549e+04	8.9434622e+04	0.0000000e+00	0.0000000e+00	2.7164453e+03	2.0981921e+05	6.6794474e+04	2.3957102e+05	0.0000000e+00	0.0000000e+00	0.0000000e+00	0.0000000e+00	0.0000000e+00	0.0000000e+00	0.0000000e+00	5.5801013e+04	1.9061662e+05	4.6182240e+05	0.0000000e+00
1.2500000e+02	1.6000000e+02	4.0000000e+00	0.0000000e+00	1.0168180e+03	9.0000000e+00	3.0000000e+01	1.1166583e+01	1.1971917e+01	1.0183827e+03	3.7253302e+00	1.0000000e+00	0.0000000e+00	-9.3668567e-02	1.4694531e+00	0.0000000e+00	0.0000000e+00	1.7088342e-01	NaN	2.5126348e+05	2.0322867e+07	1.0381613e+08	2.6723391e+08	4.4714897e+08	5.8505707e+08	5.5529284e+08	4.3352484e+08	2.9018918e+08	1.6512838e+08	8.2712341e+07	3.3053970e+07	1.2519735e+07	3.0584642e+06	2.5686281e+05	2.5676558e+05	2.2672258e+06	2.5609261e+05	4.3089139e+05	7.6714152e+05	4.1706169e+07	1.8105880e+06	2.0830507e+06	3.0978211e+06	3.1321710e+07	1.4952116e+06	3.2648938e+05	4.0900360e+05	1.3805975e+06	6.6272606e+03	7.3654839e+05
1.2500000e+02	1.6000000e+02	5.0000000e+00	0.0000000e+00	8.1365589e+02	9.0000000e+00	3.0000000e+01	1.1135100e+01	1.1971917e+01	8.1485281e+02	3.4512550e+00	1.0000000e+00	0.0000000e+00	-1.4056707e-01	1.5617170e+00	0.0000000e+00	0.0000000e+00	1.0435137e-01	NaN	6.4716151e+05	7.4362409e+06	4.3642260e+07	1.2162926e+08	2.2396179e+08	2.7880182e+08	2.7444457e+08	2.2027605e+08	1.3790904e+08	7.9315183e+07	3.6600022e+07	2.6410012e+07	5.4623659e+06	1.1525031e+06	9.5718695e+05	4.6515913e+05	3.0967596e+06	6.3292399e+05	1.6627726e+05	5.1140942e+05	5.1458176e+05	6.1526441e+05	3.0471570e+06	8.6187011e+05	6.7284456e+05	2.1157557e+05	2.3584024e+05	4.2372760e+05	1.0516304e+05	2.2710625e+05	0.0000000e+00
1.2500000e+02	1.6000000e+02	7.0000000e+00	0.0000000e+00	5.8147057e+02	9.0000000e+00	3.0000000e+01	1.1339967e+01	1.1371550e+01	5.8235515e+02	3.6587298e+00	1.0000000e+00	1.0000000e+00	-1.0506491e-01	-7.9806924e-01	-1.0000000e+00	0.0000000e+00	1.6508033e-01	NaN	0.0000000e+00	6.4727223e+04	4.4664580e+04	0.0000000e+00	2.8223279e+05	7.5722889e+05	5.2452101e+05	4.6336710e+05	2.8989472e+05	2.2153146e+05	5.8444428e+04	0.0000000e+00	0.0000000e+00	4.9816560e+04	0.0000000e+00	0.0000000e+00	0.0000000e+00	0.0000000e+00	0.0000000e+00	0.0000000e+00	0.0000000e+00	0.0000000e+00	0.0000000e+00	0.0000000e+00	0.0000000e+00	0.0000000e+00	0.0000000e+00	0.0000000e+00	0.0000000e+00	0.0000000e+00	0.0000000e+00
1.2500000e+02	1.6100000e+02	5.0000000e+00	0.0000000e+00	8.4306957e+02	9.0000000e+00	3.1000000e+01	NaN	NaN	NaN	NaN	-1.0000000e+00	NaN	NaN	NaN	NaN	NaN	NaN	NaN	NaN	NaN	NaN	NaN	NaN	NaN	NaN	NaN	NaN	NaN	NaN	NaN	NaN	NaN	NaN	NaN	NaN	NaN	NaN	NaN	NaN	NaN	NaN	NaN	NaN	NaN	NaN	NaN	NaN	NaN	NaN
1.2600000e+02	1.4000000e+02	2.0000000e+00	0.0000000e+00	8.5698270e+02	6.0000000e+00	1.0000000e+01	NaN	NaN	NaN	NaN	0.0000000e+00	NaN	NaN	NaN	NaN	NaN	NaN	NaN	NaN	NaN	NaN	NaN	NaN	NaN	NaN	NaN	NaN	NaN	NaN	NaN	NaN	NaN	NaN	NaN	NaN	NaN	NaN	NaN	NaN	NaN	NaN	NaN	NaN	NaN	NaN	NaN	NaN	NaN	NaN
1.2600000e+02	1.4000000e+02	3.0000000e+00	0.0000000e+00	5.7165756e+02	6.0000000e+00	1.0000000e+01	8.3209333e+00	8.8802000e+00	5.7229783e+02	8.8602241e-01	6.0000000e-01	0.0000000e+00	NaN	NaN	NaN	NaN	7.5898030e-02	NaN	4.0523790e+07	1.2109192e+08	1.1764322e+08	7.6950743e+07	3.2017099e+07	7.1599360e+06	3.6081417e+05	8.9864840e+04	2.4257031e+05	7.0502598e+04	0.0000000e+00	8.8932308e+04	0.0000000e+00	6.1064605e+04	2.9931782e+04	0.0000000e+00	0.0000000e+00	NaN	NaN	NaN	NaN	NaN	NaN	NaN	NaN	NaN	NaN	NaN	NaN	NaN	NaN
1.2600000e+02	1.4700000e+02	2.0000000e+00	0.0000000e+00	1.2761939e+03	7.0000000e+00	1.6000000e+01	1.1466367e+01	1.2177200e+01	1.2775408e+03	1.1310920e+00	1.0000000e+00	0.0000000e+00	-3.6822889e-01	1.1925150e+00	1.0000000e+00	1.0000000e+00	2.8630584e-01	NaN	5.3965177e+07	1.9530674e+08	2.8723440e+08	2.3693273e+08	1.4767313e+08	6.8689776e+07	2.2974818e+07	6.3635507e+06	6.9093478e+06	8.4252721e+06	4.3028417e+06	1.0843270e+06	9.2736740e+04	3.0509772e+05	7.6862107e+04	9.2259834e+04	0.0000000e+00	0.0000000e+00	0.0000000e+00	0.0000000e+00	0.0000000e+00	0.0000000e+00	0.0000000e+00	1.0246747e+05	NaN	NaN	NaN	NaN	NaN	NaN	NaN
1.2600000e+02	1.4700000e+02	3.0000000e+00	0.0000000e+00	8.5113172e+02	7.0000000e+00	1.6000000e+01	1.1403150e+01	1.2382517e+01	8.5202539e+02	1.1184399e+00	1.0000000e+00	0.0000000e+00	-3.7228820e-01	1.9794686e+00	1.0000000e+00	1.0000000e+00	3.5209036e-02	NaN	2.0820457e+08	7.3354958e+08	1.0762163e+09	9.3453637e+08	5.5415571e+08	2.6634057e+08	1.0563511e+08	3.2980157e+07	9.5650605e+06	3.7832345e+06	6.1683320e+06	3.6887905e+06	1.1331014e+07	3.4084853e+06	5.4651327e+05	6.9823768e+05	6.5628722e+05	1.6342854e+05	2.0905751e+05	3.5092088e+05	1.5094538e+05	2.3671553e+05	6.1388920e+05	1.2924441e+05	NaN	NaN	NaN	NaN	NaN	NaN	NaN
1.2600000e+02	1.6000000e+02	3.0000000e+00	0.0000000e+00	1.3177269e+03	9.0000000e+00	2.9000000e+01	1.0899817e+01	1.1561300e+01	1.3196513e+03	3.3131205e+00	1.0000000e+00	0.0000000e+00	-1.4465483e-01	1.0478918e+00	0.0000000e+00	1.0000000e+00	1.2482770e-01	NaN	0.0000000e+00	4.4628486e+05	1.2941142e+07	4.5278977e+07	8.4196642e+07	1.0569978e+08	1.0124825e+08	8.2944762e+07	5.1625701e+07	2.5086797e+07	8.8772004e+06	1.8580338e+06	1.0762116e+05	3.5369385e+05	0.0000000e+00	9.3120057e+04	0.0000000e+00	0.0000000e+00	0.0000000e+00	1.0050520e+04	6.6673198e+04	0.0000000e+00	1.1281682e+05	2.3713776e+05	0.0000000e+00	0.0000000e+00	0.0000000e+00	3.6550690e+05	3.4896634e+05	8.4282151e+04	0.0000000e+00
1.2600000e+02	1.6000000e+02	4.0000000e+00	0.0000000e+00	9.8854703e+02	9.0000000e+00	2.9000000e+01	1.0759033e+01	1.1656417e+01	9.9002917e+02	3.4687005e+00	6.0000000e-01	0.0000000e+00	NaN	NaN	NaN	NaN	1.6726795e-01	NaN	3.3095361e+06	1.4463417e+07	7.8296653e+07	2.0889754e+08	3.6409243e+08	4.5308771e+08	4.5463444e+08	3.4429921e+08	2.4810601e+08	1.2847216e+08	7.5532160e+07	2.6903895e+07	1.3452032e+07	2.7581241e+06	8.5334970e+05	2.4227191e+05	7.1979299e+05	0.0000000e+00	2.6471035e+05	2.0045102e+05	8.1533652e+05	9.3371659e+05	4.5257824e+05	2.1170971e+05	7.5566141e+04	1.7548724e+05	1.0016690e+05	4.7727253e+04	6.8126041e+04	0.0000000e+00	0.0000000e+00
1.2600000e+02	1.6000000e+02	5.0000000e+00	0.0000000e+00	7.9103908e+02	9.0000000e+00	2.9000000e+01	1.0946783e+01	1.1371550e+01	7.9259133e+02	5.3014286e+00	1.0000000e+00	0.0000000e+00	2.0730747e-01	3.5417891e-01	-1.0000000e+00	-4.0000000e+00	1.2820247e-01	NaN	1.2433397e+05	2.7819450e+06	2.6416425e+07	6.4978715e+07	1.1520455e+08	1.4600538e+08	1.4338287e+08	9.6456687e+07	7.3870219e+07	4.1381760e+07	1.8586277e+07	7.3439483e+06	1.3686108e+06	3.1125764e+05	6.7306874e+04	1.5422802e+05	0.0000000e+00	0.0000000e+00	1.3942460e+07	9.1044897e+05	1.8554308e+05	4.1649980e+05	4.9111058e+05	3.1639957e+07	4.1918621e+05	9.3695304e+04	4.7159957e+05	8.8537987e+03	9.5931718e+05	0.0000000e+00	3.7386500e+06
1.2700000e+02	1.4000000e+02	2.0000000e+00	0.0000000e+00	8.1346668e+02	5.0000000e+00	9.0000000e+00	7.9969833e+00	8.4096333e+00	8.1439785e+02	8.7653269e-01	1.0000000e+00	0.0000000e+00	-2.3116916e-01	3.1867027e-01	1.0000000e+00	0.0000000e+00	1.2090067e-01	NaN	1.1036648e+07	3.8346441e+07	4.1071437e+07	2.2984353e+07	7.7292245e+06	9.7179329e+05	7.2834104e+04	0.0000000e+00	0.0000000e+00	0.0000000e+00	0.0000000e+00	0.0000000e+00	5.4488959e+04	5.5068908e+04	0.0000000e+00	NaN	NaN	NaN	NaN	NaN	NaN	NaN	NaN	NaN	NaN	NaN	NaN	NaN	NaN	NaN	NaN
1.2700000e+02	1.4000000e+02	3.0000000e+00	0.0000000e+00	5.4264688e+02	5.0000000e+00	9.0000000e+00	7.9395167e+00	8.3470000e+00	5.4327762e+02	9.0643475e-01	4.0000000e-01	0.0000000e+00	NaN	NaN	NaN	NaN	9.0357464e-02	NaN	8.8359572e+06	2.6116304e+07	4.8374560e+07	1.6349192e+07	4.0442096e+06	1.1394576e+06	0.0000000e+00	0.0000000e+00	1.2058642e+05	0.0000000e+00	0.0000000e+00	3.1940964e+04	6.8725907e+03	0.0000000e+00	2.3539817e+05	NaN	NaN	NaN	NaN	NaN	NaN	NaN	NaN	NaN	NaN	NaN	NaN	NaN	NaN	NaN	NaN
1.2700000e+02	1.4600000e+02	3.0000000e+00	0.0000000e+00	7.8442635e+02	7.0000000e+00	1.4000000e+01	1.0759033e+01	1.1798650e+01	7.8526736e+02	1.0788144e+00	6.0000000e-01	0.0000000e+00	NaN	NaN	NaN	NaN	1.5714207e-02	NaN	1.7101540e+09	5.9073870e+09	8.0373550e+09	6.4895114e+09	3.6987899e+09	1.6268359e+09	5.7174097e+08	1.7457094e+08	6.1132229e+07	4.6332889e+07	4.7506163e+07	3.8215124e+07	4.1289747e+07	1.0469842e+07	3.4471947e+06	1.6021152e+06	9.2287499e+05	3.7870711e+05	9.4876054e+05	1.3154197e+05	0.0000000e+00	1.0840588e+04	NaN	NaN	NaN	NaN	NaN	NaN	NaN	NaN	NaN
1.2700000e+02	1.4700000e+02	2.0000000e+00	0.0000000e+00	1.2326779e+03	7.0000000e+00	1.5000000e+01	1.1403150e+01	1.1893167e+01	1.2339034e+03	9.3309034e-01	1.0000000e+00	0.0000000e+00	-4.1179776e-01	5.4539808e-01	1.0000000e+00	1.0000000e+00	1.0910917e-01	NaN	1.2416532e+07	5.0567461e+07	7.3897377e+07	5.8792676e+07	3.5252643e+07	1.1599690e+07	2.6624982e+06	4.6078527e+04	1.3007045e+05	1.2391586e+04	1.1226961e+03	2.0822125e+04	1.6146843e+05	5.5665575e+04	1.0518886e+05	3.5408981e+05	0.0000000e+00	0.0000000e+00	0.0000000e+00	0.0000000e+00	0.0000000e+00	0.0000000e+00	1.0109005e+04	NaN	NaN	NaN	NaN	NaN	NaN	NaN	NaN
1.2700000e+02	1.4700000e+02	3.0000000e+00	0.0000000e+00	8.2212104e+02	7.0000000e+00	1.5000000e+01	1.1324200e+01	1.1624650e+01	8.2295441e+02	9.8215390e-01	1.0000000e+00	0.0000000e+00	-3.9500670e-01	-1.0138791e-02	1.0000000e+00	1.0000000e+00	6.8305887e-02	NaN	1.8711032e+07	7.2148845e+07	9.9671513e+07	7.8743798e+07	4.5404981e+07	1.9245485e+07	5.7869761e+06	1.8967828e+06	3.8928271e+05	1.0953459e+05	8.6846334e+05	0.0000000e+00	3.7489449e+04	1.2811933e+05	0.0000000e+00	5.1053434e+04	8.4562437e+04	3.3073399e+03	2.0547433e+04	1.2745454e+05	1.1995387e+05	4.3426770e+03	1.7594873e+03	NaN	NaN	NaN	NaN	NaN	NaN	NaN	NaN
1.2700000e+02	1.6000000e+02	5.0000000e+00	0.0000000e+00	7.7363267e+02	9.0000000e+00	2.8000000e+01	1.0837267e+01	1.1261083e+01	7.7482348e+02	3.5388168e+00	1.0000000e+00	0.0000000e+00	-8.2330583e-02	3.5139488e-01	NaN	0.0000000e+00	7.2146717e-02	NaN	5.1347582e+04	5.4637782e+05	5.5815960e+06	2.4223954e+07	4.5027971e+07	5.5403900e+07	5.5216968e+07	4.2578336e+07	2.5992438e+07	1.5303568e+07	9.7383464e+06	1.3649656e+06	1.1683204e+05	1.2635471e+05	1.7244453e+05	1.0537293e+06	0.0000000e+00	0.0000000e+00	0.0000000e+00	1.6979331e+05	9.9607612e+04	6.0158900e+04	1.3372971e+05	1.2769194e+05	3.7362683e+05	0.0000000e+00	6.7128632e+04	4.4315550e+04	0.0000000e+00	7.8157123e+04	0.0000000e+00
1.2800000e+02	1.4000000e+02	2.0000000e+00	0.0000000e+00	7.5692465e+02	5.0000000e+00	8.0000000e+00	6.7749500e+00	7.5311333e+00	7.5787889e+02	9.9554267e-01	1.0000000e+00	0.0000000e+00	-9.2307371e-02	1.3254160e+00	1.0000000e+00	0.0000000e+00	3.1306818e-02	NaN	4.5630433e+08	1.3409047e+09	1.3607936e+09	7.7863862e+08	2.9901335e+08	9.4526476e+07	2.5586898e+07	7.9762528e+06	2.6218940e+06	4.6197244e+05	4.2592387e+04	1.4888408e+05	3.8043366e+04	1.2949966e+05	NaN	NaN	NaN	NaN	NaN	NaN	NaN	NaN	NaN	NaN	NaN	NaN	NaN	NaN	NaN	NaN	NaN
1.2800000e+02	1.4000000e+02	3.0000000e+00	0.0000000e+00	5.0495219e+02	5.0000000e+00	8.0000000e+00	6.8861500e+00	7.4997167e+00	5.0557981e+02	9.6991515e-01	1.0000000e+00	0.0000000e+00	-1.0875211e-01	9.0746902e-01	1.0000000e+00	0.0000000e+00	2.2738502e-02	NaN	2.7930864e+08	7.9326930e+08	7.8634814e+08	4.3525535e+08	1.7430371e+08	5.2186797e+07	1.3923953e+07	5.7675042e+06	1.0006454e+06	2.0255489e+05	2.0054865e+05	5.9210175e+04	7.3386839e+03	2.6310690e+05	NaN	NaN	NaN	NaN	NaN	NaN	NaN	NaN	NaN	NaN	NaN	NaN	NaN	NaN	NaN	NaN	NaN
1.2800000e+02	1.4100000e+02	3.0000000e+00	0.0000000e+00	5.6697863e+02	6.0000000e+00	9.0000000e+00	9.1621833e+00	9.2090500e+00	5.6783466e+02	1.5192647e+00	2.0000000e-01	0.0000000e+00	NaN	NaN	NaN	NaN	1.6887432e-01	NaN	3.3714967e+06	1.0280761e+07	1.2092065e+07	7.0809139e+06	2.6344837e+06	1.2973467e+05	7.7705691e+04	0.0000000e+00	0.0000000e+00	6.1977364e+04	2.9046790e+05	0.0000000e+00	0.0000000e+00	2.0256625e+06	0.0000000e+00	1.2820688e+04	NaN	NaN	NaN	NaN	NaN	NaN	NaN	NaN	NaN	NaN	NaN	NaN	NaN	NaN	NaN
1.2800000e+02	1.4700000e+02	2.0000000e+00	0.0000000e+00	1.1761359e+03	7.0000000e+00	1.4000000e+01	1.0774683e+01	1.1798650e+01	1.1773573e+03	9.9869351e-01	1.0000000e+00	0.0000000e+00	-3.6493320e-01	2.1101717e+00	1.0000000e+00	0.0000000e+00	2.6582979e-02	NaN	6.2474023e+08	2.1577287e+09	2.8576043e+09	2.3751746e+09	1.3056281e+09	5.6109908e+08	1.9149107e+08	4.0961833e+07	2.3752792e+06	2.1918852e+06	5.1935601e+06	4.6904490e+06	2.3428435e+06	5.7248748e+05	3.1925646e+05	4.8243594e+05	1.4760420e+05	3.4123178e+05	2.2855258e+02	4.2335398e+05	0.0000000e+00	1.4046010e+05	NaN	NaN	NaN	NaN	NaN	NaN	NaN	NaN	NaN
1.2800000e+02	1.4700000e+02	3.0000000e+00	0.0000000e+00	7.8442635e+02	7.0000000e+00	1.4000000e+01	1.0759033e+01	1.1798650e+01	7.8526736e+02	1.0788144e+00	1.0000000e+00	0.0000000e+00	-3.3555480e-01	2.1560350e+00	1.0000000e+00	1.0000000e+00	1.5714207e-02	NaN	1.7101540e+09	5.9073870e+09	8.0373550e+09	6.4895114e+09	3.6987899e+09	1.6268359e+09	5.7174097e+08	1.7457094e+08	6.1132229e+07	4.6332889e+07	4.7506163e+07	3.8215124e+07	4.1289747e+07	1.0469842e+07	3.4471947e+06	1.6021152e+06	9.2287499e+05	3.7870711e+05	9.4876054e+05	1.3154197e+05	0.0000000e+00	1.0840588e+04	NaN	NaN	NaN	NaN	NaN	NaN	NaN	NaN	NaN
1.2800000e+02	1.4700000e+02	4.0000000e+00	0.0000000e+00	5.8857158e+02	7.0000000e+00	1.4000000e+01	NaN	NaN	NaN	NaN	-1.0000000e+00	NaN	NaN	NaN	NaN	NaN	NaN	NaN	NaN	NaN	NaN	NaN	NaN	NaN	NaN	NaN	NaN	NaN	NaN	NaN	NaN	NaN	NaN	NaN	NaN	NaN	NaN	NaN	NaN	NaN	NaN	NaN	NaN	NaN	NaN	NaN	NaN	NaN	NaN
1.2800000e+02	1.4800000e+02	2.0000000e+00	0.0000000e+00	1.2336494e+03	7.0000000e+00	1.5000000e+01	1.0524333e+01	1.1166583e+01	1.2348630e+03	9.2322448e-01	1.0000000e+00	0.0000000e+00	-4.1517416e-01	9.9152731e-01	1.0000000e+00	0.0000000e+00	4.1422906e-01	NaN	1.3945816e+07	5.8555796e+07	8.3232599e+07	6.3421725e+07	3.3715463e+07	7.1821634e+06	2.3060835e+06	0.0000000e+00	1.3077507e+06	1.2262560e+04	2.3232663e+05	0.0000000e+00	0.0000000e+00	0.0000000e+00	0.0000000e+00	0.0000000e+00	0.0000000e+00	1.9972550e+05	4.7084590e+04	2.8256921e+05	5.5651185e+05	3.0504196e+05	8.9738318e+04	NaN	NaN	NaN	NaN	NaN	NaN	NaN	NaN
1.2800000e+02	1.4800000e+02	3.0000000e+00	0.0000000e+00	8.2276867e+02	7.0000000e+00	1.5000000e+01	1.0743417e+01	1.0993767e+01	8.2361646e+02	1.0394017e+00	6.0000000e-01	0.0000000e+00	NaN	NaN	NaN	NaN	3.9063829e-02	NaN	2.8526132e+07	1.0555232e+08	1.4097682e+08	1.2525882e+08	7.1576552e+07	3.3583375e+07	9.9692444e+06	1.4161843e+06	3.1619578e+05	5.1672228e+04	6.5053963e+04	0.0000000e+00	1.6007374e+05	0.0000000e+00	2.5846617e+05	1.1316570e+05	3.9777450e+03	1.6956320e+05	9.2058780e+04	1.3697618e+05	4.4375099e+05	1.9617159e+04	3.2483651e+03	NaN	NaN	NaN	NaN	NaN	NaN	NaN	NaN
1.2800000e+02	1.5000000e+02	3.0000000e+00	0.0000000e+00	9.0848118e+02	7.0000000e+00	1.7000000e+01	1.0007600e+01	1.0148733e+01	9.1011670e+02	3.2549274e+00	6.0000000e-01	1.0000000e+00	NaN	NaN	NaN	NaN	5.7227058e-01	NaN	5.1470272e+05	3.1982819e+06	6.3008594e+06	6.6824785e+06	4.5843657e+06	1.8638662e+06	5.1417332e+05	0.0000000e+00	0.0000000e+00	1.6084755e+05	5.7026016e+04	9.0224834e+04	0.0000000e+00	1.0239288e+05	0.0000000e+00	0.0000000e+00	0.0000000e+00	0.0000000e+00	2.8806575e+05	4.1235465e+04	5.7555468e+03	2.3088351e+06	0.0000000e+00	1.7222256e+05	9.7918515e+04	NaN	NaN	NaN	NaN	NaN	NaN
1.2800000e+02	1.5900000e+02	3.0000000e+00	0.0000000e+00	1.2073414e+03	8.0000000e+00	2.6000000e+01	1.0195700e+01	1.0540017e+01	1.2092120e+03	3.4219319e+00	1.0000000e+00	0.0000000e+00	-5.5500787e-02	1.1841520e-01	1.0000000e+00	1.0000000e+00	2.4301295e-01	NaN	1.6970821e+05	1.2017326e+05	4.5540776e+06	2.2785246e+07	3.8734941e+07	5.0241538e+07	4.7827795e+07	3.3125320e+07	1.8880224e+07	6.1100197e+06	6.2728018e+05	7.7533533e+04	8.9892184e+02	3.9316562e+05	0.0000000e+00	1.9050434e+05	1.1391183e+05	0.0000000e+00	0.0000000e+00	0.0000000e+00	0.0000000e+00	1.2696528e+05	2.6229317e+04	0.0000000e+00	1.1759494e+05	0.0000000e+00	3.2088410e+05	2.6443586e+05	0.0000000e+00	0.0000000e+00	0.0000000e+00
1.2800000e+02	1.5900000e+02	4.0000000e+00	0.0000000e+00	9.0575788e+02	8.0000000e+00	2.6000000e+01	1.0133083e+01	1.0962450e+01	9.0715220e+02	3.3875752e+00	1.0000000e+00	0.0000000e+00	-6.2284208e-02	1.5398843e+00	1.0000000e+00	1.0000000e+00	9.2194367e-02	NaN	0.0000000e+00	4.6980038e+06	4.8910749e+07	1.3725788e+08	2.3456746e+08	2.7749602e+08	2.4597535e+08	1.7572172e+08	1.0859624e+08	5.3636003e+07	2.1254602e+07	4.6413040e+06	8.4664905e+05	1.5205258e+05	2.1599006e+05	1.1419251e+05	8.5756940e+04	0.0000000e+00	5.7162894e+05	6.0500521e+05	1.8704105e+05	2.7481160e+05	9.1030846e+05	1.5516398e+05	4.2783070e+05	3.0456613e+05	4.3751396e+05	1.3197131e+06	3.9911318e+05	1.6740815e+05	5.8560626e+04
1.2800000e+02	1.6000000e+02	3.0000000e+00	0.0000000e+00	1.2510216e+03	9.0000000e+00	2.7000000e+01	1.0399000e+01	1.1276867e+01	1.2529327e+03	3.3918493e+00	1.0000000e+00	0.0000000e+00	-8.6243648e-02	1.6820166e+00	1.0000000e+00	1.0000000e+00	6.4387921e-02	NaN	3.6116311e+05	4.2023819e+07	2.0574262e+08	5.5704259e+08	9.3537259e+08	1.1679709e+09	1.1255201e+09	8.6866966e+08	5.3708301e+08	2.8674772e+08	1.3828686e+08	5.2704106e+07	1.6436802e+07	2.8779771e+06	6.4511649e+05	0.0000000e+00	1.4045131e+05	2.6551485e+05	1.3325858e+06	8.5659872e+05	1.1775795e+06	1.2936834e+06	3.4595718e+06	8.4743132e+05	0.0000000e+00	1.5991703e+06	9.5184197e+03	3.0927477e+05	1.2623995e+05	1.2768273e+06	1.3905711e+06
1.2800000e+02	1.6000000e+02	4.0000000e+00	0.0000000e+00	9.3851801e+02	9.0000000e+00	2.7000000e+01	1.0555683e+01	1.1387333e+01	9.3996548e+02	3.4483044e+00	1.0000000e+00	0.0000000e+00	-7.5509946e-02	1.5465758e+00	1.0000000e+00	1.0000000e+00	2.4428218e-02	NaN	9.7304139e+06	1.4543239e+08	6.9734285e+08	1.7965238e+09	3.0403250e+09	3.6347406e+09	3.5541094e+09	2.7220509e+09	1.6266304e+09	9.4849746e+08	4.4660342e+08	1.9741476e+08	7.7214764e+07	2.9324482e+07	1.0365931e+07	6.3436372e+06	7.6426637e+06	6.8413296e+06	1.2870870e+07	1.8371904e+07	1.8232849e+07	1.7424174e+07	1.5457350e+07	1.4102287e+07	8.3841083e+06	3.8294264e+06	2.3425983e+06	1.5236312e+05	3.6301074e+05	6.2672530e+04	7.9277175e+04
1.2800000e+02	1.6000000e+02	5.0000000e+00	0.0000000e+00	7.5101586e+02	9.0000000e+00	2.7000000e+01	1.0367683e+01	1.1324200e+01	7.5216859e+02	3.4220656e+00	1.0000000e+00	0.0000000e+00	-8.0498675e-02	1.9125053e+00	1.0000000e+00	1.0000000e+00	2.6630292e-02	NaN	4.6854444e+06	6.3982651e+07	3.1869609e+08	8.2463934e+08	1.3956189e+09	1.7307591e+09	1.6387085e+09	1.2401232e+09	7.8953495e+08	4.3631349e+08	2.0636354e+08	8.8441831e+07	2.8200202e+07	3.3821877e+06	3.4444463e+06	2.8175536e+06	1.2992745e+06	7.1702438e+05	4.3302500e+06	7.3132530e+06	7.9454149e+06	7.9463718e+06	5.9862480e+06	4.4525052e+06	2.1408019e+06	1.7235266e+06	8.2202844e+05	4.6695609e+05	1.0689718e+05	2.8804454e+05	2.5694754e+05
1.2800000e+02	1.6000000e+02	6.0000000e+00	0.0000000e+00	6.2601443e+02	9.0000000e+00	2.7000000e+01	1.0367683e+01	1.1198067e+01	6.2696962e+02	3.3895537e+00	1.0000000e+00	0.0000000e+00	-8.6680114e-02	1.5428637e+00	1.0000000e+00	1.0000000e+00	3.5073224e-02	NaN	7.5652673e+05	2.1631155e+07	1.2157657e+08	3.2748902e+08	5.5983032e+08	6.8757222e+08	6.4440727e+08	4.8564201e+08	3.0904752e+08	1.7196514e+08	8.1580642e+07	3.1508353e+07	9.9182009e+06	2.4865924e+06	4.9161341e+05	1.9527498e+05	5.5129820e+05	1.0689302e+06	7.7556210e+05	1.3093063e+06	2.8613510e+06	2.2359873e+06	1.8940619e+06	1.2013184e+06	5.3451070e+05	9.7193150e+04	2.2705546e+05	1.7785504e+05	1.7021799e+05	0.0000000e+00	3.1610314e+04
1.2800000e+02	1.6100000e+02	3.0000000e+00	0.0000000e+00	1.3000444e+03	9.0000000e+00	2.8000000e+01	1.1245317e+01	1.1987650e+01	1.3020103e+03	3.4495439e+00	1.0000000e+00	0.0000000e+00	-9.8697707e-02	1.2848277e+00	1.0000000e+00	0.0000000e+00	1.9438606e-01	NaN	0.0000000e+00	3.3425741e+05	1.3241172e+07	3.9805350e+07	7.6051093e+07	9.8649312e+07	1.0429241e+08	8.3205396e+07	4.9692338e+07	2.7876860e+07	1.1468210e+07	2.5498256e+06	7.1689901e+05	7.1314180e+04	7.4800864e+04	0.0000000e+00	1.5475867e+05	8.7405021e+04	1.4668707e+05	1.9740281e+05	7.7247816e+04	2.3844535e+05	0.0000000e+00	0.0000000e+00	0.0000000e+00	0.0000000e+00	1.5124534e+05	4.4171695e+04	2.1428913e+05	9.0685393e+03	1.1300178e+04
1.2800000e+02	1.6100000e+02	4.0000000e+00	0.0000000e+00	9.7528511e+02	9.0000000e+00	2.8000000e+01	1.1229567e+01	1.2161400e+01	9.7681560e+02	3.6737501e+00	1.0000000e+00	0.0000000e+00	-5.7592187e-02	1.8401692e+00	1.0000000e+00	0.0000000e+00	8.6456522e-02	NaN	9.2641091e+05	1.3093184e+07	6.4788581e+07	1.7744025e+08	3.1801463e+08	4.0175060e+08	4.1450261e+08	3.3508321e+08	2.2417514e+08	1.3579520e+08	6.5550431e+07	2.8434878e+07	1.0234327e+07	3.6658996e+06	7.6975497e+05	6.3568663e+05	4.8473359e+05	9.7234334e+05	6.7789362e+05	2.0284401e+06	9.8663987e+05	1.7639381e+06	1.1144778e+06	1.4376961e+06	1.0143311e+06	4.7079891e+05	4.8229550e+06	2.7035651e+05	5.8358994e+04	1.4700578e+05	3.3596873e+06
1.2800000e+02	1.6100000e+02	5.0000000e+00	0.0000000e+00	7.8042954e+02	9.0000000e+00	2.8000000e+01	NaN	NaN	NaN	NaN	-1.0000000e+00	NaN	NaN	NaN	NaN	NaN	NaN	NaN	NaN	NaN	NaN	NaN	NaN	NaN	NaN	NaN	NaN	NaN	NaN	NaN	NaN	NaN	NaN	NaN	NaN	NaN	NaN	NaN	NaN	NaN	NaN	NaN	NaN	NaN	NaN	NaN	NaN	NaN	NaN
1.2800000e+02	1.6100000e+02	6.0000000e+00	0.0000000e+00	6.5052583e+02	9.0000000e+00	2.8000000e+01	1.1261083e+01	1.1830183e+01	6.5152408e+02	3.5412828e+00	1.0000000e+00	0.0000000e+00	-8.1878481e-02	7.7715670e-01	1.0000000e+00	0.0000000e+00	6.5127430e-02	NaN	2.8124338e+04	9.3944035e+05	5.9051927e+06	2.1366956e+07	3.7011645e+07	5.2443355e+07	5.1760921e+07	4.1692469e+07	2.7290681e+07	1.4569530e+07	7.2601530e+06	2.6243317e+06	3.7018832e+05	9.0955502e+04	6.5002642e+04	0.0000000e+00	1.1574234e+05	1.1842031e+05	8.4523203e+04	1.5978166e+05	2.7364139e+04	2.4775338e+05	0.0000000e+00	7.8674367e+04	1.5743087e+05	6.3770828e+04	2.0439405e+04	5.1393043e+04	5.9885955e+04	4.3679727e+04	2.6622341e+04
1.2900000e+02	1.4700000e+02	3.0000000e+00	0.0000000e+00	7.4673167e+02	6.0000000e+00	1.3000000e+01	NaN	NaN	NaN	NaN	-1.0000000e+00	NaN	NaN	NaN	NaN	NaN	NaN	NaN	NaN	NaN	NaN	NaN	NaN	NaN	NaN	NaN	NaN	NaN	NaN	NaN	NaN	NaN	NaN	NaN	NaN	NaN	NaN	NaN	NaN	NaN	NaN	NaN	NaN	NaN	NaN	NaN	NaN	NaN	NaN
1.4100000e+02	1.4700000e+02	1.0000000e+00	0.0000000e+00	8.5744032e+02	4.0000000e+00	4.0000000e+00	1.0258283e+01	1.0899817e+01	8.5797061e+02	3.2202068e-03	1.0000000e+00	0.0000000e+00	-7.2699739e-01	9.8942708e-01	1.0000000e+00	1.0000000e+00	7.1950722e-02	NaN	9.1450905e+08	4.5806132e+08	1.3084160e+08	2.5029681e+07	9.3023218e+05	1.7100676e+05	2.8438029e+05	4.4274031e+05	6.0187807e+05	NaN	NaN	NaN	NaN	NaN	NaN	NaN	NaN	NaN	NaN	NaN	NaN	NaN	NaN	NaN	NaN	NaN	NaN	NaN	NaN	NaN	NaN
1.4100000e+02	1.4700000e+02	2.0000000e+00	0.0000000e+00	4.2922380e+02	4.0000000e+00	4.0000000e+00	1.0367683e+01	1.0821617e+01	4.2939669e+02	-1.8128052e-01	1.0000000e+00	0.0000000e+00	-9.6377933e-01	4.3965364e-01	1.0000000e+00	1.0000000e+00	1.4220575e+00	NaN	1.5003040e+07	6.1270643e+06	4.0440519e+05	5.3904453e+04	2.6623105e+04	0.0000000e+00	0.0000000e+00	0.0000000e+00	3.1936218e+04	NaN	NaN	NaN	NaN	NaN	NaN	NaN	NaN	NaN	NaN	NaN	NaN	NaN	NaN	NaN	NaN	NaN	NaN	NaN	NaN	NaN	NaN
1.4100000e+02	1.6000000e+02	2.0000000e+00	0.0000000e+00	1.1291166e+03	7.0000000e+00	1.7000000e+01	NaN	NaN	NaN	NaN	-1.0000000e+00	NaN	NaN	NaN	NaN	NaN	NaN	NaN	NaN	NaN	NaN	NaN	NaN	NaN	NaN	NaN	NaN	NaN	NaN	NaN	NaN	NaN	NaN	NaN	NaN	NaN	NaN	NaN	NaN	NaN	NaN	NaN	NaN	NaN	NaN	NaN	NaN	NaN	NaN
1.4100000e+02	1.6000000e+02	3.0000000e+00	0.0000000e+00	7.5308019e+02	7.0000000e+00	1.7000000e+01	9.6626667e+00	1.0352050e+01	7.5436558e+02	2.4305939e+00	1.0000000e+00	0.0000000e+00	2.8325402e-03	1.1296545e+00	1.0000000e+00	1.0000000e+00	2.9060323e-02	NaN	1.8113132e+07	1.2924680e+08	5.3837552e+08	8.4687583e+08	7.8612232e+08	5.3710261e+08	2.8698345e+08	1.2482051e+08	4.4309115e+07	1.3088133e+07	3.2866749e+06	1.2479676e+06	2.1236891e+06	2.1947259e+06	1.8854440e+06	1.1598749e+06	9.4294144e+05	1.0509495e+05	1.7512959e+05	3.5908936e+05	3.3141431e+05	1.5125880e+05	1.8292057e+05	4.4626475e+04	0.0000000e+00	NaN	NaN	NaN	NaN	NaN	NaN
1.4100000e+02	1.6000000e+02	4.0000000e+00	0.0000000e+00	5.6506196e+02	7.0000000e+00	1.7000000e+01	9.7255667e+00	1.0242650e+01	5.6602871e+02	2.4414285e+00	1.0000000e+00	0.0000000e+00	6.1042308e-03	6.2471863e-01	1.0000000e+00	1.0000000e+00	1.1230352e-01	NaN	3.2066199e+05	6.2034382e+06	4.4639343e+07	7.0586294e+07	6.1923518e+07	4.0076327e+07	2.1148940e+07	5.8656380e+06	8.2194145e+05	7.3606445e+05	0.0000000e+00	5.6254460e+04	0.0000000e+00	2.0625200e+05	7.2462722e+04	6.9462943e+04	0.0000000e+00	9.5673505e+04	8.4348092e+04	8.4659931e+05	9.2507699e+04	3.5176029e+05	8.9798611e+04	3.9284399e+05	0.0000000e+00	NaN	NaN	NaN	NaN	NaN	NaN
1.4100000e+02	1.6100000e+02	3.0000000e+00	0.0000000e+00	8.0210299e+02	7.0000000e+00	1.8000000e+01	1.1072233e+01	1.1482183e+01	8.0332118e+02	2.1223699e+00	1.0000000e+00	0.0000000e+00	-1.2584633e-01	3.1075775e-01	NaN	0.0000000e+00	1.0677718e-01	NaN	8.1011291e+05	3.4942388e+07	3.4913921e+07	5.3833137e+07	5.6744626e+07	4.0564469e+07	2.2998730e+07	8.4820484e+06	1.9108048e+06	1.3270303e+05	6.4299116e+05	6.5834695e+04	3.0348064e+04	2.6996321e+05	2.2227514e+05	0.0000000e+00	1.8584908e+05	2.8425488e+03	1.8067079e+04	6.0684907e+04	9.9094341e+04	4.1104673e+03	5.9798612e+04	1.5354228e+05	4.5442034e+04	0.0000000e+00	NaN	NaN	NaN	NaN	NaN
1.4200000e+02	1.4700000e+02	1.0000000e+00	0.0000000e+00	6.7136101e+02	4.0000000e+00	3.0000000e+00	NaN	NaN	NaN	NaN	-1.0000000e+00	NaN	NaN	NaN	NaN	NaN	NaN	NaN	NaN	NaN	NaN	NaN	NaN	NaN	NaN	NaN	NaN	NaN	NaN	NaN	NaN	NaN	NaN	NaN	NaN	NaN	NaN	NaN	NaN	NaN	NaN	NaN	NaN	NaN	NaN	NaN	NaN	NaN	NaN
1.4200000e+02	1.6000000e+02	3.0000000e+00	0.0000000e+00	6.9105375e+02	6.0000000e+00	1.6000000e+01	8.3939833e+00	8.8330833e+00	6.9244070e+02	2.8723787e+00	1.0000000e+00	0.0000000e+00	1.9044806e-01	3.9618363e-01	NaN	1.0000000e+00	1.6586995e-01	NaN	6.4544519e+05	2.4925353e+07	7.7121387e+07	1.0618523e+08	9.4505524e+07	5.5527917e+07	2.7116606e+07	8.2274509e+06	1.8341098e+06	2.8438516e+05	6.3159025e+05	7.2865120e+04	7.2696734e+03	1.6671640e+07	0.0000000e+00	1.4841204e+05	7.2278892e+06	1.3087792e+05	0.0000000e+00	5.9930163e+05	0.0000000e+00	6.0831803e+04	4.9372177e+04	NaN	NaN	NaN	NaN	NaN	NaN	NaN	NaN
1.4500000e+02	1.6000000e+02	3.0000000e+00	0.0000000e+00	5.6733067e+02	6.0000000e+00	1.4000000e+01	7.0129167e+00	7.1550167e+00	5.6844901e+02	2.2802367e+00	1.0000000e+00	0.0000000e+00	1.0497786e-01	-4.7419329e-01	NaN	1.0000000e+00	1.1788033e-01	NaN	0.0000000e+00	2.5423846e+05	3.5878686e+06	6.0047021e+06	4.0146749e+06	1.4123725e+06	2.0118230e+05	0.0000000e+00	3.7282180e+03	2.8496373e+03	0.0000000e+00	4.4128103e+04	6.9539667e+03	0.0000000e+00	0.0000000e+00	5.8435573e+04	3.2730743e+04	0.0000000e+00	2.9389897e+04	0.0000000e+00	0.0000000e+00	NaN	NaN	NaN	NaN	NaN	NaN	NaN	NaN	NaN	NaN
1.4800000e+02	1.5900000e+02	2.0000000e+00	0.0000000e+00	6.4438516e+02	5.0000000e+00	1.0000000e+01	3.9576667e+00	4.7687167e+00	6.4573896e+02	1.9597596e+00	1.0000000e+00	0.0000000e+00	2.7490532e-01	1.4862062e+00	1.0000000e+00	1.0000000e+00	4.0416883e-02	NaN	1.7112946e+07	1.3144752e+08	2.8568003e+08	2.6662224e+08	1.4566713e+08	5.6549106e+07	1.4279389e+07	3.7213191e+06	6.2635149e+05	1.1699257e+05	1.3047115e+05	0.0000000e+00	2.6319751e+04	0.0000000e+00	0.0000000e+00	0.0000000e+00	NaN	NaN	NaN	NaN	NaN	NaN	NaN	NaN	NaN	NaN	NaN	NaN	NaN	NaN	NaN
1.4800000e+02	1.5900000e+02	3.0000000e+00	0.0000000e+00	4.2992586e+02	5.0000000e+00	1.0000000e+01	4.0052167e+00	4.8478833e+00	4.3081990e+02	1.9342662e+00	1.0000000e+00	0.0000000e+00	2.6181839e-01	1.5788608e+00	1.0000000e+00	1.0000000e+00	4.0679323e-02	NaN	1.8016411e+07	1.1725188e+08	2.5728269e+08	2.3965346e+08	1.2087364e+08	4.5732298e+07	1.2447997e+07	1.0396846e+06	1.0473234e+06	1.4809981e+05	2.3495404e+06	3.3124866e+04	0.0000000e+00	1.9605277e+05	0.0000000e+00	0.0000000e+00	NaN	NaN	NaN	NaN	NaN	NaN	NaN	NaN	NaN	NaN	NaN	NaN	NaN	NaN	NaN
1.4800000e+02	1.6000000e+02	1.0000000e+00	0.0000000e+00	1.4188035e+03	5.0000000e+00	1.1000000e+01	4.9738333e+00	5.1935167e+00	1.4214717e+03	1.7747141e+00	4.0000000e-01	0.0000000e+00	NaN	NaN	NaN	NaN	2.5666162e-01	NaN	0.0000000e+00	2.0246678e+06	7.8899933e+06	7.9927439e+06	3.3657922e+06	3.9814229e+05	0.0000000e+00	0.0000000e+00	0.0000000e+00	6.0713611e+04	0.0000000e+00	0.0000000e+00	0.0000000e+00	0.0000000e+00	0.0000000e+00	0.0000000e+00	0.0000000e+00	NaN	NaN	NaN	NaN	NaN	NaN	NaN	NaN	NaN	NaN	NaN	NaN	NaN	NaN
1.4800000e+02	1.6000000e+02	2.0000000e+00	0.0000000e+00	7.0990540e+02	5.0000000e+00	1.1000000e+01	4.8109833e+00	5.8398833e+00	7.1133872e+02	1.9732234e+00	1.0000000e+00	0.0000000e+00	1.8973079e-01	2.1246291e+00	0.0000000e+00	1.0000000e+00	2.3114932e-02	NaN	2.2813690e+08	1.4774711e+09	3.3394498e+09	3.2225174e+09	1.9956805e+09	8.3957801e+08	2.9550545e+08	9.2423099e+07	3.2313692e+07	1.8556418e+07	9.7188338e+06	4.2480309e+06	3.6162617e+05	0.0000000e+00	6.7053133e+03	3.6943365e+05	3.3209029e+05	NaN	NaN	NaN	NaN	NaN	NaN	NaN	NaN	NaN	NaN	NaN	NaN	NaN	NaN
1.4800000e+02	1.6000000e+02	3.0000000e+00	0.0000000e+00	4.7360603e+02	5.0000000e+00	1.1000000e+01	4.8109833e+00	5.8240500e+00	4.7454900e+02	1.9354839e+00	1.0000000e+00	0.0000000e+00	1.7211860e-01	2.0782286e+00	0.0000000e+00	1.0000000e+00	1.5862273e-02	NaN	3.0917601e+08	1.8801753e+09	3.9876021e+09	3.9980440e+09	2.3071197e+09	9.8045761e+08	3.3468330e+08	1.0110832e+08	3.5139045e+07	2.4068954e+07	1.3404536e+07	3.4650889e+06	9.4140236e+05	1.4445807e+05	1.2198958e+06	8.0737254e+03	8.2017033e+03	NaN	NaN	NaN	NaN	NaN	NaN	NaN	NaN	NaN	NaN	NaN	NaN	NaN	NaN
1.4800000e+02	1.6000000e+02	4.0000000e+00	0.0000000e+00	3.5545634e+02	5.0000000e+00	1.1000000e+01	4.8793833e+00	5.6191833e+00	3.5616082e+02	1.9245073e+00	1.0000000e+00	0.0000000e+00	1.6699604e-01	1.2774036e+00	1.0000000e+00	1.0000000e+00	5.3356737e-02	NaN	5.6495081e+06	5.6922966e+07	1.3657517e+08	1.4122514e+08	8.1486892e+07	3.2069569e+07	8.0059596e+06	1.0661517e+06	1.5805635e+05	2.1766453e+04	2.7980716e+04	1.9034047e+05	1.1262158e+05	5.3748423e+03	9.4924527e+03	0.0000000e+00	4.6031856e+04	NaN	NaN	NaN	NaN	NaN	NaN	NaN	NaN	NaN	NaN	NaN	NaN	NaN	NaN
1.4800000e+02	1.6100000e+02	2.0000000e+00	0.0000000e+00	7.8343961e+02	6.0000000e+00	1.2000000e+01	7.8141833e+00	8.3939833e+00	7.8498877e+02	2.0938230e+00	1.0000000e+00	0.0000000e+00	1.6458352e-01	8.0851371e-01	1.0000000e+00	0.0000000e+00	8.2541170e-02	NaN	1.0236800e+07	9.5701762e+07	2.3957711e+08	2.7159922e+08	1.8743436e+08	9.0901730e+07	3.4876321e+07	9.7922341e+06	1.7125208e+06	7.2450388e+05	4.3961481e+05	1.2939559e+05	3.2380388e+05	8.8144966e+03	6.0181806e+05	6.9200607e+04	7.6037698e+04	1.0766733e+05	6.0919629e+04	NaN	NaN	NaN	NaN	NaN	NaN	NaN	NaN	NaN	NaN	NaN	NaN
1.4800000e+02	1.6100000e+02	3.0000000e+00	0.0000000e+00	5.2262883e+02	6.0000000e+00	1.2000000e+01	7.7880500e+00	8.5036000e+00	5.2365182e+02	2.0644606e+00	6.0000000e-01	0.0000000e+00	NaN	NaN	NaN	NaN	3.9023237e-02	NaN	2.0741940e+07	1.6882642e+08	4.0566412e+08	4.6343898e+08	3.1002091e+08	1.5505487e+08	5.7646672e+07	1.5549772e+07	3.9920901e+06	1.2925287e+06	5.4710468e+05	6.0761562e+05	1.8660049e+05	6.3016285e+04	2.2103653e+05	1.8007616e+04	7.5771265e+04	4.6811128e+04	3.0410844e+03	NaN	NaN	NaN	NaN	NaN	NaN	NaN	NaN	NaN	NaN	NaN	NaN
1.4800000e+02	1.6100000e+02	4.0000000e+00	0.0000000e+00	3.9222344e+02	6.0000000e+00	1.2000000e+01	8.0649667e+00	8.2687167e+00	3.9299584e+02	2.0850986e+00	1.0000000e+00	0.0000000e+00	1.6085134e-01	-2.9352414e-01	1.0000000e+00	0.0000000e+00	1.3784370e-01	NaN	1.1106849e+05	1.0448699e+06	4.2080322e+06	6.3935768e+06	3.3647962e+06	1.1436821e+06	2.6421241e+05	0.0000000e+00	0.0000000e+00	3.8582684e+04	0.0000000e+00	0.0000000e+00	3.7095844e+04	0.0000000e+00	3.7495691e+04	0.0000000e+00	3.9815158e+04	0.0000000e+00	0.0000000e+00	NaN	NaN	NaN	NaN	NaN	NaN	NaN	NaN	NaN	NaN	NaN	NaN
1.4900000e+02	1.6000000e+02	2.0000000e+00	0.0000000e+00	6.5239193e+02	5.0000000e+00	1.0000000e+01	4.7371000e+00	5.6033833e+00	6.5365910e+02	1.6998282e+00	1.0000000e+00	0.0000000e+00	1.4147046e-01	1.6480709e+00	1.0000000e+00	0.0000000e+00	1.0270547e-01	NaN	5.9274481e+06	6.7098852e+07	1.3032982e+08	1.0871642e+08	5.3551802e+07	1.7034616e+07	2.5799689e+06	1.3533670e+05	8.3833762e+04	1.4193848e+05	5.3989972e+04	6.1193053e+04	0.0000000e+00	9.6311218e+04	0.0000000e+00	1.8049155e+04	NaN	NaN	NaN	NaN	NaN	NaN	NaN	NaN	NaN	NaN	NaN	NaN	NaN	NaN	NaN
1.4900000e+02	1.6000000e+02	3.0000000e+00	0.0000000e+00	4.3526371e+02	5.0000000e+00	1.0000000e+01	4.7158833e+00	5.6820500e+00	4.3608542e+02	1.6306054e+00	1.0000000e+00	0.0000000e+00	1.0593520e-01	1.9407852e+00	1.0000000e+00	0.0000000e+00	1.2477680e-01	NaN	1.1355317e+07	7.7168594e+07	1.4217235e+08	1.1428692e+08	5.1857897e+07	1.7232222e+07	3.0467666e+06	1.7542611e+05	1.5322503e+05	1.6310397e+05	6.3342352e+04	1.9934152e+04	1.2832904e+05	9.1839866e+04	2.1251561e+05	3.1149376e+04	NaN	NaN	NaN	NaN	NaN	NaN	NaN	NaN	NaN	NaN	NaN	NaN	NaN	NaN	NaN
1.4900000e+02	1.6100000e+02	3.0000000e+00	0.0000000e+00	4.8428652e+02	5.0000000e+00	1.1000000e+01	7.6096500e+00	7.8925333e+00	4.8604280e+02	4.3288184e+00	4.0000000e-01	1.0000000e+00	NaN	NaN	NaN	NaN	3.7532999e-01	NaN	3.2757651e+05	3.7149987e+06	1.0245494e+07	9.7068161e+06	5.8138575e+06	1.2360033e+06	1.0662883e+06	0.0000000e+00	0.0000000e+00	0.0000000e+00	0.0000000e+00	0.0000000e+00	2.2575486e+06	0.0000000e+00	0.0000000e+00	6.5594077e+06	0.0000000e+00	NaN	NaN	NaN	NaN	NaN	NaN	NaN	NaN	NaN	NaN	NaN	NaN	NaN	NaN
1.6000000e+02	1.6700000e+02	2.0000000e+00	0.0000000e+00	5.2123913e+02	5.0000000e+00	5.0000000e+00	NaN	NaN	NaN	NaN	0.0000000e+00	NaN	NaN	NaN	NaN	NaN	NaN	NaN	NaN	NaN	NaN	NaN	NaN	NaN	NaN	NaN	NaN	NaN	NaN	NaN	NaN	NaN	NaN	NaN	NaN	NaN	NaN	NaN	NaN	NaN	NaN	NaN	NaN	NaN	NaN	NaN	NaN	NaN	NaN
1.6000000e+02	1.7400000e+02	2.0000000e+00	0.0000000e+00	9.3546583e+02	6.0000000e+00	1.1000000e+01	1.4994000e+01	1.5511117e+01	9.3647943e+02	7.7320319e-01	1.0000000e+00	0.0000000e+00	-3.7029280e-01	6.2481632e-01	NaN	1.0000000e+00	1.9357021e-01	NaN	5.7784483e+07	1.5391891e+08	1.4226346e+08	8.1657424e+07	3.1672737e+07	8.7123335e+06	2.1590970e+06	1.7535751e+06	1.0498707e+06	1.2297514e+06	9.7282997e+05	5.6524482e+05	1.4412745e+06	1.3177489e+06	5.7573565e+05	3.2419026e+05	7.9111626e+05	7.8355424e+05	NaN	NaN	NaN	NaN	NaN	NaN	NaN	NaN	NaN	NaN	NaN	NaN	NaN
1.6100000e+02	1.6700000e+02	1.0000000e+00	0.0000000e+00	9.1043050e+02	4.0000000e+00	4.0000000e+00	8.5976167e+00	9.0370833e+00	9.1157990e+02	5.9296465e-01	1.0000000e+00	0.0000000e+00	2.9860476e-02	3.9725817e-01	1.0000000e+00	1.0000000e+00	8.2652716e-02	NaN	2.9942899e+08	5.4530886e+08	2.4826890e+08	7.0329377e+07	1.3410007e+07	2.9465667e+06	3.0844472e+06	1.4110868e+06	9.8421507e+05	NaN	NaN	NaN	NaN	NaN	NaN	NaN	NaN	NaN	NaN	NaN	NaN	NaN	NaN	NaN	NaN	NaN	NaN	NaN	NaN	NaN	NaN
1.6100000e+02	1.6700000e+02	2.0000000e+00	0.0000000e+00	4.5571889e+02	4.0000000e+00	4.0000000e+00	8.5976167e+00	8.9116167e+00	4.5625793e+02	5.2164077e-01	4.0000000e-01	0.0000000e+00	NaN	NaN	NaN	NaN	7.1154529e-01	NaN	1.9881931e+07	3.5233298e+07	1.4439571e+07	2.4522193e+06	1.9264225e+05	1.7955482e+04	1.2228056e+05	5.0631729e+05	2.3812394e+05	NaN	NaN	NaN	NaN	NaN	NaN	NaN	NaN	NaN	NaN	NaN	NaN	NaN	NaN	NaN	NaN	NaN	NaN	NaN	NaN	NaN	NaN
1.6100000e+02	1.7000000e+02	2.0000000e+00	0.0000000e+00	6.7281659e+02	5.0000000e+00	7.0000000e+00	1.3188467e+01	1.3378233e+01	6.7343431e+02	3.8151367e-01	1.0000000e+00	0.0000000e+00	-4.5134632e-01	-3.3450317e-01	NaN	1.0000000e+00	3.7804202e-01	NaN	8.2493880e+05	1.1731149e+06	6.0545105e+05	2.1877746e+04	1.8101039e+04	2.8881332e+04	0.0000000e+00	0.0000000e+00	1.0738156e+04	4.1028082e+04	1.0535391e+03	2.2735296e+04	0.0000000e+00	NaN	NaN	NaN	NaN	NaN	NaN	NaN	NaN	NaN	NaN	NaN	NaN	NaN	NaN	NaN	NaN	NaN	NaN
1.6100000e+02	1.7300000e+02	2.0000000e+00	0.0000000e+00	8.3442703e+02	6.0000000e+00	9.0000000e+00	1.4898733e+01	1.5464350e+01	8.3532030e+02	7.1951176e-01	1.0000000e+00	0.0000000e+00	-3.2073151e-01	7.6694857e-01	NaN	1.0000000e+00	2.1982579e-01	NaN	7.1007807e+07	1.8492041e+08	1.4721588e+08	7.0679772e+07	2.3056474e+07	4.9910331e+06	2.4964155e+06	1.1391541e+06	1.0320770e+06	1.6250231e+06	7.6158336e+05	7.0493942e+05	7.1615533e+05	9.4723253e+05	8.3382024e+05	7.0449556e+05	NaN	NaN	NaN	NaN	NaN	NaN	NaN	NaN	NaN	NaN	NaN	NaN	NaN	NaN	NaN
1.6100000e+02	1.7400000e+02	1.0000000e+00	0.0000000e+00	1.7388839e+03	6.0000000e+00	1.0000000e+01	1.4418267e+01	1.5009800e+01	1.7406531e+03	6.6148169e-01	1.0000000e+00	0.0000000e+00	-3.9156090e-01	8.4289897e-01	1.0000000e+00	1.0000000e+00	1.0435820e-01	NaN	1.9212489e+08	5.7388515e+08	5.3791727e+08	2.5424594e+08	8.5626622e+07	2.5110772e+07	6.7976579e+06	2.2210499e+06	8.7746233e+05	5.8436194e+05	0.0000000e+00	0.0000000e+00	6.4987720e+04	3.3603072e+05	4.4198180e+05	5.3565493e+04	9.0961025e+04	NaN	NaN	NaN	NaN	NaN	NaN	NaN	NaN	NaN	NaN	NaN	NaN	NaN	NaN
1.6100000e+02	1.7400000e+02	2.0000000e+00	0.0000000e+00	8.6994558e+02	6.0000000e+00	1.0000000e+01	1.4384700e+01	1.5072917e+01	8.7084671e+02	6.9452616e-01	1.0000000e+00	0.0000000e+00	-3.7459764e-01	1.1262355e+00	1.0000000e+00	1.0000000e+00	1.7408353e-02	NaN	2.7244311e+09	6.6433842e+09	5.7316417e+09	3.0369705e+09	1.1502973e+09	3.5630173e+08	1.1757902e+08	6.6893847e+07	4.9939371e+07	3.5843066e+07	1.8785003e+07	7.5568172e+06	2.2123164e+06	5.2066956e+05	4.6635325e+05	1.9846696e+05	5.0642018e+05	NaN	NaN	NaN	NaN	NaN	NaN	NaN	NaN	NaN	NaN	NaN	NaN	NaN	NaN
1.6100000e+02	1.7400000e+02	3.0000000e+00	0.0000000e+00	5.8029948e+02	6.0000000e+00	1.0000000e+01	1.4467683e+01	1.4930583e+01	5.8079423e+02	3.7652386e-01	1.0000000e+00	0.0000000e+00	-5.3784296e-01	4.6593101e-01	1.0000000e+00	1.0000000e+00	2.3183162e-01	NaN	5.5563997e+06	1.0935344e+07	8.1932980e+06	3.0240956e+06	6.6486965e+05	3.7510488e+04	1.5296343e+05	0.0000000e+00	0.0000000e+00	6.9991348e+04	2.1087266e+04	1.6802704e+04	2.8300030e+04	0.0000000e+00	0.0000000e+00	6.8521045e+04	0.0000000e+00	NaN	NaN	NaN	NaN	NaN	NaN	NaN	NaN	NaN	NaN	NaN	NaN	NaN	NaN
1.6100000e+02	1.7500000e+02	2.0000000e+00	0.0000000e+00	9.0546414e+02	6.0000000e+00	1.1000000e+01	1.4213533e+01	1.4850850e+01	9.0637804e+02	6.7941726e-01	1.0000000e+00	0.0000000e+00	-4.1406068e-01	9.7706987e-01	NaN	1.0000000e+00	1.1273989e-01	NaN	1.1592376e+08	3.0409968e+08	2.7131970e+08	1.4112555e+08	5.4616657e+07	1.6320418e+07	3.9730439e+06	2.1978761e+06	2.3667784e+06	1.9031100e+06	6.3820441e+05	2.3839961e+05	1.0662403e+05	1.6067312e+05	9.9500339e+04	1.5400280e+05	1.3281202e+05	2.3761433e+05	NaN	NaN	NaN	NaN	NaN	NaN	NaN	NaN	NaN	NaN	NaN	NaN	NaN
1.6100000e+02	2.0400000e+02	4.0000000e+00	0.0000000e+00	1.2073499e+03	1.0000000e+01	4.0000000e+01	1.2988300e+01	1.3804433e+01	1.2098286e+03	6.9621772e+00	1.0000000e+00	0.0000000e+00	1.6237194e-01	1.5011032e+00	NaN	0.0000000e+00	3.6495725e-01	NaN	0.0000000e+00	3.4665831e+04	1.1493187e+05	7.2646485e+05	2.7588642e+06	7.3659256e+06	1.3348286e+07	1.9892465e+07	2.4783836e+07	2.6260093e+07	2.3076670e+07	1.8511166e+07	1.3038343e+07	8.7848761e+06	3.8896812e+06	1.8515761e+06	4.6761270e+05	7.5949766e+05	3.0671361e+04	8.1588781e+04	1.2334858e+05	9.7901171e+05	7.4181385e+04	1.0002880e+05	1.0085640e+05	5.3055253e+05	1.1930826e+05	3.3025366e+05	4.2665858e+05	1.3690574e+06	5.0303481e+05
1.6200000e+02	1.6700000e+02	1.0000000e+00	0.0000000e+00	7.6336209e+02	4.0000000e+00	3.0000000e+00	5.8557333e+00	6.4896500e+00	7.6478916e+02	9.7686214e-01	4.0000000e-01	0.0000000e+00	NaN	NaN	NaN	NaN	1.0876993e+00	NaN	3.4936157e+07	5.4773893e+07	2.1053228e+07	9.2946139e+06	1.0164179e+07	5.0313088e+06	3.7521845e+05	0.0000000e+00	NaN	NaN	NaN	NaN	NaN	NaN	NaN	NaN	NaN	NaN	NaN	NaN	NaN	NaN	NaN	NaN	NaN	NaN	NaN	NaN	NaN	NaN	NaN
1.6200000e+02	1.7300000e+02	2.0000000e+00	0.0000000e+00	7.6089282e+02	5.0000000e+00	8.0000000e+00	1.4230767e+01	1.4786967e+01	7.6168356e+02	6.2503460e-01	1.0000000e+00	0.0000000e+00	-3.3005607e-01	7.3935245e-01	NaN	1.0000000e+00	9.0032848e-02	NaN	2.7140200e+07	6.6423024e+07	4.8399108e+07	2.2291312e+07	6.3424638e+06	2.4277969e+06	1.7181119e+05	2.5289270e+05	5.3516006e+04	1.1011081e+05	9.5716188e+03	7.7451561e+04	3.7530640e+04	5.1835154e+04	NaN	NaN	NaN	NaN	NaN	NaN	NaN	NaN	NaN	NaN	NaN	NaN	NaN	NaN	NaN	NaN	NaN
1.6200000e+02	1.7400000e+02	1.0000000e+00	0.0000000e+00	1.5918155e+03	5.0000000e+00	9.0000000e+00	1.3716867e+01	1.4282133e+01	1.5934290e+03	6.1701951e-01	1.0000000e+00	0.0000000e+00	-3.7919154e-01	7.6592288e-01	1.0000000e+00	1.0000000e+00	8.5277966e-02	NaN	3.2109292e+07	8.6997552e+07	6.7501516e+07	3.1986196e+07	1.0084619e+07	1.7008638e+06	3.8296221e+05	1.1373655e+05	0.0000000e+00	2.2446700e+04	8.2807707e+04	0.0000000e+00	4.8626336e+04	0.0000000e+00	0.0000000e+00	NaN	NaN	NaN	NaN	NaN	NaN	NaN	NaN	NaN	NaN	NaN	NaN	NaN	NaN	NaN	NaN
1.6200000e+02	1.7400000e+02	2.0000000e+00	0.0000000e+00	7.9641138e+02	5.0000000e+00	9.0000000e+00	1.3699350e+01	1.4316433e+01	7.9724256e+02	6.6582412e-01	1.0000000e+00	0.0000000e+00	-3.5135413e-01	9.1777483e-01	1.0000000e+00	1.0000000e+00	1.5791737e-02	NaN	4.6286714e+08	1.1441291e+09	8.8108472e+08	4.1401048e+08	1.4453321e+08	4.5138430e+07	1.3962576e+07	8.7442061e+06	5.5586692e+06	2.9816682e+06	4.1506445e+05	0.0000000e+00	4.8175438e+04	6.2143426e+04	3.9934537e+04	NaN	NaN	NaN	NaN	NaN	NaN	NaN	NaN	NaN	NaN	NaN	NaN	NaN	NaN	NaN	NaN
1.6200000e+02	1.8000000e+02	2.0000000e+00	0.0000000e+00	1.0635151e+03	6.0000000e+00	1.5000000e+01	1.3663650e+01	1.4059667e+01	1.0653927e+03	2.4439824e+00	1.0000000e+00	1.0000000e+00	1.0527619e-01	2.6992525e-01	NaN	1.0000000e+00	8.7568840e-01	NaN	8.7084803e+05	4.8693827e+06	5.4908896e+06	3.7371560e+06	1.1804562e+06	4.3575093e+05	3.0758838e+04	5.3618955e+04	1.7632775e+05	1.3906472e+05	2.2516790e+05	4.9601734e+04	8.8286809e+05	0.0000000e+00	4.3572108e+05	0.0000000e+00	2.9278322e+05	5.9324695e+04	1.7423690e+05	4.1951971e+04	3.2438324e+05	0.0000000e+00	NaN	NaN	NaN	NaN	NaN	NaN	NaN	NaN	NaN
1.6200000e+02	2.0400000e+02	4.0000000e+00	0.0000000e+00	1.1705828e+03	9.0000000e+00	3.9000000e+01	1.2777400e+01	1.2971967e+01	1.1732339e+03	7.7650563e+00	1.0000000e+00	1.0000000e+00	2.9096303e-01	-3.2043647e-01	NaN	0.0000000e+00	4.0358580e-01	NaN	7.3201303e+04	0.0000000e+00	0.0000000e+00	1.0202998e+05	4.6075584e+05	3.5841282e+05	1.0851044e+06	2.5854516e+06	4.4914299e+06	3.4239225e+06	2.4605607e+06	2.4791546e+06	1.6169138e+06	2.4019116e+05	2.4811262e+05	0.0000000e+00	1.4477054e+05	0.0000000e+00	1.2982883e+05	2.4273823e+05	6.4020174e+05	3.9263103e+05	1.0339846e+05	1.0782039e+03	1.3817895e+05	2.9983978e+04	2.8877167e+05	3.6292234e+04	8.2109451e+04	0.0000000e+00	0.0000000e+00
1.6800000e+02	1.7400000e+02	1.0000000e+00	0.0000000e+00	8.4747123e+02	4.0000000e+00	4.0000000e+00	1.2461217e+01	1.3071000e+01	8.4799634e+02	-2.3109875e-02	1.0000000e+00	0.0000000e+00	-7.6078852e-01	8.9638173e-01	1.0000000e+00	1.0000000e+00	8.2484415e-02	NaN	9.3780739e+08	4.3285049e+08	1.3879834e+08	2.9839308e+07	7.8663366e+05	1.1294758e+05	1.5123221e+05	1.2296344e+05	9.5032509e+04	NaN	NaN	NaN	NaN	NaN	NaN	NaN	NaN	NaN	NaN	NaN	NaN	NaN	NaN	NaN	NaN	NaN	NaN	NaN	NaN	NaN	NaN
1.6800000e+02	1.7400000e+02	2.0000000e+00	0.0000000e+00	4.2423925e+02	4.0000000e+00	4.0000000e+00	1.2429750e+01	1.3154417e+01	4.2445085e+02	-1.2502502e-01	1.0000000e+00	0.0000000e+00	-8.9158294e-01	1.2330545e+00	1.0000000e+00	1.0000000e+00	1.7766947e-01	NaN	3.5033401e+07	1.5257846e+07	2.7497455e+06	4.3201143e+04	5.5325767e+04	8.2073804e+04	6.0887359e+04	0.0000000e+00	7.7456981e+04	NaN	NaN	NaN	NaN	NaN	NaN	NaN	NaN	NaN	NaN	NaN	NaN	NaN	NaN	NaN	NaN	NaN	NaN	NaN	NaN	NaN	NaN
1.7400000e+02	1.8000000e+02	1.0000000e+00	0.0000000e+00	6.2426236e+02	4.0000000e+00	5.0000000e+00	3.6844833e+00	3.7338000e+00	6.2738309e+02	2.7663166e+00	4.0000000e-01	1.0000000e+00	NaN	NaN	NaN	NaN	3.4752268e+00	NaN	7.1015797e+04	4.8450213e+04	0.0000000e+00	0.0000000e+00	0.0000000e+00	0.0000000e+00	0.0000000e+00	2.3006386e+04	2.5520421e+04	1.8318089e+04	NaN	NaN	NaN	NaN	NaN	NaN	NaN	NaN	NaN	NaN	NaN	NaN	NaN	NaN	NaN	NaN	NaN	NaN	NaN	NaN	NaN
1.7400000e+02	1.8100000e+02	1.0000000e+00	0.0000000e+00	7.7133077e+02	4.0000000e+00	6.0000000e+00	6.1357500e+00	6.1568500e+00	7.7735678e+02	5.5648009e+00	1.0000000e+00	0.0000000e+00	4.0299868e+00	-8.2879129e-01	NaN	-2.0000000e+00	2.5917557e-01	NaN	0.0000000e+00	0.0000000e+00	0.0000000e+00	0.0000000e+00	0.0000000e+00	2.7340909e+05	4.9609932e+05	2.7042503e+05	0.0000000e+00	0.0000000e+00	0.0000000e+00	NaN	NaN	NaN	NaN	NaN	NaN	NaN	NaN	NaN	NaN	NaN	NaN	NaN	NaN	NaN	NaN	NaN	NaN	NaN	NaN
1.7400000e+02	1.8800000e+02	2.0000000e+00	0.0000000e+00	8.2738080e+02	5.0000000e+00	1.3000000e+01	7.4683500e+00	7.8925333e+00	8.2936676e+02	2.9745367e+00	1.0000000e+00	0.0000000e+00	4.4346029e-01	3.5246942e-01	1.0000000e+00	0.0000000e+00	1.8017854e-01	NaN	5.2481642e+04	2.0132924e+06	1.3137436e+07	2.3633639e+07	2.6312907e+07	2.0146112e+07	9.0587738e+06	2.8617704e+06	5.4906777e+05	1.6464338e+05	4.1995965e+04	0.0000000e+00	0.0000000e+00	9.9846884e+04	8.8989510e+04	0.0000000e+00	0.0000000e+00	0.0000000e+00	0.0000000e+00	NaN	NaN	NaN	NaN	NaN	NaN	NaN	NaN	NaN	NaN	NaN	NaN
1.7400000e+02	1.8800000e+02	3.0000000e+00	0.0000000e+00	5.5192296e+02	5.0000000e+00	1.3000000e+01	7.5311333e+00	7.8612167e+00	5.5327429e+02	3.0566152e+00	1.0000000e+00	0.0000000e+00	4.7587158e-01	7.6703531e-02	1.0000000e+00	0.0000000e+00	1.4251135e-01	NaN	4.3157725e+04	1.3271675e+06	8.7618018e+06	1.5144768e+07	1.7987548e+07	1.3128834e+07	6.0436313e+06	9.7300397e+05	6.0131071e+05	1.8152664e+05	8.4562292e+05	3.5373592e+02	0.0000000e+00	2.3048141e+05	0.0000000e+00	0.0000000e+00	6.0458013e+04	0.0000000e+00	0.0000000e+00	NaN	NaN	NaN	NaN	NaN	NaN	NaN	NaN	NaN	NaN	NaN	NaN
1.7400000e+02	2.0400000e+02	3.0000000e+00	0.0000000e+00	1.0598544e+03	8.0000000e+00	2.9000000e+01	8.5349000e+00	8.9273167e+00	1.0624060e+03	5.7690383e+00	1.0000000e+00	1.0000000e+00	2.9008186e-01	2.5937523e-01	0.0000000e+00	0.0000000e+00	2.7414200e-01	NaN	0.0000000e+00	0.0000000e+00	1.0587663e+07	2.3771256e+06	1.0537133e+07	4.1733469e+07	3.2735990e+07	3.8171260e+07	4.3193827e+07	2.9400528e+07	1.9082563e+07	1.3552674e+07	4.3153997e+06	1.3204022e+06	2.2424817e+06	1.5850912e+05	1.5501671e+05	7.1000191e+05	0.0000000e+00	0.0000000e+00	9.1253151e+04	6.6068469e+04	1.4590644e+04	1.7895549e+05	0.0000000e+00	0.0000000e+00	2.0894343e+05	5.4022493e+05	1.2314796e+06	1.0823493e+06	7.5164548e+05
1.7400000e+02	2.0400000e+02	4.0000000e+00	0.0000000e+00	7.9514262e+02	8.0000000e+00	2.9000000e+01	8.5036000e+00	8.6446833e+00	7.9740824e+02	7.1767237e+00	1.0000000e+00	0.0000000e+00	5.3926467e-01	-4.7717269e-01	1.0000000e+00	0.0000000e+00	3.8459502e-01	NaN	0.0000000e+00	0.0000000e+00	0.0000000e+00	2.8299127e+05	1.9308796e+06	3.5559136e+06	7.9646818e+06	8.2346554e+06	8.7628702e+06	8.8667463e+06	5.2083838e+06	2.0392124e+06	9.6260449e+05	3.4285556e+05	7.2513056e+04	0.0000000e+00	0.0000000e+00	0.0000000e+00	0.0000000e+00	6.6813419e+04	7.1079517e+04	0.0000000e+00	0.0000000e+00	8.6502914e+04	8.0157344e+04	8.8112230e+05	0.0000000e+00	1.7595210e+06	0.0000000e+00	4.3766417e+05	0.0000000e+00
1.7400000e+02	2.0600000e+02	3.0000000e+00	0.0000000e+00	1.1425598e+03	8.0000000e+00	3.1000000e+01	NaN	NaN	NaN	NaN	0.0000000e+00	NaN	NaN	NaN	NaN	NaN	NaN	NaN	NaN	NaN	NaN	NaN	NaN	NaN	NaN	NaN	NaN	NaN	NaN	NaN	NaN	NaN	NaN	NaN	NaN	NaN	NaN	NaN	NaN	NaN	NaN	NaN	NaN	NaN	NaN	NaN	NaN	NaN	NaN
1.7400000e+02	2.0600000e+02	4.0000000e+00	0.0000000e+00	8.5717164e+02	8.0000000e+00	3.1000000e+01	9.4120667e+00	9.8353167e+00	8.5914126e+02	5.8304616e+00	6.0000000e-01	0.0000000e+00	NaN	NaN	NaN	NaN	1.1684848e-01	NaN	1.3145300e+04	4.9115391e+05	8.8312708e+05	4.2663657e+06	1.1066159e+07	2.9260042e+07	4.2394417e+07	4.9347886e+07	4.6702789e+07	4.0712810e+07	2.8985449e+07	1.5594648e+07	7.1307538e+06	3.2358513e+06	5.5050296e+05	1.1811770e+05	1.2648758e+05	3.5193240e+05	1.5949625e+05	7.6183338e+05	2.6761158e+05	2.3977828e+05	2.0235405e+05	9.3049055e+04	1.4883527e+05	0.0000000e+00	0.0000000e+00	0.0000000e+00	1.5633126e+05	7.4624522e+04	1.1425084e+05
1.7400000e+02	2.0700000e+02	3.0000000e+00	0.0000000e+00	1.1802545e+03	8.0000000e+00	3.2000000e+01	NaN	NaN	NaN	NaN	-1.0000000e+00	NaN	NaN	NaN	NaN	NaN	NaN	NaN	NaN	NaN	NaN	NaN	NaN	NaN	NaN	NaN	NaN	NaN	NaN	NaN	NaN	NaN	NaN	NaN	NaN	NaN	NaN	NaN	NaN	NaN	NaN	NaN	NaN	NaN	NaN	NaN	NaN	NaN	NaN
1.7500000e+02	1.8000000e+02	1.0000000e+00	0.0000000e+00	5.5322525e+02	3.0000000e+00	4.0000000e+00	3.4825667e+00	3.7826000e+00	5.5433636e+02	8.0039105e-01	1.0000000e+00	0.0000000e+00	2.9606443e-01	-1.1359858e-02	NaN	0.0000000e+00	1.3028085e+00	NaN	3.5708090e+06	1.6937010e+06	3.4511073e+05	0.0000000e+00	0.0000000e+00	1.1259257e+05	1.4632135e+05	4.5238310e+05	NaN	NaN	NaN	NaN	NaN	NaN	NaN	NaN	NaN	NaN	NaN	NaN	NaN	NaN	NaN	NaN	NaN	NaN	NaN	NaN	NaN	NaN	NaN
1.7500000e+02	1.8800000e+02	2.0000000e+00	0.0000000e+00	7.9186225e+02	5.0000000e+00	1.2000000e+01	7.3744000e+00	8.0336167e+00	7.9387015e+02	3.0584575e+00	1.0000000e+00	0.0000000e+00	5.7724320e-01	1.0412492e+00	1.0000000e+00	0.0000000e+00	8.1381498e-02	NaN	1.0715697e+07	9.3405168e+07	2.7286816e+08	4.2960916e+08	4.5506026e+08	3.3396012e+08	1.8292053e+08	7.9375904e+07	3.5339761e+07	1.3671521e+07	9.1913659e+06	3.3003272e+06	4.1284775e+06	1.0072047e+06	1.1482747e+06	3.1062522e+05	2.4451603e+05	9.7837516e+05	NaN	NaN	NaN	NaN	NaN	NaN	NaN	NaN	NaN	NaN	NaN	NaN	NaN
1.7500000e+02	1.8800000e+02	3.0000000e+00	0.0000000e+00	5.2824392e+02	5.0000000e+00	1.2000000e+01	7.3900500e+00	8.0493000e+00	5.2957427e+02	3.0337048e+00	1.0000000e+00	0.0000000e+00	5.6665429e-01	1.0413469e+00	1.0000000e+00	0.0000000e+00	5.7070228e-02	NaN	1.1379112e+07	5.9616285e+07	1.8294011e+08	2.9271139e+08	3.1013259e+08	2.2323410e+08	1.2686619e+08	5.3449492e+07	2.1801205e+07	9.0803090e+06	3.6984855e+06	2.3859224e+06	1.5806723e+06	9.2340756e+05	6.1814432e+05	1.1175042e+06	4.0834193e+04	1.7389019e+05	NaN	NaN	NaN	NaN	NaN	NaN	NaN	NaN	NaN	NaN	NaN	NaN	NaN
1.7500000e+02	1.9200000e+02	2.0000000e+00	0.0000000e+00	1.0274787e+03	6.0000000e+00	1.6000000e+01	7.5939333e+00	8.0493000e+00	1.0302010e+03	4.2130971e+00	1.0000000e+00	0.0000000e+00	6.2060611e-01	4.4385411e-01	-1.0000000e+00	0.0000000e+00	4.9905664e-01	NaN	2.8746257e+04	4.3626572e+06	2.4049471e+07	5.1217492e+07	7.5419865e+07	7.8663715e+07	5.9902730e+07	3.5377864e+07	1.8338728e+07	7.4001979e+06	2.1797763e+06	7.5981295e+05	1.8624416e+05	9.5964738e+04	1.2415789e+05	5.0655848e+03	1.2041593e+04	7.8868703e+04	2.2468943e+05	1.8757058e+05	6.1164485e+06	5.2650424e+06	4.2354742e+05	NaN	NaN	NaN	NaN	NaN	NaN	NaN	NaN
1.7500000e+02	1.9200000e+02	3.0000000e+00	0.0000000e+00	6.8532156e+02	6.0000000e+00	1.6000000e+01	5.6033833e+00	7.0603167e+00	6.8847391e+02	8.2255035e+00	6.0000000e-01	0.0000000e+00	NaN	NaN	NaN	NaN	1.4279573e-01	NaN	6.1883527e+05	1.0053867e+05	1.1921528e+05	7.2947870e+05	2.3356251e+05	1.4246339e+06	9.4309236e+06	4.3628823e+07	8.0801936e+07	9.9931828e+07	9.4121195e+07	6.1596074e+07	2.7321226e+07	7.3914286e+06	7.7059278e+05	6.6527282e+05	2.6802106e+05	2.3913814e+05	3.6893917e+06	2.4698413e+05	8.9750106e+04	1.2478369e+06	1.0941856e+05	NaN	NaN	NaN	NaN	NaN	NaN	NaN	NaN
1.7500000e+02	2.0400000e+02	3.0000000e+00	0.0000000e+00	1.0361754e+03	7.0000000e+00	2.8000000e+01	8.4566000e+00	9.1309500e+00	1.0387759e+03	5.9623790e+00	1.0000000e+00	0.0000000e+00	3.6200040e-01	1.0855984e+00	0.0000000e+00	-2.0000000e+00	8.7775730e-02	NaN	8.6719523e+04	2.0977135e+07	2.2992095e+07	9.2731447e+07	3.2297390e+08	4.4633249e+08	6.5626620e+08	8.4425459e+08	6.7905726e+08	5.5692023e+08	4.4485067e+08	2.3679458e+08	1.3340278e+08	8.1729301e+07	3.3230242e+07	1.6723722e+07	2.1387224e+07	1.0483951e+07	1.1204667e+07	2.0568611e+07	7.4881223e+06	4.8856402e+06	1.0852043e+07	1.9646112e+06	5.1293829e+05	9.1586981e+05	2.4350616e+04	1.9774451e+05	4.7686557e+05	9.8660815e+05	1.9731623e+05
1.7500000e+02	2.0400000e+02	4.0000000e+00	0.0000000e+00	7.7738334e+02	7.0000000e+00	2.8000000e+01	8.4252833e+00	8.5819167e+00	7.7933130e+02	5.9525494e+00	1.0000000e+00	0.0000000e+00	3.6019826e-01	-4.3160245e-01	0.0000000e+00	-2.0000000e+00	6.0224994e-02	NaN	0.0000000e+00	0.0000000e+00	2.3027950e+06	1.0154067e+07	2.8355317e+07	5.1437936e+07	7.9059833e+07	9.5954074e+07	8.9211333e+07	7.1137538e+07	4.8821286e+07	2.8858705e+07	1.6387494e+07	7.4439685e+06	3.8872881e+06	1.4477691e+06	1.2063957e+06	7.7142232e+05	5.3104693e+05	1.1474728e+06	8.9367069e+05	1.7733744e+05	4.2267061e+05	1.0569539e+05	7.6038371e+03	0.0000000e+00	5.5825377e+03	0.0000000e+00	0.0000000e+00	8.2577334e+04	0.0000000e+00
1.7500000e+02	2.0400000e+02	5.0000000e+00	0.0000000e+00	6.2210813e+02	7.0000000e+00	2.8000000e+01	NaN	NaN	NaN	NaN	-1.0000000e+00	NaN	NaN	NaN	NaN	NaN	NaN	NaN	NaN	NaN	NaN	NaN	NaN	NaN	NaN	NaN	NaN	NaN	NaN	NaN	NaN	NaN	NaN	NaN	NaN	NaN	NaN	NaN	NaN	NaN	NaN	NaN	NaN	NaN	NaN	NaN	NaN	NaN	NaN
1.7500000e+02	2.0600000e+02	2.0000000e+00	0.0000000e+00	1.6778175e+03	8.0000000e+00	3.0000000e+01	9.4745500e+00	9.7883167e+00	1.6815265e+03	5.4105590e+00	1.0000000e+00	0.0000000e+00	1.9470011e-01	2.8886527e-02	1.0000000e+00	-3.0000000e+00	3.2054341e-01	NaN	0.0000000e+00	1.4009932e+05	0.0000000e+00	5.7969912e+05	3.2413395e+06	8.5239630e+06	1.6778112e+07	2.0845182e+07	1.9270459e+07	1.3222699e+07	6.7531105e+06	1.4884388e+06	1.4675831e+05	0.0000000e+00	1.4518985e+05	0.0000000e+00	0.0000000e+00	0.0000000e+00	0.0000000e+00	0.0000000e+00	0.0000000e+00	0.0000000e+00	0.0000000e+00	0.0000000e+00	0.0000000e+00	0.0000000e+00	0.0000000e+00	0.0000000e+00	1.6940407e+05	0.0000000e+00	0.0000000e+00
1.7500000e+02	2.0600000e+02	3.0000000e+00	0.0000000e+00	1.1188807e+03	8.0000000e+00	3.0000000e+01	9.3495667e+00	9.8509833e+00	1.1216028e+03	6.1586769e+00	1.0000000e+00	0.0000000e+00	3.2271463e-01	5.7880649e-01	1.0000000e+00	-1.0000000e+00	1.9647969e-01	NaN	1.0801929e+05	2.6406613e+06	2.3963710e+07	1.0434452e+08	2.6546295e+08	4.7494867e+08	7.2635004e+08	8.3978610e+08	7.8813563e+08	6.7294937e+08	4.5916683e+08	3.0321700e+08	1.6539882e+08	8.7789224e+07	3.4527791e+07	1.8301982e+07	2.1778093e+07	2.6245094e+06	9.7979921e+06	1.9968866e+07	4.0948355e+06	7.7312569e+06	8.0830454e+06	2.2891214e+06	3.5798738e+06	3.5524948e+06	4.3191708e+05	8.9648459e+04	3.4512849e+05	2.3737889e+05	5.4211591e+04
1.7500000e+02	2.0600000e+02	4.0000000e+00	0.0000000e+00	8.3941236e+02	8.0000000e+00	3.0000000e+01	9.3495667e+00	9.8666333e+00	8.4137462e+02	5.8415495e+00	1.0000000e+00	0.0000000e+00	2.6844924e-01	6.2466979e-01	1.0000000e+00	-1.0000000e+00	1.3472245e-01	NaN	3.1625343e+07	4.1018968e+06	1.5129169e+08	9.5367445e+07	4.5269613e+08	4.6437747e+08	8.7154227e+08	7.8875949e+08	8.8779078e+08	6.3255111e+08	5.2779427e+08	2.6937141e+08	1.9552709e+08	7.6564222e+07	5.6345953e+07	1.8837037e+07	2.2235984e+07	8.3088853e+06	1.5190539e+07	1.1810872e+07	1.7821240e+07	8.2810149e+06	1.2641394e+07	6.4656139e+06	1.3365991e+07	1.3118951e+06	1.1076594e+07	3.1051102e+05	1.1644862e+07	2.3607991e+05	2.9656567e+06
1.7500000e+02	2.0600000e+02	5.0000000e+00	0.0000000e+00	6.7173135e+02	8.0000000e+00	3.0000000e+01	9.4745500e+00	9.7255667e+00	6.7334570e+02	6.0643087e+00	1.0000000e+00	0.0000000e+00	3.0656678e-01	-1.5500624e-01	1.0000000e+00	-1.0000000e+00	1.4806163e-01	NaN	1.7636185e+05	3.8598227e+04	3.9026868e+04	1.3143908e+06	7.2676979e+06	1.4408194e+07	2.2903901e+07	2.7140593e+07	2.3197373e+07	2.1158428e+07	1.3618138e+07	8.3983677e+06	4.3705689e+06	0.0000000e+00	6.1109743e+05	1.8866916e+05	1.0887235e+05	3.9232565e+04	1.9079546e+05	0.0000000e+00	0.0000000e+00	3.8859557e+04	2.3600369e+05	1.8674895e+05	5.2772296e+04	5.9429081e+04	0.0000000e+00	0.0000000e+00	4.5755290e+05	2.6236082e+04	6.6504574e+04
1.7500000e+02	2.0700000e+02	3.0000000e+00	0.0000000e+00	1.1565754e+03	8.0000000e+00	3.1000000e+01	1.0242650e+01	1.1119383e+01	1.1591562e+03	5.6613732e+00	6.0000000e-01	0.0000000e+00	NaN	NaN	NaN	NaN	7.3108409e-01	NaN	3.9950554e+06	1.9705547e+05	5.5553021e+06	5.3402772e+07	8.5687097e+07	1.7820550e+08	2.9040506e+08	3.0317888e+08	2.8710124e+08	2.4345238e+08	1.6598092e+08	1.0447965e+08	5.5668867e+07	2.2923017e+07	1.4107217e+07	1.5260174e+06	1.1284502e+06	9.1457286e+06	5.1705992e+05	1.7205865e+06	2.0686931e+06	6.1464112e+05	2.8507604e+05	7.5063569e+05	9.3631845e+05	0.0000000e+00	9.2477743e+04	3.2330463e+05	3.9881176e+05	0.0000000e+00	4.4068877e+05
1.7500000e+02	2.0700000e+02	4.0000000e+00	0.0000000e+00	8.6768338e+02	8.0000000e+00	3.1000000e+01	1.0180067e+01	1.1009450e+01	8.6965879e+02	5.8206912e+00	6.0000000e-01	0.0000000e+00	NaN	NaN	NaN	NaN	1.0349804e-01	NaN	6.3183894e+04	7.7407899e+05	5.9960366e+06	3.7580321e+07	9.8742974e+07	1.9017865e+08	2.6504527e+08	3.3177111e+08	3.0365179e+08	2.4756599e+08	1.7469935e+08	1.1130789e+08	5.5529783e+07	2.6726939e+07	1.0718592e+07	5.2364665e+06	2.3336255e+06	1.3487165e+06	1.4942129e+06	1.7796373e+06	1.9552163e+06	2.7675596e+06	5.2354470e+06	4.4711095e+06	1.4896338e+06	1.1681026e+06	6.5817570e+05	3.4627475e+05	2.9272218e+05	2.3493730e+05	1.3464579e+05
1.7500000e+02	2.0700000e+02	5.0000000e+00	0.0000000e+00	6.9434816e+02	8.0000000e+00	3.1000000e+01	1.0320800e+01	1.0430300e+01	6.9604597e+02	6.4081212e+00	1.0000000e+00	0.0000000e+00	3.3002653e-01	-5.6972961e-01	-1.0000000e+00	0.0000000e+00	3.2350082e-01	NaN	0.0000000e+00	0.0000000e+00	6.3364579e+05	2.4614924e+05	9.4966889e+05	1.4789003e+06	2.4214179e+06	5.2081124e+06	4.1762604e+06	3.0019332e+06	1.2125782e+06	9.9644979e+05	5.3308769e+04	0.0000000e+00	0.0000000e+00	0.0000000e+00	0.0000000e+00	0.0000000e+00	0.0000000e+00	0.0000000e+00	4.9606343e+05	0.0000000e+00	5.6101448e+04	1.1142987e+05	0.0000000e+00	3.3957332e+05	0.0000000e+00	0.0000000e+00	0.0000000e+00	0.0000000e+00	0.0000000e+00
1.7600000e+02	1.8800000e+02	2.0000000e+00	0.0000000e+00	7.5634369e+02	5.0000000e+00	1.1000000e+01	7.5416000e+00	7.7828167e+00	7.5817823e+02	2.7519093e+00	1.0000000e+00	0.0000000e+00	5.5312678e-01	-1.8372575e-01	NaN	1.0000000e+00	1.3797974e-01	NaN	0.0000000e+00	1.8951535e+06	8.1401372e+06	1.3359828e+07	1.2728096e+07	7.1260877e+06	3.4176986e+06	4.2700065e+05	4.1073690e+05	0.0000000e+00	1.5086155e+05	0.0000000e+00	3.8588976e+04	0.0000000e+00	0.0000000e+00	6.9149189e+04	0.0000000e+00	NaN	NaN	NaN	NaN	NaN	NaN	NaN	NaN	NaN	NaN	NaN	NaN	NaN	NaN
1.7600000e+02	2.0400000e+02	3.0000000e+00	0.0000000e+00	1.0124963e+03	7.0000000e+00	2.7000000e+01	8.5192500e+00	8.8487500e+00	1.0150180e+03	5.7659674e+00	6.0000000e-01	0.0000000e+00	NaN	NaN	NaN	NaN	2.6021109e-01	NaN	2.2393069e+06	0.0000000e+00	0.0000000e+00	8.1569997e+05	5.5202585e+06	1.2601389e+07	1.8938279e+07	2.1282726e+07	2.0008534e+07	1.6325055e+07	8.8974023e+06	5.4805674e+06	2.0911786e+06	7.5175953e+04	1.6470591e+05	2.6345784e+05	0.0000000e+00	7.4999127e+04	0.0000000e+00	0.0000000e+00	1.9114903e+05	1.0758326e+05	3.0083120e+05	6.7373964e+04	7.9200395e+04	0.0000000e+00	0.0000000e+00	6.0810324e+04	0.0000000e+00	0.0000000e+00	7.1306028e+04
1.7600000e+02	2.0400000e+02	4.0000000e+00	0.0000000e+00	7.5962406e+02	7.0000000e+00	2.7000000e+01	NaN	NaN	NaN	NaN	-1.0000000e+00	NaN	NaN	NaN	NaN	NaN	NaN	NaN	NaN	NaN	NaN	NaN	NaN	NaN	NaN	NaN	NaN	NaN	NaN	NaN	NaN	NaN	NaN	NaN	NaN	NaN	NaN	NaN	NaN	NaN	NaN	NaN	NaN	NaN	NaN	NaN	NaN	NaN	NaN
1.7600000e+02	2.0600000e+02	4.0000000e+00	0.0000000e+00	8.2165309e+02	8.0000000e+00	2.9000000e+01	NaN	NaN	NaN	NaN	-1.0000000e+00	NaN	NaN	NaN	NaN	NaN	NaN	NaN	NaN	NaN	NaN	NaN	NaN	NaN	NaN	NaN	NaN	NaN	NaN	NaN	NaN	NaN	NaN	NaN	NaN	NaN	NaN	NaN	NaN	NaN	NaN	NaN	NaN	NaN	NaN	NaN	NaN	NaN	NaN
1.7600000e+02	2.0700000e+02	3.0000000e+00	0.0000000e+00	1.1328964e+03	8.0000000e+00	3.0000000e+01	NaN	NaN	NaN	NaN	-1.0000000e+00	NaN	NaN	NaN	NaN	NaN	NaN	NaN	NaN	NaN	NaN	NaN	NaN	NaN	NaN	NaN	NaN	NaN	NaN	NaN	NaN	NaN	NaN	NaN	NaN	NaN	NaN	NaN	NaN	NaN	NaN	NaN	NaN	NaN	NaN	NaN	NaN	NaN	NaN
1.7900000e+02	2.0400000e+02	3.0000000e+00	0.0000000e+00	9.3613971e+02	7.0000000e+00	2.4000000e+01	NaN	NaN	NaN	NaN	0.0000000e+00	NaN	NaN	NaN	NaN	NaN	NaN	NaN	NaN	NaN	NaN	NaN	NaN	NaN	NaN	NaN	NaN	NaN	NaN	NaN	NaN	NaN	NaN	NaN	NaN	NaN	NaN	NaN	NaN	NaN	NaN	NaN	NaN	NaN	NaN	NaN	NaN	NaN	NaN
1.8000000e+02	1.9200000e+02	2.0000000e+00	0.0000000e+00	7.9589355e+02	5.0000000e+00	1.1000000e+01	6.8225000e+00	7.0603167e+00	7.9934600e+02	5.9475629e+00	1.0000000e+00	1.0000000e+00	2.0444695e+00	-1.9368966e-01	0.0000000e+00	-6.0000000e+00	3.2947850e-01	NaN	7.6149218e+05	4.7491107e+06	1.8173881e+07	2.8676026e+07	3.4887825e+07	2.7137605e+07	1.6739581e+07	1.0860206e+07	5.0613485e+06	1.8225766e+06	5.9451111e+06	1.6257343e+07	2.1565221e+07	1.7704679e+07	8.0727490e+06	2.7953245e+06	2.5140504e+05	NaN	NaN	NaN	NaN	NaN	NaN	NaN	NaN	NaN	NaN	NaN	NaN	NaN	NaN
1.8000000e+02	1.9200000e+02	3.0000000e+00	0.0000000e+00	5.3093146e+02	5.0000000e+00	1.1000000e+01	6.7064333e+00	7.2492000e+00	5.3280549e+02	4.6647590e+00	1.0000000e+00	1.0000000e+00	1.4458126e+00	6.9998523e-01	0.0000000e+00	-1.0000000e+00	3.3287856e-01	NaN	9.1510163e+05	1.0628218e+07	4.0325908e+07	7.2205175e+07	8.1376510e+07	6.4946274e+07	3.6537578e+07	1.9607676e+07	7.7996670e+06	3.1337358e+06	5.3646197e+06	1.6858421e+07	2.5132206e+07	1.6241981e+07	8.0627276e+06	1.6358093e+06	4.4690021e+05	NaN	NaN	NaN	NaN	NaN	NaN	NaN	NaN	NaN	NaN	NaN	NaN	NaN	NaN
1.8000000e+02	2.0400000e+02	3.0000000e+00	0.0000000e+00	8.8178526e+02	7.0000000e+00	2.3000000e+01	7.9238500e+00	8.3939833e+00	8.8436562e+02	6.1700372e+00	1.0000000e+00	0.0000000e+00	6.4598553e-01	4.8712874e-01	1.0000000e+00	-3.0000000e+00	4.0417601e-01	NaN	9.8336633e+04	1.4834609e+06	1.9099589e+07	7.2553084e+07	1.7058304e+08	2.7497646e+08	3.4765225e+08	3.5895372e+08	2.9438095e+08	1.9719184e+08	1.2453246e+08	1.0030412e+08	3.1421937e+07	1.4553363e+07	6.6474250e+07	6.7077551e+06	5.8751772e+06	2.9715852e+07	2.1963184e+06	9.8975639e+05	1.3242975e+07	0.0000000e+00	0.0000000e+00	2.9531557e+06	2.7143485e+04	1.0069463e+04	1.4283179e+07	0.0000000e+00	1.1231047e+05	1.0289505e+07	0.0000000e+00
1.8000000e+02	2.0400000e+02	4.0000000e+00	0.0000000e+00	6.6159077e+02	7.0000000e+00	2.3000000e+01	7.9081667e+00	8.3313667e+00	6.6333497e+02	5.4057869e+00	1.0000000e+00	0.0000000e+00	4.7540942e-01	3.4958770e-01	1.0000000e+00	-2.0000000e+00	6.0896034e-02	NaN	5.6413811e+04	8.6214951e+04	4.1133029e+06	1.7630309e+07	5.0864778e+07	7.5918794e+07	1.0761056e+08	1.1060111e+08	9.1173366e+07	5.9678776e+07	3.5346909e+07	1.9072619e+07	7.2857085e+06	2.2201467e+06	1.5661427e+06	1.0770346e+06	6.7468069e+05	4.4507292e+04	2.8091106e+05	3.8616306e+04	0.0000000e+00	0.0000000e+00	4.2135375e+04	0.0000000e+00	0.0000000e+00	0.0000000e+00	0.0000000e+00	0.0000000e+00	1.1920274e+04	1.9326274e+04	0.0000000e+00
1.8000000e+02	2.0600000e+02	4.0000000e+00	0.0000000e+00	7.2361979e+02	7.0000000e+00	2.5000000e+01	8.9900667e+00	9.5841167e+00	7.2540706e+02	5.4164562e+00	6.0000000e-01	0.0000000e+00	NaN	NaN	NaN	NaN	1.1200650e-01	NaN	6.1420691e+04	8.9616237e+05	1.7263425e+07	6.9908555e+07	1.5853583e+08	2.7579035e+08	3.3819177e+08	3.5178761e+08	2.9749989e+08	2.2206198e+08	1.2790536e+08	7.4284874e+07	3.0724977e+07	1.9250193e+07	5.8379795e+06	5.3024081e+06	2.8145790e+06	2.3756409e+06	1.3310338e+06	1.3911697e+06	4.8013608e+05	5.5112396e+05	2.3906314e+05	4.6677449e+05	2.2935578e+05	4.1255675e+05	9.3400781e+05	7.5534166e+05	3.5957078e+05	5.0294286e+05	5.0822294e+05
1.8000000e+02	2.0700000e+02	3.0000000e+00	0.0000000e+00	1.0021853e+03	7.0000000e+00	2.6000000e+01	9.9292333e+00	1.0273917e+01	1.0045575e+03	5.3109327e+00	6.0000000e-01	0.0000000e+00	NaN	NaN	NaN	NaN	6.0680336e-02	NaN	9.3190011e+04	5.7796949e+05	1.1371820e+07	5.0410906e+07	1.1598910e+08	1.8586491e+08	2.3725683e+08	2.4616844e+08	2.0472469e+08	1.5320819e+08	8.8333833e+07	5.0746244e+07	2.5131085e+07	9.4075353e+06	3.9875067e+06	2.6834328e+06	3.5180681e+06	1.9176276e+06	1.3551568e+06	1.0966884e+06	4.7399997e+05	0.0000000e+00	6.6007792e+05	4.4983882e+04	2.4447405e+04	1.9366544e+05	1.2820620e+05	2.2233944e+05	4.3159635e+05	6.7286680e+04	1.1548093e+05
1.8000000e+02	2.0700000e+02	4.0000000e+00	0.0000000e+00	7.5189080e+02	7.0000000e+00	2.6000000e+01	1.0101750e+01	1.0367683e+01	7.5362397e+02	5.1270682e+00	6.0000000e-01	0.0000000e+00	NaN	NaN	NaN	NaN	5.0765295e-02	NaN	7.6395547e+04	3.8656585e+05	4.2414527e+06	1.4783391e+07	4.4760595e+07	7.7664569e+07	9.1812727e+07	1.0550399e+08	8.5693191e+07	6.0276416e+07	0.0000000e+00	1.9995988e+07	1.0366220e+07	4.3212820e+06	9.5073131e+05	9.3510625e+05	8.9331121e+05	3.2290599e+05	4.9071509e+05	5.0979038e+04	1.6873598e+05	6.1224963e+04	5.6856336e+04	5.1130584e+04	8.7089053e+04	1.3705760e+05	5.8313153e+04	0.0000000e+00	1.5789561e+05	0.0000000e+00	0.0000000e+00
1.8100000e+02	1.8800000e+02	1.0000000e+00	0.0000000e+00	1.0485098e+03	4.0000000e+00	6.0000000e+00	5.9510500e+00	6.4101167e+00	1.0516887e+03	2.5352705e+00	1.0000000e+00	0.0000000e+00	1.4379896e+00	4.5469719e-01	1.0000000e+00	1.0000000e+00	2.4368712e-01	NaN	1.2291717e+05	7.4078603e+06	2.2870631e+07	3.0620169e+07	2.2830998e+07	1.0738788e+07	1.4372901e+06	1.9216899e+05	3.0203909e+05	1.1122400e+05	3.7309750e+05	NaN	NaN	NaN	NaN	NaN	NaN	NaN	NaN	NaN	NaN	NaN	NaN	NaN	NaN	NaN	NaN	NaN	NaN	NaN	NaN
1.8100000e+02	1.8800000e+02	2.0000000e+00	0.0000000e+00	5.2475854e+02	4.0000000e+00	6.0000000e+00	5.8398833e+00	6.4896500e+00	5.2634229e+02	2.5238455e+00	1.0000000e+00	0.0000000e+00	1.4282146e+00	1.0135554e+00	1.0000000e+00	1.0000000e+00	3.8247711e-02	NaN	2.1462158e+07	1.3484550e+08	3.3438337e+08	4.4568349e+08	3.3065881e+08	1.6348757e+08	5.8359069e+07	1.3199549e+07	1.5706000e+06	4.2053858e+05	7.7438246e+05	NaN	NaN	NaN	NaN	NaN	NaN	NaN	NaN	NaN	NaN	NaN	NaN	NaN	NaN	NaN	NaN	NaN	NaN	NaN	NaN
1.8100000e+02	1.9200000e+02	2.0000000e+00	0.0000000e+00	7.6037499e+02	5.0000000e+00	1.0000000e+01	6.3784167e+00	6.8543667e+00	7.6238536e+02	3.1035773e+00	1.0000000e+00	0.0000000e+00	8.6207994e-01	5.0417485e-01	1.0000000e+00	-1.0000000e+00	1.0880108e+00	NaN	2.9535516e+05	1.7313115e+07	4.8917791e+07	8.4516957e+07	7.6013858e+07	7.0310116e+07	3.5336757e+07	1.8020418e+07	6.2464724e+06	1.0978458e+06	4.8528530e+05	2.7934264e+05	1.5884234e+05	3.9988101e+04	2.9756529e+05	2.0924381e+05	NaN	NaN	NaN	NaN	NaN	NaN	NaN	NaN	NaN	NaN	NaN	NaN	NaN	NaN	NaN
1.8100000e+02	1.9200000e+02	3.0000000e+00	0.0000000e+00	5.0725242e+02	5.0000000e+00	1.0000000e+01	6.4207000e+00	6.8861500e+00	5.0858601e+02	3.0835916e+00	1.0000000e+00	0.0000000e+00	8.5182035e-01	4.7340394e-01	1.0000000e+00	-1.0000000e+00	3.9605768e-02	NaN	3.9765175e+06	2.2928016e+07	6.6716956e+07	1.0786429e+08	1.0975088e+08	8.5444106e+07	4.7189516e+07	2.3066980e+07	9.0790333e+06	4.0907141e+06	8.9020088e+05	4.2378757e+05	3.0526745e+05	2.6918278e+04	0.0000000e+00	1.8464714e+05	NaN	NaN	NaN	NaN	NaN	NaN	NaN	NaN	NaN	NaN	NaN	NaN	NaN	NaN	NaN
1.8100000e+02	2.0400000e+02	2.0000000e+00	0.0000000e+00	1.2866557e+03	7.0000000e+00	2.2000000e+01	7.8455500e+00	8.2373833e+00	1.2909977e+03	7.1536083e+00	1.0000000e+00	0.0000000e+00	9.3808744e-01	2.5766574e-01	-1.0000000e+00	-1.0000000e+01	9.0792375e-01	NaN	0.0000000e+00	1.0204250e+05	7.1638386e+05	7.1256472e+06	2.4461438e+07	3.8043855e+07	5.3321613e+07	4.9491230e+07	3.9198539e+07	2.4343953e+07	1.2858639e+07	4.3393374e+06	7.0799216e+05	3.7496202e+05	5.4024782e+05	2.4817519e+05	7.4800794e+04	0.0000000e+00	0.0000000e+00	0.0000000e+00	1.8941950e+05	0.0000000e+00	2.6870711e+05	7.7371281e+05	5.6920442e+06	8.1528097e+06	7.4467298e+06	4.1693050e+06	2.2230419e+06	6.8697530e+05	NaN
1.8100000e+02	2.0400000e+02	3.0000000e+00	0.0000000e+00	8.5810623e+02	7.0000000e+00	2.2000000e+01	7.8298667e+00	8.1903833e+00	8.6043756e+02	5.4635676e+00	1.0000000e+00	0.0000000e+00	5.4373462e-01	1.6589030e-01	0.0000000e+00	0.0000000e+00	3.6406457e-02	NaN	2.7460023e+03	2.8536700e+06	3.0951090e+07	7.2098493e+07	2.3812908e+08	3.7673820e+08	4.5932249e+08	4.5661172e+08	3.6254351e+08	2.4705150e+08	1.4568839e+08	8.1191332e+07	3.9662489e+07	2.0582012e+07	1.3506378e+07	1.0044233e+07	7.8331320e+06	4.3621232e+06	2.0355282e+06	9.0867217e+05	4.8237611e+05	3.1948014e+05	5.5972738e+05	0.0000000e+00	6.2170754e+04	3.6717105e+05	0.0000000e+00	1.2050728e+05	1.9363106e+05	5.8629315e+04	NaN
1.8100000e+02	2.0400000e+02	4.0000000e+00	0.0000000e+00	6.4383149e+02	7.0000000e+00	2.2000000e+01	7.8768667e+00	8.3157167e+00	6.4556986e+02	5.4230525e+00	1.0000000e+00	0.0000000e+00	5.3428087e-01	3.9545099e-01	0.0000000e+00	0.0000000e+00	9.5007515e-02	NaN	7.2273130e+04	1.7292296e+06	1.2454815e+07	3.0191471e+07	7.2000272e+07	1.1727229e+08	1.4451405e+08	1.3893481e+08	1.1074258e+08	7.3860713e+07	4.1929161e+07	2.0741155e+07	7.0370696e+06	5.4309568e+06	1.0571743e+07	2.2946209e+06	0.0000000e+00	1.0006037e+06	6.2894267e+06	2.4257442e+05	7.9248810e+04	4.5337815e+04	4.2656867e+05	0.0000000e+00	1.3203439e+05	0.0000000e+00	1.8711742e+05	2.0622251e+04	1.5489484e+05	7.9704281e+04	NaN
1.8100000e+02	2.0600000e+02	2.0000000e+00	0.0000000e+00	1.4107137e+03	7.0000000e+00	2.4000000e+01	9.1048833e+00	9.3183667e+00	1.4141668e+03	5.2137792e+00	1.0000000e+00	0.0000000e+00	3.8406759e-01	-2.6500000e-01	NaN	-1.0000000e+00	4.0324869e-01	NaN	0.0000000e+00	1.6565720e+05	1.4735877e+06	9.0175107e+06	2.1252474e+07	3.4419614e+07	4.8293383e+07	4.4590222e+07	3.9076731e+07	2.3604651e+07	1.4224634e+07	2.8396821e+06	7.1875981e+05	1.8758099e+05	3.2280383e+05	0.0000000e+00	3.3452228e+05	0.0000000e+00	1.5049135e+05	0.0000000e+00	0.0000000e+00	0.0000000e+00	0.0000000e+00	0.0000000e+00	1.1303639e+05	0.0000000e+00	2.6810839e+05	1.2837809e+05	1.1329221e+06	4.6561938e+05	0.0000000e+00
1.8100000e+02	2.0700000e+02	3.0000000e+00	0.0000000e+00	9.7850628e+02	7.0000000e+00	2.5000000e+01	9.8822833e+00	1.0242650e+01	9.8076856e+02	5.0214677e+00	1.0000000e+00	0.0000000e+00	2.9997072e-01	1.6545072e-01	0.0000000e+00	-2.0000000e+00	1.0015921e-01	NaN	1.1304160e+07	2.7897156e+07	3.9313730e+07	8.6196562e+07	1.6808283e+08	2.6443014e+08	3.2867134e+08	3.2938192e+08	2.6661893e+08	1.8331727e+08	1.1307031e+08	5.9114814e+07	2.7685745e+07	1.0236104e+07	4.9023744e+06	4.6784957e+06	2.7554480e+06	2.2687635e+06	2.6083065e+06	1.3455693e+06	4.4471800e+05	1.4312248e+06	6.2874068e+05	1.3890658e+05	8.8832875e+05	3.6327496e+05	5.2481118e+05	4.5549564e+05	1.5825057e+05	3.0391349e+05	5.2626668e+05
1.8100000e+02	2.0700000e+02	4.0000000e+00	0.0000000e+00	7.3413153e+02	7.0000000e+00	2.5000000e+01	1.0534800e+01	1.0618300e+01	7.3582003e+02	4.9886250e+00	1.0000000e+00	0.0000000e+00	2.9322684e-01	-6.4592422e-01	0.0000000e+00	-2.0000000e+00	1.8702153e-01	NaN	1.8721867e+05	4.5270840e+05	4.3546032e+05	1.4117927e+06	2.5582057e+06	4.2722060e+06	5.4719029e+06	4.8106083e+06	3.5389307e+06	2.4304794e+06	1.1367672e+06	1.7759695e+05	5.6159373e+04	2.6017918e+05	9.6620132e+04	4.6903608e+04	0.0000000e+00	1.7112522e+05	0.0000000e+00	0.0000000e+00	0.0000000e+00	6.9172597e+04	0.0000000e+00	0.0000000e+00	0.0000000e+00	2.1059801e+05	0.0000000e+00	0.0000000e+00	6.7072352e+04	0.0000000e+00	5.7279180e+04
1.8200000e+02	1.9200000e+02	2.0000000e+00	0.0000000e+00	6.8684079e+02	5.0000000e+00	9.0000000e+00	NaN	NaN	NaN	NaN	-1.0000000e+00	NaN	NaN	NaN	NaN	NaN	NaN	NaN	NaN	NaN	NaN	NaN	NaN	NaN	NaN	NaN	NaN	NaN	NaN	NaN	NaN	NaN	NaN	NaN	NaN	NaN	NaN	NaN	NaN	NaN	NaN	NaN	NaN	NaN	NaN	NaN	NaN	NaN	NaN
1.8200000e+02	2.0400000e+02	2.0000000e+00	0.0000000e+00	1.2131215e+03	7.0000000e+00	2.1000000e+01	7.1340333e+00	7.5939333e+00	1.2161652e+03	4.6636762e+00	1.0000000e+00	0.0000000e+00	4.0890850e-01	4.5713932e-01	0.0000000e+00	-1.0000000e+00	3.3246286e-01	NaN	0.0000000e+00	1.7748375e+06	9.5182817e+05	9.8685764e+06	1.6046763e+07	2.6384374e+07	2.4973666e+07	2.3900383e+07	1.1879295e+07	5.4389679e+06	1.8614637e+05	5.9609038e+05	0.0000000e+00	1.8140678e+05	6.2350761e+04	2.2888561e+05	7.8769383e+04	1.8288919e+05	0.0000000e+00	8.4821013e+05	1.7187064e+05	2.7266569e+05	1.7568424e+05	3.2677960e+05	0.0000000e+00	8.5191034e+04	0.0000000e+00	2.1469740e+05	1.0443561e+05	NaN	NaN
1.8200000e+02	2.0400000e+02	3.0000000e+00	0.0000000e+00	8.0908342e+02	7.0000000e+00	2.1000000e+01	7.0814167e+00	7.4683500e+00	8.1117740e+02	4.8582357e+00	1.0000000e+00	0.0000000e+00	4.5646870e-01	2.4330598e-01	0.0000000e+00	-1.0000000e+00	6.8801377e-02	NaN	7.1186565e+05	1.0531555e+06	1.6397996e+07	5.0885704e+07	9.1186058e+07	1.4731140e+08	1.5517122e+08	1.2321345e+08	9.1263341e+07	5.3295641e+07	2.3776135e+07	1.2603491e+07	4.0143212e+06	2.1129696e+06	2.0420518e+06	2.3543054e+06	9.7401908e+05	1.5907312e+06	1.0141153e+06	2.5323444e+05	6.3060185e+04	0.0000000e+00	6.4779348e+04	0.0000000e+00	0.0000000e+00	7.8386011e+04	2.1898664e+05	6.8592380e+04	2.7644328e+05	NaN	NaN
1.8200000e+02	2.0400000e+02	4.0000000e+00	0.0000000e+00	6.0706439e+02	7.0000000e+00	2.1000000e+01	7.3378667e+00	7.4057000e+00	6.0892141e+02	6.0044253e+00	4.0000000e-01	1.0000000e+00	NaN	NaN	NaN	NaN	2.6874131e-01	NaN	0.0000000e+00	2.1935358e+05	3.9647639e+05	1.6539322e+06	3.6331613e+06	5.2663627e+06	5.5558543e+06	4.8286523e+06	2.9837038e+06	0.0000000e+00	2.6949501e+05	2.2258819e+05	1.1909216e+05	2.5445304e+06	4.6581959e+04	5.9835615e+04	9.8785717e+04	2.2193141e+06	0.0000000e+00	0.0000000e+00	0.0000000e+00	1.1854220e+05	0.0000000e+00	1.1469205e+05	0.0000000e+00	9.6160937e+03	4.4077346e+04	0.0000000e+00	0.0000000e+00	NaN	NaN
1.8200000e+02	2.0600000e+02	3.0000000e+00	0.0000000e+00	8.9178879e+02	7.0000000e+00	2.3000000e+01	9.1465667e+00	9.2871500e+00	8.9402972e+02	5.1367879e+00	1.0000000e+00	0.0000000e+00	4.1537044e-01	-4.7863797e-01	0.0000000e+00	0.0000000e+00	3.7392060e-01	NaN	0.0000000e+00	0.0000000e+00	1.7927807e+05	2.5561973e+06	6.2143363e+06	1.0021075e+07	9.7739265e+06	8.7138324e+06	5.6170295e+06	1.7650186e+06	4.5488411e+05	0.0000000e+00	0.0000000e+00	0.0000000e+00	5.4591843e+05	0.0000000e+00	0.0000000e+00	1.5151182e+06	0.0000000e+00	0.0000000e+00	9.7864227e+05	0.0000000e+00	0.0000000e+00	0.0000000e+00	0.0000000e+00	0.0000000e+00	0.0000000e+00	0.0000000e+00	0.0000000e+00	1.1787105e+05	0.0000000e+00
1.8200000e+02	2.0600000e+02	4.0000000e+00	0.0000000e+00	6.6909341e+02	7.0000000e+00	2.3000000e+01	8.7545833e+00	8.9116167e+00	6.7140479e+02	7.6595179e+00	4.0000000e-01	1.0000000e+00	NaN	NaN	NaN	NaN	1.8983772e-01	NaN	7.5519733e+04	1.4146412e+06	3.6909989e+06	1.1703478e+07	2.2570280e+07	2.8776910e+07	3.1056838e+07	2.5370732e+07	1.7751468e+07	1.8154537e+07	4.8047283e+06	2.0007376e+07	1.3153276e+06	2.4342672e+07	2.1409322e+05	1.9951164e+07	9.4092628e+04	1.4195454e+07	0.0000000e+00	7.5927744e+06	1.0645766e+05	5.7944593e+06	4.5201535e+04	7.1830901e+05	0.0000000e+00	1.6245083e+05	6.4250207e+04	3.7757324e+05	0.0000000e+00	7.4416274e+04	0.0000000e+00
1.8200000e+02	2.0700000e+02	3.0000000e+00	0.0000000e+00	9.2948347e+02	7.0000000e+00	2.4000000e+01	9.4589167e+00	1.0070367e+01	9.3191754e+02	5.6428078e+00	6.0000000e-01	0.0000000e+00	NaN	NaN	NaN	NaN	5.4778880e-01	NaN	7.1956689e+04	7.9552224e+05	1.6285508e+07	6.4812169e+07	1.2708296e+08	1.7246077e+08	1.9897593e+08	1.6258935e+08	1.1454769e+08	8.5539665e+07	3.4728794e+07	1.3198438e+07	1.1075981e+07	1.6292470e+06	8.8753208e+05	2.1267483e+05	3.6039839e+05	1.3836972e+05	4.7263482e+05	1.5546984e+05	4.8669758e+05	1.5708200e+06	5.9943460e+06	1.3111050e+07	1.2004094e+07	8.9119986e+06	2.8317249e+06	1.2948330e+06	7.2119205e+05	1.5109429e+06	4.5212911e+06
1.8200000e+02	2.0700000e+02	4.0000000e+00	0.0000000e+00	6.9736442e+02	7.0000000e+00	2.4000000e+01	9.4902167e+00	9.9919000e+00	6.9932318e+02	6.1756219e+00	1.0000000e+00	0.0000000e+00	5.8980027e-01	5.7958798e-01	1.0000000e+00	-5.0000000e+00	4.9919755e-01	NaN	6.1559945e+05	9.7948435e+04	4.4250059e+06	2.0114204e+07	4.0121788e+07	5.8877863e+07	6.4410290e+07	5.5630531e+07	3.9796616e+07	2.1664323e+07	9.0028949e+06	3.9813149e+06	1.3246095e+06	2.9807465e+05	1.9754089e+05	4.3532810e+05	2.0955999e+05	2.8654293e+05	4.1600082e+04	1.8482466e+05	3.3683183e+05	2.4353749e+05	5.7760586e+05	1.1422142e+06	1.4114417e+06	9.6555284e+05	7.1730295e+05	4.0304413e+05	7.3440667e+06	1.4176739e+06	7.6630579e+06
1.8900000e+02	2.0400000e+02	2.0000000e+00	0.0000000e+00	7.7190972e+02	5.0000000e+00	1.4000000e+01	6.5639333e+00	7.2021667e+00	7.7379936e+02	2.8981589e+00	1.0000000e+00	0.0000000e+00	3.3155510e-01	9.7975622e-01	1.0000000e+00	1.0000000e+00	5.9032388e-02	NaN	2.1278578e+07	1.5699625e+08	4.2327740e+08	6.1756257e+08	5.5717647e+08	3.8460410e+08	2.1002609e+08	9.0168128e+07	3.6200169e+07	1.6044740e+07	9.1276436e+06	5.0378716e+06	2.4721539e+06	8.1827625e+05	1.1163531e+05	2.0094629e+05	9.3391937e+03	1.3023713e+05	1.1026623e+05	3.3989745e+04	NaN	NaN	NaN	NaN	NaN	NaN	NaN	NaN	NaN	NaN	NaN
1.8900000e+02	2.0400000e+02	3.0000000e+00	0.0000000e+00	5.1494224e+02	5.0000000e+00	1.4000000e+01	6.5374667e+00	6.8066500e+00	5.1623146e+02	2.9865492e+00	1.0000000e+00	0.0000000e+00	3.6396566e-01	-1.0176770e-01	1.0000000e+00	1.0000000e+00	3.4791346e-02	NaN	5.1796978e+06	3.9711423e+07	1.1065531e+08	1.6294593e+08	1.6330056e+08	1.1781145e+08	6.7164342e+07	2.8565243e+07	1.0580005e+07	3.9161541e+06	8.5658534e+05	8.7802088e+05	3.0977394e+05	1.4595575e+05	5.8684146e+04	3.6974593e+04	2.2836860e+05	5.6007266e+03	0.0000000e+00	3.6476128e+04	NaN	NaN	NaN	NaN	NaN	NaN	NaN	NaN	NaN	NaN	NaN
1.8900000e+02	2.0600000e+02	2.0000000e+00	0.0000000e+00	8.9596776e+02	6.0000000e+00	1.6000000e+01	8.4566000e+00	9.0840500e+00	8.9781172e+02	2.6408195e+00	6.0000000e-01	0.0000000e+00	NaN	NaN	NaN	NaN	4.6793967e-02	NaN	3.3803582e+07	2.5927905e+08	6.7686992e+08	9.2001931e+08	7.9339851e+08	5.3318400e+08	2.7678463e+08	1.1881698e+08	4.9162978e+07	2.1956688e+07	1.3225882e+07	8.5837869e+06	5.8003358e+06	3.0678086e+06	3.3769361e+05	1.5412710e+05	1.4859837e+05	1.4670522e+05	0.0000000e+00	2.3860202e+05	0.0000000e+00	0.0000000e+00	0.0000000e+00	NaN	NaN	NaN	NaN	NaN	NaN	NaN	NaN
1.8900000e+02	2.0600000e+02	3.0000000e+00	0.0000000e+00	5.9764760e+02	6.0000000e+00	1.6000000e+01	8.4566000e+00	9.0370833e+00	5.9887014e+02	2.6205180e+00	6.0000000e-01	0.0000000e+00	NaN	NaN	NaN	NaN	3.4057408e-02	NaN	2.1109278e+07	1.6297781e+08	4.1973056e+08	5.7890595e+08	5.0276543e+08	3.2501783e+08	1.6863471e+08	7.0981838e+07	2.8144453e+07	1.1984519e+07	5.5899645e+06	6.3637635e+06	3.0988820e+06	1.6077160e+06	7.1999776e+05	1.9117077e+05	1.6388955e+05	2.5588969e+05	7.6498626e+04	7.5552675e+04	4.9919656e+05	4.1481898e+04	8.8621036e+04	NaN	NaN	NaN	NaN	NaN	NaN	NaN	NaN
1.8900000e+02	2.0700000e+02	2.0000000e+00	0.0000000e+00	9.5250979e+02	6.0000000e+00	1.7000000e+01	9.8509833e+00	1.0445983e+01	9.5446657e+02	2.7927569e+00	1.0000000e+00	0.0000000e+00	1.1219431e-01	8.5305826e-01	1.0000000e+00	1.0000000e+00	1.4514903e-01	NaN	7.8395059e+06	1.0130988e+08	2.7318319e+08	3.8894088e+08	3.4505999e+08	2.3015488e+08	1.1879823e+08	5.2276656e+07	2.0023494e+07	7.6522344e+06	9.1425724e+06	3.8712760e+06	9.6552873e+06	7.6530399e+06	6.2704494e+06	1.6336597e+06	1.8150544e+06	6.2548745e+05	3.7314445e+05	3.7120337e+05	3.7621448e+05	0.0000000e+00	2.5371500e+05	3.2695584e+05	NaN	NaN	NaN	NaN	NaN	NaN	NaN
1.8900000e+02	2.0700000e+02	3.0000000e+00	0.0000000e+00	6.3534229e+02	6.0000000e+00	1.7000000e+01	9.8039833e+00	1.0555683e+01	6.3665312e+02	2.8117002e+00	1.0000000e+00	0.0000000e+00	1.1791460e-01	1.3122773e+00	1.0000000e+00	1.0000000e+00	1.2377118e-01	NaN	5.4266054e+06	8.5410063e+07	2.3608574e+08	3.3117100e+08	3.0422243e+08	2.0400203e+08	1.0642639e+08	4.5723835e+07	1.4873808e+07	8.6078098e+06	2.6378373e+06	3.5178461e+06	5.2715988e+06	5.3465619e+06	7.8979767e+06	3.5040901e+06	1.1542028e+05	1.8942099e+05	3.5261037e+05	1.0766617e+05	1.5125679e+06	8.9378825e+04	3.6319975e+05	1.0536335e+06	NaN	NaN	NaN	NaN	NaN	NaN	NaN
1.9300000e+02	2.0600000e+02	2.0000000e+00	0.0000000e+00	6.6035131e+02	5.0000000e+00	1.2000000e+01	8.2060667e+00	8.7545833e+00	6.6185315e+02	2.2298371e+00	6.0000000e-01	0.0000000e+00	NaN	NaN	NaN	NaN	4.8172939e-01	NaN	3.9246733e+07	2.6237137e+08	6.0072114e+08	6.1698078e+08	3.9276638e+08	1.6910624e+08	5.1145588e+07	1.7801280e+07	7.3311779e+06	4.3315590e+06	1.9884425e+06	4.2490554e+05	7.2343841e+06	4.2377598e+04	8.1411985e+06	4.4608700e+04	2.7587030e+06	0.0000000e+00	NaN	NaN	NaN	NaN	NaN	NaN	NaN	NaN	NaN	NaN	NaN	NaN	NaN
1.9300000e+02	2.0700000e+02	2.0000000e+00	0.0000000e+00	7.1689334e+02	5.0000000e+00	1.3000000e+01	1.0007600e+01	1.0258283e+01	7.1859098e+02	2.5480037e+00	6.0000000e-01	0.0000000e+00	NaN	NaN	NaN	NaN	1.2130247e-01	NaN	1.4201985e+07	4.1254774e+07	2.0440824e+08	1.8602163e+08	1.4557054e+08	7.1264013e+07	2.8629584e+07	1.0168984e+07	3.6178146e+06	2.4948733e+06	1.3324756e+06	7.1117923e+05	3.1593182e+05	1.9607898e+05	2.3250655e+05	4.5633596e+04	7.5889811e+04	2.5878095e+06	6.4494558e+06	NaN	NaN	NaN	NaN	NaN	NaN	NaN	NaN	NaN	NaN	NaN	NaN
1.9700000e+02	2.0700000e+02	2.0000000e+00	0.0000000e+00	5.3180073e+02	4.0000000e+00	9.0000000e+00	NaN	NaN	NaN	NaN	-1.0000000e+00	NaN	NaN	NaN	NaN	NaN	NaN	NaN	NaN	NaN	NaN	NaN	NaN	NaN	NaN	NaN	NaN	NaN	NaN	NaN	NaN	NaN	NaN	NaN	NaN	NaN	NaN	NaN	NaN	NaN	NaN	NaN	NaN	NaN	NaN	NaN	NaN	NaN	NaN
2.0700000e+02	2.1800000e+02	2.0000000e+00	0.0000000e+00	6.9839247e+02	5.0000000e+00	1.0000000e+01	6.7749500e+00	7.0287167e+00	6.9949115e+02	1.3081437e+00	6.0000000e-01	0.0000000e+00	NaN	NaN	NaN	NaN	7.7198373e-02	NaN	7.5097789e+06	3.4843434e+07	5.4416843e+07	3.6112135e+07	1.4787405e+07	3.7264016e+06	3.1987128e+05	0.0000000e+00	3.7912909e+03	6.6121916e+03	2.6440220e+03	0.0000000e+00	4.2977439e+04	0.0000000e+00	0.0000000e+00	0.0000000e+00	NaN	NaN	NaN	NaN	NaN	NaN	NaN	NaN	NaN	NaN	NaN	NaN	NaN	NaN	NaN
2.0700000e+02	2.1800000e+02	3.0000000e+00	0.0000000e+00	4.6593074e+02	5.0000000e+00	1.0000000e+01	6.8702000e+00	7.4213333e+00	4.6666325e+02	1.3083296e+00	6.0000000e-01	0.0000000e+00	NaN	NaN	NaN	NaN	3.7078634e-01	NaN	1.4422138e+07	6.9373896e+07	1.0166160e+08	6.9742262e+07	2.8536090e+07	7.5192399e+06	7.0346233e+05	1.3233289e+05	0.0000000e+00	0.0000000e+00	3.9421668e+04	0.0000000e+00	0.0000000e+00	4.9372181e+04	0.0000000e+00	9.5760778e+02	NaN	NaN	NaN	NaN	NaN	NaN	NaN	NaN	NaN	NaN	NaN	NaN	NaN	NaN	NaN
2.0700000e+02	2.2100000e+02	2.0000000e+00	0.0000000e+00	8.6394325e+02	6.0000000e+00	1.3000000e+01	6.5692333e+00	7.0603167e+00	8.6546679e+02	1.9787123e+00	1.0000000e+00	0.0000000e+00	5.0227379e-02	5.4852402e-01	1.0000000e+00	0.0000000e+00	2.2943997e-01	NaN	3.6650782e+06	2.7132600e+07	6.2222767e+07	7.0560981e+07	4.8418966e+07	2.2509748e+07	6.9257664e+06	1.0310754e+06	1.0588377e+05	3.2345107e+05	0.0000000e+00	2.4264116e+05	0.0000000e+00	8.1808644e+05	1.6002600e+05	8.7434579e+04	6.6621162e+04	1.1971274e+05	0.0000000e+00	0.0000000e+00	NaN	NaN	NaN	NaN	NaN	NaN	NaN	NaN	NaN	NaN	NaN
2.0700000e+02	2.2100000e+02	3.0000000e+00	0.0000000e+00	5.7629792e+02	6.0000000e+00	1.3000000e+01	NaN	NaN	NaN	NaN	-1.0000000e+00	NaN	NaN	NaN	NaN	NaN	NaN	NaN	NaN	NaN	NaN	NaN	NaN	NaN	NaN	NaN	NaN	NaN	NaN	NaN	NaN	NaN	NaN	NaN	NaN	NaN	NaN	NaN	NaN	NaN	NaN	NaN	NaN	NaN	NaN	NaN	NaN	NaN	NaN
2.0700000e+02	2.2200000e+02	2.0000000e+00	0.0000000e+00	9.4547491e+02	6.0000000e+00	1.4000000e+01	7.4997167e+00	8.0336167e+00	9.4734434e+02	2.5601605e+00	1.0000000e+00	0.0000000e+00	2.0761921e-01	6.7400092e-01	1.0000000e+00	-1.0000000e+00	1.7134649e-01	NaN	2.8721330e+07	1.4788026e+08	3.2518192e+08	5.1358317e+08	4.8673095e+08	3.3202948e+08	1.5710043e+08	6.8535434e+07	2.1859062e+07	8.5267016e+06	8.3343951e+06	3.2290949e+06	6.1649116e+06	4.2552374e+05	1.4514486e+06	0.0000000e+00	2.4565271e+05	1.3239105e+05	8.2032213e+04	4.8990930e+05	3.6320912e+05	NaN	NaN	NaN	NaN	NaN	NaN	NaN	NaN	NaN	NaN
2.0700000e+02	2.2200000e+02	3.0000000e+00	0.0000000e+00	6.3065237e+02	6.0000000e+00	1.4000000e+01	7.5625333e+00	8.1903833e+00	6.3193121e+02	2.6578350e+00	1.0000000e+00	0.0000000e+00	2.4343408e-01	9.4932722e-01	1.0000000e+00	-1.0000000e+00	3.0001687e-02	NaN	2.1704528e+07	1.7978378e+08	5.5239991e+08	8.9753088e+08	8.6507760e+08	5.7629314e+08	2.9710297e+08	1.2018141e+08	4.4907271e+07	1.8493912e+07	9.5289313e+06	6.7682632e+06	3.4112871e+06	6.9785585e+05	2.6295707e+05	0.0000000e+00	0.0000000e+00	6.7271435e+05	8.2532435e+05	7.8738850e+05	7.5008502e+05	NaN	NaN	NaN	NaN	NaN	NaN	NaN	NaN	NaN	NaN
2.0700000e+02	2.2200000e+02	4.0000000e+00	0.0000000e+00	4.7324109e+02	6.0000000e+00	1.4000000e+01	NaN	NaN	NaN	NaN	-1.0000000e+00	NaN	NaN	NaN	NaN	NaN	NaN	NaN	NaN	NaN	NaN	NaN	NaN	NaN	NaN	NaN	NaN	NaN	NaN	NaN	NaN	NaN	NaN	NaN	NaN	NaN	NaN	NaN	NaN	NaN	NaN	NaN	NaN	NaN	NaN	NaN	NaN	NaN	NaN
2.0700000e+02	2.2500000e+02	3.0000000e+00	0.0000000e+00	7.2103677e+02	6.0000000e+00	1.7000000e+01	8.1903833e+00	8.6917667e+00	7.2277749e+02	3.8860819e+00	6.0000000e-01	0.0000000e+00	NaN	NaN	NaN	NaN	2.0623150e-01	NaN	1.0513590e+05	2.3179698e+05	1.3366893e+07	3.8889894e+07	6.4483708e+07	7.1406949e+07	5.7151400e+07	2.8457270e+07	1.0859852e+07	2.4239791e+06	6.7938893e+05	9.3665136e+04	5.3863278e+05	4.6047852e+05	3.1852978e+05	1.4648711e+05	6.8725881e+05	3.8101881e+03	2.5557379e+05	2.7796762e+06	6.4931278e+04	4.9393631e+04	1.0220361e+06	1.0459060e+05	NaN	NaN	NaN	NaN	NaN	NaN	NaN
2.0700000e+02	2.2600000e+02	2.0000000e+00	0.0000000e+00	1.1455728e+03	7.0000000e+00	1.8000000e+01	8.0336167e+00	8.3939833e+00	1.1478413e+03	3.1246976e+00	1.0000000e+00	0.0000000e+00	1.6000995e-01	1.6545072e-01	0.0000000e+00	-8.0000000e+00	2.5019390e-01	NaN	9.8187871e+05	3.2813199e+06	1.5193366e+07	3.6424960e+07	5.3362366e+07	5.3801518e+07	3.5352827e+07	1.3906528e+07	9.2186100e+05	1.4524600e+04	0.0000000e+00	0.0000000e+00	1.5243934e+04	2.0184206e+04	3.2172987e+04	1.3270787e+04	6.8253349e+05	4.9431314e+05	3.2155939e+05	0.0000000e+00	0.0000000e+00	0.0000000e+00	0.0000000e+00	0.0000000e+00	2.5350445e+04	9.7164537e+04	NaN	NaN	NaN	NaN	NaN
2.0700000e+02	2.2600000e+02	3.0000000e+00	0.0000000e+00	7.6405096e+02	7.0000000e+00	1.8000000e+01	8.0649667e+00	8.6917667e+00	7.6567617e+02	3.4633751e+00	1.0000000e+00	0.0000000e+00	2.5659818e-01	9.4625013e-01	0.0000000e+00	-5.0000000e+00	9.1786911e-02	NaN	3.5526382e+05	7.3600884e+06	5.0619309e+07	1.4747299e+08	2.3429727e+08	2.4198390e+08	1.9330019e+08	9.9208276e+07	3.0386116e+07	3.2664733e+06	1.2981623e+06	7.2326802e+05	4.9370230e+05	5.5192613e+05	1.1897834e+06	5.7777071e+05	6.2932005e+05	1.7120160e+05	1.7060498e+05	7.1288400e+05	1.4224185e+05	1.4391428e+05	2.2467797e+05	0.0000000e+00	0.0000000e+00	3.5288655e+05	NaN	NaN	NaN	NaN	NaN
2.0700000e+02	2.2600000e+02	4.0000000e+00	0.0000000e+00	5.7329004e+02	7.0000000e+00	1.8000000e+01	8.1590167e+00	8.2217167e+00	5.7471586e+02	4.2910288e+00	1.0000000e+00	0.0000000e+00	4.9263875e-01	-7.0687991e-01	0.0000000e+00	-3.0000000e+00	3.5879975e-01	NaN	3.9093790e+04	8.2045313e+04	1.2454296e+05	6.4429255e+05	1.6774957e+06	1.5442087e+06	1.3759195e+06	5.6739653e+05	2.4009338e+05	0.0000000e+00	0.0000000e+00	0.0000000e+00	0.0000000e+00	0.0000000e+00	0.0000000e+00	0.0000000e+00	3.5530752e+04	0.0000000e+00	0.0000000e+00	0.0000000e+00	0.0000000e+00	0.0000000e+00	0.0000000e+00	0.0000000e+00	2.4830482e+05	0.0000000e+00	NaN	NaN	NaN	NaN	NaN
2.0700000e+02	2.2800000e+02	3.0000000e+00	0.0000000e+00	8.1140904e+02	7.0000000e+00	2.0000000e+01	8.6760667e+00	9.2246833e+00	8.1389981e+02	5.9788469e+00	6.0000000e-01	0.0000000e+00	NaN	NaN	NaN	NaN	1.1294848e-01	NaN	2.4616148e+06	1.5445016e+07	8.0412977e+07	2.5443583e+08	6.4416042e+08	1.1883605e+09	1.6301988e+09	1.9025317e+09	1.6840359e+09	1.2386219e+09	8.3822116e+08	4.5989888e+08	2.2288719e+08	1.0772679e+08	6.1964784e+07	4.1743404e+07	3.3394462e+07	2.4256349e+07	1.6147590e+07	1.0632156e+07	6.2931861e+06	4.5094782e+06	1.5113607e+06	9.3881276e+05	1.3824120e+05	0.0000000e+00	0.0000000e+00	2.5897286e+05	NaN	NaN	NaN
2.0700000e+02	2.2900000e+02	3.0000000e+00	0.0000000e+00	8.6043184e+02	7.0000000e+00	2.1000000e+01	1.1466367e+01	1.1798650e+01	8.6613195e+02	1.5500510e+01	6.0000000e-01	0.0000000e+00	NaN	NaN	NaN	NaN	9.9785570e-01	NaN	1.4942004e+05	5.5446836e+04	2.2319356e+05	8.3366160e+04	1.2821432e+05	1.2553339e+06	3.1310559e+06	5.0543841e+06	4.8007274e+06	4.1308363e+06	2.7689763e+06	2.9243781e+06	3.3390334e+06	2.9904678e+06	4.2993539e+06	1.0130037e+07	2.0403805e+07	3.2033842e+07	3.6836790e+07	3.5750110e+07	2.6500160e+07	1.5212079e+07	6.6142246e+06	2.5891136e+06	8.1401036e+05	2.4959732e+05	5.0504503e+04	1.7503776e+05	0.0000000e+00	NaN	NaN
2.0800000e+02	2.1800000e+02	2.0000000e+00	0.0000000e+00	6.4185044e+02	5.0000000e+00	9.0000000e+00	5.3406167e+00	6.2992000e+00	6.4297019e+02	1.4232752e+00	1.0000000e+00	0.0000000e+00	8.0684472e-02	1.9185618e+00	1.0000000e+00	-1.0000000e+00	4.6543542e-01	NaN	5.6369740e+07	2.6652473e+08	3.9059368e+08	2.5423036e+08	1.0653236e+08	3.4296991e+07	6.5148903e+06	3.7386951e+05	2.3759033e+05	2.3823551e+05	0.0000000e+00	1.3798946e+06	0.0000000e+00	2.2687682e+06	3.2877762e+03	NaN	NaN	NaN	NaN	NaN	NaN	NaN	NaN	NaN	NaN	NaN	NaN	NaN	NaN	NaN	NaN
2.0800000e+02	2.1800000e+02	3.0000000e+00	0.0000000e+00	4.2823605e+02	5.0000000e+00	9.0000000e+00	5.3669500e+00	6.1251833e+00	4.2896635e+02	1.3746670e+00	1.0000000e+00	0.0000000e+00	5.2959099e-02	1.3314237e+00	1.0000000e+00	-1.0000000e+00	4.2608126e-02	NaN	3.4559650e+07	1.5455486e+08	2.3306241e+08	1.4097021e+08	6.0903329e+07	1.8390158e+07	2.3982602e+06	6.3192539e+05	1.2034929e+05	1.1751757e+06	0.0000000e+00	0.0000000e+00	2.6100131e+05	0.0000000e+00	0.0000000e+00	NaN	NaN	NaN	NaN	NaN	NaN	NaN	NaN	NaN	NaN	NaN	NaN	NaN	NaN	NaN	NaN
2.0800000e+02	2.2200000e+02	2.0000000e+00	0.0000000e+00	8.8893288e+02	6.0000000e+00	1.3000000e+01	6.4737333e+00	7.3274500e+00	8.9086110e+02	2.7510979e+00	1.0000000e+00	0.0000000e+00	3.5522836e-01	1.6112435e+00	1.0000000e+00	-2.0000000e+00	2.5091734e-01	NaN	5.0571047e+07	3.8862850e+08	1.2038787e+09	1.9824794e+09	1.8635314e+09	1.2563427e+09	5.9790231e+08	2.7092560e+08	1.1923135e+08	6.6800062e+07	3.9045907e+07	1.9626216e+07	6.2544898e+06	8.4583625e+05	0.0000000e+00	6.6348240e+04	2.8153903e+04	1.8925553e+05	1.8069951e+05	1.3932278e+05	NaN	NaN	NaN	NaN	NaN	NaN	NaN	NaN	NaN	NaN	NaN
2.0800000e+02	2.2200000e+02	3.0000000e+00	0.0000000e+00	5.9295768e+02	6.0000000e+00	1.3000000e+01	6.5692333e+00	7.2335500e+00	5.9421698e+02	2.6725539e+00	1.0000000e+00	0.0000000e+00	3.2421277e-01	1.0561950e+00	1.0000000e+00	-3.0000000e+00	1.6633713e-02	NaN	7.1168793e+07	5.2342346e+08	1.5931812e+09	2.7173646e+09	2.5784406e+09	1.7318500e+09	8.3904078e+08	3.3100981e+08	1.1945120e+08	4.3556100e+07	1.1221813e+07	8.0782313e+06	2.8956458e+06	5.7127780e+05	1.6151549e+05	1.3712881e+05	2.4615954e+05	2.8746841e+04	8.4191836e+04	9.6577572e+04	NaN	NaN	NaN	NaN	NaN	NaN	NaN	NaN	NaN	NaN	NaN
2.0800000e+02	2.2200000e+02	4.0000000e+00	0.0000000e+00	4.4497008e+02	6.0000000e+00	1.3000000e+01	6.6009167e+00	6.9654000e+00	4.4591259e+02	2.6647181e+00	1.0000000e+00	0.0000000e+00	3.2111857e-01	1.7751486e-01	1.0000000e+00	-3.0000000e+00	1.1749664e-01	NaN	1.9080233e+04	1.1179919e+06	5.4216360e+06	1.0214226e+07	9.6022936e+06	6.0388655e+06	1.8869982e+06	3.7385443e+05	3.1763711e+04	2.5563050e+04	0.0000000e+00	3.6991030e+04	0.0000000e+00	2.6205385e+05	0.0000000e+00	0.0000000e+00	0.0000000e+00	7.6373956e+04	0.0000000e+00	7.3235871e+04	NaN	NaN	NaN	NaN	NaN	NaN	NaN	NaN	NaN	NaN	NaN
2.0800000e+02	2.2300000e+02	3.0000000e+00	0.0000000e+00	6.2196836e+02	6.0000000e+00	1.4000000e+01	6.1410000e+00	6.6167333e+00	6.2348567e+02	3.4021546e+00	6.0000000e-01	0.0000000e+00	NaN	NaN	NaN	NaN	2.4924391e-01	NaN	2.8278228e+04	3.2374654e+06	1.9449232e+07	4.7298673e+07	6.8820073e+07	5.9785102e+07	3.9246229e+07	1.8754717e+07	6.2403890e+06	4.1306681e+05	2.6774225e+05	3.5160547e+03	2.5746572e+04	3.8292829e+05	0.0000000e+00	0.0000000e+00	6.7311954e+05	0.0000000e+00	0.0000000e+00	1.4666974e+05	1.9918241e+04	NaN	NaN	NaN	NaN	NaN	NaN	NaN	NaN	NaN	NaN
2.0800000e+02	2.2400000e+02	3.0000000e+00	0.0000000e+00	6.5966304e+02	6.0000000e+00	1.5000000e+01	NaN	NaN	NaN	NaN	0.0000000e+00	NaN	NaN	NaN	NaN	NaN	NaN	NaN	NaN	NaN	NaN	NaN	NaN	NaN	NaN	NaN	NaN	NaN	NaN	NaN	NaN	NaN	NaN	NaN	NaN	NaN	NaN	NaN	NaN	NaN	NaN	NaN	NaN	NaN	NaN	NaN	NaN	NaN	NaN
2.0800000e+02	2.2500000e+02	2.0000000e+00	0.0000000e+00	1.0245095e+03	6.0000000e+00	1.6000000e+01	7.1864500e+00	7.7199000e+00	1.0270864e+03	3.8904666e+00	1.0000000e+00	0.0000000e+00	5.1709290e-01	6.7268216e-01	1.0000000e+00	-4.0000000e+00	2.0982371e-01	NaN	2.8152702e+06	5.6209482e+06	2.5407489e+07	6.0353425e+07	9.6299755e+07	1.0483509e+08	7.7902753e+07	4.4756041e+07	2.1812118e+07	8.5423662e+06	1.1555935e+06	1.6331333e+06	5.5068384e+05	8.0653747e+05	2.0309628e+06	3.4552318e+06	1.0483428e+06	6.9383094e+04	9.2753278e+03	5.9333509e+04	4.0263193e+05	8.8347470e+04	1.4352601e+06	NaN	NaN	NaN	NaN	NaN	NaN	NaN	NaN
2.0800000e+02	2.2500000e+02	3.0000000e+00	0.0000000e+00	6.8334208e+02	6.0000000e+00	1.6000000e+01	7.2021667e+00	7.9708833e+00	6.8521954e+02	4.3691152e+00	1.0000000e+00	0.0000000e+00	6.7066319e-01	1.3621457e+00	1.0000000e+00	-5.0000000e+00	1.1079885e-01	NaN	1.4743044e+06	9.6425614e+06	5.7344937e+07	1.5243785e+08	2.4287534e+08	2.6080292e+08	1.9229732e+08	1.1153896e+08	5.2731423e+07	2.0400928e+07	6.4726469e+06	3.8337941e+06	2.7180851e+06	5.1144137e+06	1.9990596e+07	2.6620053e+07	1.5604567e+07	4.3525858e+06	1.9830454e+06	4.7095925e+05	4.8767114e+05	4.9850820e+05	8.5001143e+04	NaN	NaN	NaN	NaN	NaN	NaN	NaN	NaN
2.0800000e+02	2.2600000e+02	2.0000000e+00	0.0000000e+00	1.0890308e+03	6.0000000e+00	1.7000000e+01	7.0919667e+00	7.5154167e+00	1.0918066e+03	4.2186604e+00	1.0000000e+00	0.0000000e+00	5.4277217e-01	3.5032034e-01	-2.0000000e+00	-4.0000000e+00	3.7812605e-01	NaN	6.9000343e+05	8.1562201e+06	4.9645355e+07	1.3412436e+08	2.1814776e+08	2.4286267e+08	1.7866476e+08	9.3904961e+07	3.1780872e+07	1.5757330e+06	3.2381933e+05	3.7520455e+05	6.6442539e+05	2.4077041e+06	1.6705481e+07	1.8005936e+07	1.6586806e+07	7.9384964e+06	5.0023864e+06	2.2686513e+06	5.0181962e+05	6.7864373e+04	8.4235969e+04	2.7309008e+05	NaN	NaN	NaN	NaN	NaN	NaN	NaN
2.0800000e+02	2.2600000e+02	3.0000000e+00	0.0000000e+00	7.2635628e+02	6.0000000e+00	1.7000000e+01	7.1077167e+00	7.7828167e+00	7.2856048e+02	5.2796175e+00	6.0000000e-01	1.0000000e+00	NaN	NaN	NaN	NaN	4.7774406e-01	NaN	1.2361332e+06	2.9548440e+07	1.6179258e+08	4.1725115e+08	7.0731347e+08	7.6879172e+08	5.9795757e+08	3.5033911e+08	1.5661484e+08	5.3334812e+07	1.5902365e+07	7.5956836e+06	4.5998202e+06	3.8294082e+07	1.4085301e+08	1.7662230e+08	1.3372365e+08	6.5592028e+07	2.9403161e+07	8.6961401e+06	8.5957801e+05	1.1589257e+06	0.0000000e+00	0.0000000e+00	NaN	NaN	NaN	NaN	NaN	NaN	NaN
2.0800000e+02	2.2600000e+02	4.0000000e+00	0.0000000e+00	5.4501903e+02	6.0000000e+00	1.7000000e+01	8.2687167e+00	8.3939833e+00	5.4823604e+02	1.1535042e+01	1.0000000e+00	0.0000000e+00	2.7520885e+00	-5.2352442e-01	-3.0000000e+00	-1.7000000e+01	1.2968561e-01	NaN	0.0000000e+00	7.3837075e+04	0.0000000e+00	1.5652587e+05	0.0000000e+00	7.4573263e+04	2.1310448e+04	3.2987786e+05	0.0000000e+00	1.0788748e+05	1.2561654e+05	2.7154674e+06	7.0447809e+06	6.1626360e+06	5.4445534e+06	2.0169199e+06	7.9115029e+05	1.1855942e+05	0.0000000e+00	0.0000000e+00	0.0000000e+00	5.9198642e+04	3.2537153e+04	3.2593231e+04	NaN	NaN	NaN	NaN	NaN	NaN	NaN
2.0800000e+02	2.2700000e+02	3.0000000e+00	0.0000000e+00	7.5003531e+02	7.0000000e+00	1.8000000e+01	NaN	NaN	NaN	NaN	-1.0000000e+00	NaN	NaN	NaN	NaN	NaN	NaN	NaN	NaN	NaN	NaN	NaN	NaN	NaN	NaN	NaN	NaN	NaN	NaN	NaN	NaN	NaN	NaN	NaN	NaN	NaN	NaN	NaN	NaN	NaN	NaN	NaN	NaN	NaN	NaN	NaN	NaN	NaN	NaN
2.0800000e+02	2.2800000e+02	2.0000000e+00	0.0000000e+00	1.1600679e+03	7.0000000e+00	1.9000000e+01	7.5782333e+00	7.9708833e+00	1.1626421e+03	3.7286280e+00	6.0000000e-01	0.0000000e+00	NaN	NaN	NaN	NaN	2.8369237e-01	NaN	0.0000000e+00	9.6975918e+05	3.0947611e+06	1.7359384e+07	2.6993789e+07	3.1780110e+07	2.5782003e+07	1.4104191e+07	4.3819319e+06	1.5821818e+06	7.4342005e+04	2.1250481e+05	0.0000000e+00	2.4120147e+05	0.0000000e+00	1.4048407e+05	0.0000000e+00	8.1837722e+04	0.0000000e+00	0.0000000e+00	0.0000000e+00	6.6608749e+04	0.0000000e+00	4.7543512e+04	5.9638766e+04	4.4188409e+05	0.0000000e+00	NaN	NaN	NaN	NaN
2.0800000e+02	2.2800000e+02	3.0000000e+00	0.0000000e+00	7.7371435e+02	7.0000000e+00	1.9000000e+01	7.5154167e+00	8.1590167e+00	7.7567175e+02	4.4523268e+00	6.0000000e-01	0.0000000e+00	NaN	NaN	NaN	NaN	1.7144096e-01	NaN	2.3758227e+05	3.4458321e+06	2.8219378e+07	7.0414915e+07	1.1805517e+08	1.3659748e+08	1.0624417e+08	6.3633357e+07	3.7057691e+07	1.0428500e+07	2.6062349e+06	2.1884101e+07	3.0851095e+05	2.1554297e+05	2.5938215e+07	6.0742293e+04	7.4895046e+04	9.1095385e+06	0.0000000e+00	1.3036851e+05	2.2315397e+05	0.0000000e+00	4.7435367e+04	5.5705353e+05	5.3780038e+04	1.0177197e+05	0.0000000e+00	NaN	NaN	NaN	NaN
2.0800000e+02	2.2900000e+02	3.0000000e+00	0.0000000e+00	8.2273715e+02	7.0000000e+00	2.0000000e+01	1.0320800e+01	1.0540017e+01	8.2884771e+02	1.6805225e+01	6.0000000e-01	0.0000000e+00	NaN	NaN	NaN	NaN	1.2283590e-01	NaN	6.9119464e+04	0.0000000e+00	3.8544585e+05	1.1431212e+05	6.6366750e+04	0.0000000e+00	7.7678080e+04	3.7180543e+04	0.0000000e+00	0.0000000e+00	0.0000000e+00	0.0000000e+00	4.6995308e+05	1.2945081e+05	2.0661063e+06	1.0269830e+07	2.4411581e+07	4.4876667e+07	4.8535633e+07	4.6048736e+07	2.9750012e+07	1.8720938e+07	8.2126879e+06	9.6075382e+05	4.5942367e+05	0.0000000e+00	0.0000000e+00	5.5069181e+04	NaN	NaN	NaN
2.0800000e+02	2.3500000e+02	4.0000000e+00	0.0000000e+00	7.6737637e+02	8.0000000e+00	2.6000000e+01	NaN	NaN	NaN	NaN	-1.0000000e+00	NaN	NaN	NaN	NaN	NaN	NaN	NaN	NaN	NaN	NaN	NaN	NaN	NaN	NaN	NaN	NaN	NaN	NaN	NaN	NaN	NaN	NaN	NaN	NaN	NaN	NaN	NaN	NaN	NaN	NaN	NaN	NaN	NaN	NaN	NaN	NaN	NaN	NaN
2.0800000e+02	2.3600000e+02	3.0000000e+00	0.0000000e+00	1.0665129e+03	8.0000000e+00	2.7000000e+01	1.0258283e+01	1.1229567e+01	1.0729397e+03	1.7270153e+01	6.0000000e-01	0.0000000e+00	NaN	NaN	NaN	NaN	2.3341441e-01	NaN	1.6915401e+06	2.8035923e+06	7.6743481e+06	9.4504222e+06	1.1895656e+07	1.5582329e+07	1.6873376e+07	8.7072854e+06	4.1803275e+06	6.9244836e+05	1.6226123e+06	1.9123759e+06	8.2833435e+05	1.7843495e+07	9.6806321e+07	1.6917438e+08	4.6052926e+08	7.1203707e+08	8.9280563e+08	9.0118950e+08	7.4819299e+08	5.4233478e+08	3.2652915e+08	1.8820909e+08	1.3228295e+08	4.1024109e+07	1.9521099e+07	1.2462415e+08	8.6676573e+06	7.0326946e+06	8.2322311e+07
2.1000000e+02	2.1800000e+02	2.0000000e+00	0.0000000e+00	5.3480276e+02	5.0000000e+00	7.0000000e+00	3.6844833e+00	4.4016167e+00	5.3582126e+02	1.3425616e+00	1.0000000e+00	0.0000000e+00	2.5344005e-01	1.2109776e+00	1.0000000e+00	0.0000000e+00	4.9384279e-02	NaN	4.2222412e+07	1.8620307e+08	2.6054745e+08	1.3886750e+08	5.1541938e+07	1.3264616e+07	1.6153385e+06	8.0755110e+04	0.0000000e+00	1.9327238e+05	4.1762739e+04	4.6677980e+04	7.6099411e+04	NaN	NaN	NaN	NaN	NaN	NaN	NaN	NaN	NaN	NaN	NaN	NaN	NaN	NaN	NaN	NaN	NaN	NaN
2.1000000e+02	2.1800000e+02	3.0000000e+00	0.0000000e+00	3.5687093e+02	5.0000000e+00	7.0000000e+00	3.7010167e+00	4.4016167e+00	3.5753729e+02	1.3046361e+00	1.0000000e+00	0.0000000e+00	2.2562724e-01	1.1625256e+00	1.0000000e+00	0.0000000e+00	5.7431761e-02	NaN	1.0989839e+07	5.4749543e+07	7.8581012e+07	4.1489577e+07	1.3188382e+07	2.2787898e+06	9.8497716e+04	1.4012293e+04	0.0000000e+00	0.0000000e+00	0.0000000e+00	0.0000000e+00	0.0000000e+00	NaN	NaN	NaN	NaN	NaN	NaN	NaN	NaN	NaN	NaN	NaN	NaN	NaN	NaN	NaN	NaN	NaN	NaN
2.1000000e+02	2.2100000e+02	2.0000000e+00	0.0000000e+00	7.0035354e+02	5.0000000e+00	1.0000000e+01	3.6346167e+00	4.2904000e+00	7.0182198e+02	2.0686719e+00	1.0000000e+00	0.0000000e+00	3.3081505e-01	1.0311876e+00	1.0000000e+00	-1.0000000e+00	2.2020752e-01	NaN	9.3519777e+06	7.9097561e+07	1.8443013e+08	2.0380752e+08	1.2679684e+08	5.4277563e+07	1.8640102e+07	5.1102361e+06	9.4124307e+05	1.5698187e+05	8.6630563e+04	7.6601484e+04	0.0000000e+00	8.8868339e+04	5.0908146e+04	2.6833046e+04	NaN	NaN	NaN	NaN	NaN	NaN	NaN	NaN	NaN	NaN	NaN	NaN	NaN	NaN	NaN
2.1000000e+02	2.2100000e+02	3.0000000e+00	0.0000000e+00	4.6723812e+02	5.0000000e+00	1.0000000e+01	3.6346167e+00	3.8624667e+00	4.6821912e+02	2.0747925e+00	1.0000000e+00	0.0000000e+00	3.3395705e-01	-2.2289759e-01	1.0000000e+00	-1.0000000e+00	3.2447824e-02	NaN	1.4847919e+06	1.7068793e+07	3.8280955e+07	4.5222611e+07	2.7118845e+07	1.1628123e+07	4.0247912e+06	9.7156051e+05	6.6534701e+04	3.6618043e+04	0.0000000e+00	1.2253616e+04	2.9800622e+03	0.0000000e+00	0.0000000e+00	0.0000000e+00	NaN	NaN	NaN	NaN	NaN	NaN	NaN	NaN	NaN	NaN	NaN	NaN	NaN	NaN	NaN
2.1000000e+02	2.2200000e+02	2.0000000e+00	0.0000000e+00	7.8188521e+02	6.0000000e+00	1.1000000e+01	5.0941000e+00	5.8557333e+00	7.8371792e+02	2.6823539e+00	1.0000000e+00	0.0000000e+00	5.2066677e-01	1.3413876e+00	NaN	-2.0000000e+00	2.5857088e-02	NaN	5.7827964e+07	4.3180507e+08	1.3602518e+09	2.2297119e+09	2.0468118e+09	1.2686813e+09	5.8521797e+08	2.1882419e+08	7.3739616e+07	2.4386036e+07	8.7384714e+06	1.6459264e+06	1.2405394e+05	1.6817031e+05	0.0000000e+00	2.5671343e+04	7.5033574e+03	3.0904891e+05	NaN	NaN	NaN	NaN	NaN	NaN	NaN	NaN	NaN	NaN	NaN	NaN	NaN
2.1000000e+02	2.2500000e+02	3.0000000e+00	0.0000000e+00	6.1197696e+02	6.0000000e+00	1.4000000e+01	6.2674833e+00	6.4578000e+00	6.1361817e+02	3.7817528e+00	1.0000000e+00	0.0000000e+00	6.5554773e-01	-3.3289136e-01	NaN	-4.0000000e+00	5.3358809e-02	NaN	4.8271302e+04	5.6866106e+04	1.3254241e+07	3.4121009e+07	5.3817574e+07	5.9297677e+07	4.1986116e+07	2.1946206e+07	9.9700847e+06	3.2165456e+06	2.6304060e+05	3.4873981e+05	1.9524172e+05	1.8444057e+05	6.8019097e+04	0.0000000e+00	1.8321315e+05	3.3186019e+04	9.7927428e+03	6.8471653e+04	2.0112161e+04	NaN	NaN	NaN	NaN	NaN	NaN	NaN	NaN	NaN	NaN
2.1000000e+02	2.2600000e+02	2.0000000e+00	0.0000000e+00	9.8198310e+02	6.0000000e+00	1.5000000e+01	7.3744000e+00	8.0022333e+00	9.8570158e+02	6.2248875e+00	1.0000000e+00	0.0000000e+00	1.3992187e+00	9.4927838e-01	-3.0000000e+00	-1.1000000e+01	1.8452895e-01	NaN	3.7001929e+05	2.1104668e+06	1.2612452e+07	6.3539590e+07	2.0398004e+08	4.2463368e+08	6.5459803e+08	8.0855038e+08	7.4284732e+08	5.8010784e+08	3.4092200e+08	1.5348578e+08	4.9808531e+07	2.3063800e+07	1.5376876e+07	3.9926463e+06	1.0176370e+06	6.8498118e+05	1.5277812e+05	4.8396920e+05	7.8707858e+04	2.3448384e+05	NaN	NaN	NaN	NaN	NaN	NaN	NaN	NaN	NaN
2.1000000e+02	2.2600000e+02	3.0000000e+00	0.0000000e+00	6.5499116e+02	6.0000000e+00	1.5000000e+01	6.3150167e+00	7.0129167e+00	6.5662962e+02	3.7033052e+00	6.0000000e-01	0.0000000e+00	NaN	NaN	NaN	NaN	1.7058212e-01	NaN	3.6800131e+06	1.7010458e+08	1.4743397e+08	3.9014318e+08	6.5306357e+08	6.7982938e+08	5.0612272e+08	2.8030204e+08	1.2798548e+08	4.9409448e+07	5.7196709e+05	7.5519662e+06	3.7644803e+06	9.6579955e+04	4.7508835e+05	2.7199025e+05	4.1080109e+07	2.9694012e+05	2.3330694e+05	4.4393784e+06	1.1781938e+05	3.3153859e+04	NaN	NaN	NaN	NaN	NaN	NaN	NaN	NaN	NaN
2.1000000e+02	2.2600000e+02	4.0000000e+00	0.0000000e+00	4.9149519e+02	6.0000000e+00	1.5000000e+01	6.3308833e+00	6.4737333e+00	4.9266564e+02	3.4697260e+00	1.0000000e+00	0.0000000e+00	4.5631731e-01	-4.7199537e-01	-2.0000000e+00	-2.0000000e+00	1.6815151e-01	NaN	8.0537153e+04	1.7856299e+05	4.0635379e+05	1.3622792e+06	2.1412161e+06	2.2589183e+06	1.4478847e+06	7.0909214e+05	9.2811978e+04	3.2754563e+04	0.0000000e+00	2.1511049e+04	0.0000000e+00	0.0000000e+00	0.0000000e+00	5.1964935e+04	0.0000000e+00	0.0000000e+00	0.0000000e+00	0.0000000e+00	2.0834685e+04	0.0000000e+00	NaN	NaN	NaN	NaN	NaN	NaN	NaN	NaN	NaN
2.1000000e+02	2.2800000e+02	2.0000000e+00	0.0000000e+00	1.0530202e+03	6.0000000e+00	1.7000000e+01	6.8861500e+00	7.2492000e+00	1.0558373e+03	4.3417144e+00	1.0000000e+00	0.0000000e+00	5.7993058e-01	1.7331439e-01	1.0000000e+00	-3.0000000e+00	0.0000000e+00	NaN	0.0000000e+00	8.3217300e+05	6.8490087e+06	2.2987958e+07	3.9238007e+07	4.6880535e+07	4.0363040e+07	2.8822047e+07	1.6222478e+07	6.7167422e+06	2.5281372e+06	3.0496122e+05	3.6331707e+05	8.1185590e+05	1.5775843e+05	1.8168838e+05	5.7431781e+04	4.3384586e+04	1.4546660e+05	7.9363272e+05	7.4489247e+05	6.4835798e+05	0.0000000e+00	2.7645204e+05	NaN	NaN	NaN	NaN	NaN	NaN	NaN
2.1000000e+02	2.2800000e+02	3.0000000e+00	0.0000000e+00	7.0234923e+02	6.0000000e+00	1.7000000e+01	6.7591000e+00	7.1077167e+00	7.0401882e+02	3.7162000e+00	6.0000000e-01	0.0000000e+00	NaN	NaN	NaN	NaN	9.4576903e-02	NaN	2.1351568e+05	2.6387726e+06	1.7154967e+07	4.5355104e+07	7.6275856e+07	7.8869670e+07	5.9936967e+07	3.5613375e+07	1.5817339e+07	5.2437494e+06	1.1175268e+06	4.3789237e+05	1.1213099e+06	3.8029355e+05	1.4633119e+05	9.8596439e+04	0.0000000e+00	0.0000000e+00	3.7254355e+04	3.1043129e+04	0.0000000e+00	1.8573917e+05	5.8247159e+04	1.6401830e+04	NaN	NaN	NaN	NaN	NaN	NaN	NaN
2.1000000e+02	2.3500000e+02	3.0000000e+00	0.0000000e+00	9.5146761e+02	7.0000000e+00	2.4000000e+01	9.4276833e+00	9.8666333e+00	9.5792231e+02	1.7628246e+01	1.0000000e+00	0.0000000e+00	3.0394513e+00	3.9574405e-01	NaN	-1.1000000e+01	5.3061614e-02	NaN	9.6013078e+04	7.6767761e+04	1.8590125e+05	2.3655811e+05	4.7884558e+05	1.4583592e+05	3.2910439e+05	3.0501664e+05	2.2764983e+05	3.6518779e+05	5.6895504e+05	7.6570849e+04	2.5523073e+05	2.4345128e+05	4.0985860e+05	3.3033168e+06	4.2296168e+07	1.1758529e+08	1.9273281e+08	2.3674395e+08	2.0553326e+08	1.4239678e+08	7.1670317e+07	2.5665758e+07	6.1501919e+06	1.7250839e+06	4.0598465e+05	1.0723982e+05	1.2048367e+05	8.3129841e+05	1.5124737e+06
2.1000000e+02	2.3600000e+02	3.0000000e+00	0.0000000e+00	9.9514778e+02	8.0000000e+00	2.5000000e+01	1.0086067e+01	1.0305167e+01	1.0044508e+03	2.6020648e+01	6.0000000e-01	1.0000000e+00	NaN	NaN	NaN	NaN	7.2807116e-02	NaN	7.7259819e+03	1.2040212e+06	0.0000000e+00	0.0000000e+00	2.2672046e+06	4.0379275e+05	0.0000000e+00	2.2591041e+05	3.3799529e+05	2.7288869e+05	9.3601219e+05	8.4488254e+04	0.0000000e+00	8.0154825e+05	2.0551792e+05	0.0000000e+00	1.7378256e+05	0.0000000e+00	0.0000000e+00	0.0000000e+00	0.0000000e+00	8.0496649e+04	3.8469472e+05	8.7935165e+06	3.7204760e+07	8.5418007e+07	1.4018680e+08	1.7539845e+08	1.7910840e+08	1.5025678e+08	1.1241317e+08
2.1000000e+02	2.3600000e+02	4.0000000e+00	0.0000000e+00	7.4661265e+02	8.0000000e+00	2.5000000e+01	NaN	NaN	NaN	NaN	-1.0000000e+00	NaN	NaN	NaN	NaN	NaN	NaN	NaN	NaN	NaN	NaN	NaN	NaN	NaN	NaN	NaN	NaN	NaN	NaN	NaN	NaN	NaN	NaN	NaN	NaN	NaN	NaN	NaN	NaN	NaN	NaN	NaN	NaN	NaN	NaN	NaN	NaN	NaN	NaN
2.1100000e+02	2.2100000e+02	2.0000000e+00	0.0000000e+00	6.4381151e+02	5.0000000e+00	9.0000000e+00	3.1454333e+00	3.8305500e+00	6.4521653e+02	2.0148390e+00	1.0000000e+00	0.0000000e+00	4.1810346e-01	1.1171507e+00	NaN	-1.0000000e+00	1.5966711e-01	NaN	2.8234887e+06	1.7174015e+07	3.9492733e+07	4.2473870e+07	2.4323592e+07	9.4080607e+06	3.0207291e+06	4.6284094e+05	1.6124754e+04	4.5770606e+04	0.0000000e+00	0.0000000e+00	0.0000000e+00	0.0000000e+00	5.1865573e+03	NaN	NaN	NaN	NaN	NaN	NaN	NaN	NaN	NaN	NaN	NaN	NaN	NaN	NaN	NaN	NaN
2.1100000e+02	2.2200000e+02	2.0000000e+00	0.0000000e+00	7.2534318e+02	5.0000000e+00	1.0000000e+01	4.4547000e+00	5.3511500e+00	7.2739035e+02	3.1895998e+00	1.0000000e+00	0.0000000e+00	9.0623929e-01	1.7364762e+00	NaN	-6.0000000e+00	2.4309043e-01	NaN	1.1400007e+07	9.3989113e+07	3.0416873e+08	5.0895084e+08	4.6851817e+08	2.8348925e+08	1.5420866e+08	9.6031014e+07	6.5463193e+07	3.5788800e+07	1.4651038e+07	4.2894387e+06	1.1791156e+06	5.2562067e+05	2.9295704e+06	1.1199867e+07	NaN	NaN	NaN	NaN	NaN	NaN	NaN	NaN	NaN	NaN	NaN	NaN	NaN	NaN	NaN
2.1100000e+02	2.2500000e+02	2.0000000e+00	0.0000000e+00	8.6091978e+02	6.0000000e+00	1.3000000e+01	6.5056500e+00	7.0445167e+00	8.6539014e+02	7.8723379e+00	1.0000000e+00	0.0000000e+00	2.3775128e+00	6.8855604e-01	1.0000000e+00	-7.0000000e+00	3.9890799e-01	NaN	2.0216343e+04	1.4927864e+05	2.2873218e+05	1.0968233e+06	1.3172400e+06	2.0020940e+06	4.1360291e+06	2.7633311e+07	6.2431040e+07	7.1157282e+07	4.8317181e+07	2.2186479e+07	7.0688080e+06	9.7729306e+05	1.2030825e+05	1.4651616e+05	0.0000000e+00	1.7949693e+05	0.0000000e+00	8.0270714e+05	NaN	NaN	NaN	NaN	NaN	NaN	NaN	NaN	NaN	NaN	NaN
2.1100000e+02	2.2500000e+02	3.0000000e+00	0.0000000e+00	5.7428228e+02	6.0000000e+00	1.3000000e+01	6.6167333e+00	7.0919667e+00	5.7733318e+02	8.0843235e+00	1.0000000e+00	0.0000000e+00	2.4612221e+00	5.0207461e-01	1.0000000e+00	-7.0000000e+00	5.8202868e-02	NaN	2.2986872e+05	1.1394114e+05	1.4883976e+05	2.6536041e+05	1.0252205e+06	5.6247686e+05	5.7548328e+06	3.9293912e+07	8.5016825e+07	9.4126575e+07	6.4699504e+07	3.0677324e+07	1.0828590e+07	2.5345850e+06	3.7002748e+05	2.8317712e+05	1.7375643e+05	6.8041125e+04	6.3344411e+06	7.3945152e+03	NaN	NaN	NaN	NaN	NaN	NaN	NaN	NaN	NaN	NaN	NaN
2.1100000e+02	2.2600000e+02	3.0000000e+00	0.0000000e+00	6.1729647e+02	6.0000000e+00	1.4000000e+01	5.8134667e+00	6.4578000e+00	6.1892639e+02	3.7509141e+00	6.0000000e-01	0.0000000e+00	NaN	NaN	NaN	NaN	5.1342179e-02	NaN	2.5210908e+05	5.9777895e+06	4.4874306e+07	8.7378607e+07	1.8780870e+08	1.9648965e+08	1.1762543e+08	7.4591980e+07	3.2767090e+07	6.1504163e+06	3.0597600e+06	5.0020432e+05	2.1811961e+05	2.7090406e+04	2.7012874e+04	1.3523606e+05	3.7917588e+04	1.3446616e+05	2.6318909e+05	2.1071499e+05	2.7417403e+05	NaN	NaN	NaN	NaN	NaN	NaN	NaN	NaN	NaN	NaN
2.1100000e+02	2.2800000e+02	3.0000000e+00	0.0000000e+00	6.6465455e+02	6.0000000e+00	1.6000000e+01	6.5639333e+00	6.8861500e+00	6.6639960e+02	4.0155682e+00	6.0000000e-01	0.0000000e+00	NaN	NaN	NaN	NaN	3.4570573e-01	NaN	1.7530874e+05	9.9526181e+05	4.1564029e+06	1.2950769e+07	2.0640004e+07	2.0358543e+07	1.5997309e+07	9.5369950e+06	3.7956221e+06	1.1364020e+06	2.7127346e+05	2.3179421e+05	5.2931272e+04	0.0000000e+00	2.7231832e+05	1.2272285e+05	0.0000000e+00	1.5287441e+06	0.0000000e+00	0.0000000e+00	4.4748533e+05	5.0730415e+04	0.0000000e+00	NaN	NaN	NaN	NaN	NaN	NaN	NaN	NaN
2.1900000e+02	2.2500000e+02	1.0000000e+00	0.0000000e+00	7.8433593e+02	4.0000000e+00	5.0000000e+00	NaN	NaN	NaN	NaN	0.0000000e+00	NaN	NaN	NaN	NaN	NaN	NaN	NaN	NaN	NaN	NaN	NaN	NaN	NaN	NaN	NaN	NaN	NaN	NaN	NaN	NaN	NaN	NaN	NaN	NaN	NaN	NaN	NaN	NaN	NaN	NaN	NaN	NaN	NaN	NaN	NaN	NaN	NaN	NaN
2.2100000e+02	2.2600000e+02	1.0000000e+00	0.0000000e+00	6.9730390e+02	4.0000000e+00	4.0000000e+00	5.4458500e+00	5.6820500e+00	6.9874175e+02	1.0349340e+00	4.0000000e-01	0.0000000e+00	NaN	NaN	NaN	NaN	3.1559810e-01	NaN	2.0940358e+06	8.1879208e+06	4.2097630e+06	1.1219143e+06	7.1581819e+05	3.6182894e+04	3.7555112e+04	0.0000000e+00	3.9432156e+04	NaN	NaN	NaN	NaN	NaN	NaN	NaN	NaN	NaN	NaN	NaN	NaN	NaN	NaN	NaN	NaN	NaN	NaN	NaN	NaN	NaN	NaN
2.2200000e+02	2.2800000e+02	1.0000000e+00	0.0000000e+00	7.2435118e+02	4.0000000e+00	5.0000000e+00	5.7450833e+00	6.2358167e+00	7.2544467e+02	6.6890018e-01	1.0000000e+00	0.0000000e+00	-4.4375190e-02	5.4749832e-01	NaN	1.0000000e+00	2.9484113e-01	NaN	3.6845117e+07	5.4831588e+07	2.7369348e+07	8.2811057e+06	9.1992853e+05	9.3413064e+04	5.7114945e+04	0.0000000e+00	9.7042647e+04	4.2954696e+04	NaN	NaN	NaN	NaN	NaN	NaN	NaN	NaN	NaN	NaN	NaN	NaN	NaN	NaN	NaN	NaN	NaN	NaN	NaN	NaN	NaN
2.2300000e+02	2.2800000e+02	1.0000000e+00	0.0000000e+00	5.6128785e+02	3.0000000e+00	4.0000000e+00	3.5673333e+00	3.6679333e+00	5.6176661e+02	1.6804103e-01	1.0000000e+00	0.0000000e+00	-5.1547198e-01	-5.9581161e-01	NaN	1.0000000e+00	5.4381156e-01	NaN	5.4504265e+05	1.8253115e+05	9.1514454e+03	4.6244266e+04	0.0000000e+00	0.0000000e+00	0.0000000e+00	5.1966265e+03	NaN	NaN	NaN	NaN	NaN	NaN	NaN	NaN	NaN	NaN	NaN	NaN	NaN	NaN	NaN	NaN	NaN	NaN	NaN	NaN	NaN	NaN	NaN
2.2300000e+02	2.3500000e+02	1.0000000e+00	0.0000000e+00	1.3086430e+03	5.0000000e+00	1.1000000e+01	6.6642333e+00	6.9020333e+00	1.3092637e+03	-1.3552126e-01	1.0000000e+00	0.0000000e+00	-7.9437495e-01	-1.9373850e-01	NaN	-1.0000000e+00	1.0908900e+00	NaN	3.3094790e+06	2.4698660e+06	3.9941370e+05	0.0000000e+00	0.0000000e+00	0.0000000e+00	0.0000000e+00	8.3476678e+04	0.0000000e+00	0.0000000e+00	0.0000000e+00	0.0000000e+00	0.0000000e+00	1.6131907e+03	0.0000000e+00	0.0000000e+00	0.0000000e+00	NaN	NaN	NaN	NaN	NaN	NaN	NaN	NaN	NaN	NaN	NaN	NaN	NaN	NaN
2.2300000e+02	2.3600000e+02	2.0000000e+00	0.0000000e+00	7.2034538e+02	5.0000000e+00	1.2000000e+01	7.9865500e+00	8.4722833e+00	7.2088562e+02	1.7898779e-01	6.0000000e-01	0.0000000e+00	NaN	NaN	NaN	NaN	8.8461452e-02	NaN	2.6719900e+08	2.4287821e+08	1.3252531e+08	5.0384287e+07	1.3140727e+07	2.0039830e+06	3.4369235e+05	1.5248895e+05	6.5073657e+05	7.0340246e+05	1.4688204e+06	7.8456174e+05	1.6089439e+05	0.0000000e+00	0.0000000e+00	4.1871037e+04	2.8580544e+05	3.9191583e+04	NaN	NaN	NaN	NaN	NaN	NaN	NaN	NaN	NaN	NaN	NaN	NaN	NaN
2.2400000e+02	2.2900000e+02	1.0000000e+00	0.0000000e+00	6.2132423e+02	4.0000000e+00	4.0000000e+00	6.7275167e+00	7.1550167e+00	6.2200024e+02	3.0011113e-01	1.0000000e+00	0.0000000e+00	-3.4597772e-01	3.6218912e-01	NaN	0.0000000e+00	1.8103751e+00	NaN	1.9614034e+07	5.4222593e+06	2.8214349e+05	1.5624200e+05	1.8126289e+05	7.2335752e+05	1.9635565e+05	2.0773183e+05	6.2756299e+05	NaN	NaN	NaN	NaN	NaN	NaN	NaN	NaN	NaN	NaN	NaN	NaN	NaN	NaN	NaN	NaN	NaN	NaN	NaN	NaN	NaN	NaN
2.2600000e+02	2.3500000e+02	2.0000000e+00	0.0000000e+00	5.1924853e+02	4.0000000e+00	8.0000000e+00	4.1160833e+00	4.5455667e+00	5.1965345e+02	2.1633585e-01	6.0000000e-01	0.0000000e+00	NaN	NaN	NaN	NaN	5.6313780e-02	NaN	2.8503443e+08	2.0037545e+08	8.6167824e+07	2.7346263e+07	6.2583276e+06	7.7115159e+05	2.3730247e+05	2.2083142e+05	4.2549424e+04	1.2993080e+04	2.3368130e+04	5.5039434e+04	1.4124970e+05	NaN	NaN	NaN	NaN	NaN	NaN	NaN	NaN	NaN	NaN	NaN	NaN	NaN	NaN	NaN	NaN	NaN	NaN
2.2600000e+02	2.3600000e+02	1.0000000e+00	0.0000000e+00	1.1685303e+03	5.0000000e+00	9.0000000e+00	5.7608333e+00	6.2992000e+00	1.1693364e+03	6.2102285e-02	1.0000000e+00	0.0000000e+00	-6.9570790e-01	6.8709076e-01	1.0000000e+00	-1.0000000e+00	3.7248470e-01	NaN	7.0131366e+07	5.1781484e+07	2.1903159e+07	4.7465492e+06	1.7864886e+05	0.0000000e+00	7.7821876e+04	3.8637343e+04	2.8733767e+05	2.7194805e+05	1.6521217e+05	1.4051210e+05	4.0060396e+04	0.0000000e+00	4.5654853e+04	NaN	NaN	NaN	NaN	NaN	NaN	NaN	NaN	NaN	NaN	NaN	NaN	NaN	NaN	NaN	NaN
2.2600000e+02	2.3600000e+02	2.0000000e+00	0.0000000e+00	5.8476878e+02	5.0000000e+00	9.0000000e+00	5.7293000e+00	6.3150167e+00	5.8520647e+02	1.3136093e-01	1.0000000e+00	0.0000000e+00	-6.5620382e-01	8.2585287e-01	1.0000000e+00	-1.0000000e+00	8.7165109e-02	NaN	8.9497129e+08	6.4373771e+08	2.8317200e+08	8.9473631e+07	2.2165204e+07	2.9476584e+06	2.0041126e+06	2.4674465e+06	1.5279156e+06	4.3310319e+05	6.6424877e+04	6.7375502e+05	7.0839113e+04	4.8066241e+06	7.7113501e+04	NaN	NaN	NaN	NaN	NaN	NaN	NaN	NaN	NaN	NaN	NaN	NaN	NaN	NaN	NaN	NaN
2.2700000e+02	2.3500000e+02	2.0000000e+00	0.0000000e+00	4.5472724e+02	4.0000000e+00	7.0000000e+00	3.8942333e+00	4.4016167e+00	4.5505997e+02	1.4172666e-01	1.0000000e+00	0.0000000e+00	-6.2719458e-01	5.9629218e-01	NaN	-1.0000000e+00	1.4701744e-02	NaN	1.2815536e+09	7.8374918e+08	2.6271295e+08	6.0059455e+07	1.1252051e+07	5.1744223e+06	3.5277824e+06	1.9450550e+06	3.0685565e+05	8.1940743e+04	0.0000000e+00	2.4012646e+04	NaN	NaN	NaN	NaN	NaN	NaN	NaN	NaN	NaN	NaN	NaN	NaN	NaN	NaN	NaN	NaN	NaN	NaN	NaN
2.2700000e+02	2.3600000e+02	1.0000000e+00	0.0000000e+00	1.0394877e+03	5.0000000e+00	8.0000000e+00	5.4458500e+00	6.0778167e+00	1.0403278e+03	1.6652412e-01	1.0000000e+00	0.0000000e+00	-6.2427442e-01	9.6139137e-01	1.0000000e+00	-2.0000000e+00	1.1779686e-01	NaN	6.9815266e+08	4.8253111e+08	2.0147643e+08	6.3066764e+07	1.7062015e+07	6.1671263e+06	5.6270238e+06	3.0058176e+06	1.4596930e+05	8.2611875e+04	1.4647339e+05	2.0082693e+05	1.1504567e+05	1.3515822e+05	NaN	NaN	NaN	NaN	NaN	NaN	NaN	NaN	NaN	NaN	NaN	NaN	NaN	NaN	NaN	NaN	NaN
2.2700000e+02	2.3600000e+02	2.0000000e+00	0.0000000e+00	5.2024748e+02	5.0000000e+00	8.0000000e+00	5.4932167e+00	6.0620667e+00	5.2072697e+02	2.8542098e-01	6.0000000e-01	0.0000000e+00	NaN	NaN	NaN	NaN	1.3296451e-01	NaN	5.0787689e+09	3.4675267e+09	1.4864039e+09	4.1417894e+08	2.1910577e+08	1.8154073e+07	2.3559094e+08	2.5236497e+07	2.4567892e+07	4.5884121e+06	3.8074355e+05	9.0758524e+04	1.9260513e+05	1.4835106e+05	NaN	NaN	NaN	NaN	NaN	NaN	NaN	NaN	NaN	NaN	NaN	NaN	NaN	NaN	NaN	NaN	NaN
2.2700000e+02	2.3700000e+02	2.0000000e+00	0.0000000e+00	5.7077132e+02	5.0000000e+00	9.0000000e+00	5.9034500e+00	6.1884500e+00	5.7570624e+02	9.1407555e+00	1.0000000e+00	1.0000000e+00	4.4826180e+00	-5.5415974e-02	NaN	-2.0000000e+00	5.7752089e-02	NaN	2.4994009e+05	1.7043651e+05	3.2836024e+04	1.2741736e+04	3.5767938e+04	6.3014951e+04	4.0625215e+04	9.1190179e+06	3.5179543e+07	5.2023068e+07	6.7889333e+07	3.6204749e+07	2.2817037e+07	7.5460046e+06	2.0716286e+06	NaN	NaN	NaN	NaN	NaN	NaN	NaN	NaN	NaN	NaN	NaN	NaN	NaN	NaN	NaN	NaN
2.2700000e+02	2.5400000e+02	3.0000000e+00	0.0000000e+00	1.0294941e+03	8.0000000e+00	2.5000000e+01	NaN	NaN	NaN	NaN	-1.0000000e+00	NaN	NaN	NaN	NaN	NaN	NaN	NaN	NaN	NaN	NaN	NaN	NaN	NaN	NaN	NaN	NaN	NaN	NaN	NaN	NaN	NaN	NaN	NaN	NaN	NaN	NaN	NaN	NaN	NaN	NaN	NaN	NaN	NaN	NaN	NaN	NaN	NaN	NaN
2.2900000e+02	2.3500000e+02	2.0000000e+00	0.0000000e+00	3.8369013e+02	4.0000000e+00	5.0000000e+00	3.6179333e+00	4.1952333e+00	3.8737642e+02	6.9297768e+00	4.0000000e-01	1.0000000e+00	NaN	NaN	NaN	NaN	2.2718247e-01	NaN	2.6013194e+06	7.4964032e+05	5.9442145e+04	1.0892798e+05	7.7664173e+04	3.1202488e+05	0.0000000e+00	2.9834452e+08	1.5781087e+06	7.4830955e+07	NaN	NaN	NaN	NaN	NaN	NaN	NaN	NaN	NaN	NaN	NaN	NaN	NaN	NaN	NaN	NaN	NaN	NaN	NaN	NaN	NaN
2.2900000e+02	2.3600000e+02	1.0000000e+00	0.0000000e+00	8.9741347e+02	5.0000000e+00	6.0000000e+00	4.6893667e+00	5.8557333e+00	8.9806588e+02	6.0219381e-02	1.0000000e+00	0.0000000e+00	-6.7960777e-01	2.5274837e+00	0.0000000e+00	-2.0000000e+00	5.5346223e-01	NaN	2.7645113e+08	1.6312789e+08	5.4469375e+07	1.0006319e+07	5.7619168e+05	2.6858292e+06	5.8392255e+05	2.0739499e+05	1.6508452e+05	2.3320078e+05	2.6058919e+05	1.9174837e+05	NaN	NaN	NaN	NaN	NaN	NaN	NaN	NaN	NaN	NaN	NaN	NaN	NaN	NaN	NaN	NaN	NaN	NaN	NaN
2.2900000e+02	2.3600000e+02	2.0000000e+00	0.0000000e+00	4.4921037e+02	5.0000000e+00	6.0000000e+00	4.6893667e+00	5.2879333e+00	4.4960916e+02	2.0538106e-01	1.0000000e+00	0.0000000e+00	-5.5541074e-01	8.6351059e-01	0.0000000e+00	-2.0000000e+00	5.9075714e-01	NaN	1.2196132e+09	6.6146304e+08	2.0805238e+08	4.6172279e+07	3.2799816e+06	3.4474846e+06	1.6087701e+06	4.6515663e+05	2.3660343e+07	1.5630768e+05	2.9539163e+07	4.9449377e+04	NaN	NaN	NaN	NaN	NaN	NaN	NaN	NaN	NaN	NaN	NaN	NaN	NaN	NaN	NaN	NaN	NaN	NaN	NaN
2.3000000e+02	2.3600000e+02	1.0000000e+00	0.0000000e+00	7.5034506e+02	4.0000000e+00	5.0000000e+00	3.7664500e+00	3.7986500e+00	7.5071680e+02	-1.1050911e-01	1.0000000e+00	1.0000000e+00	-8.4458899e-01	-7.9626206e-01	0.0000000e+00	0.0000000e+00	1.3634754e-01	NaN	1.1768909e+06	5.7628646e+05	0.0000000e+00	0.0000000e+00	0.0000000e+00	0.0000000e+00	0.0000000e+00	0.0000000e+00	4.2869868e+03	4.6821783e+03	NaN	NaN	NaN	NaN	NaN	NaN	NaN	NaN	NaN	NaN	NaN	NaN	NaN	NaN	NaN	NaN	NaN	NaN	NaN	NaN	NaN
2.3000000e+02	2.3600000e+02	2.0000000e+00	0.0000000e+00	3.7567617e+02	4.0000000e+00	5.0000000e+00	3.7826000e+00	4.0052167e+00	3.7915842e+02	6.4822603e+00	4.0000000e-01	1.0000000e+00	NaN	NaN	NaN	NaN	3.7212198e-01	NaN	0.0000000e+00	0.0000000e+00	0.0000000e+00	2.1373283e+04	0.0000000e+00	3.9085232e+04	0.0000000e+00	9.7602171e+05	5.1526155e+04	1.7245094e+04	NaN	NaN	NaN	NaN	NaN	NaN	NaN	NaN	NaN	NaN	NaN	NaN	NaN	NaN	NaN	NaN	NaN	NaN	NaN	NaN	NaN
2.3000000e+02	2.5400000e+02	3.0000000e+00	0.0000000e+00	9.3311318e+02	7.0000000e+00	2.2000000e+01	NaN	NaN	NaN	NaN	-1.0000000e+00	NaN	NaN	NaN	NaN	NaN	NaN	NaN	NaN	NaN	NaN	NaN	NaN	NaN	NaN	NaN	NaN	NaN	NaN	NaN	NaN	NaN	NaN	NaN	NaN	NaN	NaN	NaN	NaN	NaN	NaN	NaN	NaN	NaN	NaN	NaN	NaN	NaN	NaN
2.3000000e+02	2.5900000e+02	3.0000000e+00	0.0000000e+00	1.0895432e+03	8.0000000e+00	2.7000000e+01	1.2208800e+01	1.2476967e+01	1.0921795e+03	5.8953666e+00	6.0000000e-01	0.0000000e+00	NaN	NaN	NaN	NaN	3.4141717e-01	NaN	0.0000000e+00	4.8898321e+04	2.1047821e+05	8.3443168e+05	4.5923399e+06	9.3320481e+06	1.3921097e+07	1.4228291e+07	1.3187877e+07	9.1744774e+06	4.7196590e+06	1.7157043e+06	1.2425668e+05	0.0000000e+00	1.6778849e+05	1.4585134e+05	7.0444573e+04	1.4829612e+05	1.1616138e+05	1.7766538e+05	1.5049565e+05	2.4097552e+05	4.1748909e+05	1.3402072e+05	5.0479073e+05	7.8520446e+05	2.6719230e+05	4.7795866e+05	5.2511078e+04	0.0000000e+00	1.1193574e+05
2.3600000e+02	2.4900000e+02	2.0000000e+00	0.0000000e+00	8.0337193e+02	6.0000000e+00	1.1000000e+01	1.1640550e+01	1.2414000e+01	8.0494805e+02	2.1176797e+00	1.0000000e+00	0.0000000e+00	2.5714546e-01	1.3760171e+00	NaN	1.0000000e+00	5.0810348e-02	NaN	3.9043981e+07	2.7420512e+08	6.8324310e+08	8.4971194e+08	5.8514439e+08	2.8804407e+08	1.0887137e+08	3.5694284e+07	9.4166430e+06	3.4064335e+06	1.7461310e+06	7.9597756e+05	0.0000000e+00	2.8987932e+05	8.6681175e+02	2.0700076e+05	1.6142610e+06	8.1004093e+05	NaN	NaN	NaN	NaN	NaN	NaN	NaN	NaN	NaN	NaN	NaN	NaN	NaN
2.3600000e+02	2.5400000e+02	3.0000000e+00	0.0000000e+00	7.3301760e+02	7.0000000e+00	1.6000000e+01	1.1608800e+01	1.2066617e+01	7.3482335e+02	4.0247310e+00	1.0000000e+00	0.0000000e+00	5.6017047e-01	4.5103399e-01	NaN	0.0000000e+00	1.9766663e-01	NaN	3.8106907e+05	1.8566861e+06	3.3998010e+06	1.2219899e+07	2.4417962e+07	2.9396659e+07	2.5159983e+07	1.5232150e+07	7.1213860e+06	2.2539592e+06	7.1710316e+05	1.3770913e+05	5.9581084e+04	1.2717126e+06	1.1660128e+05	8.9848210e+04	5.0657996e+05	9.0821315e+04	5.3683375e+04	1.8761484e+05	0.0000000e+00	5.4123438e+04	1.3310306e+05	1.0281312e+05	NaN	NaN	NaN	NaN	NaN	NaN	NaN
2.3600000e+02	2.5900000e+02	2.0000000e+00	0.0000000e+00	1.3336678e+03	7.0000000e+00	2.1000000e+01	1.2539933e+01	1.3448817e+01	1.3370930e+03	5.1744372e+00	4.0000000e-01	0.0000000e+00	NaN	NaN	NaN	NaN	4.2039736e-02	NaN	5.4030450e+06	3.6750987e+06	3.5224738e+07	1.1819915e+08	2.9817626e+08	5.6402058e+08	7.4049937e+08	7.5677542e+08	6.0806053e+08	3.7815396e+08	1.9597671e+08	8.9851331e+07	3.6524286e+07	1.3534108e+07	6.8983439e+06	4.1090551e+06	5.1674429e+06	2.9646748e+06	3.1488282e+06	2.5193435e+05	3.8606830e+05	2.5038750e+05	0.0000000e+00	3.2198885e+04	5.1759357e+04	0.0000000e+00	7.1158098e+04	5.0501419e+04	9.3869058e+04	NaN	NaN
2.3600000e+02	2.5900000e+02	3.0000000e+00	0.0000000e+00	8.8944761e+02	7.0000000e+00	2.1000000e+01	1.2587217e+01	1.3448817e+01	8.9173611e+02	5.1894482e+00	6.0000000e-01	0.0000000e+00	NaN	NaN	NaN	NaN	6.0071388e-02	NaN	1.3414520e+05	1.2688718e+06	1.1364724e+07	4.5167605e+07	1.1765816e+08	2.1258045e+08	2.7936982e+08	2.8028265e+08	2.2930345e+08	1.3224081e+08	7.1076114e+07	3.6942062e+07	1.3055885e+07	4.9727630e+06	2.3190337e+06	1.8793101e+06	8.9457277e+05	1.0076948e+06	8.4980153e+05	3.3702896e+05	4.0624403e+05	7.0288709e+05	5.5384607e+05	7.1448289e+05	6.8333014e+05	1.7901689e+04	3.0140669e+04	2.6227676e+05	1.3793530e+05	NaN	NaN
2.3600000e+02	2.7400000e+02	4.0000000e+00	0.0000000e+00	1.0630593e+03	9.0000000e+00	3.3000000e+01	1.2666183e+01	1.3378233e+01	1.0652177e+03	5.9651743e+00	1.0000000e+00	0.0000000e+00	1.9680940e-01	1.1960805e+00	NaN	1.0000000e+00	8.0772004e-02	NaN	6.3698761e+04	0.0000000e+00	2.5891450e+05	1.2995180e+06	7.2870034e+06	1.9272646e+07	4.1438942e+07	5.1915828e+07	5.8916783e+07	5.5105732e+07	5.1756114e+07	2.9086261e+07	1.6347275e+07	8.3609851e+06	5.0533929e+06	7.5501971e+05	1.0002904e+05	5.2559087e+04	2.2768834e+05	8.5608016e+04	1.2515916e+05	1.1480890e+05	1.4800905e+05	2.9811618e+05	1.2889673e+05	1.2780618e+05	1.5677592e+05	0.0000000e+00	0.0000000e+00	2.6851461e+04	2.9847831e+04
2.3700000e+02	2.4600000e+02	2.0000000e+00	0.0000000e+00	5.7327235e+02	5.0000000e+00	7.0000000e+00	9.9448833e+00	1.0774683e+01	5.7445404e+02	1.6678551e+00	1.0000000e+00	0.0000000e+00	4.9199459e-01	1.5411542e+00	NaN	1.0000000e+00	5.3732039e-01	NaN	3.4051567e+07	1.3075283e+08	1.5108696e+08	7.4062712e+07	1.8657748e+07	1.7532179e+06	6.9982204e+04	3.2297432e+04	8.6872577e+04	1.5367573e+05	8.6694835e+06	6.0115478e+06	1.1132811e+07	NaN	NaN	NaN	NaN	NaN	NaN	NaN	NaN	NaN	NaN	NaN	NaN	NaN	NaN	NaN	NaN	NaN	NaN
2.3700000e+02	2.4700000e+02	2.0000000e+00	0.0000000e+00	6.2981438e+02	5.0000000e+00	8.0000000e+00	1.1971917e+01	1.2618783e+01	6.3085788e+02	1.3177259e+00	6.0000000e-01	0.0000000e+00	NaN	NaN	NaN	NaN	1.3933684e+00	NaN	1.7258838e+07	9.5792238e+07	1.3814353e+08	8.2682321e+07	2.7763490e+07	3.2499683e+06	7.9152768e+05	7.5440898e+05	2.8925221e+05	9.8481486e+04	7.9259867e+04	8.5910729e+03	3.0144648e+04	1.1594484e+05	NaN	NaN	NaN	NaN	NaN	NaN	NaN	NaN	NaN	NaN	NaN	NaN	NaN	NaN	NaN	NaN	NaN
2.3700000e+02	2.4900000e+02	2.0000000e+00	0.0000000e+00	7.3785169e+02	5.0000000e+00	1.0000000e+01	1.0931133e+01	1.1798650e+01	7.3935543e+02	2.1234405e+00	1.0000000e+00	0.0000000e+00	3.5893029e-01	1.6516853e+00	NaN	1.0000000e+00	3.7292430e-02	NaN	7.5769921e+07	4.9408367e+08	1.2168921e+09	1.3584784e+09	8.9083324e+08	4.0780708e+08	1.3379214e+08	4.1149571e+07	1.3125164e+07	5.9347958e+06	1.2359873e+06	1.3545049e+06	1.3479717e+05	1.8289318e+06	9.9911385e+04	2.2761175e+05	NaN	NaN	NaN	NaN	NaN	NaN	NaN	NaN	NaN	NaN	NaN	NaN	NaN	NaN	NaN
2.3700000e+02	2.5400000e+02	2.0000000e+00	0.0000000e+00	1.0335025e+03	6.0000000e+00	1.5000000e+01	1.0837267e+01	1.1703950e+01	1.0362223e+03	4.1979006e+00	1.0000000e+00	0.0000000e+00	7.0552114e-01	1.6492431e+00	0.0000000e+00	1.0000000e+00	1.4247663e-01	NaN	4.8899048e+07	4.9576939e+07	3.0442707e+08	8.5792005e+08	1.6157694e+09	2.1450378e+09	1.8168306e+09	1.2015965e+09	5.7478544e+08	2.3483225e+08	8.9439252e+07	3.2626718e+07	1.8704607e+07	1.0231454e+07	1.1455483e+07	1.0481041e+06	3.6786838e+07	2.4878821e+05	1.4269081e+07	1.1154136e+06	4.3005656e+05	8.9781662e+04	NaN	NaN	NaN	NaN	NaN	NaN	NaN	NaN	NaN
2.3700000e+02	2.5400000e+02	3.0000000e+00	0.0000000e+00	6.8933744e+02	6.0000000e+00	1.5000000e+01	1.1276867e+01	1.1830183e+01	6.9038661e+02	1.9057619e+00	4.0000000e-01	1.0000000e+00	NaN	NaN	NaN	NaN	5.6695804e-01	NaN	6.5237110e+07	3.1564749e+05	2.1566507e+06	1.7467931e+07	1.8439059e+07	2.2087476e+07	2.0656477e+07	1.1836609e+07	4.7664834e+06	1.7559876e+06	3.6250532e+05	6.4718646e+04	3.1913258e+04	0.0000000e+00	6.1503609e+04	1.0825786e+05	0.0000000e+00	0.0000000e+00	1.2149496e+05	1.0827703e+05	1.9031002e+05	1.3584443e+05	NaN	NaN	NaN	NaN	NaN	NaN	NaN	NaN	NaN
2.3700000e+02	2.5900000e+02	2.0000000e+00	0.0000000e+00	1.2681475e+03	7.0000000e+00	2.0000000e+01	1.1714533e+01	1.2955700e+01	1.2717353e+03	5.6458231e+00	6.0000000e-01	0.0000000e+00	NaN	NaN	NaN	NaN	1.4798494e+00	NaN	1.3718555e+06	1.8970865e+08	1.3840267e+08	6.0850978e+08	1.3742369e+09	2.4826406e+09	3.1001359e+09	3.0078146e+09	2.3133748e+09	1.3492064e+09	6.6091633e+08	2.8963039e+08	1.0637453e+08	4.8878013e+07	2.8835065e+07	2.5405344e+07	6.4446027e+07	1.6763524e+08	2.3289503e+08	1.8448414e+08	1.1132127e+08	4.9978969e+07	1.5837486e+07	3.1324481e+06	3.5740620e+05	2.5055547e+05	1.6455189e+05	1.7971622e+05	NaN	NaN	NaN
2.3700000e+02	2.7400000e+02	3.0000000e+00	0.0000000e+00	1.3733965e+03	9.0000000e+00	3.2000000e+01	1.2193000e+01	1.2988300e+01	1.3761696e+03	5.7970423e+00	1.0000000e+00	0.0000000e+00	1.9883566e-01	1.4400498e+00	1.0000000e+00	1.0000000e+00	2.7150816e-01	NaN	0.0000000e+00	9.3526429e+05	1.7560358e+06	6.4992031e+06	3.0608910e+07	6.3798627e+07	9.9887961e+07	1.4832961e+08	1.5754929e+08	1.3717931e+08	1.0818594e+08	6.8655563e+07	3.5140267e+07	1.7630723e+07	4.0492905e+06	4.8901878e+05	6.3001944e+04	6.7990792e+04	7.4429059e+04	5.3366412e+05	4.3440013e+05	6.9037362e+04	1.4988350e+05	1.0969201e+05	2.8792975e+05	1.1730130e+04	1.8497516e+05	2.1927985e+05	1.7995287e+04	1.2759498e+04	2.8635122e+06
2.3700000e+02	2.7400000e+02	4.0000000e+00	0.0000000e+00	1.0302992e+03	9.0000000e+00	3.2000000e+01	1.2145583e+01	1.2988300e+01	1.0323523e+03	5.6901226e+00	1.0000000e+00	0.0000000e+00	1.8168353e-01	1.5790073e+00	1.0000000e+00	1.0000000e+00	1.9102711e-01	NaN	4.8910460e+05	1.8767689e+07	6.6794167e+06	2.0434009e+07	4.6818936e+07	9.7895648e+07	1.6217367e+08	2.2018283e+08	2.3464283e+08	2.0882021e+08	1.5623039e+08	1.0039544e+08	5.6936589e+07	2.4965437e+07	7.7669228e+06	2.1057206e+06	1.5526327e+05	1.1162178e+05	1.5804243e+05	2.8238221e+05	6.2307462e+05	2.3520003e+06	2.3749868e+06	2.3644473e+06	2.7261373e+06	1.1822562e+06	2.2370145e+06	5.0269318e+05	5.8735827e+05	8.9811956e+04	8.4964135e+05
2.4600000e+02	2.5900000e+02	2.0000000e+00	0.0000000e+00	7.6190920e+02	5.0000000e+00	1.2000000e+01	8.6760667e+00	9.0996833e+00	7.6421414e+02	3.7179790e+00	1.0000000e+00	0.0000000e+00	8.5937899e-01	3.5080877e-01	NaN	0.0000000e+00	9.5782679e-02	NaN	9.7991405e+04	4.2942439e+06	2.2486400e+07	5.8146002e+07	8.5385579e+07	8.3112819e+07	5.3441359e+07	2.4518703e+07	7.0242995e+06	2.0100101e+06	7.4470377e+04	9.9521946e+04	1.0995890e+05	6.1942117e+05	0.0000000e+00	5.8090997e+05	0.0000000e+00	2.3855078e+05	NaN	NaN	NaN	NaN	NaN	NaN	NaN	NaN	NaN	NaN	NaN	NaN	NaN
2.4700000e+02	2.5900000e+02	2.0000000e+00	0.0000000e+00	7.0488774e+02	5.0000000e+00	1.1000000e+01	8.2843667e+00	8.9900667e+00	7.0788659e+02	5.1646333e+00	1.0000000e+00	1.0000000e+00	1.6790932e+00	1.1774715e+00	NaN	-1.0000000e+00	1.2086359e+00	NaN	1.3044302e+07	7.8883184e+07	3.0838970e+08	6.5359055e+08	8.6017552e+08	7.1881140e+08	4.2273001e+08	1.7620518e+08	6.0022502e+07	5.2128369e+07	1.8704541e+08	3.3894059e+08	2.6834652e+08	1.3591923e+08	4.8624405e+07	1.3420542e+07	1.1690429e+06	NaN	NaN	NaN	NaN	NaN	NaN	NaN	NaN	NaN	NaN	NaN	NaN	NaN	NaN
2.4700000e+02	2.7400000e+02	3.0000000e+00	0.0000000e+00	9.9788995e+02	7.0000000e+00	2.3000000e+01	NaN	NaN	NaN	NaN	-1.0000000e+00	NaN	NaN	NaN	NaN	NaN	NaN	NaN	NaN	NaN	NaN	NaN	NaN	NaN	NaN	NaN	NaN	NaN	NaN	NaN	NaN	NaN	NaN	NaN	NaN	NaN	NaN	NaN	NaN	NaN	NaN	NaN	NaN	NaN	NaN	NaN	NaN	NaN	NaN
2.4800000e+02	2.5900000e+02	2.0000000e+00	0.0000000e+00	6.4834571e+02	5.0000000e+00	1.0000000e+01	7.9865500e+00	8.5192500e+00	6.5012117e+02	2.7913278e+00	1.0000000e+00	0.0000000e+00	7.0178778e-01	6.7048424e-01	NaN	0.0000000e+00	1.3234880e-01	NaN	1.3885056e+06	2.4609190e+07	8.2555869e+07	1.4119702e+08	1.2087155e+08	8.0339097e+07	2.1767470e+07	7.9329198e+06	8.7623989e+05	1.0864294e+05	1.6638735e+05	1.8049925e+05	4.4882899e+05	2.4868500e+05	2.6146708e+05	0.0000000e+00	NaN	NaN	NaN	NaN	NaN	NaN	NaN	NaN	NaN	NaN	NaN	NaN	NaN	NaN	NaN
2.4800000e+02	2.7400000e+02	3.0000000e+00	0.0000000e+00	9.6019527e+02	7.0000000e+00	2.2000000e+01	1.0477350e+01	1.0540017e+01	9.6204820e+02	3.8088577e+00	1.0000000e+00	0.0000000e+00	1.5762588e-01	-7.0697760e-01	NaN	1.0000000e+00	1.8055622e-01	NaN	0.0000000e+00	0.0000000e+00	1.1882074e+06	3.2073727e+06	6.4623187e+06	7.5882496e+06	6.0434845e+06	3.7430646e+06	2.0428889e+06	1.8646263e+05	0.0000000e+00	0.0000000e+00	2.0526253e+05	0.0000000e+00	8.6225612e+04	0.0000000e+00	9.2697833e+04	0.0000000e+00	1.9766163e+05	2.7862340e+05	8.0608592e+04	1.2885996e+05	0.0000000e+00	0.0000000e+00	0.0000000e+00	0.0000000e+00	0.0000000e+00	0.0000000e+00	0.0000000e+00	0.0000000e+00	NaN
2.5000000e+02	2.5900000e+02	1.0000000e+00	0.0000000e+00	1.0796095e+03	4.0000000e+00	8.0000000e+00	7.9656500e+00	8.4409500e+00	1.0825772e+03	2.3275216e+00	6.0000000e-01	0.0000000e+00	NaN	NaN	NaN	NaN	7.5973085e-01	NaN	2.2292723e+07	1.0948370e+08	1.8593653e+08	1.7456713e+08	1.0095835e+08	5.7473502e+07	4.1174930e+07	1.8394763e+07	5.1806491e+06	7.0225298e+04	0.0000000e+00	5.0183667e+04	3.1755228e+04	NaN	NaN	NaN	NaN	NaN	NaN	NaN	NaN	NaN	NaN	NaN	NaN	NaN	NaN	NaN	NaN	NaN	NaN
2.5000000e+02	2.5900000e+02	2.0000000e+00	0.0000000e+00	5.4030840e+02	4.0000000e+00	8.0000000e+00	7.9395167e+00	8.5505667e+00	5.4150794e+02	1.7589144e+00	6.0000000e-01	0.0000000e+00	NaN	NaN	NaN	NaN	2.9440170e-02	NaN	1.6038388e+08	7.5734567e+08	1.3279060e+09	1.0563204e+09	4.6156952e+08	1.4251053e+08	4.0836254e+07	8.1622443e+06	1.2929318e+06	1.1341085e+05	1.4632467e+05	0.0000000e+00	3.1940964e+04	NaN	NaN	NaN	NaN	NaN	NaN	NaN	NaN	NaN	NaN	NaN	NaN	NaN	NaN	NaN	NaN	NaN	NaN
2.5000000e+02	2.6200000e+02	2.0000000e+00	0.0000000e+00	7.1289282e+02	5.0000000e+00	1.0000000e+01	8.7545833e+00	9.4120667e+00	7.1466896e+02	2.6832684e+00	6.0000000e-01	0.0000000e+00	NaN	NaN	NaN	NaN	1.6201003e-01	NaN	4.9390067e+04	2.5622189e+08	5.2630376e+08	6.4655721e+08	5.5299219e+08	3.4522610e+08	1.8877499e+08	1.0059731e+08	3.6565293e+07	8.4844827e+06	1.5281144e+06	1.0442207e+06	1.8104374e+05	1.1764596e+05	3.0516638e+05	3.0634682e+05	NaN	NaN	NaN	NaN	NaN	NaN	NaN	NaN	NaN	NaN	NaN	NaN	NaN	NaN	NaN
2.5000000e+02	2.7400000e+02	3.0000000e+00	0.0000000e+00	8.8817039e+02	7.0000000e+00	2.0000000e+01	1.0211350e+01	1.1229567e+01	8.8953256e+02	2.4511977e+00	6.0000000e-01	0.0000000e+00	NaN	NaN	NaN	NaN	1.0556035e-01	NaN	1.0023223e+07	1.1961063e+08	3.5056240e+08	5.8539136e+08	6.4075172e+08	4.8868816e+08	2.8947602e+08	1.3229842e+08	4.7600992e+07	1.2738478e+07	2.2728477e+06	2.9185254e+05	4.8393069e+05	4.5573390e+05	9.1385043e+05	6.9139420e+05	2.9880287e+05	3.6640868e+05	5.1903157e+05	2.8257550e+05	1.2134708e+05	2.1380870e+05	3.5319271e+05	3.5933690e+06	6.7221290e+04	1.5285744e+05	4.2604927e+05	2.2897614e+05	NaN	NaN	NaN
2.5000000e+02	2.9000000e+02	4.0000000e+00	0.0000000e+00	1.0615836e+03	9.0000000e+00	3.5000000e+01	NaN	NaN	NaN	NaN	-1.0000000e+00	NaN	NaN	NaN	NaN	NaN	NaN	NaN	NaN	NaN	NaN	NaN	NaN	NaN	NaN	NaN	NaN	NaN	NaN	NaN	NaN	NaN	NaN	NaN	NaN	NaN	NaN	NaN	NaN	NaN	NaN	NaN	NaN	NaN	NaN	NaN	NaN	NaN	NaN
2.5100000e+02	2.5900000e+02	2.0000000e+00	0.0000000e+00	4.9679238e+02	4.0000000e+00	7.0000000e+00	8.0388500e+00	8.5505667e+00	4.9789920e+02	1.6172933e+00	1.0000000e+00	0.0000000e+00	4.5491501e-01	6.0899128e-01	NaN	1.0000000e+00	3.5556603e+00	NaN	6.6647288e+06	5.2817758e+07	8.5429439e+07	6.0607251e+07	2.0458259e+07	3.4944527e+06	7.3392534e+04	5.2552216e+04	8.9659707e+02	0.0000000e+00	4.0753745e+04	4.9799235e+04	NaN	NaN	NaN	NaN	NaN	NaN	NaN	NaN	NaN	NaN	NaN	NaN	NaN	NaN	NaN	NaN	NaN	NaN	NaN
2.5100000e+02	2.7400000e+02	3.0000000e+00	0.0000000e+00	8.5915972e+02	7.0000000e+00	1.9000000e+01	NaN	NaN	NaN	NaN	-1.0000000e+00	NaN	NaN	NaN	NaN	NaN	NaN	NaN	NaN	NaN	NaN	NaN	NaN	NaN	NaN	NaN	NaN	NaN	NaN	NaN	NaN	NaN	NaN	NaN	NaN	NaN	NaN	NaN	NaN	NaN	NaN	NaN	NaN	NaN	NaN	NaN	NaN	NaN	NaN
2.5500000e+02	2.6200000e+02	1.0000000e+00	0.0000000e+00	8.3347671e+02	4.0000000e+00	5.0000000e+00	NaN	NaN	NaN	NaN	-1.0000000e+00	NaN	NaN	NaN	NaN	NaN	NaN	NaN	NaN	NaN	NaN	NaN	NaN	NaN	NaN	NaN	NaN	NaN	NaN	NaN	NaN	NaN	NaN	NaN	NaN	NaN	NaN	NaN	NaN	NaN	NaN	NaN	NaN	NaN	NaN	NaN	NaN	NaN	NaN
2.5500000e+02	2.7400000e+02	2.0000000e+00	0.0000000e+00	1.0361011e+03	6.0000000e+00	1.5000000e+01	1.0227000e+01	1.1072233e+01	1.0374855e+03	1.4915896e+00	1.0000000e+00	0.0000000e+00	-2.2066207e-01	1.5863826e+00	1.0000000e+00	1.0000000e+00	8.5831216e-02	NaN	1.3657011e+08	5.5717515e+08	9.0966368e+08	8.8110610e+08	5.5592450e+08	2.6175080e+08	9.6846241e+07	2.3183726e+07	2.3886460e+06	3.5431084e+05	3.9064735e+06	3.8603020e+05	8.9423111e+06	1.8334204e+05	3.3675150e+05	8.8500201e+04	0.0000000e+00	1.9279738e+05	1.9380196e+05	8.0705603e+04	1.5517677e+05	0.0000000e+00	NaN	NaN	NaN	NaN	NaN	NaN	NaN	NaN	NaN
2.5500000e+02	2.7400000e+02	3.0000000e+00	0.0000000e+00	6.9106984e+02	6.0000000e+00	1.5000000e+01	1.0211350e+01	1.1166583e+01	6.9200235e+02	1.5204236e+00	1.0000000e+00	0.0000000e+00	-2.1079419e-01	1.9087444e+00	1.0000000e+00	1.0000000e+00	2.7403388e-02	NaN	2.8478019e+08	1.0889867e+09	1.7170959e+09	1.6846289e+09	1.0384090e+09	5.2142314e+08	1.9945112e+08	5.9089405e+07	1.5479947e+07	5.3702772e+06	3.3782489e+06	5.9459786e+06	5.1274198e+06	4.4067287e+06	1.1764806e+07	6.1336147e+05	1.8941599e+05	1.2962459e+05	5.7067914e+04	1.6471832e+05	8.2236770e+03	2.4570357e+05	NaN	NaN	NaN	NaN	NaN	NaN	NaN	NaN	NaN
2.5500000e+02	2.9000000e+02	3.0000000e+00	0.0000000e+00	1.2180084e+03	8.0000000e+00	3.0000000e+01	1.0211350e+01	1.0273917e+01	1.2202221e+03	4.4509626e+00	1.0000000e+00	0.0000000e+00	3.0498340e-02	-7.0727066e-01	0.0000000e+00	0.0000000e+00	3.7539140e-01	NaN	0.0000000e+00	0.0000000e+00	2.3585952e+05	1.8582187e+05	1.8301476e+06	3.0784630e+06	2.8855543e+06	2.3806630e+06	1.1613831e+06	2.5312027e+05	3.5525632e+05	8.3622915e+04	0.0000000e+00	0.0000000e+00	0.0000000e+00	0.0000000e+00	0.0000000e+00	1.3506972e+05	0.0000000e+00	0.0000000e+00	1.4595830e+05	0.0000000e+00	0.0000000e+00	1.2509606e+05	0.0000000e+00	0.0000000e+00	0.0000000e+00	0.0000000e+00	0.0000000e+00	0.0000000e+00	0.0000000e+00
2.5500000e+02	2.9000000e+02	4.0000000e+00	0.0000000e+00	9.1375815e+02	8.0000000e+00	3.0000000e+01	1.0195700e+01	1.0430300e+01	9.1587533e+02	6.2788018e+00	1.0000000e+00	1.0000000e+00	3.4326987e-01	-2.0311630e-01	0.0000000e+00	0.0000000e+00	3.9978181e-01	NaN	0.0000000e+00	0.0000000e+00	1.2755986e+06	4.8757123e+06	1.4268881e+07	2.1548663e+07	2.2887567e+07	1.5992080e+07	9.9238249e+06	4.9968604e+06	1.0997296e+06	2.0965849e+05	0.0000000e+00	0.0000000e+00	0.0000000e+00	1.6250504e+05	0.0000000e+00	0.0000000e+00	6.1320036e+04	1.9172106e+05	1.1231184e+05	0.0000000e+00	7.5649333e+04	0.0000000e+00	0.0000000e+00	9.9121826e+04	0.0000000e+00	7.2409809e+04	1.0570788e+05	2.2255884e+05	7.8307493e+06
2.5600000e+02	2.7400000e+02	3.0000000e+00	0.0000000e+00	6.7206269e+02	6.0000000e+00	1.4000000e+01	NaN	NaN	NaN	NaN	-1.0000000e+00	NaN	NaN	NaN	NaN	NaN	NaN	NaN	NaN	NaN	NaN	NaN	NaN	NaN	NaN	NaN	NaN	NaN	NaN	NaN	NaN	NaN	NaN	NaN	NaN	NaN	NaN	NaN	NaN	NaN	NaN	NaN	NaN	NaN	NaN	NaN	NaN	NaN	NaN
2.5700000e+02	2.7400000e+02	3.0000000e+00	0.0000000e+00	6.3903988e+02	6.0000000e+00	1.3000000e+01	1.0117400e+01	1.0555683e+01	6.3989774e+02	1.3883825e+00	4.0000000e-01	0.0000000e+00	NaN	NaN	NaN	NaN	5.8715542e-01	NaN	4.8854626e+06	1.9848700e+07	1.7652932e+07	8.6983855e+06	2.4476938e+06	2.0279164e+05	2.3847566e+05	2.0381043e+05	3.8912906e+04	4.1788957e+06	4.8401059e+04	9.8495357e+04	1.1670575e+06	0.0000000e+00	5.4481516e+04	3.5817846e+04	1.2034035e+05	7.8974918e+04	0.0000000e+00	4.9981016e+04	NaN	NaN	NaN	NaN	NaN	NaN	NaN	NaN	NaN	NaN	NaN
2.6000000e+02	2.7200000e+02	2.0000000e+00	0.0000000e+00	6.9537988e+02	5.0000000e+00	9.0000000e+00	6.3467167e+00	7.3118333e+00	6.9762473e+02	3.6359591e+00	6.0000000e-01	1.0000000e+00	NaN	NaN	NaN	NaN	1.5600796e+00	NaN	1.1951654e+08	1.2788521e+08	6.5899170e+07	2.2277993e+07	4.7317796e+06	3.3882807e+05	1.5246046e+07	7.3174453e+07	1.1332002e+08	7.5773804e+07	3.1034439e+07	6.2345636e+06	9.0003010e+05	7.3813448e+04	3.4812451e+05	NaN	NaN	NaN	NaN	NaN	NaN	NaN	NaN	NaN	NaN	NaN	NaN	NaN	NaN	NaN	NaN
2.6000000e+02	2.7400000e+02	1.0000000e+00	0.0000000e+00	1.6019050e+03	5.0000000e+00	1.1000000e+01	9.0423167e+00	9.5841167e+00	1.6033615e+03	4.6763696e-01	1.0000000e+00	0.0000000e+00	-5.1289399e-01	6.9715236e-01	1.0000000e+00	0.0000000e+00	2.4821363e-01	NaN	3.3755644e+07	8.2992503e+07	7.2662677e+07	2.6647795e+07	1.8512015e+06	1.8844182e+05	0.0000000e+00	0.0000000e+00	0.0000000e+00	0.0000000e+00	0.0000000e+00	0.0000000e+00	0.0000000e+00	0.0000000e+00	0.0000000e+00	0.0000000e+00	0.0000000e+00	NaN	NaN	NaN	NaN	NaN	NaN	NaN	NaN	NaN	NaN	NaN	NaN	NaN	NaN
2.6000000e+02	2.7400000e+02	2.0000000e+00	0.0000000e+00	8.0145611e+02	5.0000000e+00	1.1000000e+01	8.8802000e+00	9.8353167e+00	8.0233748e+02	7.7381425e-01	1.0000000e+00	0.0000000e+00	-3.7000763e-01	1.9084025e+00	1.0000000e+00	0.0000000e+00	1.8696887e-02	NaN	4.7657326e+09	9.9971374e+09	8.4860762e+09	4.5126559e+09	1.7678477e+09	5.6060591e+08	1.8077565e+08	8.1311945e+07	6.5651655e+07	5.4823047e+07	3.4107707e+07	1.5334128e+07	3.4030249e+06	7.9169623e+05	2.6604921e+05	0.0000000e+00	2.1636726e+05	NaN	NaN	NaN	NaN	NaN	NaN	NaN	NaN	NaN	NaN	NaN	NaN	NaN	NaN
2.6000000e+02	2.7400000e+02	3.0000000e+00	0.0000000e+00	5.3463983e+02	5.0000000e+00	1.1000000e+01	8.8644833e+00	9.8353167e+00	5.3523336e+02	7.9164963e-01	1.0000000e+00	0.0000000e+00	-3.6168425e-01	1.9544612e+00	1.0000000e+00	0.0000000e+00	1.2357114e-02	NaN	4.6865519e+09	9.8407817e+09	8.6506389e+09	4.7505624e+09	1.8406772e+09	5.5655522e+08	1.6825275e+08	8.0307009e+07	6.1549862e+07	4.9331734e+07	3.1588078e+07	1.2267054e+07	1.9174909e+06	3.2085114e+05	6.8705678e+04	1.2015436e+05	3.0337483e+04	NaN	NaN	NaN	NaN	NaN	NaN	NaN	NaN	NaN	NaN	NaN	NaN	NaN	NaN
2.6000000e+02	2.7600000e+02	2.0000000e+00	0.0000000e+00	8.8049068e+02	6.0000000e+00	1.3000000e+01	8.8016833e+00	9.0527500e+00	8.8133995e+02	6.2002355e-01	1.0000000e+00	0.0000000e+00	-4.8629408e-01	-1.5485971e-01	1.0000000e+00	0.0000000e+00	1.4478252e-01	NaN	7.6810697e+06	2.0775794e+07	1.8936570e+07	1.0166983e+07	6.2885764e+05	1.5225805e+04	4.8859764e+04	0.0000000e+00	0.0000000e+00	7.7895107e+04	1.1356698e+05	1.6254136e+05	1.2215109e+05	0.0000000e+00	1.4912150e+05	0.0000000e+00	0.0000000e+00	0.0000000e+00	1.8236171e+04	8.5355046e+03	NaN	NaN	NaN	NaN	NaN	NaN	NaN	NaN	NaN	NaN	NaN
2.6000000e+02	2.7600000e+02	3.0000000e+00	0.0000000e+00	5.8732955e+02	6.0000000e+00	1.3000000e+01	NaN	NaN	NaN	NaN	-1.0000000e+00	NaN	NaN	NaN	NaN	NaN	NaN	NaN	NaN	NaN	NaN	NaN	NaN	NaN	NaN	NaN	NaN	NaN	NaN	NaN	NaN	NaN	NaN	NaN	NaN	NaN	NaN	NaN	NaN	NaN	NaN	NaN	NaN	NaN	NaN	NaN	NaN	NaN	NaN
2.6000000e+02	2.7900000e+02	3.0000000e+00	0.0000000e+00	6.8204570e+02	6.0000000e+00	1.6000000e+01	NaN	NaN	NaN	NaN	-1.0000000e+00	NaN	NaN	NaN	NaN	NaN	NaN	NaN	NaN	NaN	NaN	NaN	NaN	NaN	NaN	NaN	NaN	NaN	NaN	NaN	NaN	NaN	NaN	NaN	NaN	NaN	NaN	NaN	NaN	NaN	NaN	NaN	NaN	NaN	NaN	NaN	NaN	NaN	NaN
2.6000000e+02	2.9000000e+02	3.0000000e+00	0.0000000e+00	1.0615784e+03	8.0000000e+00	2.6000000e+01	9.2871500e+00	9.9448833e+00	1.0634498e+03	3.7076584e+00	1.0000000e+00	0.0000000e+00	9.1329994e-04	1.0369022e+00	0.0000000e+00	-1.0000000e+00	5.5329512e-01	NaN	1.8199319e+06	1.6176660e+07	7.6453123e+07	1.8018544e+08	2.6260340e+08	2.8058200e+08	2.1821659e+08	1.2578098e+08	6.3738439e+07	3.2708703e+07	4.9941713e+06	8.4400026e+05	4.0994763e+06	6.4123693e+05	0.0000000e+00	1.3446784e+06	0.0000000e+00	7.9895823e+04	2.5973879e+05	1.0571608e+05	5.5785103e+05	7.4901344e+06	1.3534941e+07	1.2061909e+07	7.2579778e+06	3.6160461e+06	6.0921268e+05	9.5155390e+05	1.4488631e+05	1.7054991e+05	0.0000000e+00
2.6000000e+02	2.9000000e+02	4.0000000e+00	0.0000000e+00	7.9643564e+02	8.0000000e+00	2.6000000e+01	9.7412667e+00	9.7883167e+00	8.0025353e+02	1.3365227e+01	4.0000000e-01	0.0000000e+00	NaN	NaN	NaN	NaN	1.2134676e+00	NaN	0.0000000e+00	2.8191468e+05	5.0336007e+06	1.0882372e+07	1.7211111e+07	1.6824853e+07	1.2958961e+07	7.1300898e+06	3.8730463e+06	1.0853401e+06	4.2023290e+05	0.0000000e+00	1.3612605e+05	0.0000000e+00	0.0000000e+00	0.0000000e+00	0.0000000e+00	0.0000000e+00	0.0000000e+00	0.0000000e+00	4.3729139e+07	0.0000000e+00	8.2595040e+07	0.0000000e+00	0.0000000e+00	0.0000000e+00	0.0000000e+00	0.0000000e+00	0.0000000e+00	0.0000000e+00	0.0000000e+00
2.6000000e+02	2.9400000e+02	3.0000000e+00	0.0000000e+00	1.2293244e+03	8.0000000e+00	3.0000000e+01	1.1198067e+01	1.1308400e+01	1.2310833e+03	3.0609176e+00	1.0000000e+00	0.0000000e+00	-2.0735982e-01	-5.6728748e-01	1.0000000e+00	-3.0000000e+00	2.5626468e-01	NaN	0.0000000e+00	0.0000000e+00	6.3901128e+05	2.9723475e+06	5.8961275e+06	5.1747150e+06	4.3492496e+06	2.4289742e+06	7.0549609e+05	1.8976362e+05	0.0000000e+00	0.0000000e+00	0.0000000e+00	3.9295542e+05	0.0000000e+00	0.0000000e+00	2.9929782e+05	0.0000000e+00	0.0000000e+00	6.4174191e+04	0.0000000e+00	0.0000000e+00	0.0000000e+00	0.0000000e+00	0.0000000e+00	0.0000000e+00	1.3037880e+04	0.0000000e+00	0.0000000e+00	0.0000000e+00	0.0000000e+00
2.6000000e+02	2.9400000e+02	4.0000000e+00	0.0000000e+00	9.2224514e+02	8.0000000e+00	3.0000000e+01	1.1103667e+01	1.1545450e+01	9.2359990e+02	3.2032985e+00	1.0000000e+00	0.0000000e+00	-1.8299624e-01	4.0404731e-01	1.0000000e+00	-2.0000000e+00	2.5074551e-01	NaN	0.0000000e+00	3.4594644e+05	5.4323862e+06	1.5108504e+07	2.5591219e+07	2.3741301e+07	2.2144938e+07	1.3213369e+07	7.1003271e+06	1.8942127e+06	3.4050724e+05	3.6491331e+05	1.3781305e+05	3.6771123e+05	5.1999991e+04	5.7276416e+04	4.5876084e+04	0.0000000e+00	6.6446834e+04	0.0000000e+00	0.0000000e+00	6.3545199e+04	3.6618229e+04	0.0000000e+00	4.1724621e+04	2.7887193e+05	0.0000000e+00	0.0000000e+00	1.5584173e+05	2.2772079e+05	1.3242558e+05
2.6000000e+02	2.9600000e+02	3.0000000e+00	0.0000000e+00	1.3213736e+03	9.0000000e+00	3.2000000e+01	NaN	NaN	NaN	NaN	-1.0000000e+00	NaN	NaN	NaN	NaN	NaN	NaN	NaN	NaN	NaN	NaN	NaN	NaN	NaN	NaN	NaN	NaN	NaN	NaN	NaN	NaN	NaN	NaN	NaN	NaN	NaN	NaN	NaN	NaN	NaN	NaN	NaN	NaN	NaN	NaN	NaN	NaN	NaN	NaN
2.6000000e+02	2.9600000e+02	5.0000000e+00	0.0000000e+00	7.9322705e+02	9.0000000e+00	3.2000000e+01	NaN	NaN	NaN	NaN	-1.0000000e+00	NaN	NaN	NaN	NaN	NaN	NaN	NaN	NaN	NaN	NaN	NaN	NaN	NaN	NaN	NaN	NaN	NaN	NaN	NaN	NaN	NaN	NaN	NaN	NaN	NaN	NaN	NaN	NaN	NaN	NaN	NaN	NaN	NaN	NaN	NaN	NaN	NaN	NaN
2.6300000e+02	2.7400000e+02	2.0000000e+00	0.0000000e+00	6.2887169e+02	5.0000000e+00	8.0000000e+00	8.1746833e+00	9.0370833e+00	6.2951862e+02	5.2858009e-01	6.0000000e-01	0.0000000e+00	NaN	NaN	NaN	NaN	2.5672966e-02	NaN	8.3673719e+08	1.3713124e+09	8.5219583e+08	3.2789453e+08	9.2826898e+07	6.4866751e+06	3.4978307e+06	1.1493795e+06	7.4164390e+05	1.7490668e+05	1.4949945e+05	1.1011618e+05	6.7585102e+04	1.1987464e+05	NaN	NaN	NaN	NaN	NaN	NaN	NaN	NaN	NaN	NaN	NaN	NaN	NaN	NaN	NaN	NaN	NaN
2.6300000e+02	2.7400000e+02	3.0000000e+00	0.0000000e+00	4.1958355e+02	5.0000000e+00	8.0000000e+00	8.3470000e+00	9.0057667e+00	4.1999086e+02	4.5665815e-01	6.0000000e-01	0.0000000e+00	NaN	NaN	NaN	NaN	4.1500022e-02	NaN	1.1607781e+08	1.9158394e+08	1.0703794e+08	3.9342049e+07	8.7874478e+06	3.1858524e+05	1.6486727e+04	9.3044939e+04	1.6743980e+05	8.5812308e+04	2.7239282e+04	6.5324829e+04	0.0000000e+00	2.5406040e+04	NaN	NaN	NaN	NaN	NaN	NaN	NaN	NaN	NaN	NaN	NaN	NaN	NaN	NaN	NaN	NaN	NaN
2.7300000e+02	2.9000000e+02	3.0000000e+00	0.0000000e+00	6.0466689e+02	6.0000000e+00	1.5000000e+01	6.2042167e+00	6.6167333e+00	6.0576795e+02	2.2524650e+00	1.0000000e+00	0.0000000e+00	3.9732996e-02	3.1827953e-01	NaN	0.0000000e+00	5.2625514e-02	NaN	1.0009632e+06	1.2258660e+07	3.8730109e+07	5.0151120e+07	4.0993793e+07	2.1782247e+07	7.3771226e+06	1.6139785e+06	3.5285701e+05	2.9745954e+04	2.5257965e+04	0.0000000e+00	0.0000000e+00	0.0000000e+00	4.3971104e+04	0.0000000e+00	0.0000000e+00	6.1419319e+04	4.9377214e+03	0.0000000e+00	2.0766685e+04	0.0000000e+00	NaN	NaN	NaN	NaN	NaN	NaN	NaN	NaN	NaN
2.7500000e+02	2.8600000e+02	2.0000000e+00	0.0000000e+00	5.7979110e+02	5.0000000e+00	9.0000000e+00	3.4995167e+00	3.7826000e+00	5.8096389e+02	1.6965740e+00	1.0000000e+00	0.0000000e+00	2.3656995e-01	-6.1032885e-02	NaN	1.0000000e+00	4.1072957e-02	NaN	7.4811867e+06	4.4639881e+07	7.7184450e+07	5.7297862e+07	2.3297410e+07	6.6137120e+06	1.5463990e+06	2.2592881e+05	1.5173598e+05	1.1610262e+05	2.2585630e+04	6.7757145e+03	0.0000000e+00	0.0000000e+00	2.9578506e+04	NaN	NaN	NaN	NaN	NaN	NaN	NaN	NaN	NaN	NaN	NaN	NaN	NaN	NaN	NaN	NaN
2.7500000e+02	2.8700000e+02	1.0000000e+00	0.0000000e+00	1.2716590e+03	5.0000000e+00	1.0000000e+01	5.5981500e+00	5.9351667e+00	1.2745834e+03	2.2016763e+00	4.0000000e-01	0.0000000e+00	NaN	NaN	NaN	NaN	3.2324426e-01	NaN	0.0000000e+00	1.5518991e+06	9.5782666e+06	1.3190339e+07	6.1996041e+06	1.2251903e+06	5.0597393e+04	0.0000000e+00	0.0000000e+00	0.0000000e+00	0.0000000e+00	0.0000000e+00	0.0000000e+00	5.7093115e+04	5.1968339e+04	0.0000000e+00	NaN	NaN	NaN	NaN	NaN	NaN	NaN	NaN	NaN	NaN	NaN	NaN	NaN	NaN	NaN
2.7500000e+02	2.8700000e+02	2.0000000e+00	0.0000000e+00	6.3633313e+02	5.0000000e+00	1.0000000e+01	5.4458500e+00	6.0620667e+00	6.3784515e+02	2.3012589e+00	1.0000000e+00	0.0000000e+00	4.5021273e-01	9.1523501e-01	1.0000000e+00	1.0000000e+00	3.1287005e-02	NaN	1.2588987e+07	1.0576900e+08	2.8409639e+08	3.5526687e+08	2.3299354e+08	9.9120277e+07	2.7972140e+07	6.7748113e+06	6.0740463e+05	3.6298701e+04	2.2885297e+05	5.2170554e+04	0.0000000e+00	1.9369345e+03	3.9261604e+03	5.3379360e+04	NaN	NaN	NaN	NaN	NaN	NaN	NaN	NaN	NaN	NaN	NaN	NaN	NaN	NaN	NaN
2.7500000e+02	2.9000000e+02	2.0000000e+00	0.0000000e+00	8.0042046e+02	5.0000000e+00	1.3000000e+01	4.7476167e+00	5.5247167e+00	8.0208817e+02	2.4249745e+00	1.0000000e+00	0.0000000e+00	2.2644817e-01	1.3867136e+00	1.0000000e+00	0.0000000e+00	2.7991125e-02	NaN	2.1997958e+08	1.7322575e+09	5.2166655e+09	7.4854216e+09	5.8830934e+09	2.9907964e+09	1.1109254e+09	3.4000511e+08	9.4334347e+07	2.8191668e+07	1.5084774e+07	1.0812884e+07	6.2095900e+06	7.2710964e+05	4.3877220e+05	0.0000000e+00	1.3349867e+04	2.4696446e+04	2.6929592e+05	NaN	NaN	NaN	NaN	NaN	NaN	NaN	NaN	NaN	NaN	NaN	NaN
2.7500000e+02	2.9000000e+02	3.0000000e+00	0.0000000e+00	5.3394940e+02	5.0000000e+00	1.3000000e+01	4.7476167e+00	5.4301167e+00	5.3505492e+02	2.4061143e+00	1.0000000e+00	0.0000000e+00	2.1900065e-01	1.1094824e+00	1.0000000e+00	0.0000000e+00	2.0802787e-02	NaN	1.2492587e+08	9.9434948e+08	2.9471040e+09	4.2591085e+09	3.2524332e+09	1.6493610e+09	6.2694736e+08	1.8585257e+08	5.0107862e+07	1.2498865e+07	5.8379110e+06	4.4321197e+06	2.3946618e+06	2.7939040e+05	1.2074493e+05	9.4340981e+04	6.1009747e+04	1.2322158e+05	1.8717242e+04	NaN	NaN	NaN	NaN	NaN	NaN	NaN	NaN	NaN	NaN	NaN	NaN
2.7500000e+02	2.9100000e+02	3.0000000e+00	0.0000000e+00	5.8297220e+02	6.0000000e+00	1.4000000e+01	7.7828167e+00	8.3313667e+00	5.8417037e+02	2.5734798e+00	6.0000000e-01	0.0000000e+00	NaN	NaN	NaN	NaN	2.4258137e-01	NaN	4.5416128e+04	2.3901203e+07	3.1325085e+07	4.8788776e+07	4.4592115e+07	1.9778301e+07	4.5542386e+06	8.3785253e+05	0.0000000e+00	4.8416475e+04	1.2520233e+05	8.1276084e+03	1.7820337e+05	3.9157135e+05	4.7091638e+04	1.2272076e+06	2.0460894e+06	1.1457561e+06	2.8889533e+05	8.0878706e+05	4.6097409e+04	NaN	NaN	NaN	NaN	NaN	NaN	NaN	NaN	NaN	NaN
2.7500000e+02	2.9200000e+02	2.0000000e+00	0.0000000e+00	9.3049669e+02	6.0000000e+00	1.5000000e+01	NaN	NaN	NaN	NaN	-1.0000000e+00	NaN	NaN	NaN	NaN	NaN	NaN	NaN	NaN	NaN	NaN	NaN	NaN	NaN	NaN	NaN	NaN	NaN	NaN	NaN	NaN	NaN	NaN	NaN	NaN	NaN	NaN	NaN	NaN	NaN	NaN	NaN	NaN	NaN	NaN	NaN	NaN	NaN	NaN
2.7500000e+02	2.9400000e+02	2.0000000e+00	0.0000000e+00	1.0520395e+03	6.0000000e+00	1.7000000e+01	8.7545833e+00	9.2871500e+00	1.0540190e+03	2.7347059e+00	6.0000000e-01	0.0000000e+00	NaN	NaN	NaN	NaN	1.4939743e-01	NaN	2.5677760e+06	4.5920256e+07	2.0002024e+08	3.2804845e+08	3.2242354e+08	2.0650709e+08	1.0284539e+08	3.3253069e+07	8.5866839e+06	1.6212560e+07	1.3205637e+05	1.1447879e+07	6.6976099e+03	4.4033842e+06	0.0000000e+00	4.1653840e+05	0.0000000e+00	7.1526390e+04	0.0000000e+00	7.9441215e+05	4.0046841e+03	1.3397913e+06	1.5854497e+05	6.7525738e+05	NaN	NaN	NaN	NaN	NaN	NaN	NaN
2.7500000e+02	2.9400000e+02	3.0000000e+00	0.0000000e+00	7.0169539e+02	6.0000000e+00	1.7000000e+01	8.8802000e+00	9.1309500e+00	7.0335832e+02	3.7643938e+00	6.0000000e-01	0.0000000e+00	NaN	NaN	NaN	NaN	4.3555975e-01	NaN	3.0115094e+06	4.1971700e+07	1.3861882e+08	2.3402746e+08	2.2930895e+08	1.4874916e+08	6.9420435e+07	2.7205677e+07	8.6579179e+06	8.0552645e+05	0.0000000e+00	4.6336327e+06	6.9298502e+04	2.3383533e+05	4.0453606e+07	1.6253646e+05	9.4812815e+04	4.5349495e+07	0.0000000e+00	1.8661834e+05	9.7959684e+06	0.0000000e+00	0.0000000e+00	1.0949587e+06	NaN	NaN	NaN	NaN	NaN	NaN	NaN
2.7500000e+02	2.9600000e+02	2.0000000e+00	0.0000000e+00	1.1901131e+03	6.0000000e+00	1.9000000e+01	1.1624650e+01	1.2524183e+01	1.1921659e+03	2.6986170e+00	6.0000000e-01	0.0000000e+00	NaN	NaN	NaN	NaN	2.6321890e-01	NaN	2.7234334e+06	5.6380367e+07	1.7075409e+08	2.8593256e+08	2.7525859e+08	1.9612757e+08	9.6219716e+07	5.5057568e+07	2.7037680e+07	2.4863270e+07	9.0663881e+06	2.8217380e+06	3.9514462e+05	0.0000000e+00	5.0620429e+05	2.2199628e+05	1.8301116e+04	5.5861188e+05	1.2062696e+05	5.5752433e+04	1.1955256e+04	6.0396389e+05	6.9998850e+05	3.1710984e+05	1.6231082e+05	1.0160732e+05	NaN	NaN	NaN	NaN	NaN
2.7500000e+02	2.9600000e+02	3.0000000e+00	0.0000000e+00	7.9374452e+02	6.0000000e+00	1.9000000e+01	1.1751400e+01	1.1893167e+01	7.9503307e+02	2.4586680e+00	6.0000000e-01	0.0000000e+00	NaN	NaN	NaN	NaN	2.3627105e-02	NaN	1.1266175e+06	1.4982584e+07	4.9827691e+07	8.1005945e+07	7.9107101e+07	5.3797866e+07	2.7073199e+07	1.1401823e+07	3.7549416e+06	7.6524729e+05	3.2692570e+05	1.1690785e+05	4.2057347e+04	4.1075527e+04	0.0000000e+00	0.0000000e+00	4.9885258e+04	0.0000000e+00	0.0000000e+00	7.9639403e+03	1.3866626e+04	1.1837146e+05	2.5748540e+05	1.3458765e+05	1.6693311e+05	1.8099255e+05	NaN	NaN	NaN	NaN	NaN
2.7700000e+02	2.9000000e+02	2.0000000e+00	0.0000000e+00	7.2138589e+02	5.0000000e+00	1.1000000e+01	5.0366167e+00	5.1778167e+00	7.2338990e+02	3.1821456e+00	4.0000000e-01	0.0000000e+00	NaN	NaN	NaN	NaN	3.1320442e-01	NaN	0.0000000e+00	0.0000000e+00	3.1795306e+06	2.9701949e+07	2.0475571e+07	8.7782782e+06	1.5471310e+06	1.2035985e+05	3.1876919e+05	1.0712668e+06	2.0257145e+05	0.0000000e+00	3.2014243e+05	7.7852347e+05	5.2319734e+05	0.0000000e+00	5.7159106e+04	NaN	NaN	NaN	NaN	NaN	NaN	NaN	NaN	NaN	NaN	NaN	NaN	NaN	NaN
2.8000000e+02	2.9000000e+02	2.0000000e+00	0.0000000e+00	5.7931166e+02	5.0000000e+00	8.0000000e+00	3.6346167e+00	4.1318833e+00	5.8079989e+02	2.3130061e+00	1.0000000e+00	0.0000000e+00	7.5308640e-01	5.6664466e-01	1.0000000e+00	1.0000000e+00	2.9522727e-02	NaN	8.8240075e+07	6.3130531e+08	1.8264023e+09	2.2553007e+09	1.3998351e+09	5.3415282e+08	1.5409620e+08	3.5503105e+07	7.5177679e+06	9.5250381e+05	4.5279216e+04	3.7443698e+04	2.2872249e+04	0.0000000e+00	NaN	NaN	NaN	NaN	NaN	NaN	NaN	NaN	NaN	NaN	NaN	NaN	NaN	NaN	NaN	NaN	NaN
2.8000000e+02	2.9000000e+02	3.0000000e+00	0.0000000e+00	3.8654353e+02	5.0000000e+00	8.0000000e+00	3.6179333e+00	4.1477167e+00	3.8750916e+02	2.2334361e+00	1.0000000e+00	0.0000000e+00	7.0202766e-01	6.6193677e-01	1.0000000e+00	1.0000000e+00	2.1072744e-02	NaN	1.5671402e+07	1.1174264e+08	2.9508601e+08	3.6120784e+08	2.1237323e+08	7.4004089e+07	2.1375440e+07	3.8011368e+06	2.3582540e+05	1.7723629e+03	2.4691486e+03	4.9844029e+04	0.0000000e+00	0.0000000e+00	NaN	NaN	NaN	NaN	NaN	NaN	NaN	NaN	NaN	NaN	NaN	NaN	NaN	NaN	NaN	NaN	NaN
2.8000000e+02	2.9400000e+02	2.0000000e+00	0.0000000e+00	8.3093066e+02	5.0000000e+00	1.2000000e+01	8.2060667e+00	8.9900667e+00	8.3261352e+02	2.3934907e+00	6.0000000e-01	0.0000000e+00	NaN	NaN	NaN	NaN	4.5108904e-01	NaN	1.7768314e+06	5.9755363e+07	1.4912760e+08	2.3249485e+08	1.8320134e+08	9.6643387e+07	3.3748254e+07	6.6823165e+06	6.2921047e+05	7.8503271e+04	6.0989964e+04	2.0408543e+05	7.2179013e+04	2.6731598e+05	0.0000000e+00	1.2924418e+06	1.8178729e+05	9.7590594e+05	NaN	NaN	NaN	NaN	NaN	NaN	NaN	NaN	NaN	NaN	NaN	NaN	NaN
2.8000000e+02	2.9600000e+02	3.0000000e+00	0.0000000e+00	6.4633866e+02	6.0000000e+00	1.4000000e+01	1.1498000e+01	1.2066617e+01	6.4838431e+02	4.9757850e+00	1.0000000e+00	1.0000000e+00	1.0933706e+00	7.7574026e-01	NaN	-2.0000000e+00	6.4332764e-01	NaN	9.4692944e+05	1.6528528e+07	5.7288817e+07	7.9497744e+07	6.4390517e+07	3.4736863e+07	1.3222797e+07	2.9399064e+06	2.6422747e+05	6.9442195e+05	0.0000000e+00	2.4668871e+04	7.9606586e+04	6.2818880e+05	1.2899955e+07	3.2264026e+07	2.5519183e+07	8.2354665e+06	5.7658130e+05	5.2275192e+04	0.0000000e+00	NaN	NaN	NaN	NaN	NaN	NaN	NaN	NaN	NaN	NaN
2.8700000e+02	2.9600000e+02	2.0000000e+00	0.0000000e+00	6.2033461e+02	5.0000000e+00	8.0000000e+00	1.1119383e+01	1.1561300e+01	6.2071330e+02	-5.0436947e-03	1.0000000e+00	0.0000000e+00	-7.3436655e-01	4.0443805e-01	NaN	1.0000000e+00	1.4238202e-01	NaN	2.7019725e+07	2.1654382e+07	7.6811908e+06	7.0078810e+05	5.6847394e+04	5.9086248e+04	2.4063144e+04	2.9547959e+04	6.8903718e+04	5.8086604e+04	6.3667586e+04	0.0000000e+00	9.6327503e+04	4.4687877e+04	NaN	NaN	NaN	NaN	NaN	NaN	NaN	NaN	NaN	NaN	NaN	NaN	NaN	NaN	NaN	NaN	NaN
2.9100000e+02	2.9600000e+02	1.0000000e+00	0.0000000e+00	7.9840322e+02	4.0000000e+00	4.0000000e+00	1.0086067e+01	1.0696500e+01	7.9890506e+02	4.2268993e-03	1.0000000e+00	0.0000000e+00	-7.2570544e-01	8.9828660e-01	1.0000000e+00	1.0000000e+00	3.2084550e-02	NaN	9.4176632e+09	4.4876264e+09	1.2170855e+09	2.1138724e+08	3.0681034e+07	5.6508477e+05	0.0000000e+00	0.0000000e+00	4.1132034e+05	NaN	NaN	NaN	NaN	NaN	NaN	NaN	NaN	NaN	NaN	NaN	NaN	NaN	NaN	NaN	NaN	NaN	NaN	NaN	NaN	NaN	NaN
2.9100000e+02	2.9600000e+02	2.0000000e+00	0.0000000e+00	3.9970525e+02	4.0000000e+00	4.0000000e+00	1.0117400e+01	1.0602633e+01	3.9989776e+02	-1.1259766e-01	5.0000000e-01	0.0000000e+00	NaN	NaN	NaN	NaN	7.7827486e-01	NaN	6.9983822e+07	3.0536488e+07	4.8230320e+06	9.1946384e+04	0.0000000e+00	0.0000000e+00	0.0000000e+00	0.0000000e+00	0.0000000e+00	NaN	NaN	NaN	NaN	NaN	NaN	NaN	NaN	NaN	NaN	NaN	NaN	NaN	NaN	NaN	NaN	NaN	NaN	NaN	NaN	NaN	NaN
2.9500000e+02	3.0200000e+02	1.0000000e+00	0.0000000e+00	9.2347202e+02	4.0000000e+00	6.0000000e+00	9.6941167e+00	1.0180067e+01	9.2465015e+02	6.2844026e-01	1.0000000e+00	0.0000000e+00	-1.9345092e-01	5.3348047e-01	NaN	1.0000000e+00	4.5017340e-02	NaN	7.2055179e+08	1.0346415e+09	5.8930601e+08	1.9548436e+08	4.9885724e+07	9.0669148e+06	1.9129356e+05	1.3063201e+05	0.0000000e+00	9.4643050e+04	4.6875236e+05	NaN	NaN	NaN	NaN	NaN	NaN	NaN	NaN	NaN	NaN	NaN	NaN	NaN	NaN	NaN	NaN	NaN	NaN	NaN	NaN
2.9500000e+02	3.1300000e+02	2.0000000e+00	0.0000000e+00	1.0235413e+03	6.0000000e+00	1.6000000e+01	9.2246833e+00	9.9919000e+00	1.0247983e+03	1.3042935e+00	6.0000000e-01	0.0000000e+00	NaN	NaN	NaN	NaN	3.5922866e-01	NaN	1.9909051e+08	5.6573079e+08	5.9652196e+08	4.2828565e+08	2.0016697e+08	8.1992079e+07	2.0757094e+07	2.6618717e+07	4.1949428e+07	3.8920429e+07	2.0754246e+07	6.7858707e+06	1.1901522e+06	4.4656268e+05	3.5759918e+05	1.1412269e+05	3.6068474e+05	0.0000000e+00	6.2769586e+05	7.5099997e+04	2.4701463e+05	0.0000000e+00	2.0588526e+05	NaN	NaN	NaN	NaN	NaN	NaN	NaN	NaN
2.9500000e+02	3.1300000e+02	3.0000000e+00	0.0000000e+00	6.8269662e+02	6.0000000e+00	1.6000000e+01	9.2559167e+00	9.9762333e+00	6.8359267e+02	1.4785185e+00	6.0000000e-01	0.0000000e+00	NaN	NaN	NaN	NaN	2.1999394e-01	NaN	3.9400030e+08	1.0638575e+09	1.1664690e+09	8.0506083e+08	3.9146316e+08	1.5456965e+08	4.7027984e+07	5.6783475e+07	8.5362105e+07	7.2979936e+07	4.8255755e+07	2.6185954e+07	1.5790600e+06	3.4327888e+06	1.1243473e+06	2.4067034e+05	8.3621128e+04	7.5494116e+06	2.7053022e+05	5.1061760e+05	2.3788479e+07	0.0000000e+00	3.1226582e+05	NaN	NaN	NaN	NaN	NaN	NaN	NaN	NaN
2.9700000e+02	3.0200000e+02	1.0000000e+00	0.0000000e+00	6.4732463e+02	4.0000000e+00	4.0000000e+00	6.0936000e+00	6.7275167e+00	6.4835322e+02	6.6275375e-01	1.0000000e+00	0.0000000e+00	1.1942543e-01	9.6710596e-01	NaN	1.0000000e+00	1.0682377e+00	NaN	1.6236388e+09	2.3821908e+09	1.0906042e+09	2.5638988e+08	4.4817146e+07	4.6753780e+06	2.0516427e+05	2.3825380e+05	0.0000000e+00	NaN	NaN	NaN	NaN	NaN	NaN	NaN	NaN	NaN	NaN	NaN	NaN	NaN	NaN	NaN	NaN	NaN	NaN	NaN	NaN	NaN	NaN
2.9700000e+02	3.0300000e+02	1.0000000e+00	0.0000000e+00	7.7636722e+02	4.0000000e+00	5.0000000e+00	5.3985833e+00	5.7134667e+00	7.7745954e+02	6.5583794e-01	1.0000000e+00	0.0000000e+00	-5.7786092e-02	3.2158988e-02	NaN	1.0000000e+00	5.5513162e-02	NaN	1.5341220e+08	2.2393741e+08	1.0920185e+08	3.3974171e+07	7.1062182e+06	4.2274551e+05	0.0000000e+00	0.0000000e+00	0.0000000e+00	0.0000000e+00	NaN	NaN	NaN	NaN	NaN	NaN	NaN	NaN	NaN	NaN	NaN	NaN	NaN	NaN	NaN	NaN	NaN	NaN	NaN	NaN	NaN
2.9700000e+02	3.0400000e+02	1.0000000e+00	0.0000000e+00	8.4740433e+02	4.0000000e+00	6.0000000e+00	5.7608333e+00	6.0620667e+00	8.4855572e+02	6.7442136e-01	1.0000000e+00	0.0000000e+00	-1.5411054e-01	-7.8431840e-03	NaN	1.0000000e+00	7.0406478e-02	NaN	1.3485930e+08	2.0524426e+08	1.0709750e+08	3.5580755e+07	7.9081816e+06	6.9006303e+05	1.7976040e+03	2.3128646e+05	4.0419805e+04	3.6684707e+04	6.7951229e+04	NaN	NaN	NaN	NaN	NaN	NaN	NaN	NaN	NaN	NaN	NaN	NaN	NaN	NaN	NaN	NaN	NaN	NaN	NaN	NaN
2.9700000e+02	3.1300000e+02	2.0000000e+00	0.0000000e+00	8.8546760e+02	6.0000000e+00	1.4000000e+01	7.1235000e+00	7.8612167e+00	8.8634272e+02	7.2478181e-01	1.0000000e+00	0.0000000e+00	-4.6537004e-01	1.2712983e+00	1.0000000e+00	0.0000000e+00	1.9735430e-02	NaN	3.1859584e+09	5.3802434e+09	4.6777511e+09	2.6445487e+09	1.1315398e+09	3.9258180e+08	1.1900710e+08	3.7297245e+07	1.7965003e+07	1.9001656e+07	1.6756296e+06	1.4016966e+07	2.0078859e+06	2.7026340e+06	3.3731976e+06	1.4133399e+04	9.8408345e+05	2.0708552e+05	1.5663533e+05	1.5561858e+05	0.0000000e+00	NaN	NaN	NaN	NaN	NaN	NaN	NaN	NaN	NaN	NaN
2.9700000e+02	3.1300000e+02	3.0000000e+00	0.0000000e+00	5.9064749e+02	6.0000000e+00	1.4000000e+01	7.1077167e+00	7.8141833e+00	5.9124239e+02	7.5923267e-01	1.0000000e+00	0.0000000e+00	-4.5273774e-01	1.1797182e+00	1.0000000e+00	0.0000000e+00	1.5467679e-01	NaN	3.2144240e+09	5.5303290e+09	4.6273757e+09	2.6154940e+09	1.0969467e+09	3.8130974e+08	1.1236159e+08	3.4595862e+07	1.8847176e+07	2.1248723e+07	1.9295983e+07	1.9327751e+07	7.9207000e+06	2.4098980e+06	1.5600995e+06	1.6378530e+05	8.5293990e+03	4.8505725e+07	1.0013677e+05	1.4624015e+05	0.0000000e+00	NaN	NaN	NaN	NaN	NaN	NaN	NaN	NaN	NaN	NaN
2.9700000e+02	3.1500000e+02	2.0000000e+00	0.0000000e+00	9.7052036e+02	6.0000000e+00	1.6000000e+01	7.7041667e+00	8.2530333e+00	9.7137379e+02	5.7807872e-01	1.0000000e+00	0.0000000e+00	-5.4565848e-01	7.1786166e-01	NaN	1.0000000e+00	4.5154997e-01	NaN	4.2442810e+07	3.0552942e+07	2.7933477e+07	1.5974237e+07	5.0488452e+06	1.9498508e+06	5.0408668e+05	2.4275430e+05	5.8505414e+05	2.8620137e+05	9.0576886e+04	4.6853778e+04	2.2595076e+05	5.8368271e+04	1.1488384e+05	2.4414083e+05	6.2241418e+05	1.3493671e+05	4.7538597e+05	0.0000000e+00	4.5000204e+05	0.0000000e+00	6.7368453e+04	NaN	NaN	NaN	NaN	NaN	NaN	NaN	NaN
2.9700000e+02	3.1600000e+02	2.0000000e+00	0.0000000e+00	1.0270624e+03	6.0000000e+00	1.7000000e+01	9.1778167e+00	9.2871500e+00	1.0279956e+03	6.6419726e-01	6.0000000e-01	0.0000000e+00	NaN	NaN	NaN	NaN	2.1167162e-01	NaN	5.3472889e+06	1.1555065e+07	1.0299584e+07	6.7030353e+06	1.1674089e+06	4.2230871e+05	1.1985663e+05	0.0000000e+00	0.0000000e+00	0.0000000e+00	0.0000000e+00	0.0000000e+00	0.0000000e+00	0.0000000e+00	0.0000000e+00	0.0000000e+00	0.0000000e+00	1.3768693e+05	1.2912752e+05	0.0000000e+00	1.2367168e+05	0.0000000e+00	2.7631236e+03	0.0000000e+00	NaN	NaN	NaN	NaN	NaN	NaN	NaN
2.9700000e+02	3.2200000e+02	3.0000000e+00	0.0000000e+00	9.4015005e+02	7.0000000e+00	2.3000000e+01	NaN	NaN	NaN	NaN	0.0000000e+00	NaN	NaN	NaN	NaN	NaN	NaN	NaN	NaN	NaN	NaN	NaN	NaN	NaN	NaN	NaN	NaN	NaN	NaN	NaN	NaN	NaN	NaN	NaN	NaN	NaN	NaN	NaN	NaN	NaN	NaN	NaN	NaN	NaN	NaN	NaN	NaN	NaN	NaN
2.9800000e+02	3.1300000e+02	2.0000000e+00	0.0000000e+00	8.2892557e+02	5.0000000e+00	1.3000000e+01	8.2373833e+00	8.4722833e+00	8.3264519e+02	6.4918976e+00	1.0000000e+00	0.0000000e+00	1.8324021e+00	-2.0223713e-01	NaN	-6.0000000e+00	2.1826128e-01	NaN	0.0000000e+00	7.6608398e+04	0.0000000e+00	0.0000000e+00	2.0567765e+05	1.1922549e+07	4.4014547e+07	7.2398912e+07	5.8904877e+07	3.2524266e+07	1.0646717e+07	1.4333187e+06	7.8690715e+04	0.0000000e+00	1.2618229e+05	0.0000000e+00	0.0000000e+00	0.0000000e+00	0.0000000e+00	NaN	NaN	NaN	NaN	NaN	NaN	NaN	NaN	NaN	NaN	NaN	NaN
3.0000000e+02	3.2400000e+02	2.0000000e+00	0.0000000e+00	1.3372027e+03	7.0000000e+00	2.2000000e+01	7.7985000e+00	7.8298667e+00	1.3382919e+03	6.0259501e-01	2.0000000e-01	0.0000000e+00	NaN	NaN	NaN	NaN	4.6818305e-01	NaN	1.3750536e+06	1.4726779e+06	1.6969163e+06	1.1740507e+06	8.7972724e+05	1.3792960e+05	0.0000000e+00	0.0000000e+00	0.0000000e+00	0.0000000e+00	0.0000000e+00	0.0000000e+00	0.0000000e+00	0.0000000e+00	0.0000000e+00	0.0000000e+00	0.0000000e+00	0.0000000e+00	0.0000000e+00	0.0000000e+00	0.0000000e+00	0.0000000e+00	0.0000000e+00	0.0000000e+00	0.0000000e+00	8.8614851e+04	0.0000000e+00	0.0000000e+00	0.0000000e+00	0.0000000e+00	NaN
3.0300000e+02	3.1300000e+02	1.0000000e+00	0.0000000e+00	1.1416211e+03	5.0000000e+00	8.0000000e+00	4.0686667e+00	4.7053000e+00	1.1424463e+03	1.6570907e-01	1.0000000e+00	0.0000000e+00	-6.2479742e-01	9.7506732e-01	1.0000000e+00	-1.0000000e+00	5.7928728e-01	NaN	2.1743415e+08	1.8504038e+08	7.5829879e+07	2.1279545e+07	3.0116865e+06	7.9221060e+04	0.0000000e+00	0.0000000e+00	3.6909410e+04	0.0000000e+00	0.0000000e+00	0.0000000e+00	2.0939396e+03	9.2718915e+03	NaN	NaN	NaN	NaN	NaN	NaN	NaN	NaN	NaN	NaN	NaN	NaN	NaN	NaN	NaN	NaN	NaN
3.0300000e+02	3.1300000e+02	2.0000000e+00	0.0000000e+00	5.7131420e+02	5.0000000e+00	8.0000000e+00	4.0527833e+00	4.7529000e+00	5.7175743e+02	2.2701982e-01	1.0000000e+00	0.0000000e+00	-5.8545536e-01	1.1611092e+00	1.0000000e+00	-1.0000000e+00	1.3412162e-02	NaN	6.6084071e+09	5.3902265e+09	2.3463220e+09	7.2494992e+08	1.7731354e+08	4.8275956e+07	2.6591098e+07	1.6904523e+07	7.2979469e+06	1.5371419e+06	0.0000000e+00	0.0000000e+00	0.0000000e+00	2.2947246e+04	NaN	NaN	NaN	NaN	NaN	NaN	NaN	NaN	NaN	NaN	NaN	NaN	NaN	NaN	NaN	NaN	NaN
3.0300000e+02	3.1300000e+02	3.0000000e+00	0.0000000e+00	3.8121189e+02	5.0000000e+00	8.0000000e+00	4.0686667e+00	4.7846333e+00	3.8148604e+02	1.6299982e-01	1.0000000e+00	0.0000000e+00	-6.2653590e-01	1.2075586e+00	1.0000000e+00	-1.0000000e+00	3.7676427e-02	NaN	1.8986034e+08	1.5588134e+08	6.4245558e+07	1.8120006e+07	2.5979094e+06	3.0760769e+05	1.4086112e+05	5.2995470e+04	0.0000000e+00	1.0321795e+05	0.0000000e+00	0.0000000e+00	5.2161598e+04	1.1102604e+04	NaN	NaN	NaN	NaN	NaN	NaN	NaN	NaN	NaN	NaN	NaN	NaN	NaN	NaN	NaN	NaN	NaN
3.0300000e+02	3.1600000e+02	2.0000000e+00	0.0000000e+00	7.1290899e+02	5.0000000e+00	1.1000000e+01	7.3744000e+00	7.9708833e+00	7.1341256e+02	1.7084167e-01	6.0000000e-01	0.0000000e+00	NaN	NaN	NaN	NaN	8.2242396e-02	NaN	1.6992266e+08	1.6759547e+08	8.5577991e+07	2.8396440e+07	4.8054391e+06	4.2499818e+05	5.1109624e+04	4.9013636e+05	1.9668119e+05	1.9387528e+05	1.8927865e+05	7.1457113e+04	1.4334735e+05	1.3903629e+05	5.9680532e+04	3.4647315e+04	5.6373604e+03	NaN	NaN	NaN	NaN	NaN	NaN	NaN	NaN	NaN	NaN	NaN	NaN	NaN	NaN
3.0300000e+02	3.1800000e+02	2.0000000e+00	0.0000000e+00	8.2047249e+02	5.0000000e+00	1.3000000e+01	6.4737333e+00	6.7433000e+00	8.2593704e+02	9.9719454e+00	6.0000000e-01	0.0000000e+00	NaN	NaN	NaN	NaN	5.9516369e-01	NaN	0.0000000e+00	4.7278005e+05	4.3067522e+05	0.0000000e+00	0.0000000e+00	0.0000000e+00	0.0000000e+00	0.0000000e+00	0.0000000e+00	1.7580969e+05	3.5689304e+06	6.1451189e+06	4.9073038e+06	2.1270275e+06	2.8864664e+05	3.9483910e+04	0.0000000e+00	0.0000000e+00	2.5989014e+03	NaN	NaN	NaN	NaN	NaN	NaN	NaN	NaN	NaN	NaN	NaN	NaN
3.0300000e+02	3.1800000e+02	3.0000000e+00	0.0000000e+00	5.4731742e+02	5.0000000e+00	1.3000000e+01	5.8082000e+00	6.3308833e+00	5.4794820e+02	9.3518872e-01	6.0000000e-01	0.0000000e+00	NaN	NaN	NaN	NaN	1.3211711e-01	NaN	7.0797421e+06	2.9394101e+07	2.7905992e+07	1.5024381e+07	3.9853370e+06	2.3047315e+05	1.6120700e+05	0.0000000e+00	3.1293868e+05	5.5703229e+03	6.1446409e+03	7.3980412e+05	8.7208647e+04	0.0000000e+00	0.0000000e+00	0.0000000e+00	0.0000000e+00	0.0000000e+00	1.0592142e+03	NaN	NaN	NaN	NaN	NaN	NaN	NaN	NaN	NaN	NaN	NaN	NaN
3.0300000e+02	3.2200000e+02	2.0000000e+00	0.0000000e+00	1.0955680e+03	6.0000000e+00	1.7000000e+01	7.3274500e+00	7.3431000e+00	1.0968870e+03	1.3544667e+00	6.0000000e-01	0.0000000e+00	NaN	NaN	NaN	NaN	1.5142541e-01	NaN	0.0000000e+00	7.0812297e+05	8.1013168e+05	8.6264255e+05	3.8326979e+05	2.3237155e+05	7.8666793e+04	0.0000000e+00	0.0000000e+00	0.0000000e+00	0.0000000e+00	0.0000000e+00	0.0000000e+00	0.0000000e+00	0.0000000e+00	0.0000000e+00	0.0000000e+00	0.0000000e+00	0.0000000e+00	0.0000000e+00	0.0000000e+00	0.0000000e+00	0.0000000e+00	0.0000000e+00	NaN	NaN	NaN	NaN	NaN	NaN	NaN
3.0300000e+02	3.2200000e+02	3.0000000e+00	0.0000000e+00	7.3071445e+02	6.0000000e+00	1.7000000e+01	7.3691667e+00	7.7513667e+00	7.3149950e+02	1.0717617e+00	6.0000000e-01	0.0000000e+00	NaN	NaN	NaN	NaN	8.4685114e-02	NaN	3.2184565e+07	1.2342872e+08	1.5193925e+08	1.1596692e+08	5.8798505e+07	2.4870446e+07	7.6316816e+06	9.0322233e+05	5.7165850e+05	0.0000000e+00	0.0000000e+00	2.9115008e+05	6.3663909e+04	9.5186275e+04	2.3626265e+05	2.1959965e+05	8.7064397e+04	3.2213345e+05	0.0000000e+00	4.5367624e+04	1.1741060e+05	0.0000000e+00	0.0000000e+00	8.6113268e+04	NaN	NaN	NaN	NaN	NaN	NaN	NaN
3.0300000e+02	3.2300000e+02	3.0000000e+00	0.0000000e+00	7.6840914e+02	6.0000000e+00	1.8000000e+01	9.2246833e+00	9.3964333e+00	7.6931844e+02	1.3715872e+00	1.0000000e+00	0.0000000e+00	-3.3996384e-01	-3.8730212e-01	NaN	0.0000000e+00	4.4245348e-01	NaN	9.9699224e+05	1.5696777e+07	2.0681916e+07	1.5274150e+07	8.0327469e+06	2.2018814e+06	2.3354165e+05	0.0000000e+00	0.0000000e+00	1.9165963e+05	0.0000000e+00	0.0000000e+00	0.0000000e+00	7.8476231e+04	0.0000000e+00	7.1614068e+04	0.0000000e+00	0.0000000e+00	2.1256479e+05	0.0000000e+00	0.0000000e+00	7.2455631e+05	1.2498534e+04	1.3851837e+05	7.8212783e+04	NaN	NaN	NaN	NaN	NaN	NaN
3.0300000e+02	3.3400000e+02	3.0000000e+00	0.0000000e+00	1.1629431e+03	8.0000000e+00	2.8000000e+01	9.8353167e+00	9.9135833e+00	1.1646768e+03	3.0834666e+00	4.0000000e-01	0.0000000e+00	NaN	NaN	NaN	NaN	4.9624708e-01	NaN	3.6780505e+05	4.9290085e+06	3.4067552e+06	5.5826715e+06	6.2128889e+06	4.8873249e+06	1.7769692e+06	6.2294832e+05	0.0000000e+00	1.8881091e+05	7.3351998e+05	7.3352058e+05	5.2895073e+05	0.0000000e+00	1.4163762e+05	0.0000000e+00	0.0000000e+00	6.4718921e+05	0.0000000e+00	0.0000000e+00	1.0380699e+06	0.0000000e+00	1.7980853e+05	1.8556856e+05	0.0000000e+00	0.0000000e+00	0.0000000e+00	0.0000000e+00	0.0000000e+00	0.0000000e+00	0.0000000e+00
3.0300000e+02	3.3400000e+02	4.0000000e+00	0.0000000e+00	8.7245915e+02	8.0000000e+00	2.8000000e+01	9.8666333e+00	1.0070367e+01	8.7356596e+02	2.3097705e+00	1.0000000e+00	0.0000000e+00	-3.0766145e-01	-2.9357298e-01	0.0000000e+00	0.0000000e+00	1.8942423e-01	NaN	0.0000000e+00	2.1514910e+06	1.0499532e+07	1.6834108e+07	1.8262168e+07	1.3821799e+07	7.6158577e+06	2.4805548e+06	9.1439660e+05	3.1107245e+05	2.0631261e+05	0.0000000e+00	2.8797263e+05	0.0000000e+00	3.0363980e+05	0.0000000e+00	2.8481165e+05	2.3901672e+04	2.3867075e+05	7.3989814e+04	4.0936159e+05	0.0000000e+00	0.0000000e+00	6.2287446e+04	1.8000015e+05	0.0000000e+00	0.0000000e+00	0.0000000e+00	6.2009752e+04	0.0000000e+00	0.0000000e+00
3.0400000e+02	3.1300000e+02	2.0000000e+00	0.0000000e+00	5.0679291e+02	4.0000000e+00	7.0000000e+00	3.8783167e+00	4.6097333e+00	5.0719627e+02	2.2118662e-01	1.0000000e+00	0.0000000e+00	-5.6892247e-01	1.2528358e+00	1.0000000e+00	-1.0000000e+00	2.0520676e-01	NaN	7.1042424e+08	5.1371146e+08	1.9503267e+08	5.1081341e+07	1.0628442e+07	7.6661828e+06	4.1765540e+05	8.9431595e+06	0.0000000e+00	1.3593866e+05	0.0000000e+00	0.0000000e+00	NaN	NaN	NaN	NaN	NaN	NaN	NaN	NaN	NaN	NaN	NaN	NaN	NaN	NaN	NaN	NaN	NaN	NaN	NaN
3.0400000e+02	3.1300000e+02	3.0000000e+00	0.0000000e+00	3.3819770e+02	4.0000000e+00	7.0000000e+00	3.8783167e+00	4.4814500e+00	3.3841399e+02	6.3337329e-02	1.0000000e+00	0.0000000e+00	-6.8468155e-01	8.7689349e-01	1.0000000e+00	-1.0000000e+00	1.3197483e-01	NaN	3.4751888e+07	2.4254177e+07	8.1879728e+06	7.7241850e+05	0.0000000e+00	0.0000000e+00	0.0000000e+00	3.3011088e+04	1.6527264e+04	8.0460776e+04	0.0000000e+00	0.0000000e+00	NaN	NaN	NaN	NaN	NaN	NaN	NaN	NaN	NaN	NaN	NaN	NaN	NaN	NaN	NaN	NaN	NaN	NaN	NaN
3.0400000e+02	3.2200000e+02	2.0000000e+00	0.0000000e+00	1.0310467e+03	6.0000000e+00	1.6000000e+01	8.3313667e+00	8.3626500e+00	1.0392096e+03	1.5112395e+01	4.0000000e-01	1.0000000e+00	NaN	NaN	NaN	NaN	8.2648819e-01	NaN	0.0000000e+00	0.0000000e+00	0.0000000e+00	0.0000000e+00	0.0000000e+00	0.0000000e+00	0.0000000e+00	0.0000000e+00	0.0000000e+00	0.0000000e+00	2.8260763e+04	1.9420653e+04	7.7639493e+04	1.1297024e+05	1.7870717e+04	4.9661351e+04	4.2662004e+04	5.2817606e+04	1.5929741e+05	7.8349458e+04	0.0000000e+00	0.0000000e+00	9.4811041e+04	NaN	NaN	NaN	NaN	NaN	NaN	NaN	NaN
3.0400000e+02	3.2200000e+02	3.0000000e+00	0.0000000e+00	6.8770025e+02	6.0000000e+00	1.6000000e+01	8.3470000e+00	8.6446833e+00	6.9222994e+02	1.2375840e+01	1.0000000e+00	0.0000000e+00	3.2395526e+00	-1.8246679e-02	0.0000000e+00	-5.0000000e+00	7.3877735e-02	NaN	1.2887648e+05	0.0000000e+00	3.8934117e+05	1.1045957e+05	1.5351456e+05	1.9248314e+05	0.0000000e+00	0.0000000e+00	1.4081942e+05	6.9866165e+04	4.2640029e+05	1.6119224e+07	5.4099332e+07	7.3884881e+07	6.8134757e+07	3.9277140e+07	1.9807825e+07	6.3958264e+06	1.4281209e+06	2.1909931e+05	5.1272780e+05	6.2978600e+04	0.0000000e+00	NaN	NaN	NaN	NaN	NaN	NaN	NaN	NaN
3.0500000e+02	3.1300000e+02	1.0000000e+00	0.0000000e+00	9.4154143e+02	4.0000000e+00	6.0000000e+00	3.7338000e+00	4.4974333e+00	9.4216515e+02	7.8397362e-02	1.0000000e+00	0.0000000e+00	-6.6405510e-01	1.3472487e+00	1.0000000e+00	1.0000000e+00	5.0473915e+00	NaN	5.2724363e+07	3.4916492e+07	1.1863481e+07	1.0117917e+06	0.0000000e+00	3.2810467e+04	7.6100318e+04	0.0000000e+00	0.0000000e+00	2.9783197e+04	0.0000000e+00	NaN	NaN	NaN	NaN	NaN	NaN	NaN	NaN	NaN	NaN	NaN	NaN	NaN	NaN	NaN	NaN	NaN	NaN	NaN	NaN
3.0500000e+02	3.1300000e+02	2.0000000e+00	0.0000000e+00	4.7127435e+02	4.0000000e+00	6.0000000e+00	3.6179333e+00	4.4654333e+00	4.7169497e+02	2.9592054e-01	6.0000000e-01	0.0000000e+00	NaN	NaN	NaN	NaN	1.2917790e+00	NaN	6.6170745e+08	4.6944956e+08	2.1770483e+08	7.5386217e+07	1.7317286e+07	1.6264648e+06	8.8153468e+04	7.7434137e+03	1.2838909e+05	0.0000000e+00	0.0000000e+00	NaN	NaN	NaN	NaN	NaN	NaN	NaN	NaN	NaN	NaN	NaN	NaN	NaN	NaN	NaN	NaN	NaN	NaN	NaN	NaN
3.0500000e+02	3.2200000e+02	2.0000000e+00	0.0000000e+00	9.9552819e+02	6.0000000e+00	1.5000000e+01	NaN	NaN	NaN	NaN	-1.0000000e+00	NaN	NaN	NaN	NaN	NaN	NaN	NaN	NaN	NaN	NaN	NaN	NaN	NaN	NaN	NaN	NaN	NaN	NaN	NaN	NaN	NaN	NaN	NaN	NaN	NaN	NaN	NaN	NaN	NaN	NaN	NaN	NaN	NaN	NaN	NaN	NaN	NaN	NaN
3.1400000e+02	3.1900000e+02	2.0000000e+00	0.0000000e+00	3.4070251e+02	4.0000000e+00	4.0000000e+00	5.0941000e+00	5.5247167e+00	3.4121777e+02	6.1788833e-01	4.0000000e-01	0.0000000e+00	NaN	NaN	NaN	NaN	1.3416265e-01	NaN	9.2258453e+06	2.5687852e+07	8.6123098e+06	4.2349203e+05	3.1958643e+04	1.5588848e+04	5.0028970e+04	4.1766632e+04	4.2885387e+04	NaN	NaN	NaN	NaN	NaN	NaN	NaN	NaN	NaN	NaN	NaN	NaN	NaN	NaN	NaN	NaN	NaN	NaN	NaN	NaN	NaN	NaN
3.1400000e+02	3.2000000e+02	1.0000000e+00	0.0000000e+00	8.0944033e+02	4.0000000e+00	5.0000000e+00	5.2879333e+00	5.7766167e+00	8.1072784e+02	8.0432019e-01	4.0000000e-01	0.0000000e+00	NaN	NaN	NaN	NaN	1.4189582e+00	NaN	5.9500314e+07	2.1743690e+08	1.0656038e+08	2.8312001e+07	4.2467403e+06	2.9410599e+05	5.3994364e+04	0.0000000e+00	0.0000000e+00	0.0000000e+00	NaN	NaN	NaN	NaN	NaN	NaN	NaN	NaN	NaN	NaN	NaN	NaN	NaN	NaN	NaN	NaN	NaN	NaN	NaN	NaN	NaN
3.1400000e+02	3.2000000e+02	2.0000000e+00	0.0000000e+00	4.0522380e+02	4.0000000e+00	5.0000000e+00	5.2721833e+00	5.8082000e+00	4.0584732e+02	7.6385059e-01	4.0000000e-01	0.0000000e+00	NaN	NaN	NaN	NaN	1.8377682e+00	NaN	2.7765723e+08	8.0501465e+08	3.8453374e+08	1.0621687e+08	1.9426267e+07	2.1133984e+06	1.0366006e+05	4.7781868e+04	4.8519021e+04	0.0000000e+00	NaN	NaN	NaN	NaN	NaN	NaN	NaN	NaN	NaN	NaN	NaN	NaN	NaN	NaN	NaN	NaN	NaN	NaN	NaN	NaN	NaN
3.1400000e+02	3.2200000e+02	1.0000000e+00	0.0000000e+00	1.0675255e+03	4.0000000e+00	7.0000000e+00	5.3828000e+00	5.9510500e+00	1.0690653e+03	9.1696148e-01	1.0000000e+00	0.0000000e+00	-5.8674652e-02	7.7466572e-01	1.0000000e+00	-2.0000000e+00	1.6868865e-01	NaN	2.5621334e+08	7.2122499e+08	5.0952343e+08	2.0572333e+08	6.3578444e+07	1.2789421e+07	3.8954427e+04	1.2392840e+06	2.2508728e+06	1.5283140e+06	2.8099637e+05	3.3191449e+05	NaN	NaN	NaN	NaN	NaN	NaN	NaN	NaN	NaN	NaN	NaN	NaN	NaN	NaN	NaN	NaN	NaN	NaN	NaN
3.1400000e+02	3.2200000e+02	2.0000000e+00	0.0000000e+00	5.3426639e+02	4.0000000e+00	7.0000000e+00	5.3828000e+00	5.9668667e+00	5.3506131e+02	9.6704660e-01	1.0000000e+00	0.0000000e+00	-2.1944628e-02	8.2101744e-01	1.0000000e+00	-2.0000000e+00	1.5321132e-01	NaN	1.8485064e+09	5.1268532e+09	3.5579375e+09	1.5266735e+09	4.2814037e+08	1.0599221e+08	1.3467055e+03	0.0000000e+00	6.7833307e+07	4.2432789e+07	1.3592802e+07	2.1093146e+06	NaN	NaN	NaN	NaN	NaN	NaN	NaN	NaN	NaN	NaN	NaN	NaN	NaN	NaN	NaN	NaN	NaN	NaN	NaN
3.1400000e+02	3.2300000e+02	1.0000000e+00	0.0000000e+00	1.1806096e+03	5.0000000e+00	8.0000000e+00	8.2843667e+00	8.8016833e+00	1.1822215e+03	9.1124914e-01	1.0000000e+00	0.0000000e+00	-1.4639709e-01	6.2540243e-01	1.0000000e+00	1.0000000e+00	2.5396421e-01	NaN	8.2565077e+07	2.5097481e+08	2.0318945e+08	8.9510587e+07	2.5653657e+07	3.1358854e+06	1.0257864e+06	6.7079044e+05	0.0000000e+00	0.0000000e+00	0.0000000e+00	0.0000000e+00	0.0000000e+00	0.0000000e+00	NaN	NaN	NaN	NaN	NaN	NaN	NaN	NaN	NaN	NaN	NaN	NaN	NaN	NaN	NaN	NaN	NaN
3.1400000e+02	3.2300000e+02	2.0000000e+00	0.0000000e+00	5.9080842e+02	5.0000000e+00	8.0000000e+00	8.2687167e+00	8.8174000e+00	5.9166280e+02	1.0080265e+00	1.0000000e+00	0.0000000e+00	-8.4296742e-02	7.1732439e-01	1.0000000e+00	1.0000000e+00	5.4759098e-02	NaN	1.0360083e+09	3.1906827e+09	2.4782451e+09	1.1326703e+09	3.5094683e+08	9.6338796e+07	2.6550230e+07	1.2453013e+07	7.9752820e+06	1.9455145e+06	1.2943677e+05	3.4925650e+07	3.4168665e+05	9.1134157e+06	NaN	NaN	NaN	NaN	NaN	NaN	NaN	NaN	NaN	NaN	NaN	NaN	NaN	NaN	NaN	NaN	NaN
3.1400000e+02	3.3100000e+02	2.0000000e+00	0.0000000e+00	1.0020440e+03	6.0000000e+00	1.5000000e+01	8.5662333e+00	8.8174000e+00	1.0034922e+03	1.7130342e+00	6.0000000e-01	0.0000000e+00	NaN	NaN	NaN	NaN	7.7657938e-01	NaN	0.0000000e+00	1.9685079e+06	7.6745275e+06	8.9930622e+06	4.5664930e+06	9.9023647e+05	7.4777067e+04	1.5952620e+05	0.0000000e+00	0.0000000e+00	0.0000000e+00	0.0000000e+00	0.0000000e+00	7.1869979e+04	0.0000000e+00	0.0000000e+00	1.8751420e+04	0.0000000e+00	0.0000000e+00	2.7727179e+04	0.0000000e+00	0.0000000e+00	NaN	NaN	NaN	NaN	NaN	NaN	NaN	NaN	NaN
3.1400000e+02	3.3300000e+02	3.0000000e+00	0.0000000e+00	7.4572782e+02	7.0000000e+00	1.7000000e+01	9.1621833e+00	9.6783833e+00	7.4695829e+02	2.3018716e+00	6.0000000e-01	0.0000000e+00	NaN	NaN	NaN	NaN	2.9767642e-01	NaN	9.9712374e+05	1.5659073e+07	4.2462131e+07	4.4053542e+07	3.6074528e+07	2.0581558e+07	7.2869908e+06	2.9832324e+05	3.8997714e+05	1.9801179e+05	1.1754273e+05	1.2180508e+05	1.5800168e+05	3.2216842e+05	1.5972395e+06	1.2618543e+04	6.1081435e+04	8.7617587e+05	7.1824483e+04	5.9684262e+04	3.7696109e+05	0.0000000e+00	5.3008475e+04	2.1132633e+06	1.1064279e+05	NaN	NaN	NaN	NaN	NaN	NaN
3.1400000e+02	3.3400000e+02	3.0000000e+00	0.0000000e+00	7.8874201e+02	7.0000000e+00	1.8000000e+01	9.1778167e+00	9.3339667e+00	7.8988051e+02	1.9552075e+00	6.0000000e-01	0.0000000e+00	NaN	NaN	NaN	NaN	1.8425416e+00	NaN	7.2025102e+06	3.9155298e+07	8.1498456e+07	9.3058575e+07	7.6978525e+07	4.6680146e+07	2.3273142e+07	6.4814799e+06	2.0625440e+06	0.0000000e+00	1.0911940e+05	0.0000000e+00	2.1277371e+05	0.0000000e+00	4.8482171e+05	0.0000000e+00	0.0000000e+00	6.0215101e+05	1.3122587e+05	0.0000000e+00	2.5175827e+05	1.3035821e+04	0.0000000e+00	1.7648837e+06	0.0000000e+00	0.0000000e+00	NaN	NaN	NaN	NaN	NaN
3.1400000e+02	3.4200000e+02	3.0000000e+00	0.0000000e+00	1.0792161e+03	8.0000000e+00	2.6000000e+01	1.0054683e+01	1.0477350e+01	1.0807725e+03	2.6372986e+00	6.0000000e-01	0.0000000e+00	NaN	NaN	NaN	NaN	3.3028471e-01	NaN	8.6013443e+04	4.2048191e+06	1.1223865e+07	2.1867010e+07	2.8409400e+07	2.5184454e+07	1.5705594e+07	8.4329999e+06	1.9874268e+06	2.8325758e+05	8.2872477e+04	0.0000000e+00	1.2092014e+04	9.3562195e+04	0.0000000e+00	7.1586244e+04	4.7564025e+05	0.0000000e+00	1.8692414e+05	1.1473156e+05	0.0000000e+00	7.3959747e+04	1.3424721e+04	0.0000000e+00	8.7060081e+04	0.0000000e+00	9.9851071e+04	2.3258464e+05	3.8315859e+05	0.0000000e+00	0.0000000e+00
3.1400000e+02	3.5000000e+02	5.0000000e+00	0.0000000e+00	8.1561270e+02	9.0000000e+00	3.2000000e+01	NaN	NaN	NaN	NaN	-1.0000000e+00	NaN	NaN	NaN	NaN	NaN	NaN	NaN	NaN	NaN	NaN	NaN	NaN	NaN	NaN	NaN	NaN	NaN	NaN	NaN	NaN	NaN	NaN	NaN	NaN	NaN	NaN	NaN	NaN	NaN	NaN	NaN	NaN	NaN	NaN	NaN	NaN	NaN	NaN
3.1700000e+02	3.2200000e+02	1.0000000e+00	0.0000000e+00	7.8433593e+02	4.0000000e+00	4.0000000e+00	4.2269500e+00	4.3909667e+00	7.8654912e+02	1.7657186e+00	1.0000000e+00	0.0000000e+00	1.5349328e+00	-4.0996514e-01	1.0000000e+00	-4.0000000e+00	1.2207137e-01	NaN	9.5212742e+05	6.8978394e+06	1.3891293e+07	1.0154035e+07	2.8112839e+06	0.0000000e+00	0.0000000e+00	3.0129406e+04	0.0000000e+00	NaN	NaN	NaN	NaN	NaN	NaN	NaN	NaN	NaN	NaN	NaN	NaN	NaN	NaN	NaN	NaN	NaN	NaN	NaN	NaN	NaN	NaN
3.1700000e+02	3.2200000e+02	2.0000000e+00	0.0000000e+00	3.9267160e+02	4.0000000e+00	4.0000000e+00	NaN	NaN	NaN	NaN	-1.0000000e+00	NaN	NaN	NaN	NaN	NaN	NaN	NaN	NaN	NaN	NaN	NaN	NaN	NaN	NaN	NaN	NaN	NaN	NaN	NaN	NaN	NaN	NaN	NaN	NaN	NaN	NaN	NaN	NaN	NaN	NaN	NaN	NaN	NaN	NaN	NaN	NaN	NaN	NaN
3.1700000e+02	3.2300000e+02	2.0000000e+00	0.0000000e+00	4.4921363e+02	4.0000000e+00	5.0000000e+00	6.4896500e+00	7.0603167e+00	4.4960741e+02	2.6677584e-01	6.0000000e-01	0.0000000e+00	NaN	NaN	NaN	NaN	1.0406733e+00	NaN	3.7497816e+08	2.8096419e+08	1.0592665e+08	2.9122362e+07	5.8913989e+06	4.8511906e+05	5.6188936e+05	5.4729969e+05	1.3516890e+06	4.2761901e+05	NaN	NaN	NaN	NaN	NaN	NaN	NaN	NaN	NaN	NaN	NaN	NaN	NaN	NaN	NaN	NaN	NaN	NaN	NaN	NaN	NaN
3.1700000e+02	3.3100000e+02	3.0000000e+00	0.0000000e+00	5.7396857e+02	6.0000000e+00	1.2000000e+01	NaN	NaN	NaN	NaN	-1.0000000e+00	NaN	NaN	NaN	NaN	NaN	NaN	NaN	NaN	NaN	NaN	NaN	NaN	NaN	NaN	NaN	NaN	NaN	NaN	NaN	NaN	NaN	NaN	NaN	NaN	NaN	NaN	NaN	NaN	NaN	NaN	NaN	NaN	NaN	NaN	NaN	NaN	NaN	NaN
3.1700000e+02	3.3400000e+02	3.0000000e+00	0.0000000e+00	6.9434549e+02	6.0000000e+00	1.5000000e+01	NaN	NaN	NaN	NaN	-1.0000000e+00	NaN	NaN	NaN	NaN	NaN	NaN	NaN	NaN	NaN	NaN	NaN	NaN	NaN	NaN	NaN	NaN	NaN	NaN	NaN	NaN	NaN	NaN	NaN	NaN	NaN	NaN	NaN	NaN	NaN	NaN	NaN	NaN	NaN	NaN	NaN	NaN	NaN	NaN
3.1700000e+02	3.5000000e+02	4.0000000e+00	0.0000000e+00	9.4846666e+02	9.0000000e+00	2.9000000e+01	NaN	NaN	NaN	NaN	-1.0000000e+00	NaN	NaN	NaN	NaN	NaN	NaN	NaN	NaN	NaN	NaN	NaN	NaN	NaN	NaN	NaN	NaN	NaN	NaN	NaN	NaN	NaN	NaN	NaN	NaN	NaN	NaN	NaN	NaN	NaN	NaN	NaN	NaN	NaN	NaN	NaN	NaN	NaN	NaN
3.1900000e+02	3.3400000e+02	2.0000000e+00	0.0000000e+00	9.3345110e+02	6.0000000e+00	1.3000000e+01	NaN	NaN	NaN	NaN	0.0000000e+00	NaN	NaN	NaN	NaN	NaN	NaN	NaN	NaN	NaN	NaN	NaN	NaN	NaN	NaN	NaN	NaN	NaN	NaN	NaN	NaN	NaN	NaN	NaN	NaN	NaN	NaN	NaN	NaN	NaN	NaN	NaN	NaN	NaN	NaN	NaN	NaN	NaN	NaN
3.1900000e+02	3.3400000e+02	3.0000000e+00	0.0000000e+00	6.2263649e+02	6.0000000e+00	1.3000000e+01	NaN	NaN	NaN	NaN	0.0000000e+00	NaN	NaN	NaN	NaN	NaN	NaN	NaN	NaN	NaN	NaN	NaN	NaN	NaN	NaN	NaN	NaN	NaN	NaN	NaN	NaN	NaN	NaN	NaN	NaN	NaN	NaN	NaN	NaN	NaN	NaN	NaN	NaN	NaN	NaN	NaN	NaN	NaN	NaN
3.2100000e+02	3.3400000e+02	2.0000000e+00	0.0000000e+00	7.8739814e+02	6.0000000e+00	1.1000000e+01	6.5374667e+00	6.7908000e+00	7.8834486e+02	9.1695602e-01	6.0000000e-01	0.0000000e+00	NaN	NaN	NaN	NaN	2.9883201e-01	NaN	1.0525810e+07	2.3655450e+07	2.0609780e+07	1.2472478e+07	6.2722280e+06	1.9506020e+06	3.6986239e+05	9.4732347e+04	1.1537468e+05	2.6253266e+03	4.9305511e+04	0.0000000e+00	8.9213320e+03	0.0000000e+00	4.0384852e+04	0.0000000e+00	1.1216908e+05	0.0000000e+00	NaN	NaN	NaN	NaN	NaN	NaN	NaN	NaN	NaN	NaN	NaN	NaN	NaN
3.2100000e+02	3.3400000e+02	3.0000000e+00	0.0000000e+00	5.2526785e+02	6.0000000e+00	1.1000000e+01	6.6325833e+00	6.9337167e+00	5.2593474e+02	1.0241892e+00	1.0000000e+00	0.0000000e+00	-2.5316305e-01	-8.1362403e-03	1.0000000e+00	0.0000000e+00	1.0039878e-01	NaN	6.5287917e+06	1.5158489e+07	1.4258577e+07	1.1147914e+07	4.2187842e+06	1.2021927e+06	7.5451605e+05	0.0000000e+00	1.2457140e+05	4.3742646e+04	3.3595446e+04	0.0000000e+00	0.0000000e+00	0.0000000e+00	0.0000000e+00	0.0000000e+00	0.0000000e+00	2.3015093e+04	NaN	NaN	NaN	NaN	NaN	NaN	NaN	NaN	NaN	NaN	NaN	NaN	NaN
3.2100000e+02	3.5000000e+02	3.0000000e+00	0.0000000e+00	1.0952088e+03	8.0000000e+00	2.5000000e+01	9.4745500e+00	9.8353167e+00	1.0976916e+03	5.3366946e+00	6.0000000e-01	0.0000000e+00	NaN	NaN	NaN	NaN	1.8536909e-01	NaN	1.2385682e+05	2.2474765e+05	7.3843184e+05	6.0817670e+06	1.0957233e+07	3.0926110e+07	3.7175610e+07	3.5816630e+07	3.1978036e+07	2.3854416e+07	1.3654367e+07	5.7830493e+06	2.6513323e+06	9.4917060e+05	5.3932315e+05	2.6356351e+05	0.0000000e+00	1.5069799e+05	3.0686149e+06	8.2070387e+04	1.2519008e+05	2.2905341e+06	1.7310620e+05	0.0000000e+00	8.4177458e+04	1.2275661e+05	0.0000000e+00	1.1087590e+05	7.0737942e+04	0.0000000e+00	0.0000000e+00
3.2200000e+02	3.3400000e+02	2.0000000e+00	0.0000000e+00	7.2287684e+02	5.0000000e+00	1.0000000e+01	6.5903667e+00	6.9495667e+00	7.2420963e+02	1.7643851e+00	6.0000000e-01	1.0000000e+00	NaN	NaN	NaN	NaN	3.5023850e-01	NaN	3.1906710e+06	1.1048867e+07	1.0191501e+07	7.3342808e+06	5.1712294e+06	4.4397367e+06	1.8713496e+06	4.7729042e+05	5.7534384e+04	2.1814320e+05	2.8497171e+04	2.9597745e+05	0.0000000e+00	3.4708332e+04	0.0000000e+00	4.0306151e+04	NaN	NaN	NaN	NaN	NaN	NaN	NaN	NaN	NaN	NaN	NaN	NaN	NaN	NaN	NaN
3.2300000e+02	3.3100000e+02	2.0000000e+00	0.0000000e+00	4.7779017e+02	4.0000000e+00	6.0000000e+00	4.4334500e+00	4.9109167e+00	4.7853612e+02	9.3593895e-01	1.0000000e+00	0.0000000e+00	6.9637953e-02	5.0861953e-01	1.0000000e+00	1.0000000e+00	2.3783274e-02	NaN	1.7297779e+08	3.5605188e+08	2.6495387e+08	1.1168666e+08	3.4416473e+07	8.5918348e+06	1.4703585e+06	2.0940651e+05	1.1991391e+05	6.4694283e+03	0.0000000e+00	NaN	NaN	NaN	NaN	NaN	NaN	NaN	NaN	NaN	NaN	NaN	NaN	NaN	NaN	NaN	NaN	NaN	NaN	NaN	NaN
3.2300000e+02	3.3100000e+02	3.0000000e+00	0.0000000e+00	3.1886254e+02	4.0000000e+00	6.0000000e+00	4.4654333e+00	4.9738333e+00	3.1933368e+02	8.5746148e-01	1.0000000e+00	0.0000000e+00	2.4944160e-03	5.9927158e-01	1.0000000e+00	1.0000000e+00	6.5774051e-02	NaN	2.2374065e+07	4.7354598e+07	3.6149086e+07	1.3844606e+07	2.6505145e+06	9.7721871e+04	0.0000000e+00	3.8795846e+04	0.0000000e+00	0.0000000e+00	0.0000000e+00	NaN	NaN	NaN	NaN	NaN	NaN	NaN	NaN	NaN	NaN	NaN	NaN	NaN	NaN	NaN	NaN	NaN	NaN	NaN	NaN
3.2300000e+02	3.3200000e+02	2.0000000e+00	0.0000000e+00	5.2831401e+02	4.0000000e+00	7.0000000e+00	4.0844833e+00	4.7053000e+00	5.2908428e+02	9.2965385e-01	1.0000000e+00	0.0000000e+00	-4.9366672e-02	9.2871560e-01	NaN	1.0000000e+00	9.2352645e-02	NaN	5.8682348e+07	1.2685702e+08	9.9497978e+07	4.5389455e+07	1.3480456e+07	2.1461567e+06	2.1548486e+05	1.7702709e+04	1.9069150e+04	0.0000000e+00	3.6938289e+05	2.2606311e+04	NaN	NaN	NaN	NaN	NaN	NaN	NaN	NaN	NaN	NaN	NaN	NaN	NaN	NaN	NaN	NaN	NaN	NaN	NaN
3.2300000e+02	3.3300000e+02	2.0000000e+00	0.0000000e+00	5.9383425e+02	5.0000000e+00	8.0000000e+00	NaN	NaN	NaN	NaN	-1.0000000e+00	NaN	NaN	NaN	NaN	NaN	NaN	NaN	NaN	NaN	NaN	NaN	NaN	NaN	NaN	NaN	NaN	NaN	NaN	NaN	NaN	NaN	NaN	NaN	NaN	NaN	NaN	NaN	NaN	NaN	NaN	NaN	NaN	NaN	NaN	NaN	NaN	NaN	NaN
3.2300000e+02	3.3300000e+02	3.0000000e+00	0.0000000e+00	3.9622526e+02	5.0000000e+00	8.0000000e+00	5.9827333e+00	6.6167333e+00	3.9672419e+02	7.3550448e-01	1.0000000e+00	0.0000000e+00	-2.5916944e-01	9.6735017e-01	1.0000000e+00	1.0000000e+00	5.4554529e-02	NaN	5.7664325e+07	1.1161878e+08	8.5036103e+07	3.8340959e+07	1.1618253e+07	2.1110615e+06	2.4757624e+05	9.0238019e+04	5.8153784e+04	4.8694415e+04	2.9425421e+04	0.0000000e+00	4.6917111e+04	1.6802907e+04	NaN	NaN	NaN	NaN	NaN	NaN	NaN	NaN	NaN	NaN	NaN	NaN	NaN	NaN	NaN	NaN	NaN
3.2300000e+02	3.3400000e+02	2.0000000e+00	0.0000000e+00	6.5835555e+02	5.0000000e+00	9.0000000e+00	5.7923667e+00	6.4896500e+00	6.5919430e+02	8.4607914e-01	6.0000000e-01	0.0000000e+00	NaN	NaN	NaN	NaN	1.9848114e-02	NaN	1.3492211e+09	2.8024223e+09	2.3359155e+09	1.1992866e+09	4.3135750e+08	1.4317244e+08	2.8462672e+07	1.6738099e+07	4.3046934e+06	5.4926114e+06	6.8393103e+05	1.0940868e+05	5.5223390e+05	6.3377219e+03	3.9024838e+05	NaN	NaN	NaN	NaN	NaN	NaN	NaN	NaN	NaN	NaN	NaN	NaN	NaN	NaN	NaN	NaN
3.2300000e+02	3.3400000e+02	3.0000000e+00	0.0000000e+00	4.3923946e+02	5.0000000e+00	9.0000000e+00	5.8082000e+00	6.4896500e+00	4.3978183e+02	7.9569530e-01	1.0000000e+00	0.0000000e+00	-2.7727758e-01	1.1064053e+00	1.0000000e+00	1.0000000e+00	3.4610418e-02	NaN	2.6654144e+08	5.2959915e+08	4.2648063e+08	2.1516437e+08	7.6940158e+07	2.1790083e+07	6.0829366e+06	1.2628329e+06	7.3793269e+05	8.1288461e+05	0.0000000e+00	0.0000000e+00	2.0324076e+05	0.0000000e+00	3.8333598e+04	NaN	NaN	NaN	NaN	NaN	NaN	NaN	NaN	NaN	NaN	NaN	NaN	NaN	NaN	NaN	NaN
3.2300000e+02	3.4200000e+02	2.0000000e+00	0.0000000e+00	1.0940666e+03	7.0000000e+00	1.7000000e+01	8.0806667e+00	8.8487500e+00	1.0983013e+03	7.0621048e+00	6.0000000e-01	1.0000000e+00	NaN	NaN	NaN	NaN	1.3235745e+00	NaN	1.2472898e+07	8.1994488e+07	1.4875764e+08	1.6300448e+08	1.1980107e+08	6.6816635e+07	2.8700175e+07	7.4832596e+06	5.9150310e+05	4.8527407e+05	2.1346784e+05	5.3269027e+04	9.4285963e+04	3.1032868e+06	3.5083787e+07	9.1615658e+07	1.1907702e+08	9.8791067e+07	4.9984022e+07	1.8844313e+07	1.7363117e+06	7.9322324e+06	2.6614689e+05	2.1094376e+06	1.3118320e+05	NaN	NaN	NaN	NaN	NaN	NaN
3.2300000e+02	3.4200000e+02	3.0000000e+00	0.0000000e+00	7.2971352e+02	7.0000000e+00	1.7000000e+01	7.6726500e+00	8.9116167e+00	7.3080048e+02	1.8537726e+00	6.0000000e-01	0.0000000e+00	NaN	NaN	NaN	NaN	2.9502616e-01	NaN	7.1647313e+07	3.0821144e+08	5.7902142e+08	5.9983860e+08	4.9582709e+08	3.1020957e+08	1.5659647e+08	6.5351294e+07	1.9506051e+07	2.9234036e+06	3.6249684e+05	7.8712539e+05	4.1643364e+05	2.8575275e+05	9.5785190e+05	1.0734902e+06	6.2849960e+05	9.7302416e+05	2.5194111e+05	1.6784644e+05	4.8223441e+05	1.7014769e+05	2.0351727e+05	4.3866782e+05	4.4846925e+05	NaN	NaN	NaN	NaN	NaN	NaN
3.2300000e+02	3.4800000e+02	3.0000000e+00	0.0000000e+00	9.5649071e+02	8.0000000e+00	2.1000000e+01	9.4276833e+00	1.0133083e+01	9.5815322e+02	3.1010285e+00	1.0000000e+00	0.0000000e+00	2.6918282e-02	1.1765923e+00	1.0000000e+00	0.0000000e+00	2.1610342e-01	NaN	3.4280901e+06	4.5693117e+07	1.3117024e+08	2.1592893e+08	2.6376075e+08	2.2853151e+08	1.5720886e+08	8.8930687e+07	3.8858539e+07	1.3532638e+07	3.3628090e+06	9.7886792e+06	2.0531463e+04	7.9112380e+03	3.8462577e+06	3.7535009e+05	4.0322191e+05	2.0159176e+05	2.8475081e+05	5.1465602e+05	2.1973962e+05	5.4560162e+05	2.0955971e+05	3.7135156e+05	3.2542998e+05	4.4636698e+05	2.2673419e+06	5.8896355e+06	9.2426299e+06	7.6968579e+06	NaN
3.2300000e+02	3.4800000e+02	4.0000000e+00	0.0000000e+00	7.1761985e+02	8.0000000e+00	2.1000000e+01	9.5214833e+00	9.7255667e+00	7.1899454e+02	3.6122691e+00	1.0000000e+00	0.0000000e+00	1.5189137e-01	-2.9254729e-01	1.0000000e+00	-1.0000000e+00	2.1503797e-01	NaN	7.7493745e+04	2.0161970e+06	6.2646572e+06	1.2281364e+07	1.4196088e+07	1.2975597e+07	8.2434797e+06	3.9358315e+06	1.2341348e+06	3.8101977e+05	0.0000000e+00	1.0101438e+05	0.0000000e+00	4.5690271e+04	3.4522188e+04	0.0000000e+00	1.0541524e+05	7.7323798e+04	1.0384965e+05	0.0000000e+00	5.9889543e+04	7.5116885e+04	1.4659196e+05	1.1724153e+05	7.3013236e+03	1.3249439e+04	2.0131088e+05	7.8657382e+05	1.0523892e+06	7.5766065e+05	NaN
3.2300000e+02	3.5000000e+02	2.0000000e+00	0.0000000e+00	1.5132670e+03	8.0000000e+00	2.3000000e+01	9.0527500e+00	9.3807833e+00	1.5161563e+03	3.8071203e+00	6.0000000e-01	0.0000000e+00	NaN	NaN	NaN	NaN	2.1677581e-01	NaN	1.4070274e+06	6.1314495e+06	2.0375301e+07	5.2102708e+07	8.1207897e+07	1.0418960e+08	9.7963009e+07	7.3577437e+07	4.7168384e+07	2.8171644e+07	1.2256288e+07	8.1513284e+06	1.9759233e+06	9.9096285e+05	0.0000000e+00	0.0000000e+00	0.0000000e+00	0.0000000e+00	2.2163756e+05	2.1052871e+05	1.5664073e+05	1.4570542e+05	0.0000000e+00	5.3763591e+05	2.4671390e+05	0.0000000e+00	1.3710856e+05	1.4358938e+05	0.0000000e+00	2.6241002e+05	2.0011239e+05
3.2300000e+02	3.5000000e+02	3.0000000e+00	0.0000000e+00	1.0091804e+03	8.0000000e+00	2.3000000e+01	9.0370833e+00	9.4433167e+00	1.0110428e+03	3.6155867e+00	6.0000000e-01	0.0000000e+00	NaN	NaN	NaN	NaN	9.2770075e-02	NaN	7.0983689e+07	2.0730090e+08	4.7804459e+08	9.1642839e+08	1.3820907e+09	1.6197169e+09	1.5457652e+09	1.2069452e+09	7.7420540e+08	4.3219837e+08	2.1415726e+08	1.0154356e+08	4.0046050e+07	1.9378018e+07	1.3638749e+07	1.3490420e+07	9.7269803e+06	1.0787033e+07	1.0220018e+07	6.4491902e+06	2.1605499e+06	1.7949126e+06	5.1344078e+05	1.3095541e+05	0.0000000e+00	2.0316353e+05	0.0000000e+00	2.3375568e+05	4.9957308e+05	1.5232595e+05	2.2810432e+05
3.2300000e+02	3.5000000e+02	4.0000000e+00	0.0000000e+00	7.5713714e+02	8.0000000e+00	2.3000000e+01	9.0527500e+00	9.9292333e+00	7.5855593e+02	3.7037020e+00	6.0000000e-01	0.0000000e+00	NaN	NaN	NaN	NaN	4.2122872e-01	NaN	1.2602628e+07	5.3632973e+07	1.2563547e+08	2.3404133e+08	3.2947988e+08	3.6927336e+08	3.3996730e+08	2.5107475e+08	1.5674647e+08	8.3002341e+07	3.6724403e+07	1.2490092e+07	2.9889394e+06	2.1041937e+06	1.0516616e+06	3.7603736e+06	8.8865610e+05	1.1216235e+07	1.1011948e+06	1.0375340e+07	3.1568871e+05	5.4188015e+06	1.7231121e+04	1.3012545e+06	1.2080923e+05	2.9856629e+06	1.4247071e+05	5.7328961e+06	1.6926120e+05	5.0859632e+06	6.3314194e+05
3.2300000e+02	3.5100000e+02	3.0000000e+00	0.0000000e+00	1.0582032e+03	8.0000000e+00	2.4000000e+01	1.0320800e+01	1.1261083e+01	1.0603061e+03	4.2310167e+00	6.0000000e-01	0.0000000e+00	NaN	NaN	NaN	NaN	5.3659171e-02	NaN	2.6933484e+06	6.0395020e+07	2.7504464e+08	7.3648326e+08	1.3595732e+09	1.8053455e+09	1.9068176e+09	1.6402856e+09	1.1574841e+09	7.0538126e+08	3.7593046e+08	1.7050512e+08	7.0128277e+07	3.5098508e+07	6.5000275e+06	4.4587597e+06	5.3369811e+06	4.7113071e+06	4.8069600e+06	3.9980361e+06	2.6947639e+06	1.4885533e+06	7.8680448e+05	3.7482306e+05	2.3144187e+06	8.3207145e+06	1.2109355e+07	1.9037258e+07	1.5016573e+07	9.4629665e+06	5.4511458e+06
3.2300000e+02	3.5100000e+02	4.0000000e+00	0.0000000e+00	7.9390424e+02	8.0000000e+00	2.4000000e+01	1.0320800e+01	1.0555683e+01	7.9590281e+02	5.9168376e+00	6.0000000e-01	0.0000000e+00	NaN	NaN	NaN	NaN	4.0512515e-01	NaN	8.6654081e+04	2.7736204e+06	1.3337538e+07	3.8149964e+07	7.0043098e+07	9.6967690e+07	1.0184828e+08	8.7170685e+07	5.9364016e+07	3.5181081e+07	1.8832357e+07	7.8147520e+06	1.5119729e+06	3.2740589e+05	1.5399035e+05	4.9099795e+05	1.8605799e+05	2.2950461e+05	0.0000000e+00	3.4690916e+05	0.0000000e+00	6.7065020e+04	0.0000000e+00	0.0000000e+00	1.1106304e+05	5.8563232e+05	5.0938952e+05	1.3842616e+06	6.6251581e+05	5.0632378e+05	2.1085834e+07
3.2400000e+02	3.3200000e+02	2.0000000e+00	0.0000000e+00	4.7177198e+02	4.0000000e+00	6.0000000e+00	3.5843333e+00	4.4334500e+00	4.7206389e+02	4.5850379e-02	6.0000000e-01	0.0000000e+00	NaN	NaN	NaN	NaN	1.6252888e-01	NaN	4.5048164e+08	2.1960245e+08	7.6429729e+07	1.9745077e+07	3.2836631e+06	2.7619413e+05	7.7434137e+03	1.1070053e+05	5.7601680e+04	1.5542086e+04	3.8748460e+04	NaN	NaN	NaN	NaN	NaN	NaN	NaN	NaN	NaN	NaN	NaN	NaN	NaN	NaN	NaN	NaN	NaN	NaN	NaN	NaN
3.2400000e+02	3.3300000e+02	2.0000000e+00	0.0000000e+00	5.3729222e+02	5.0000000e+00	7.0000000e+00	5.2879333e+00	5.6820500e+00	5.3787070e+02	4.6916071e-01	6.0000000e-01	0.0000000e+00	NaN	NaN	NaN	NaN	7.2616211e-02	NaN	3.0252396e+08	3.7245796e+08	2.0377501e+08	7.3700365e+07	2.3195108e+07	4.3199631e+06	1.8782467e+06	5.4683975e+05	2.1420092e+05	5.4278010e+03	2.4360253e+04	4.8144664e+03	3.2735122e+04	NaN	NaN	NaN	NaN	NaN	NaN	NaN	NaN	NaN	NaN	NaN	NaN	NaN	NaN	NaN	NaN	NaN	NaN
3.2400000e+02	3.3400000e+02	2.0000000e+00	0.0000000e+00	6.0181352e+02	5.0000000e+00	8.0000000e+00	5.0836667e+00	5.7608333e+00	6.0242186e+02	4.5845859e-01	1.0000000e+00	0.0000000e+00	-4.3694505e-01	1.0938528e+00	1.0000000e+00	1.0000000e+00	2.5430880e-02	NaN	1.3440166e+09	1.6115777e+09	9.3156293e+08	3.6242367e+08	1.1815059e+08	3.1700934e+07	1.0308132e+07	6.3733174e+06	2.2232509e+06	1.1074134e+06	1.2998885e+06	7.4823987e+05	5.8152681e+05	5.3133123e+05	NaN	NaN	NaN	NaN	NaN	NaN	NaN	NaN	NaN	NaN	NaN	NaN	NaN	NaN	NaN	NaN	NaN
3.2400000e+02	3.3400000e+02	3.0000000e+00	0.0000000e+00	4.0154477e+02	5.0000000e+00	8.0000000e+00	5.1621333e+00	5.2879333e+00	4.0194087e+02	4.3008011e-01	1.0000000e+00	0.0000000e+00	-4.5515504e-01	-5.2196145e-01	1.0000000e+00	1.0000000e+00	2.8487836e-02	NaN	2.6785387e+07	3.1163735e+07	2.0709484e+07	7.5984408e+06	1.6093938e+06	3.8220517e+05	5.3673099e+04	2.1964162e+04	0.0000000e+00	0.0000000e+00	0.0000000e+00	3.9237682e+03	0.0000000e+00	3.0390265e+04	NaN	NaN	NaN	NaN	NaN	NaN	NaN	NaN	NaN	NaN	NaN	NaN	NaN	NaN	NaN	NaN	NaN
3.2400000e+02	3.4200000e+02	2.0000000e+00	0.0000000e+00	1.0375246e+03	7.0000000e+00	1.6000000e+01	7.7671000e+00	8.0493000e+00	1.0387926e+03	1.2025347e+00	6.0000000e-01	0.0000000e+00	NaN	NaN	NaN	NaN	1.3817811e-01	NaN	2.4958324e+07	8.1540967e+07	1.0808061e+08	8.6177141e+07	5.0399132e+07	2.2023896e+07	7.6344656e+06	7.6637813e+05	0.0000000e+00	1.1734438e+05	0.0000000e+00	3.7457156e+05	1.5400080e+05	0.0000000e+00	6.7843025e+04	0.0000000e+00	1.7817763e+05	0.0000000e+00	5.4467403e+04	0.0000000e+00	1.9494332e+05	1.7420243e+04	1.5580972e+06	8.1782019e+04	NaN	NaN	NaN	NaN	NaN	NaN	NaN
3.2400000e+02	3.4200000e+02	3.0000000e+00	0.0000000e+00	6.9201883e+02	7.0000000e+00	1.6000000e+01	7.6883833e+00	8.2687167e+00	6.9285368e+02	1.1711100e+00	6.0000000e-01	0.0000000e+00	NaN	NaN	NaN	NaN	8.8425430e-02	NaN	7.5925745e+07	2.5422582e+08	3.2627388e+08	2.5777101e+08	1.5517805e+08	7.2639390e+07	2.7562868e+07	5.0370683e+06	3.6028222e+05	1.3605361e+05	0.0000000e+00	2.4769805e+05	6.7561697e+05	3.1778952e+05	9.5661902e+04	0.0000000e+00	1.7105673e+05	1.0604235e+05	0.0000000e+00	2.0985082e+05	4.0938304e+04	4.9439192e+05	1.0595021e+06	6.5186718e+05	NaN	NaN	NaN	NaN	NaN	NaN	NaN
3.2400000e+02	3.4800000e+02	3.0000000e+00	0.0000000e+00	9.1879602e+02	8.0000000e+00	2.0000000e+01	9.0996833e+00	9.8039833e+00	9.2009431e+02	2.0818947e+00	6.0000000e-01	0.0000000e+00	NaN	NaN	NaN	NaN	9.4730477e-02	NaN	4.8993928e+06	5.0767960e+07	1.2522393e+08	1.6915600e+08	1.6931837e+08	1.2179130e+08	7.5124129e+07	3.5612233e+07	9.0571700e+06	1.7702690e+06	1.2247326e+05	4.5667245e+05	1.9734952e+05	1.1382600e+05	4.1438036e+05	2.6334507e+05	9.3178683e+04	6.9423618e+04	6.6366231e+03	0.0000000e+00	9.6755675e+04	8.1882736e+04	3.0858872e+05	9.2048454e+05	1.8872341e+05	1.4961523e+05	1.0293577e+06	2.0882484e+05	0.0000000e+00	NaN	NaN
3.2400000e+02	3.5000000e+02	2.0000000e+00	0.0000000e+00	1.4567250e+03	8.0000000e+00	2.2000000e+01	8.8487500e+00	9.3651667e+00	1.4595073e+03	3.6665721e+00	1.0000000e+00	0.0000000e+00	1.2442505e-01	6.2276492e-01	0.0000000e+00	-1.0000000e+00	1.0017441e+00	NaN	0.0000000e+00	1.4076877e+06	1.9291387e+07	5.0710921e+07	8.7335374e+07	9.6917547e+07	8.1780180e+07	5.7821596e+07	3.0870775e+07	1.2579392e+07	4.0677364e+06	1.0688581e+06	3.5814479e+05	0.0000000e+00	1.0348655e+05	0.0000000e+00	4.8623960e+05	2.9788357e+05	1.5825352e+05	0.0000000e+00	0.0000000e+00	1.4395012e+05	0.0000000e+00	0.0000000e+00	2.6725817e+05	1.4622999e+05	6.9836360e+05	8.2574660e+05	1.5031428e+06	8.7280767e+05	6.6684045e+05
3.2400000e+02	3.5000000e+02	3.0000000e+00	0.0000000e+00	9.7148574e+02	8.0000000e+00	2.2000000e+01	8.7859667e+00	9.6626667e+00	9.7328059e+02	3.4864512e+00	1.0000000e+00	0.0000000e+00	8.2395788e-02	1.6785976e+00	0.0000000e+00	-1.0000000e+00	8.7258462e-02	NaN	5.1928634e+06	6.7891869e+07	2.8640378e+08	6.7203571e+08	9.6935314e+08	1.1378692e+09	9.3950501e+08	6.9440504e+08	4.1037670e+08	2.1305540e+08	9.3902900e+07	3.7738450e+07	9.9661060e+06	1.6629882e+06	1.6638756e+06	3.9096186e+06	1.8195895e+06	2.6096714e+06	5.8988855e+06	1.2742427e+06	5.2435069e+05	1.3024012e+06	1.9345631e+05	1.2480987e+05	7.3732033e+05	2.3088524e+05	1.0596950e+05	8.6930579e+05	3.2018418e+05	4.4343506e+05	4.6524990e+05
3.2400000e+02	3.5000000e+02	4.0000000e+00	0.0000000e+00	7.2886612e+02	8.0000000e+00	2.2000000e+01	8.8959167e+00	9.4433167e+00	7.3077038e+02	5.7189315e+00	6.0000000e-01	1.0000000e+00	NaN	NaN	NaN	NaN	6.4931667e-01	NaN	0.0000000e+00	2.7920532e+06	1.4924881e+07	4.8068972e+07	7.6548499e+07	8.1639699e+07	7.6826633e+07	4.9754687e+07	2.5235816e+07	1.0161824e+07	7.3078508e+06	6.5900790e+05	4.9461568e+05	1.1150598e+07	5.3516689e+05	1.7338243e+05	2.1077008e+05	1.0263802e+06	2.7655807e+05	5.2663953e+04	1.9685640e+05	6.5527038e+04	1.4569627e+05	0.0000000e+00	2.9942531e+05	7.4817490e+04	4.4410113e+04	0.0000000e+00	1.1460592e+07	2.0793525e+05	2.5865783e+07
3.2400000e+02	3.5100000e+02	2.0000000e+00	0.0000000e+00	1.5302592e+03	8.0000000e+00	2.3000000e+01	1.0195700e+01	1.0743417e+01	1.5333928e+03	4.2629553e+00	1.0000000e+00	0.0000000e+00	2.2033619e-01	7.1449151e-01	0.0000000e+00	-1.0000000e+00	7.0923235e-01	NaN	1.4062963e+04	4.7090892e+05	7.1424967e+06	3.2726719e+07	5.1459146e+07	6.6558947e+07	5.6140745e+07	4.0900405e+07	1.9209552e+07	1.1119081e+07	6.7347360e+05	5.2722709e+06	1.2134514e+05	1.7060185e+06	1.6571408e+05	6.6210500e+05	3.6432760e+05	0.0000000e+00	2.7407941e+05	5.7376402e+05	0.0000000e+00	1.5615075e+05	1.1112148e+05	3.6152915e+06	1.7895028e+06	3.5122226e+06	4.5488753e+05	3.6716867e+05	1.5324493e+05	3.5535775e+05	0.0000000e+00
3.2400000e+02	3.5100000e+02	3.0000000e+00	0.0000000e+00	1.0205085e+03	8.0000000e+00	2.3000000e+01	1.0086067e+01	1.1245317e+01	1.0223939e+03	3.6516363e+00	6.0000000e-01	0.0000000e+00	NaN	NaN	NaN	NaN	1.8443741e+00	NaN	4.1841536e+06	6.8084660e+07	3.0797707e+08	7.9330161e+08	1.1612393e+09	1.3781305e+09	1.2680787e+09	9.1254789e+08	5.6416023e+08	2.9860685e+08	1.3706520e+08	5.5733555e+07	1.7696824e+07	3.5175299e+06	1.2151495e+06	4.7225991e+06	2.7787158e+06	2.2246342e+06	1.8636582e+07	8.4372076e+05	5.1624895e+05	3.1490933e+07	9.9339625e+05	2.0043570e+06	1.1802268e+07	1.6993119e+06	1.3218807e+06	1.2805238e+06	1.2514397e+05	3.0088796e+05	1.0458576e+06
3.2400000e+02	3.5100000e+02	4.0000000e+00	0.0000000e+00	7.6563322e+02	8.0000000e+00	2.3000000e+01	1.0164400e+01	1.0430300e+01	7.6701867e+02	3.5374806e+00	6.0000000e-01	0.0000000e+00	NaN	NaN	NaN	NaN	7.2225205e-02	NaN	1.3847465e+05	2.6469069e+06	1.4319115e+07	3.9544959e+07	6.5687515e+07	7.5613637e+07	6.6597259e+07	5.1604094e+07	3.1379859e+07	1.5455463e+07	5.4951606e+06	1.0484776e+06	2.7376373e+05	2.9673761e+05	2.0341020e+05	5.3502920e+05	7.1958646e+04	5.7315706e+04	1.2884480e+05	2.9626710e+05	0.0000000e+00	1.7076051e+04	5.2184678e+04	0.0000000e+00	0.0000000e+00	0.0000000e+00	1.5376144e+05	0.0000000e+00	0.0000000e+00	1.7158130e+05	1.0572701e+05
3.3200000e+02	3.4200000e+02	2.0000000e+00	0.0000000e+00	6.2628903e+02	5.0000000e+00	9.0000000e+00	5.8134667e+00	6.3308833e+00	6.2711747e+02	8.1166297e-01	1.0000000e+00	0.0000000e+00	-2.6816987e-01	6.2569548e-01	NaN	-1.0000000e+00	1.9035526e-01	NaN	2.1728733e+07	5.7147787e+07	4.1854200e+07	1.8638601e+07	6.8153340e+06	5.3748946e+05	1.0617520e+06	6.9629669e+04	9.0093958e+05	6.8879717e+04	2.1771968e+05	2.2058099e+04	8.0026579e+04	4.3670399e+04	7.8061324e+04	NaN	NaN	NaN	NaN	NaN	NaN	NaN	NaN	NaN	NaN	NaN	NaN	NaN	NaN	NaN	NaN
3.3200000e+02	3.5000000e+02	2.0000000e+00	0.0000000e+00	1.0454894e+03	7.0000000e+00	1.5000000e+01	8.4722833e+00	9.1309500e+00	1.0509756e+03	9.5579459e+00	1.0000000e+00	1.0000000e+00	2.5398942e+00	1.0396374e+00	0.0000000e+00	-1.1000000e+01	2.6547974e+00	NaN	8.3400979e+06	2.0414698e+07	1.1140090e+08	1.4645789e+08	1.8557369e+08	1.5019267e+08	1.0142688e+08	5.2968014e+07	2.5411704e+07	6.1639304e+06	6.3485446e+06	1.1437952e+05	1.2832720e+06	6.9256254e+05	2.0610612e+07	8.3823094e+07	2.1641740e+08	2.4896997e+08	1.7282761e+08	8.0486820e+07	2.7758981e+07	7.2219102e+06	1.7582840e+07	NaN	NaN	NaN	NaN	NaN	NaN	NaN	NaN
3.3200000e+02	3.5000000e+02	3.0000000e+00	0.0000000e+00	6.9732868e+02	7.0000000e+00	1.5000000e+01	8.7545833e+00	9.4433167e+00	7.0293756e+02	1.5412104e+01	5.0000000e-01	0.0000000e+00	NaN	NaN	NaN	NaN	1.2191816e-01	NaN	0.0000000e+00	7.4192752e+04	1.4385004e+05	6.8709781e+05	9.4324637e+05	8.7951637e+05	2.8121241e+05	1.9314528e+05	1.7145958e+05	4.3340123e+04	3.6990479e+05	6.6490627e+05	0.0000000e+00	2.4794736e+06	5.4085985e+07	2.0389874e+08	3.7203932e+08	3.7350296e+08	2.3647296e+08	1.0883507e+08	4.0339265e+07	1.2797769e+07	1.0012456e+06	NaN	NaN	NaN	NaN	NaN	NaN	NaN	NaN
3.3200000e+02	3.5100000e+02	2.0000000e+00	0.0000000e+00	1.1190236e+03	7.0000000e+00	1.6000000e+01	1.0524333e+01	1.0899817e+01	1.1213633e+03	3.1586324e+00	5.0000000e-01	0.0000000e+00	NaN	NaN	NaN	NaN	6.4442936e-02	NaN	2.1776573e+05	2.4477533e+07	1.0342948e+08	1.9886436e+08	2.6821806e+08	2.3730961e+08	1.7233914e+08	9.2032543e+07	4.2689723e+07	1.2938105e+07	2.1636385e+06	7.8676308e+06	3.6359816e+05	5.3539031e+06	0.0000000e+00	1.3154941e+06	0.0000000e+00	0.0000000e+00	9.8571206e+04	4.1826085e+05	7.1525421e+05	4.3299503e+05	9.9427619e+04	0.0000000e+00	NaN	NaN	NaN	NaN	NaN	NaN	NaN
3.3200000e+02	3.5100000e+02	3.0000000e+00	0.0000000e+00	7.4635149e+02	7.0000000e+00	1.6000000e+01	NaN	NaN	NaN	NaN	-1.0000000e+00	NaN	NaN	NaN	NaN	NaN	NaN	NaN	NaN	NaN	NaN	NaN	NaN	NaN	NaN	NaN	NaN	NaN	NaN	NaN	NaN	NaN	NaN	NaN	NaN	NaN	NaN	NaN	NaN	NaN	NaN	NaN	NaN	NaN	NaN	NaN	NaN	NaN	NaN
3.3300000e+02	3.5000000e+02	2.0000000e+00	0.0000000e+00	9.9496555e+02	7.0000000e+00	1.4000000e+01	8.4252833e+00	8.8959167e+00	9.9710812e+02	2.9261795e+00	1.0000000e+00	0.0000000e+00	3.4182954e-01	4.8859402e-01	NaN	-1.0000000e+00	2.9533521e-01	NaN	0.0000000e+00	3.4010228e+06	2.5516203e+07	4.8145441e+07	6.0016509e+07	5.0537623e+07	3.0950070e+07	1.1944727e+07	2.1759985e+06	2.9572527e+05	1.0512921e+05	8.8448003e+04	8.2544511e+04	0.0000000e+00	0.0000000e+00	3.2532858e+05	4.4617330e+05	0.0000000e+00	0.0000000e+00	1.0870709e+05	1.3181750e+04	8.2747690e+04	NaN	NaN	NaN	NaN	NaN	NaN	NaN	NaN	NaN
3.3400000e+02	3.5000000e+02	2.0000000e+00	0.0000000e+00	9.2944530e+02	6.0000000e+00	1.3000000e+01	8.1903833e+00	8.7231500e+00	9.3159157e+02	3.0853455e+00	6.0000000e-01	0.0000000e+00	NaN	NaN	NaN	NaN	1.4757632e-01	NaN	6.1352240e+05	3.9818859e+07	1.3189558e+08	2.4669132e+08	2.6762639e+08	2.1037678e+08	1.1776578e+08	5.7238017e+07	2.4006476e+07	6.3096866e+06	1.1138372e+07	8.0312262e+04	3.4828740e+06	0.0000000e+00	1.4988678e+05	0.0000000e+00	3.3606387e+06	8.6276105e+04	4.1096764e+06	1.0378652e+05	NaN	NaN	NaN	NaN	NaN	NaN	NaN	NaN	NaN	NaN	NaN
3.3400000e+02	3.5100000e+02	2.0000000e+00	0.0000000e+00	1.0029795e+03	7.0000000e+00	1.4000000e+01	1.0211350e+01	1.0790333e+01	1.0053954e+03	3.5132540e+00	1.0000000e+00	0.0000000e+00	5.5709566e-01	8.0612042e-01	NaN	1.0000000e+00	3.8482927e-01	NaN	4.7358479e+06	6.0578949e+07	2.4762244e+08	4.4030313e+08	5.8559058e+08	4.8689504e+08	3.0918385e+08	1.8482491e+08	7.2275308e+07	4.6544342e+07	9.2643746e+06	1.3395464e+07	6.9792381e+05	8.3442109e+06	1.9910404e+05	3.8367091e+07	6.1701486e+05	2.2889889e+07	0.0000000e+00	1.8196286e+06	9.8687909e+04	1.7237950e+06	NaN	NaN	NaN	NaN	NaN	NaN	NaN	NaN	NaN
3.3500000e+02	3.4200000e+02	2.0000000e+00	0.0000000e+00	4.4572365e+02	5.0000000e+00	6.0000000e+00	4.7211667e+00	5.2879333e+00	4.4633801e+02	6.5499832e-01	4.0000000e-01	0.0000000e+00	NaN	NaN	NaN	NaN	9.4643013e-02	NaN	8.1878534e+07	1.7661981e+08	8.5776046e+07	2.3985575e+07	3.3174540e+06	2.0918033e+05	6.6133047e+04	1.5396177e+06	5.2636531e+05	7.6527522e+05	2.1710749e+04	1.9400375e+05	NaN	NaN	NaN	NaN	NaN	NaN	NaN	NaN	NaN	NaN	NaN	NaN	NaN	NaN	NaN	NaN	NaN	NaN	NaN
3.3500000e+02	3.5000000e+02	2.0000000e+00	0.0000000e+00	8.6492401e+02	6.0000000e+00	1.2000000e+01	8.1433500e+00	8.7545833e+00	8.6695309e+02	2.9210099e+00	6.0000000e-01	0.0000000e+00	NaN	NaN	NaN	NaN	3.0905401e-02	NaN	1.7543379e+07	1.8472229e+08	5.5657295e+08	9.7536771e+08	1.0516638e+09	7.8972197e+08	4.5426949e+08	2.2011057e+08	8.1779352e+07	2.9482530e+07	7.4680871e+06	1.1566745e+06	1.4206248e+05	2.4690722e+05	0.0000000e+00	8.3165619e+04	0.0000000e+00	4.7979010e+05	1.7552664e+05	NaN	NaN	NaN	NaN	NaN	NaN	NaN	NaN	NaN	NaN	NaN	NaN
3.3500000e+02	3.5000000e+02	3.0000000e+00	0.0000000e+00	5.7695176e+02	6.0000000e+00	1.2000000e+01	NaN	NaN	NaN	NaN	-1.0000000e+00	NaN	NaN	NaN	NaN	NaN	NaN	NaN	NaN	NaN	NaN	NaN	NaN	NaN	NaN	NaN	NaN	NaN	NaN	NaN	NaN	NaN	NaN	NaN	NaN	NaN	NaN	NaN	NaN	NaN	NaN	NaN	NaN	NaN	NaN	NaN	NaN	NaN	NaN
3.4300000e+02	3.5000000e+02	1.0000000e+00	0.0000000e+00	8.5741856e+02	4.0000000e+00	5.0000000e+00	6.1410000e+00	6.6167333e+00	8.5993407e+02	1.9535807e+00	1.0000000e+00	0.0000000e+00	1.2745969e+00	5.0353989e-01	1.0000000e+00	0.0000000e+00	1.0596518e-01	NaN	2.0806369e+07	1.1924308e+08	2.2993382e+08	2.1920190e+08	1.0768321e+08	2.9439708e+07	0.0000000e+00	1.5084478e+05	1.1832381e+05	6.3606564e+05	NaN	NaN	NaN	NaN	NaN	NaN	NaN	NaN	NaN	NaN	NaN	NaN	NaN	NaN	NaN	NaN	NaN	NaN	NaN	NaN	NaN
3.4300000e+02	3.5000000e+02	2.0000000e+00	0.0000000e+00	4.2921292e+02	4.0000000e+00	5.0000000e+00	6.2516167e+00	6.5533500e+00	4.3035027e+02	1.7127694e+00	5.0000000e-01	0.0000000e+00	NaN	NaN	NaN	NaN	4.1008666e-01	NaN	1.6363761e+06	8.3191965e+06	1.3615448e+07	1.0701272e+07	4.9270828e+06	5.3906018e+05	0.0000000e+00	0.0000000e+00	0.0000000e+00	0.0000000e+00	NaN	NaN	NaN	NaN	NaN	NaN	NaN	NaN	NaN	NaN	NaN	NaN	NaN	NaN	NaN	NaN	NaN	NaN	NaN	NaN	NaN
3.4300000e+02	3.5100000e+02	2.0000000e+00	0.0000000e+00	5.0274712e+02	5.0000000e+00	6.0000000e+00	9.3807833e+00	9.7883167e+00	5.0402187e+02	1.8765259e+00	6.0000000e-01	0.0000000e+00	NaN	NaN	NaN	NaN	3.5686648e-01	NaN	1.1859091e+06	2.0380564e+07	4.0272982e+07	3.6597779e+07	1.7988094e+07	4.3658320e+06	1.1983350e+04	3.0103931e+05	9.8212674e+04	1.2404520e+04	0.0000000e+00	4.5068850e+04	NaN	NaN	NaN	NaN	NaN	NaN	NaN	NaN	NaN	NaN	NaN	NaN	NaN	NaN	NaN	NaN	NaN	NaN	NaN
3.5100000e+02	3.5700000e+02	2.0000000e+00	0.0000000e+00	4.7174524e+02	4.0000000e+00	5.0000000e+00	8.9430167e+00	9.5058500e+00	4.7224012e+02	3.9409022e-01	1.0000000e+00	0.0000000e+00	-3.2652056e-01	7.5879184e-01	NaN	1.0000000e+00	2.0810877e-01	NaN	1.6346024e+09	1.4717496e+09	6.2892020e+08	1.7655732e+08	3.8648913e+07	3.4261092e+06	4.0478838e+05	0.0000000e+00	0.0000000e+00	5.8139327e+07	NaN	NaN	NaN	NaN	NaN	NaN	NaN	NaN	NaN	NaN	NaN	NaN	NaN	NaN	NaN	NaN	NaN	NaN	NaN	NaN	NaN
3.5100000e+02	3.5900000e+02	2.0000000e+00	0.0000000e+00	5.5679800e+02	5.0000000e+00	7.0000000e+00	NaN	NaN	NaN	NaN	-1.0000000e+00	NaN	NaN	NaN	NaN	NaN	NaN	NaN	NaN	NaN	NaN	NaN	NaN	NaN	NaN	NaN	NaN	NaN	NaN	NaN	NaN	NaN	NaN	NaN	NaN	NaN	NaN	NaN	NaN	NaN	NaN	NaN	NaN	NaN	NaN	NaN	NaN	NaN	NaN
3.5100000e+02	3.6200000e+02	2.0000000e+00	0.0000000e+00	7.0588005e+02	5.0000000e+00	1.0000000e+01	NaN	NaN	NaN	NaN	0.0000000e+00	NaN	NaN	NaN	NaN	NaN	NaN	NaN	NaN	NaN	NaN	NaN	NaN	NaN	NaN	NaN	NaN	NaN	NaN	NaN	NaN	NaN	NaN	NaN	NaN	NaN	NaN	NaN	NaN	NaN	NaN	NaN	NaN	NaN	NaN	NaN	NaN	NaN	NaN
3.5100000e+02	3.7100000e+02	2.0000000e+00	0.0000000e+00	1.1775980e+03	6.0000000e+00	1.9000000e+01	1.1418967e+01	1.1672233e+01	1.1828013e+03	9.0113953e+00	6.0000000e-01	1.0000000e+00	NaN	NaN	NaN	NaN	3.5429139e-01	NaN	0.0000000e+00	0.0000000e+00	0.0000000e+00	1.4663379e+06	1.5139805e+07	1.6165132e+07	1.0942563e+07	5.2124676e+06	6.7224267e+06	3.4262633e+07	6.8691355e+07	7.2137996e+07	5.8895327e+07	2.4540992e+07	1.5257768e+07	4.3460345e+06	5.5567189e+06	2.8594076e+05	5.6908926e+05	6.8839031e+04	0.0000000e+00	0.0000000e+00	7.6668790e+04	3.1148302e+05	1.0015961e+06	2.9486455e+05	NaN	NaN	NaN	NaN	NaN
3.5100000e+02	3.7100000e+02	3.0000000e+00	0.0000000e+00	7.8540109e+02	6.0000000e+00	1.9000000e+01	1.1513800e+01	1.1577100e+01	7.8887610e+02	9.0299198e+00	6.0000000e-01	0.0000000e+00	NaN	NaN	NaN	NaN	9.6348010e-02	NaN	0.0000000e+00	0.0000000e+00	0.0000000e+00	4.6777286e+05	4.7445828e+06	5.7658004e+06	4.0699428e+06	2.0448440e+06	1.7970290e+07	5.5619951e+07	9.9645452e+07	1.0963365e+08	6.3425677e+07	1.3061618e+07	0.0000000e+00	0.0000000e+00	1.0885380e+06	7.7849972e+05	6.7961692e+05	1.7038728e+05	2.5616389e+05	1.7751540e+06	0.0000000e+00	0.0000000e+00	1.6052543e+03	0.0000000e+00	NaN	NaN	NaN	NaN	NaN
3.5100000e+02	3.8100000e+02	3.0000000e+00	0.0000000e+00	1.1188953e+03	8.0000000e+00	2.9000000e+01	1.1924650e+01	1.3291150e+01	1.1220296e+03	7.4360530e+00	1.0000000e+00	0.0000000e+00	5.8517009e-01	3.1139869e+00	1.0000000e+00	-3.0000000e+00	1.5061183e-01	NaN	1.3801021e+05	2.7514223e+05	1.1979326e+06	4.8262384e+06	1.9100010e+07	5.0262399e+07	9.1634741e+07	1.3869911e+08	1.7523952e+08	1.7242810e+08	1.5300650e+08	1.2432574e+08	7.1472804e+07	4.2514165e+07	6.1710822e+07	1.0890142e+07	5.8249248e+06	1.0141066e+07	3.0715082e+06	1.9610365e+06	2.8202379e+06	1.1163179e+06	7.8221375e+05	1.3257669e+06	1.2735541e+05	4.4696568e+05	6.6583783e+05	2.6075099e+05	2.6994241e+05	3.1427227e+05	4.4170470e+05
3.5100000e+02	3.8100000e+02	4.0000000e+00	0.0000000e+00	8.3942327e+02	8.0000000e+00	2.9000000e+01	NaN	NaN	NaN	NaN	-1.0000000e+00	NaN	NaN	NaN	NaN	NaN	NaN	NaN	NaN	NaN	NaN	NaN	NaN	NaN	NaN	NaN	NaN	NaN	NaN	NaN	NaN	NaN	NaN	NaN	NaN	NaN	NaN	NaN	NaN	NaN	NaN	NaN	NaN	NaN	NaN	NaN	NaN	NaN	NaN
3.5200000e+02	3.5700000e+02	1.0000000e+00	0.0000000e+00	7.9541479e+02	4.0000000e+00	4.0000000e+00	7.0445167e+00	7.5311333e+00	7.9622782e+02	3.2347863e-01	1.0000000e+00	0.0000000e+00	-3.1598867e-01	5.3543417e-01	1.0000000e+00	1.0000000e+00	8.0316736e-02	NaN	6.2712771e+08	5.7417882e+08	2.1484473e+08	5.0593562e+07	6.5412825e+06	4.4501101e+05	1.6775599e+05	1.3001897e+06	1.5468769e+05	NaN	NaN	NaN	NaN	NaN	NaN	NaN	NaN	NaN	NaN	NaN	NaN	NaN	NaN	NaN	NaN	NaN	NaN	NaN	NaN	NaN	NaN
3.5200000e+02	3.5700000e+02	2.0000000e+00	0.0000000e+00	3.9821103e+02	4.0000000e+00	4.0000000e+00	7.0445167e+00	7.5625333e+00	3.9862809e+02	3.4455394e-01	1.0000000e+00	0.0000000e+00	-2.8894135e-01	6.2745382e-01	1.0000000e+00	1.0000000e+00	1.5899571e-02	NaN	1.7835391e+09	1.6815059e+09	6.4265247e+08	1.5657846e+08	2.8896922e+07	3.7644935e+06	1.2663995e+05	0.0000000e+00	2.4447063e+04	NaN	NaN	NaN	NaN	NaN	NaN	NaN	NaN	NaN	NaN	NaN	NaN	NaN	NaN	NaN	NaN	NaN	NaN	NaN	NaN	NaN	NaN
3.5200000e+02	3.6200000e+02	1.0000000e+00	0.0000000e+00	1.2636844e+03	5.0000000e+00	9.0000000e+00	8.5976167e+00	9.0840500e+00	1.2647803e+03	3.2699862e-01	1.0000000e+00	0.0000000e+00	-5.4461505e-01	5.3489690e-01	1.0000000e+00	1.0000000e+00	6.8107547e-01	NaN	5.3793686e+07	5.8864066e+07	2.9071014e+07	9.8720411e+06	1.0712149e+06	1.9017369e+05	1.1005700e+05	0.0000000e+00	2.5986037e+05	1.4360883e+05	7.6603280e+05	1.0428273e+05	0.0000000e+00	2.2487102e+05	8.2521642e+04	NaN	NaN	NaN	NaN	NaN	NaN	NaN	NaN	NaN	NaN	NaN	NaN	NaN	NaN	NaN	NaN
3.5200000e+02	3.6200000e+02	2.0000000e+00	0.0000000e+00	6.3234584e+02	5.0000000e+00	9.0000000e+00	8.5505667e+00	9.1621833e+00	6.3298615e+02	5.1171444e-01	1.0000000e+00	0.0000000e+00	-4.3925595e-01	9.0175443e-01	1.0000000e+00	1.0000000e+00	1.6515356e-01	NaN	8.8211752e+08	1.0222678e+09	5.0515632e+08	1.9511083e+08	4.8557188e+07	1.2330465e+07	8.8312314e+06	5.4683296e+06	5.7313310e+07	1.1623661e+06	4.5995339e+06	1.0364751e+06	6.8207486e+05	6.1246582e+04	1.3391663e+05	NaN	NaN	NaN	NaN	NaN	NaN	NaN	NaN	NaN	NaN	NaN	NaN	NaN	NaN	NaN	NaN
3.5200000e+02	3.6700000e+02	2.0000000e+00	0.0000000e+00	8.8197099e+02	6.0000000e+00	1.4000000e+01	NaN	NaN	NaN	NaN	0.0000000e+00	NaN	NaN	NaN	NaN	NaN	NaN	NaN	NaN	NaN	NaN	NaN	NaN	NaN	NaN	NaN	NaN	NaN	NaN	NaN	NaN	NaN	NaN	NaN	NaN	NaN	NaN	NaN	NaN	NaN	NaN	NaN	NaN	NaN	NaN	NaN	NaN	NaN	NaN
3.5200000e+02	3.7000000e+02	2.0000000e+00	0.0000000e+00	1.0395425e+03	6.0000000e+00	1.7000000e+01	8.9430167e+00	9.1778167e+00	1.0417883e+03	3.2722054e+00	6.0000000e-01	1.0000000e+00	NaN	NaN	NaN	NaN	6.6793620e-01	NaN	6.1525086e+06	2.2981334e+05	5.2570251e+06	1.0471122e+07	1.5432533e+07	1.6989704e+07	1.3209486e+07	5.8683479e+06	2.3794130e+06	6.9806833e+05	3.5290293e+05	0.0000000e+00	2.4460230e+04	0.0000000e+00	1.3006372e+05	0.0000000e+00	2.2681738e+05	1.0186467e+05	0.0000000e+00	9.0263851e+04	0.0000000e+00	0.0000000e+00	0.0000000e+00	0.0000000e+00	NaN	NaN	NaN	NaN	NaN	NaN	NaN
3.5200000e+02	3.7000000e+02	3.0000000e+00	0.0000000e+00	6.9336409e+02	6.0000000e+00	1.7000000e+01	NaN	NaN	NaN	NaN	0.0000000e+00	NaN	NaN	NaN	NaN	NaN	NaN	NaN	NaN	NaN	NaN	NaN	NaN	NaN	NaN	NaN	NaN	NaN	NaN	NaN	NaN	NaN	NaN	NaN	NaN	NaN	NaN	NaN	NaN	NaN	NaN	NaN	NaN	NaN	NaN	NaN	NaN	NaN	NaN
3.5200000e+02	3.7100000e+02	2.0000000e+00	0.0000000e+00	1.1040638e+03	6.0000000e+00	1.8000000e+01	8.6760667e+00	9.3964333e+00	1.1065856e+03	3.7540447e+00	6.0000000e-01	0.0000000e+00	NaN	NaN	NaN	NaN	1.3227231e-01	NaN	1.1304735e+06	2.6676804e+07	1.5604311e+08	3.9578713e+08	5.9585291e+08	6.4886217e+08	4.7226691e+08	2.9752152e+08	1.4623842e+08	6.6712361e+07	2.4576182e+07	9.1737382e+06	3.6265034e+06	2.9098523e+06	1.5803455e+06	5.8478687e+05	2.6792301e+05	1.2230284e+05	0.0000000e+00	3.1264660e+05	0.0000000e+00	9.6515413e+04	0.0000000e+00	2.1618896e+05	0.0000000e+00	NaN	NaN	NaN	NaN	NaN	NaN
3.5200000e+02	3.7100000e+02	3.0000000e+00	0.0000000e+00	7.3637829e+02	6.0000000e+00	1.8000000e+01	8.6760667e+00	9.4120667e+00	7.3806237e+02	3.7627618e+00	6.0000000e-01	0.0000000e+00	NaN	NaN	NaN	NaN	1.1794767e-01	NaN	1.5334155e+06	2.9823265e+07	1.5415667e+08	3.9749201e+08	5.9298290e+08	6.2316188e+08	4.5646194e+08	2.8150057e+08	1.4293726e+08	6.1448088e+07	2.3776562e+07	8.5879991e+06	1.7303704e+07	3.3363765e+06	2.4580995e+06	1.9225164e+06	0.0000000e+00	0.0000000e+00	5.4471977e+04	1.3059778e+05	2.5402215e+05	2.3849151e+05	8.1351111e+04	0.0000000e+00	5.4852754e+04	NaN	NaN	NaN	NaN	NaN	NaN
3.5200000e+02	3.7300000e+02	2.0000000e+00	0.0000000e+00	1.1961244e+03	6.0000000e+00	2.0000000e+01	9.8666333e+00	1.0242650e+01	1.1987237e+03	3.7961001e+00	6.0000000e-01	0.0000000e+00	NaN	NaN	NaN	NaN	1.1043505e+00	NaN	1.0427929e+05	2.8254128e+06	5.6082320e+06	2.4120748e+07	3.8129527e+07	4.0330124e+07	3.1399821e+07	1.8006510e+07	7.3048773e+06	1.5407246e+06	1.3684753e+05	3.2085724e+05	1.0274424e+05	2.2821449e+05	0.0000000e+00	1.6319845e+05	0.0000000e+00	3.0245082e+05	0.0000000e+00	0.0000000e+00	0.0000000e+00	2.1763772e+05	0.0000000e+00	5.0077186e+05	0.0000000e+00	1.3352410e+06	2.5342220e+04	NaN	NaN	NaN	NaN
3.5200000e+02	3.7300000e+02	3.0000000e+00	0.0000000e+00	7.9775201e+02	6.0000000e+00	2.0000000e+01	NaN	NaN	NaN	NaN	-1.0000000e+00	NaN	NaN	NaN	NaN	NaN	NaN	NaN	NaN	NaN	NaN	NaN	NaN	NaN	NaN	NaN	NaN	NaN	NaN	NaN	NaN	NaN	NaN	NaN	NaN	NaN	NaN	NaN	NaN	NaN	NaN	NaN	NaN	NaN	NaN	NaN	NaN	NaN	NaN
3.5200000e+02	3.8100000e+02	3.0000000e+00	0.0000000e+00	1.0698725e+03	7.0000000e+00	2.8000000e+01	1.0242650e+01	1.1229567e+01	1.0729736e+03	7.4494478e+00	6.0000000e-01	0.0000000e+00	NaN	NaN	NaN	NaN	2.2022133e-01	NaN	1.4413538e+06	3.5777544e+06	7.9813916e+05	3.0224672e+07	1.0101606e+08	2.1693213e+08	4.6274079e+08	7.1585410e+08	8.9855468e+08	9.0675375e+08	7.5356184e+08	5.4664405e+08	3.2979080e+08	1.9002254e+08	1.3559263e+08	4.1750494e+07	2.0162227e+07	9.5755850e+07	9.0722707e+06	7.9602952e+06	5.5701498e+07	7.7174690e+06	5.9274768e+06	1.9551652e+07	2.1378731e+06	7.7318031e+05	1.5927245e+06	4.2526954e+04	3.6390868e+03	4.5449697e+05	4.3786231e+03
3.5200000e+02	3.8100000e+02	4.0000000e+00	0.0000000e+00	8.0265617e+02	7.0000000e+00	2.8000000e+01	NaN	NaN	NaN	NaN	0.0000000e+00	NaN	NaN	NaN	NaN	NaN	NaN	NaN	NaN	NaN	NaN	NaN	NaN	NaN	NaN	NaN	NaN	NaN	NaN	NaN	NaN	NaN	NaN	NaN	NaN	NaN	NaN	NaN	NaN	NaN	NaN	NaN	NaN	NaN	NaN	NaN	NaN	NaN	NaN
3.5200000e+02	3.9000000e+02	3.0000000e+00	0.0000000e+00	1.4187031e+03	9.0000000e+00	3.6000000e+01	1.1119383e+01	1.1656417e+01	1.4237565e+03	1.2674235e+01	1.0000000e+00	0.0000000e+00	1.0761677e+00	6.8318334e-01	1.0000000e+00	0.0000000e+00	4.3829831e-01	NaN	1.8066173e+05	9.5591218e+04	0.0000000e+00	9.4204309e+04	0.0000000e+00	8.9397209e+04	6.7862641e+04	1.0651324e+05	3.4058915e+05	3.9580190e+06	1.0326411e+07	2.1370568e+07	3.1642926e+07	3.7759093e+07	3.9651327e+07	4.1971327e+07	3.2684779e+07	2.3624950e+07	1.5165065e+07	4.8436762e+06	1.8432184e+06	9.3822931e+05	0.0000000e+00	0.0000000e+00	2.1532765e+05	8.9191916e+04	0.0000000e+00	2.2944316e+05	1.6968011e+05	0.0000000e+00	3.3350073e+05
3.5200000e+02	3.9000000e+02	4.0000000e+00	0.0000000e+00	1.0642792e+03	9.0000000e+00	3.6000000e+01	NaN	NaN	NaN	NaN	-1.0000000e+00	NaN	NaN	NaN	NaN	NaN	NaN	NaN	NaN	NaN	NaN	NaN	NaN	NaN	NaN	NaN	NaN	NaN	NaN	NaN	NaN	NaN	NaN	NaN	NaN	NaN	NaN	NaN	NaN	NaN	NaN	NaN	NaN	NaN	NaN	NaN	NaN	NaN	NaN
3.5300000e+02	3.6200000e+02	1.0000000e+00	0.0000000e+00	1.0776051e+03	4.0000000e+00	8.0000000e+00	6.2358167e+00	6.7117000e+00	1.0788719e+03	6.3414727e-01	1.0000000e+00	0.0000000e+00	-3.2420862e-01	5.0397947e-01	1.0000000e+00	-1.0000000e+00	5.1702416e-01	NaN	7.0092070e+07	6.5307761e+07	2.8511246e+07	7.2267845e+06	4.2561487e+05	4.2030733e+04	1.1415946e+06	5.0603788e+06	4.3416456e+06	7.7043492e+05	5.7089205e+04	0.0000000e+00	3.9147700e+04	NaN	NaN	NaN	NaN	NaN	NaN	NaN	NaN	NaN	NaN	NaN	NaN	NaN	NaN	NaN	NaN	NaN	NaN
3.5300000e+02	3.6200000e+02	2.0000000e+00	0.0000000e+00	5.3930619e+02	4.0000000e+00	8.0000000e+00	6.2042167e+00	6.7275167e+00	5.3978804e+02	3.3108505e-01	1.0000000e+00	0.0000000e+00	-5.1867848e-01	6.4293696e-01	1.0000000e+00	-1.0000000e+00	3.0956941e-02	NaN	5.7640356e+08	5.4371039e+08	2.4710040e+08	7.8671332e+07	2.0195634e+07	4.7081426e+06	2.9194284e+06	1.6828687e+06	1.1178938e+06	7.1890260e+04	6.2937404e+04	0.0000000e+00	2.3515170e+04	NaN	NaN	NaN	NaN	NaN	NaN	NaN	NaN	NaN	NaN	NaN	NaN	NaN	NaN	NaN	NaN	NaN	NaN
3.5300000e+02	3.6700000e+02	3.0000000e+00	0.0000000e+00	5.2628998e+02	5.0000000e+00	1.3000000e+01	NaN	NaN	NaN	NaN	0.0000000e+00	NaN	NaN	NaN	NaN	NaN	NaN	NaN	NaN	NaN	NaN	NaN	NaN	NaN	NaN	NaN	NaN	NaN	NaN	NaN	NaN	NaN	NaN	NaN	NaN	NaN	NaN	NaN	NaN	NaN	NaN	NaN	NaN	NaN	NaN	NaN	NaN	NaN	NaN
3.5300000e+02	3.7000000e+02	2.0000000e+00	0.0000000e+00	9.4650285e+02	6.0000000e+00	1.6000000e+01	6.9970833e+00	7.4683500e+00	9.4880029e+02	3.5076916e+00	1.0000000e+00	0.0000000e+00	3.9428281e-01	4.9045005e-01	1.0000000e+00	-1.0000000e+00	1.5283837e-01	NaN	1.1556329e+07	2.3873528e+06	2.4765849e+07	5.2070553e+07	8.1270884e+07	7.8181062e+07	5.9299781e+07	3.1662558e+07	1.1806104e+07	2.2977332e+06	2.7645613e+05	0.0000000e+00	5.5301554e+04	0.0000000e+00	2.0799436e+05	4.6181867e+04	5.8722655e+04	0.0000000e+00	7.4923867e+04	0.0000000e+00	2.1873853e+05	0.0000000e+00	0.0000000e+00	NaN	NaN	NaN	NaN	NaN	NaN	NaN	NaN
3.5300000e+02	3.7000000e+02	3.0000000e+00	0.0000000e+00	6.3133766e+02	6.0000000e+00	1.6000000e+01	NaN	NaN	NaN	NaN	-1.0000000e+00	NaN	NaN	NaN	NaN	NaN	NaN	NaN	NaN	NaN	NaN	NaN	NaN	NaN	NaN	NaN	NaN	NaN	NaN	NaN	NaN	NaN	NaN	NaN	NaN	NaN	NaN	NaN	NaN	NaN	NaN	NaN	NaN	NaN	NaN	NaN	NaN	NaN	NaN
3.5300000e+02	3.7100000e+02	2.0000000e+00	0.0000000e+00	1.0110241e+03	6.0000000e+00	1.7000000e+01	6.9970833e+00	7.9708833e+00	1.0135644e+03	3.9226735e+00	6.0000000e-01	0.0000000e+00	NaN	NaN	NaN	NaN	8.6666329e-02	NaN	0.0000000e+00	3.9094208e+07	3.2580316e+08	8.0510459e+08	1.1799741e+09	1.2603841e+09	9.7545084e+08	6.1528107e+08	3.1329767e+08	1.3286156e+08	4.9409857e+07	1.9057910e+07	9.3713815e+06	7.4509866e+06	4.1252490e+06	2.5635031e+06	5.4245154e+05	1.8460970e+05	2.9212467e+05	7.6561222e+04	1.0916415e+04	5.8975997e+05	4.3095784e+05	6.0218143e+05	NaN	NaN	NaN	NaN	NaN	NaN	NaN
3.5300000e+02	3.7100000e+02	3.0000000e+00	0.0000000e+00	6.7435185e+02	6.0000000e+00	1.7000000e+01	7.1077167e+00	8.1120000e+00	6.7613997e+02	4.2065469e+00	6.0000000e-01	0.0000000e+00	NaN	NaN	NaN	NaN	8.6943777e-02	NaN	6.8866442e+05	1.0464565e+06	1.2017670e+08	6.8770023e+08	1.1671705e+09	1.3739694e+09	1.2363350e+09	8.4531187e+08	4.3956644e+08	1.0403784e+08	2.2487578e+07	7.6235076e+06	4.4325224e+06	2.3146154e+06	1.6055687e+06	5.8588272e+05	3.7566708e+05	4.4764241e+05	1.8965263e+05	8.8200509e+03	9.6258612e+04	4.5788711e+04	6.8061290e+05	3.1294766e+06	NaN	NaN	NaN	NaN	NaN	NaN	NaN
3.5300000e+02	3.7200000e+02	3.0000000e+00	0.0000000e+00	6.9803089e+02	6.0000000e+00	1.8000000e+01	7.4370000e+00	7.8925333e+00	6.9983279e+02	4.2074052e+00	6.0000000e-01	0.0000000e+00	NaN	NaN	NaN	NaN	4.7365593e-02	NaN	1.3287878e+06	1.6470964e+07	6.6426653e+07	1.7403875e+08	3.0065713e+08	3.7335091e+08	3.5890003e+08	2.6779334e+08	1.4526774e+08	4.9927595e+07	7.0094296e+06	3.3991459e+06	8.9124829e+05	1.2780039e+05	4.6607880e+04	0.0000000e+00	2.3235670e+05	0.0000000e+00	3.6487840e+04	8.4409200e+04	0.0000000e+00	0.0000000e+00	0.0000000e+00	8.4608735e+03	1.1662525e+04	NaN	NaN	NaN	NaN	NaN	NaN
3.5300000e+02	3.7300000e+02	2.0000000e+00	0.0000000e+00	1.1030847e+03	6.0000000e+00	1.9000000e+01	8.5976167e+00	8.7074833e+00	1.1099995e+03	1.2558034e+01	6.0000000e-01	1.0000000e+00	NaN	NaN	NaN	NaN	3.7141406e-01	NaN	7.0950921e+04	1.6984800e+05	5.6323437e+06	1.8115221e+07	2.9075418e+07	2.7980670e+07	1.5668357e+07	5.7682719e+06	2.0397463e+06	4.1349907e+05	2.2568691e+05	0.0000000e+00	1.5674403e+05	0.0000000e+00	0.0000000e+00	0.0000000e+00	2.1651831e+06	1.4025783e+07	3.1403246e+07	4.5336211e+07	4.2218754e+07	2.5106088e+07	1.0205265e+07	1.5198230e+06	2.9378396e+05	0.0000000e+00	NaN	NaN	NaN	NaN	NaN
3.5300000e+02	3.7300000e+02	3.0000000e+00	0.0000000e+00	7.3572558e+02	6.0000000e+00	1.9000000e+01	8.4044333e+00	8.9586833e+00	7.4091289e+02	1.4290384e+01	6.0000000e-01	1.0000000e+00	NaN	NaN	NaN	NaN	6.7782295e-01	NaN	3.2346859e+05	2.3412770e+06	2.1341031e+07	4.4507972e+07	6.2769525e+07	5.0994889e+07	3.4695785e+07	1.4696436e+07	4.8650947e+06	1.7697232e+06	5.4897173e+05	0.0000000e+00	5.7937118e+05	4.9032493e+05	4.7933741e+03	6.8730192e+05	8.8421429e+06	2.8200193e+07	1.1852805e+08	1.7591887e+08	1.5978431e+08	1.0117030e+08	4.3445083e+07	1.2184235e+07	2.3557917e+06	1.6244438e+05	NaN	NaN	NaN	NaN	NaN
3.5300000e+02	3.7500000e+02	3.0000000e+00	0.0000000e+00	8.1676621e+02	6.0000000e+00	2.1000000e+01	8.5192500e+00	8.6446833e+00	8.1861903e+02	4.1515237e+00	1.0000000e+00	0.0000000e+00	2.8371251e-01	-5.2303599e-01	NaN	-1.0000000e+00	2.3840281e-01	NaN	0.0000000e+00	0.0000000e+00	7.2063352e+04	1.9348136e+06	3.1310077e+06	4.9077533e+06	3.2943879e+06	2.1811675e+06	3.6917906e+05	1.4006890e+05	0.0000000e+00	1.6017763e+05	0.0000000e+00	1.4404123e+05	0.0000000e+00	0.0000000e+00	0.0000000e+00	0.0000000e+00	6.7085209e+04	7.2717115e+04	7.5573421e+04	0.0000000e+00	0.0000000e+00	0.0000000e+00	0.0000000e+00	0.0000000e+00	7.8909144e+04	0.0000000e+00	NaN	NaN	NaN
3.5300000e+02	3.8100000e+02	2.0000000e+00	0.0000000e+00	1.5112654e+03	7.0000000e+00	2.7000000e+01	9.1726000e+00	9.7883167e+00	1.5158957e+03	7.5374444e+00	6.0000000e-01	0.0000000e+00	NaN	NaN	NaN	NaN	3.2137984e-01	NaN	7.1246377e+06	1.3053844e+07	1.3468555e+07	1.3790660e+07	1.3908161e+07	2.5484303e+07	5.6738716e+07	1.0586931e+08	1.5198677e+08	1.7842748e+08	1.6363261e+08	1.2072810e+08	7.9572016e+07	4.8346342e+07	2.9306268e+07	2.1057457e+07	9.4316080e+06	3.5390233e+06	1.4567133e+05	0.0000000e+00	1.1666779e+05	4.3813098e+05	3.6316483e+05	6.2210739e+05	1.5664073e+05	1.4570542e+05	2.4704119e+05	5.5677071e+05	1.1093444e+05	2.3614166e+05	3.2814702e+05
3.5300000e+02	3.8100000e+02	3.0000000e+00	0.0000000e+00	1.0078460e+03	7.0000000e+00	2.7000000e+01	9.1882333e+00	9.3183667e+00	1.0110949e+03	8.0234894e+00	6.0000000e-01	0.0000000e+00	NaN	NaN	NaN	NaN	4.0590708e-02	NaN	1.6774961e+06	2.3716570e+06	9.8452535e+06	5.0357676e+06	1.9502834e+07	6.1817765e+07	1.6669903e+08	3.4884777e+08	5.5572310e+08	6.7456746e+08	6.5353197e+08	5.1632332e+08	3.3137997e+08	1.8594376e+08	9.6509552e+07	4.4695378e+07	1.7570824e+07	8.6141425e+06	6.9293668e+06	7.0550116e+06	6.9044437e+06	5.8448537e+06	6.9193147e+06	5.4047700e+06	1.5309712e+06	8.9375313e+05	1.3249311e+05	1.3095541e+05	0.0000000e+00	0.0000000e+00	0.0000000e+00
3.5300000e+02	3.8100000e+02	4.0000000e+00	0.0000000e+00	7.5613634e+02	7.0000000e+00	2.7000000e+01	9.1986500e+00	9.9292333e+00	7.5845916e+02	7.5681003e+00	6.0000000e-01	0.0000000e+00	NaN	NaN	NaN	NaN	9.2553534e-02	NaN	3.9364038e+04	1.2296143e+05	3.5305202e+05	1.8311290e+06	1.5660701e+07	5.4852696e+07	1.2183051e+08	2.1976579e+08	3.0778990e+08	3.3915129e+08	3.0909946e+08	2.2683363e+08	1.4077275e+08	7.3456251e+07	3.1011290e+07	9.1674756e+06	2.5529710e+06	1.8375793e+06	9.8663505e+05	2.0451459e+06	1.0921572e+06	1.4336484e+06	1.0191194e+06	7.9859354e+05	2.4618295e+05	4.4407429e+05	6.5998822e+04	6.0896427e+05	5.8975908e+04	5.3002220e+05	2.1906218e+05
3.5300000e+02	3.9000000e+02	3.0000000e+00	0.0000000e+00	1.3566767e+03	9.0000000e+00	3.5000000e+01	1.0227000e+01	1.0931133e+01	1.3613598e+03	1.1695664e+01	1.0000000e+00	0.0000000e+00	9.8427746e-01	1.1728803e+00	1.0000000e+00	-3.0000000e+00	2.3616303e-01	NaN	7.2604959e+05	1.2963005e+04	8.6182766e+03	9.1690905e+05	0.0000000e+00	3.1154683e+05	4.0665943e+05	4.5464976e+05	2.2060932e+06	1.3599982e+07	3.3223373e+07	6.4228792e+07	9.7166751e+07	1.1060291e+08	1.1114779e+08	1.0666514e+08	7.5868677e+07	5.2203299e+07	3.3158999e+07	1.3672972e+07	2.4680938e+06	2.0615869e+06	9.0375672e+04	0.0000000e+00	1.2106869e+06	0.0000000e+00	0.0000000e+00	0.0000000e+00	0.0000000e+00	0.0000000e+00	0.0000000e+00
3.5300000e+02	3.9000000e+02	4.0000000e+00	0.0000000e+00	1.0177593e+03	9.0000000e+00	3.5000000e+01	NaN	NaN	NaN	NaN	-1.0000000e+00	NaN	NaN	NaN	NaN	NaN	NaN	NaN	NaN	NaN	NaN	NaN	NaN	NaN	NaN	NaN	NaN	NaN	NaN	NaN	NaN	NaN	NaN	NaN	NaN	NaN	NaN	NaN	NaN	NaN	NaN	NaN	NaN	NaN	NaN	NaN	NaN	NaN	NaN
3.5400000e+02	3.7100000e+02	3.0000000e+00	0.0000000e+00	6.1999741e+02	6.0000000e+00	1.6000000e+01	7.6096500e+00	7.6883833e+00	6.2166123e+02	3.9443185e+00	5.0000000e-01	0.0000000e+00	NaN	NaN	NaN	NaN	1.5781700e-01	NaN	3.9282920e+04	8.1937409e+04	4.9901145e+05	1.3326700e+06	2.6832993e+06	2.8984073e+06	1.5483872e+06	5.4607453e+05	3.3656133e+05	0.0000000e+00	0.0000000e+00	0.0000000e+00	0.0000000e+00	7.8709702e+04	0.0000000e+00	0.0000000e+00	0.0000000e+00	0.0000000e+00	0.0000000e+00	3.8154557e+04	6.7531258e+04	1.5794268e+04	5.8545564e+04	NaN	NaN	NaN	NaN	NaN	NaN	NaN	NaN
3.5500000e+02	3.7100000e+02	2.0000000e+00	0.0000000e+00	8.9397392e+02	6.0000000e+00	1.5000000e+01	5.2092167e+00	5.6033833e+00	8.9637162e+02	3.7889653e+00	1.0000000e+00	0.0000000e+00	5.6557085e-01	2.6450371e-01	NaN	-1.0000000e+00	1.3840263e-01	NaN	0.0000000e+00	6.1874539e+05	8.5876121e+06	2.4520146e+07	3.6259643e+07	3.4701624e+07	2.4831268e+07	1.3026994e+07	5.0013408e+06	7.2193970e+05	3.7382253e+04	0.0000000e+00	0.0000000e+00	1.7509634e+05	0.0000000e+00	4.8667144e+04	0.0000000e+00	3.3357042e+05	8.4957917e+04	5.0911099e+04	8.8782177e+04	1.3478050e+05	NaN	NaN	NaN	NaN	NaN	NaN	NaN	NaN	NaN
3.5500000e+02	3.8100000e+02	3.0000000e+00	0.0000000e+00	9.2981255e+02	7.0000000e+00	2.5000000e+01	9.4589167e+00	9.6888667e+00	9.3218496e+02	5.5445676e+00	6.0000000e-01	0.0000000e+00	NaN	NaN	NaN	NaN	7.9657114e-01	NaN	2.3844933e+05	5.7536990e+06	2.3182266e+07	4.8710780e+07	7.1692682e+07	8.3850982e+07	6.6848272e+07	4.8270592e+07	3.8436311e+07	1.4854117e+07	5.8381141e+06	5.4088111e+06	1.2625486e+06	5.6734667e+05	1.7143406e+05	2.4293966e+05	6.7763582e+04	4.9040683e+05	0.0000000e+00	0.0000000e+00	4.0066504e+05	3.4398251e+06	8.4407846e+06	7.3650913e+06	6.0803290e+06	2.1136977e+06	5.4253208e+05	3.7491348e+05	1.2702429e+06	2.4371516e+06	2.9882696e+06
3.5800000e+02	3.6700000e+02	2.0000000e+00	0.0000000e+00	4.9377251e+02	4.0000000e+00	8.0000000e+00	3.6844833e+00	4.1003333e+00	4.9511266e+02	2.1312638e+00	1.0000000e+00	0.0000000e+00	6.3646549e-01	3.2804807e-01	NaN	1.0000000e+00	2.6410724e-01	NaN	1.2597186e+06	1.4689133e+07	2.8954429e+07	2.7868839e+07	1.6535248e+07	5.2111957e+06	8.8749647e+05	1.3006685e+04	0.0000000e+00	0.0000000e+00	2.0120416e+04	2.7601811e+04	6.1242806e+04	NaN	NaN	NaN	NaN	NaN	NaN	NaN	NaN	NaN	NaN	NaN	NaN	NaN	NaN	NaN	NaN	NaN	NaN
3.5800000e+02	3.7000000e+02	2.0000000e+00	0.0000000e+00	6.5134403e+02	5.0000000e+00	1.1000000e+01	4.5135333e+00	4.9580667e+00	6.5354551e+02	3.6729525e+00	6.0000000e-01	0.0000000e+00	NaN	NaN	NaN	NaN	1.0674905e-01	NaN	7.6312941e+04	5.2681116e+06	3.4875694e+07	7.5902930e+07	9.7499185e+07	8.5162875e+07	4.9232557e+07	2.2056925e+07	7.4796496e+06	1.6376156e+06	8.5544906e+05	5.0575757e+05	1.5514272e+05	1.3901331e+05	1.4644458e+05	1.8869422e+05	5.2559889e+05	NaN	NaN	NaN	NaN	NaN	NaN	NaN	NaN	NaN	NaN	NaN	NaN	NaN	NaN
3.5800000e+02	3.7100000e+02	1.0000000e+00	0.0000000e+00	1.4307234e+03	5.0000000e+00	1.2000000e+01	4.7371000e+00	5.1150167e+00	1.4350584e+03	3.5345256e+00	1.0000000e+00	0.0000000e+00	7.8089970e-01	2.1688208e-01	1.0000000e+00	1.0000000e+00	2.5733756e-01	NaN	0.0000000e+00	6.9599353e+05	9.5812452e+06	2.5258683e+07	3.2840899e+07	2.8779538e+07	1.6617253e+07	6.6415204e+06	6.1925217e+05	1.2708655e+05	0.0000000e+00	0.0000000e+00	0.0000000e+00	0.0000000e+00	0.0000000e+00	0.0000000e+00	0.0000000e+00	0.0000000e+00	NaN	NaN	NaN	NaN	NaN	NaN	NaN	NaN	NaN	NaN	NaN	NaN	NaN
3.5800000e+02	3.7100000e+02	2.0000000e+00	0.0000000e+00	7.1586532e+02	5.0000000e+00	1.2000000e+01	4.6893667e+00	5.3037000e+00	7.1833651e+02	4.1418515e+00	1.0000000e+00	0.0000000e+00	1.0407068e+00	9.0971579e-01	1.0000000e+00	0.0000000e+00	4.3764884e-01	NaN	1.5845171e+07	1.4448483e+08	5.5688393e+08	1.2218125e+09	1.5542504e+09	1.3258111e+09	8.1509649e+08	3.9317040e+08	1.6250784e+08	6.6936246e+07	4.1298429e+07	7.3853432e+07	1.3979296e+08	1.3322454e+08	6.7009417e+07	7.1353966e+06	4.2499056e+06	2.2076815e+06	NaN	NaN	NaN	NaN	NaN	NaN	NaN	NaN	NaN	NaN	NaN	NaN	NaN
3.5800000e+02	3.7200000e+02	2.0000000e+00	0.0000000e+00	7.5138388e+02	5.0000000e+00	1.3000000e+01	5.1882833e+00	5.6033833e+00	7.5359007e+02	3.5714459e+00	1.0000000e+00	0.0000000e+00	6.7916887e-01	3.2585015e-01	NaN	0.0000000e+00	2.8284763e-01	NaN	4.3686715e+05	2.6609883e+06	9.4165740e+06	2.2327831e+07	2.9097426e+07	2.6444259e+07	1.5966382e+07	5.9735293e+06	1.3259208e+06	2.0439953e+05	0.0000000e+00	0.0000000e+00	2.3815139e+05	4.4606866e+05	3.9138149e+05	1.7809715e+05	9.2329655e+04	5.5136455e+04	1.1565027e+04	NaN	NaN	NaN	NaN	NaN	NaN	NaN	NaN	NaN	NaN	NaN	NaN
3.5800000e+02	3.7300000e+02	2.0000000e+00	0.0000000e+00	8.0792591e+02	5.0000000e+00	1.4000000e+01	7.4735833e+00	7.9081667e+00	8.1022616e+02	3.6864831e+00	1.0000000e+00	0.0000000e+00	6.2061462e-01	3.8294726e-01	NaN	-1.0000000e+00	1.2199817e-01	NaN	3.0148500e+05	1.5758961e+07	8.3575684e+07	1.9071113e+08	2.6191300e+08	2.2924539e+08	1.4911192e+08	7.5979351e+07	3.0871432e+07	1.0049693e+07	4.2994091e+06	2.5315490e+06	1.7269496e+06	1.0069391e+06	2.4760215e+05	1.9891149e+06	0.0000000e+00	1.0294950e+05	0.0000000e+00	1.1466122e+05	NaN	NaN	NaN	NaN	NaN	NaN	NaN	NaN	NaN	NaN	NaN
3.5800000e+02	3.8100000e+02	2.0000000e+00	0.0000000e+00	1.2161066e+03	6.0000000e+00	2.2000000e+01	8.7074833e+00	9.3339667e+00	1.2203576e+03	7.1374073e+00	6.0000000e-01	0.0000000e+00	NaN	NaN	NaN	NaN	1.8333363e-01	NaN	0.0000000e+00	3.8203526e+05	7.9459729e+05	2.7789326e+07	1.0216792e+08	2.6141986e+08	4.7939359e+08	7.1227002e+08	8.2127591e+08	7.5361511e+08	5.5589482e+08	3.6861174e+08	2.0114868e+08	9.8411418e+07	4.6585843e+07	2.6949213e+07	1.5560621e+07	9.3611229e+06	7.1797270e+06	2.5372288e+06	9.5937632e+05	2.7830364e+05	7.5845599e+04	5.2866925e+05	5.0564723e+05	2.9932224e+05	2.4099428e+05	0.0000000e+00	0.0000000e+00	NaN	NaN
3.5800000e+02	3.9000000e+02	2.0000000e+00	0.0000000e+00	1.7393526e+03	8.0000000e+00	3.0000000e+01	NaN	NaN	NaN	NaN	-1.0000000e+00	NaN	NaN	NaN	NaN	NaN	NaN	NaN	NaN	NaN	NaN	NaN	NaN	NaN	NaN	NaN	NaN	NaN	NaN	NaN	NaN	NaN	NaN	NaN	NaN	NaN	NaN	NaN	NaN	NaN	NaN	NaN	NaN	NaN	NaN	NaN	NaN	NaN	NaN
3.5800000e+02	3.9000000e+02	3.0000000e+00	0.0000000e+00	1.1599042e+03	8.0000000e+00	3.0000000e+01	1.0007600e+01	1.0555683e+01	1.1646664e+03	1.2291390e+01	6.0000000e-01	0.0000000e+00	NaN	NaN	NaN	NaN	2.5015127e-01	NaN	0.0000000e+00	0.0000000e+00	0.0000000e+00	2.1239899e+05	7.8198868e+06	5.2704676e+05	6.3123957e+05	3.4254639e+07	9.7871358e+06	2.6937864e+07	7.3969648e+07	1.0944648e+08	1.5967258e+08	2.0413411e+08	2.1249003e+08	1.9609734e+08	2.0545788e+08	1.1294425e+08	7.0598926e+07	8.2394921e+07	2.0046277e+07	8.0168248e+06	8.0526414e+06	3.6170280e+06	1.0107695e+06	1.2662566e+06	5.3326287e+05	3.6890858e+04	0.0000000e+00	3.6024428e+05	3.9659293e+05
3.5800000e+02	3.9000000e+02	4.0000000e+00	0.0000000e+00	8.7017994e+02	8.0000000e+00	3.0000000e+01	NaN	NaN	NaN	NaN	-1.0000000e+00	NaN	NaN	NaN	NaN	NaN	NaN	NaN	NaN	NaN	NaN	NaN	NaN	NaN	NaN	NaN	NaN	NaN	NaN	NaN	NaN	NaN	NaN	NaN	NaN	NaN	NaN	NaN	NaN	NaN	NaN	NaN	NaN	NaN	NaN	NaN	NaN	NaN	NaN
3.6000000e+02	3.7100000e+02	2.0000000e+00	0.0000000e+00	6.3081256e+02	5.0000000e+00	1.0000000e+01	3.8305500e+00	4.1318833e+00	6.3293227e+02	3.5420648e+00	1.0000000e+00	0.0000000e+00	1.0871759e+00	-7.5501278e-03	NaN	1.0000000e+00	2.1917438e-01	NaN	1.2312944e+05	8.0689121e+06	1.4026977e+07	3.4493064e+07	3.8475464e+07	3.3801371e+07	2.0445863e+07	9.5986793e+06	3.9695381e+06	6.5153463e+05	1.3649005e+05	0.0000000e+00	0.0000000e+00	3.1830263e+04	0.0000000e+00	0.0000000e+00	NaN	NaN	NaN	NaN	NaN	NaN	NaN	NaN	NaN	NaN	NaN	NaN	NaN	NaN	NaN
3.6000000e+02	3.8100000e+02	2.0000000e+00	0.0000000e+00	1.1310538e+03	6.0000000e+00	2.0000000e+01	NaN	NaN	NaN	NaN	-1.0000000e+00	NaN	NaN	NaN	NaN	NaN	NaN	NaN	NaN	NaN	NaN	NaN	NaN	NaN	NaN	NaN	NaN	NaN	NaN	NaN	NaN	NaN	NaN	NaN	NaN	NaN	NaN	NaN	NaN	NaN	NaN	NaN	NaN	NaN	NaN	NaN	NaN	NaN	NaN
3.6000000e+02	3.8100000e+02	3.0000000e+00	0.0000000e+00	7.5437164e+02	6.0000000e+00	2.0000000e+01	8.3939833e+00	8.7074833e+00	7.5711150e+02	6.9571347e+00	6.0000000e-01	0.0000000e+00	NaN	NaN	NaN	NaN	1.1471620e-01	NaN	0.0000000e+00	0.0000000e+00	6.9784807e+04	7.8199843e+05	3.8427532e+06	1.4202706e+07	2.9818225e+07	3.7165818e+07	4.0777255e+07	3.5033333e+07	2.4169661e+07	1.2627139e+07	7.8762399e+06	2.8628468e+06	1.6112559e+06	9.3498652e+05	3.8067924e+05	7.7952824e+04	1.2252474e+05	5.2361260e+04	7.8591132e+04	1.1731884e+05	8.8851921e+04	0.0000000e+00	2.6211065e+05	0.0000000e+00	5.3623226e+04	NaN	NaN	NaN	NaN
3.6000000e+02	3.9000000e+02	3.0000000e+00	0.0000000e+00	1.1032023e+03	8.0000000e+00	2.8000000e+01	1.0305167e+01	1.0493017e+01	1.1062348e+03	7.2052352e+00	6.0000000e-01	0.0000000e+00	NaN	NaN	NaN	NaN	4.1656486e-01	NaN	0.0000000e+00	7.8871942e+04	1.2176933e+05	0.0000000e+00	7.2120114e+05	2.5594575e+06	6.5039415e+06	1.2009693e+07	1.2952417e+07	1.1692160e+07	7.9697663e+06	1.4104089e+06	8.1896870e+05	2.4859110e+05	0.0000000e+00	0.0000000e+00	0.0000000e+00	0.0000000e+00	0.0000000e+00	0.0000000e+00	0.0000000e+00	0.0000000e+00	8.2679642e+04	2.7045117e+05	7.9505149e+04	3.3572897e+05	8.7594094e+04	0.0000000e+00	1.8041457e+06	3.6623731e+05	9.7631024e+04
3.6300000e+02	3.7100000e+02	2.0000000e+00	0.0000000e+00	4.8173051e+02	4.0000000e+00	7.0000000e+00	3.1119000e+00	3.3641500e+00	4.8366203e+02	3.3422953e+00	1.0000000e+00	0.0000000e+00	1.7199485e+00	-1.5139188e-01	NaN	1.0000000e+00	1.0405858e-01	NaN	7.2635230e+03	2.9603193e+05	1.9886958e+06	3.9685056e+06	4.2975240e+06	2.9574725e+06	1.1590694e+06	2.1577499e+05	6.2036542e+03	0.0000000e+00	1.2562455e+04	7.7606847e+04	NaN	NaN	NaN	NaN	NaN	NaN	NaN	NaN	NaN	NaN	NaN	NaN	NaN	NaN	NaN	NaN	NaN	NaN	NaN
3.6300000e+02	3.7300000e+02	2.0000000e+00	0.0000000e+00	5.7379110e+02	5.0000000e+00	9.0000000e+00	5.8398833e+00	6.3467167e+00	5.7573811e+02	3.2560508e+00	1.0000000e+00	0.0000000e+00	1.1260719e+00	5.9468037e-01	NaN	0.0000000e+00	1.2170770e-01	NaN	6.8527043e+04	1.0081307e+07	4.4986546e+07	6.4156375e+07	8.4146008e+07	4.3404072e+07	2.7907784e+07	8.5473550e+06	2.2026770e+06	5.4126450e+05	6.5921508e+04	5.1917923e+05	3.9600078e+05	3.9727180e+05	2.7027290e+05	NaN	NaN	NaN	NaN	NaN	NaN	NaN	NaN	NaN	NaN	NaN	NaN	NaN	NaN	NaN	NaN
3.6300000e+02	3.8100000e+02	2.0000000e+00	0.0000000e+00	9.8197177e+02	6.0000000e+00	1.7000000e+01	7.3744000e+00	8.0179167e+00	9.8577269e+02	6.5122224e+00	6.0000000e-01	0.0000000e+00	NaN	NaN	NaN	NaN	1.8637488e-01	NaN	0.0000000e+00	5.8681380e+05	1.2694898e+07	6.3466794e+07	2.0475695e+08	4.2613173e+08	6.5690101e+08	8.1092582e+08	7.4489402e+08	5.8576371e+08	3.7928129e+08	1.9631301e+08	9.8980749e+07	4.4128889e+07	2.0307048e+07	8.0374249e+06	2.7663099e+06	1.1719027e+06	4.5503460e+05	3.5763603e+05	2.4379038e+05	7.2559934e+04	5.6229052e+04	1.6917742e+05	NaN	NaN	NaN	NaN	NaN	NaN	NaN
3.6300000e+02	3.8100000e+02	3.0000000e+00	0.0000000e+00	6.5498361e+02	6.0000000e+00	1.7000000e+01	7.3744000e+00	7.9708833e+00	6.5749820e+02	6.4541786e+00	6.0000000e-01	0.0000000e+00	NaN	NaN	NaN	NaN	1.1092023e-01	NaN	2.4836917e+05	1.1250130e+06	2.8997259e+06	2.6404687e+07	8.2807264e+07	1.8355439e+08	2.8372315e+08	3.2834954e+08	3.2430505e+08	2.4321716e+08	1.3821105e+08	7.9802122e+07	3.6393245e+07	1.2647782e+07	7.0535643e+06	1.8880774e+06	2.9888839e+05	4.4238873e+05	3.9145282e+05	7.0236926e+05	3.1224063e+05	4.9387375e+05	1.1401446e+06	5.0196984e+05	NaN	NaN	NaN	NaN	NaN	NaN	NaN
3.6300000e+02	3.9000000e+02	3.0000000e+00	0.0000000e+00	1.0038143e+03	7.0000000e+00	2.5000000e+01	9.3443667e+00	1.0023300e+01	1.0103463e+03	1.7882425e+01	1.0000000e+00	1.0000000e+00	2.9408209e+00	1.0990301e+00	NaN	-5.0000000e+00	2.6035236e-01	NaN	3.9623496e+04	3.5192129e+04	2.0866095e+07	8.0111445e+04	2.0949093e+04	1.7362624e+08	1.0896245e+05	9.1776162e+05	3.9572989e+08	1.7304788e+07	3.6120612e+07	4.8826486e+08	7.0386185e+07	8.0897020e+07	3.3109433e+08	8.9331399e+07	1.6057390e+08	4.1947562e+08	7.0451387e+08	1.1622521e+09	1.5550280e+09	1.6452845e+09	1.4780535e+09	1.1058626e+09	7.0914352e+08	3.8011567e+08	1.8454351e+08	7.8190163e+07	3.0879377e+07	1.3602337e+07	9.7272287e+06
3.7200000e+02	3.8100000e+02	1.0000000e+00	0.0000000e+00	1.0195004e+03	4.0000000e+00	8.0000000e+00	3.1791167e+00	3.5165000e+00	1.0232792e+03	3.2141025e+00	1.0000000e+00	0.0000000e+00	1.3313045e+00	9.8096633e-02	1.0000000e+00	0.0000000e+00	1.6354661e-01	NaN	0.0000000e+00	1.5472444e+06	6.1270056e+06	1.1505032e+07	1.2041236e+07	7.9620686e+06	3.4750329e+06	8.9850727e+05	9.6921712e+04	1.0845142e+04	0.0000000e+00	0.0000000e+00	0.0000000e+00	NaN	NaN	NaN	NaN	NaN	NaN	NaN	NaN	NaN	NaN	NaN	NaN	NaN	NaN	NaN	NaN	NaN	NaN
3.7200000e+02	3.8100000e+02	2.0000000e+00	0.0000000e+00	5.1025382e+02	4.0000000e+00	8.0000000e+00	3.1622667e+00	3.5673333e+00	5.1214909e+02	3.2258562e+00	1.0000000e+00	0.0000000e+00	1.3388467e+00	2.9644684e-01	1.0000000e+00	0.0000000e+00	3.5945697e-02	NaN	1.1522385e+06	1.6978348e+07	5.6781196e+07	9.9859315e+07	1.0449133e+08	6.8971160e+07	3.0721032e+07	1.1081355e+07	3.1977348e+06	6.4603033e+05	6.0010421e+04	1.5621621e+04	0.0000000e+00	NaN	NaN	NaN	NaN	NaN	NaN	NaN	NaN	NaN	NaN	NaN	NaN	NaN	NaN	NaN	NaN	NaN	NaN
3.7200000e+02	3.9000000e+02	2.0000000e+00	0.0000000e+00	1.0334998e+03	6.0000000e+00	1.6000000e+01	7.9447500e+00	8.4879333e+00	1.0384124e+03	8.6325417e+00	1.0000000e+00	0.0000000e+00	2.0385472e+00	7.0120630e-01	1.0000000e+00	0.0000000e+00	1.5372318e-01	NaN	0.0000000e+00	0.0000000e+00	0.0000000e+00	4.7884450e+05	9.6820050e+06	4.1240766e+07	1.1299593e+08	2.4557106e+08	4.1000445e+08	5.9303829e+08	6.4571281e+08	4.7591763e+08	3.3178857e+08	1.7370550e+08	7.9690771e+07	2.7123309e+07	6.7004933e+06	2.1873285e+05	6.8393242e+05	1.0022078e+05	2.3779614e+05	5.6232047e+03	0.0000000e+00	NaN	NaN	NaN	NaN	NaN	NaN	NaN	NaN
3.7200000e+02	3.9000000e+02	3.0000000e+00	0.0000000e+00	6.8933565e+02	6.0000000e+00	1.6000000e+01	8.0127000e+00	8.4566000e+00	6.9281813e+02	9.2548396e+00	6.0000000e-01	0.0000000e+00	NaN	NaN	NaN	NaN	5.0114038e-02	NaN	3.1943291e+05	3.2946760e+04	0.0000000e+00	0.0000000e+00	0.0000000e+00	1.5088180e+05	3.9727269e+05	1.0844951e+06	4.4215543e+07	1.4371796e+08	1.8302177e+08	1.4380856e+08	8.4116010e+07	3.7726468e+07	1.2648448e+07	1.6804687e+06	5.3291928e+05	5.2739019e+05	1.1564641e+05	6.1279939e+05	1.3404407e+05	0.0000000e+00	1.0646771e+05	NaN	NaN	NaN	NaN	NaN	NaN	NaN	NaN
3.7300000e+02	3.8100000e+02	2.0000000e+00	0.0000000e+00	4.7473526e+02	4.0000000e+00	7.0000000e+00	3.1622667e+00	3.7826000e+00	4.7919399e+02	8.3929504e+00	4.0000000e-01	1.0000000e+00	NaN	NaN	NaN	NaN	6.4556489e-01	NaN	0.0000000e+00	0.0000000e+00	0.0000000e+00	1.8802013e+03	0.0000000e+00	1.5687028e+04	0.0000000e+00	1.3762372e+06	9.7067660e+06	1.2284629e+07	5.8329261e+06	1.3700760e+06	NaN	NaN	NaN	NaN	NaN	NaN	NaN	NaN	NaN	NaN	NaN	NaN	NaN	NaN	NaN	NaN	NaN	NaN	NaN
3.7400000e+02	3.9000000e+02	2.0000000e+00	0.0000000e+00	9.4143925e+02	6.0000000e+00	1.4000000e+01	NaN	NaN	NaN	NaN	-1.0000000e+00	NaN	NaN	NaN	NaN	NaN	NaN	NaN	NaN	NaN	NaN	NaN	NaN	NaN	NaN	NaN	NaN	NaN	NaN	NaN	NaN	NaN	NaN	NaN	NaN	NaN	NaN	NaN	NaN	NaN	NaN	NaN	NaN	NaN	NaN	NaN	NaN	NaN	NaN
3.8200000e+02	3.8800000e+02	1.0000000e+00	0.0000000e+00	8.3838288e+02	4.0000000e+00	4.0000000e+00	5.7450833e+00	6.2200167e+00	8.4181317e+02	2.9389104e+00	1.0000000e+00	0.0000000e+00	3.0405671e+00	5.0119544e-01	NaN	1.0000000e+00	1.7451093e-01	NaN	8.0824343e+04	4.7781370e+06	2.8331738e+07	5.7681627e+07	5.1991073e+07	2.0937293e+07	4.7120759e+06	8.5311868e+04	0.0000000e+00	NaN	NaN	NaN	NaN	NaN	NaN	NaN	NaN	NaN	NaN	NaN	NaN	NaN	NaN	NaN	NaN	NaN	NaN	NaN	NaN	NaN	NaN
3.8200000e+02	3.8900000e+02	1.0000000e+00	0.0000000e+00	9.5242581e+02	4.0000000e+00	5.0000000e+00	5.2721833e+00	5.8082000e+00	9.5650262e+02	3.5267077e+00	1.0000000e+00	0.0000000e+00	2.8897148e+00	6.8020394e-01	1.0000000e+00	1.0000000e+00	1.0315425e-01	NaN	0.0000000e+00	5.2517779e+06	4.3433957e+07	1.0903554e+08	1.4960997e+08	1.0976725e+08	4.5750668e+07	1.0987392e+07	1.0504828e+06	2.9285337e+05	NaN	NaN	NaN	NaN	NaN	NaN	NaN	NaN	NaN	NaN	NaN	NaN	NaN	NaN	NaN	NaN	NaN	NaN	NaN	NaN	NaN
3.8200000e+02	3.8900000e+02	2.0000000e+00	0.0000000e+00	4.7671654e+02	4.0000000e+00	5.0000000e+00	NaN	NaN	NaN	NaN	-1.0000000e+00	NaN	NaN	NaN	NaN	NaN	NaN	NaN	NaN	NaN	NaN	NaN	NaN	NaN	NaN	NaN	NaN	NaN	NaN	NaN	NaN	NaN	NaN	NaN	NaN	NaN	NaN	NaN	NaN	NaN	NaN	NaN	NaN	NaN	NaN	NaN	NaN	NaN	NaN
3.8200000e+02	3.9000000e+02	1.0000000e+00	0.0000000e+00	1.0655099e+03	4.0000000e+00	6.0000000e+00	8.0649667e+00	8.5349000e+00	1.0703820e+03	4.2493750e+00	1.0000000e+00	0.0000000e+00	2.9045384e+00	4.8654263e-01	1.0000000e+00	1.0000000e+00	6.7347863e-02	NaN	8.1492874e+06	7.2653388e+07	4.1936224e+08	1.4477885e+09	2.9631664e+09	3.6705082e+09	2.4354746e+09	9.8196113e+08	2.7250310e+08	6.6262714e+07	2.2841812e+07	NaN	NaN	NaN	NaN	NaN	NaN	NaN	NaN	NaN	NaN	NaN	NaN	NaN	NaN	NaN	NaN	NaN	NaN	NaN	NaN
3.8200000e+02	3.9000000e+02	2.0000000e+00	0.0000000e+00	5.3325857e+02	4.0000000e+00	6.0000000e+00	8.0806667e+00	8.5662333e+00	5.3559381e+02	4.0476980e+00	1.0000000e+00	0.0000000e+00	2.7319881e+00	5.3235708e-01	1.0000000e+00	1.0000000e+00	2.8666015e-02	NaN	7.5222950e+06	7.8867993e+07	4.2000079e+08	1.2747866e+09	2.2198235e+09	2.3905472e+09	1.5576239e+09	5.7548681e+08	1.5986468e+08	3.2078361e+07	2.2568164e+06	NaN	NaN	NaN	NaN	NaN	NaN	NaN	NaN	NaN	NaN	NaN	NaN	NaN	NaN	NaN	NaN	NaN	NaN	NaN	NaN
3.9000000e+02	3.9600000e+02	2.0000000e+00	0.0000000e+00	4.4821018e+02	5.0000000e+00	5.0000000e+00	8.3939833e+00	8.6760667e+00	4.5014003e+02	3.2354266e+00	6.0000000e-01	0.0000000e+00	NaN	NaN	NaN	NaN	4.9571125e-01	NaN	2.6811019e+05	1.4402987e+05	2.6778677e+06	1.0288359e+07	1.0703307e+07	5.9108411e+06	2.5981981e+06	9.2750989e+04	8.1717960e+04	0.0000000e+00	5.9429686e+04	NaN	NaN	NaN	NaN	NaN	NaN	NaN	NaN	NaN	NaN	NaN	NaN	NaN	NaN	NaN	NaN	NaN	NaN	NaN	NaN
3.9100000e+02	3.9600000e+02	1.0000000e+00	0.0000000e+00	7.8232902e+02	4.0000000e+00	4.0000000e+00	6.3308833e+00	6.8066500e+00	7.8519564e+02	2.3197078e+00	6.0000000e-01	0.0000000e+00	NaN	NaN	NaN	NaN	7.0947912e-01	NaN	2.9009917e+06	2.0610113e+07	5.5589068e+07	7.1020311e+07	4.3917099e+07	1.3596845e+07	1.1223706e+06	6.3700863e+04	1.1734219e+05	NaN	NaN	NaN	NaN	NaN	NaN	NaN	NaN	NaN	NaN	NaN	NaN	NaN	NaN	NaN	NaN	NaN	NaN	NaN	NaN	NaN	NaN
3.9100000e+02	3.9600000e+02	2.0000000e+00	0.0000000e+00	3.9166815e+02	4.0000000e+00	4.0000000e+00	6.3467167e+00	6.8543667e+00	3.9309042e+02	2.2976354e+00	1.0000000e+00	0.0000000e+00	2.2175767e+00	5.9707366e-01	1.0000000e+00	1.0000000e+00	3.3342502e-02	NaN	9.8954097e+06	6.8822271e+07	1.8440454e+08	2.3373764e+08	1.4488454e+08	3.8267371e+07	5.1089326e+06	1.7849774e+05	3.7892588e+04	NaN	NaN	NaN	NaN	NaN	NaN	NaN	NaN	NaN	NaN	NaN	NaN	NaN	NaN	NaN	NaN	NaN	NaN	NaN	NaN	NaN	NaN
3.9100000e+02	3.9900000e+02	1.0000000e+00	0.0000000e+00	1.0714387e+03	5.0000000e+00	7.0000000e+00	7.4161167e+00	7.8612167e+00	1.0764204e+03	4.1996943e+00	1.0000000e+00	0.0000000e+00	2.3487237e+00	4.1376701e-01	NaN	1.0000000e+00	2.0500559e-01	NaN	0.0000000e+00	1.8844536e+05	4.9587695e+06	2.3782538e+07	4.8316990e+07	5.6552291e+07	4.3987660e+07	2.1066997e+07	5.3787541e+06	1.9337479e+05	1.1869967e+05	0.0000000e+00	0.0000000e+00	NaN	NaN	NaN	NaN	NaN	NaN	NaN	NaN	NaN	NaN	NaN	NaN	NaN	NaN	NaN	NaN	NaN	NaN
3.9100000e+02	4.1000000e+02	2.0000000e+00	0.0000000e+00	1.0514537e+03	7.0000000e+00	1.8000000e+01	6.9495667e+00	7.6254000e+00	1.0579966e+03	1.1664922e+01	1.0000000e+00	0.0000000e+00	2.5956171e+00	1.0899454e+00	1.0000000e+00	0.0000000e+00	1.6466066e-01	NaN	0.0000000e+00	5.0155905e+04	1.8487513e+04	0.0000000e+00	9.3125532e+04	1.3976149e+05	1.4161212e+06	8.1577574e+06	3.1062744e+07	7.3626108e+07	1.3919330e+08	2.1152776e+08	2.8385733e+08	2.8788028e+08	2.6874098e+08	2.0042260e+08	1.3095167e+08	6.9640227e+07	3.2812204e+07	1.0612616e+07	2.4883584e+06	2.0945473e+06	3.3271280e+06	1.5701537e+06	1.5828011e+06	4.6108120e+05	NaN	NaN	NaN	NaN	NaN
3.9100000e+02	4.1000000e+02	3.0000000e+00	0.0000000e+00	7.0130487e+02	7.0000000e+00	1.8000000e+01	6.9654000e+00	7.5625333e+00	7.0564527e+02	1.1600257e+01	1.0000000e+00	0.0000000e+00	2.5771751e+00	8.5931012e-01	1.0000000e+00	0.0000000e+00	1.2677099e-01	NaN	1.5899578e+05	2.3961425e+05	5.4023488e+04	2.3858164e+05	2.0892138e+05	8.4539417e+05	5.1827220e+05	1.7640234e+07	5.2114779e+07	1.2107333e+08	2.1686015e+08	3.3592477e+08	4.1484435e+08	4.5587911e+08	4.0028901e+08	2.9897477e+08	1.9291230e+08	1.0569348e+08	4.6070545e+07	1.8710213e+07	5.8325559e+06	6.4317645e+05	6.5437829e+05	1.9629797e+05	8.1339534e+06	3.1138127e+05	NaN	NaN	NaN	NaN	NaN
3.9100000e+02	4.1100000e+02	2.0000000e+00	0.0000000e+00	1.0869722e+03	7.0000000e+00	1.9000000e+01	6.9495667e+00	7.3587333e+00	1.0940710e+03	1.2736077e+01	1.0000000e+00	0.0000000e+00	2.7099323e+00	3.0846214e-01	1.0000000e+00	1.0000000e+00	2.1317789e-01	NaN	0.0000000e+00	0.0000000e+00	0.0000000e+00	0.0000000e+00	0.0000000e+00	1.9878456e+05	4.1619366e+03	3.0702473e+05	1.6154472e+06	6.5282521e+06	2.6874260e+07	6.8902070e+07	1.1185004e+08	1.3793703e+08	1.4941668e+08	1.2790715e+08	9.7643106e+07	6.0481831e+07	3.4726641e+07	1.5600158e+07	3.7575745e+06	5.2594279e+06	4.7332203e+05	2.9372638e+06	6.1009852e+05	1.0164566e+06	3.5282947e+04	NaN	NaN	NaN	NaN
3.9100000e+02	4.1100000e+02	3.0000000e+00	0.0000000e+00	7.2498391e+02	7.0000000e+00	1.9000000e+01	6.9495667e+00	7.2961833e+00	7.2991075e+02	1.3319083e+01	1.0000000e+00	1.0000000e+00	2.8674502e+00	1.2515549e-01	1.0000000e+00	-1.0000000e+00	1.2837980e-01	NaN	6.1492359e+04	4.1512776e+05	1.3427280e+05	4.4653299e+04	2.7671914e+05	8.7894757e+05	9.9801966e+05	2.9402514e+06	9.9140226e+06	3.1636885e+07	7.0839153e+07	1.2581676e+08	1.8292748e+08	2.2054857e+08	2.3656331e+08	2.1080589e+08	1.5504608e+08	9.6807849e+07	5.2532068e+07	2.7861151e+07	9.9982144e+06	2.6721775e+06	4.1212130e+07	1.0873125e+06	1.5656976e+06	9.3271783e+07	2.1680018e+05	NaN	NaN	NaN	NaN
3.9100000e+02	4.1200000e+02	2.0000000e+00	0.0000000e+00	1.1435143e+03	7.0000000e+00	2.0000000e+01	8.0806667e+00	8.7545833e+00	1.1509605e+03	1.3357698e+01	1.0000000e+00	0.0000000e+00	2.6974325e+00	1.0843284e+00	1.0000000e+00	1.0000000e+00	3.2978348e-01	NaN	7.1725162e+03	5.5864567e+04	0.0000000e+00	3.5569031e+04	0.0000000e+00	0.0000000e+00	0.0000000e+00	2.8945501e+04	3.0892280e+05	2.0064013e+05	2.1880987e+07	4.5506662e+07	1.0873869e+08	1.3537651e+08	1.7803026e+08	1.6904739e+08	1.5645238e+08	1.0303502e+08	6.7049222e+07	3.3449612e+07	1.2373841e+07	1.7491314e+06	2.9481092e+06	9.8660412e+04	1.8499828e+06	5.5338367e+05	2.1776434e+06	3.4369731e+06	NaN	NaN	NaN
3.9100000e+02	4.1200000e+02	3.0000000e+00	0.0000000e+00	7.6267860e+02	7.0000000e+00	2.0000000e+01	8.1642333e+00	8.7388833e+00	7.6757834e+02	1.3164519e+01	1.0000000e+00	0.0000000e+00	2.6478486e+00	7.9342132e-01	1.0000000e+00	1.0000000e+00	5.4943996e-02	NaN	6.5655273e+04	6.4149943e+04	1.2015453e+05	1.2541563e+05	7.4699198e+04	4.2116599e+05	2.8339084e+05	1.5590168e+06	5.2419068e+06	2.7355816e+07	7.2504890e+07	1.5971610e+08	2.6696126e+08	3.9276250e+08	4.4941949e+08	4.6730612e+08	3.8169249e+08	2.8496970e+08	1.8050740e+08	9.5430167e+07	3.9888622e+07	1.4409802e+07	2.4670872e+06	9.0638623e+05	1.0325757e+05	5.3648253e+04	4.2097703e+05	4.9106069e+04	NaN	NaN	NaN
3.9100000e+02	4.2500000e+02	2.0000000e+00	0.0000000e+00	1.6347195e+03	8.0000000e+00	3.2000000e+01	7.4840333e+00	7.7828167e+00	1.6458715e+03	2.0229082e+01	1.0000000e+00	0.0000000e+00	2.5140340e+00	-1.5023061e-02	1.0000000e+00	1.0000000e+00	2.5763560e-01	NaN	0.0000000e+00	0.0000000e+00	0.0000000e+00	0.0000000e+00	0.0000000e+00	0.0000000e+00	0.0000000e+00	0.0000000e+00	0.0000000e+00	0.0000000e+00	0.0000000e+00	0.0000000e+00	0.0000000e+00	5.6401495e+04	0.0000000e+00	0.0000000e+00	1.2545312e+05	9.8291398e+05	2.6885770e+06	6.9783732e+06	8.8623990e+06	1.1550005e+07	1.2312522e+07	1.2399827e+07	1.0124818e+07	7.9526192e+06	3.3164667e+06	1.4992107e+06	6.5648355e+05	6.3863666e+04	0.0000000e+00
3.9100000e+02	4.2500000e+02	3.0000000e+00	0.0000000e+00	1.0901487e+03	8.0000000e+00	3.2000000e+01	7.4057000e+00	7.9865500e+00	1.0975663e+03	2.0177633e+01	1.0000000e+00	0.0000000e+00	2.5057806e+00	8.1159080e-01	1.0000000e+00	1.0000000e+00	1.1352099e-01	NaN	1.5345365e+05	2.6447155e+05	0.0000000e+00	2.5106019e+05	1.1150058e+05	0.0000000e+00	8.7935374e+04	5.1075023e+06	7.5216737e+04	6.1763881e+04	1.9701317e+07	1.1631646e+04	2.1182815e+05	2.2666996e+07	8.2141349e+06	2.0663753e+07	5.7234737e+07	9.6317810e+07	1.4960081e+08	2.2879184e+08	3.0375771e+08	3.5307228e+08	3.8080218e+08	3.7863950e+08	3.4010325e+08	2.7503393e+08	1.9239162e+08	1.2124233e+08	7.6586654e+07	4.0328620e+07	1.6931851e+07
3.9100000e+02	4.2500000e+02	4.0000000e+00	0.0000000e+00	8.1786337e+02	8.0000000e+00	3.2000000e+01	NaN	NaN	NaN	NaN	-1.0000000e+00	NaN	NaN	NaN	NaN	NaN	NaN	NaN	NaN	NaN	NaN	NaN	NaN	NaN	NaN	NaN	NaN	NaN	NaN	NaN	NaN	NaN	NaN	NaN	NaN	NaN	NaN	NaN	NaN	NaN	NaN	NaN	NaN	NaN	NaN	NaN	NaN	NaN	NaN
3.9100000e+02	4.2600000e+02	3.0000000e+00	0.0000000e+00	1.1278434e+03	8.0000000e+00	3.3000000e+01	8.1433500e+00	8.9430167e+00	1.1355938e+03	2.1103099e+01	1.0000000e+00	0.0000000e+00	2.5516573e+00	1.4528466e+00	1.0000000e+00	1.0000000e+00	7.0194364e-02	NaN	1.7314152e+05	2.4861303e+05	1.8186373e+05	7.9667601e+05	1.1102004e+06	3.6272040e+05	2.1292614e+06	7.1679236e+05	7.8920875e+05	2.6328958e+06	8.6642198e+04	1.2134124e+06	4.6895306e+06	1.2219131e+07	4.7611568e+07	1.1823050e+08	2.6488896e+08	5.1205152e+08	8.8955861e+08	1.3988184e+09	2.0007817e+09	2.5686651e+09	2.9868690e+09	3.1754681e+09	3.0016103e+09	2.5755560e+09	1.9788466e+09	1.4603442e+09	9.5168089e+08	5.6822216e+08	4.3250166e+08
3.9100000e+02	4.2600000e+02	4.0000000e+00	0.0000000e+00	8.4613438e+02	8.0000000e+00	3.3000000e+01	8.1746833e+00	8.8174000e+00	8.5183929e+02	2.0671672e+01	1.0000000e+00	0.0000000e+00	2.4845448e+00	9.9289491e-01	1.0000000e+00	1.0000000e+00	9.3703260e-02	NaN	0.0000000e+00	8.2128803e+04	0.0000000e+00	2.8023216e+05	5.4855230e+03	0.0000000e+00	0.0000000e+00	1.3973641e+05	5.0639474e+03	0.0000000e+00	1.3940386e+05	7.6152029e+04	0.0000000e+00	7.8215791e+06	6.5611816e+05	4.0360253e+06	9.1825498e+06	2.7706998e+07	3.5586224e+07	7.4165968e+07	8.6469950e+07	1.2857113e+08	1.2386453e+08	1.4419583e+08	1.1976029e+08	1.0876700e+08	7.5100943e+07	5.4696687e+07	3.0017037e+07	1.7422088e+07	5.0740337e+06
3.9100000e+02	4.2700000e+02	3.0000000e+00	0.0000000e+00	1.1768662e+03	9.0000000e+00	3.4000000e+01	9.5527833e+00	1.0383333e+01	1.1848072e+03	2.1562028e+01	1.0000000e+00	0.0000000e+00	2.5243958e+00	1.5433521e+00	1.0000000e+00	1.0000000e+00	1.6030684e-01	NaN	8.8098515e+05	1.0046449e+05	0.0000000e+00	0.0000000e+00	1.3280506e+05	1.2957380e+05	3.8580171e+05	1.9116611e+04	2.0911597e+05	0.0000000e+00	0.0000000e+00	2.5622091e+04	2.2203711e+05	4.8275760e+05	1.2344100e+06	1.3900807e+07	4.2558167e+07	8.5311441e+07	1.7361287e+08	2.9471383e+08	4.1419152e+08	5.7129790e+08	7.6067300e+08	7.3407773e+08	7.4623035e+08	8.1175014e+08	5.6111679e+08	4.4042382e+08	3.2654394e+08	1.9014277e+08	1.0968921e+08
3.9100000e+02	4.2700000e+02	4.0000000e+00	0.0000000e+00	8.8290148e+02	9.0000000e+00	3.4000000e+01	9.6155000e+00	1.0070367e+01	8.8892509e+02	2.1833557e+01	1.0000000e+00	0.0000000e+00	2.5653924e+00	4.4238883e-01	1.0000000e+00	1.0000000e+00	2.5216955e-01	NaN	6.1457581e+04	1.8091779e+05	1.0156604e+05	7.7178325e+04	8.3501686e+04	0.0000000e+00	7.6039667e+04	2.7142907e+05	1.6363791e+05	1.6161247e+05	1.7624580e+05	1.2936320e+05	6.4873969e+04	7.2985782e+04	1.8899659e+05	3.3166299e+05	1.5671828e+06	2.2386185e+06	6.3174944e+06	1.1251317e+07	1.6291760e+07	2.1222173e+07	2.6766001e+07	3.0491021e+07	2.7452494e+07	2.5886071e+07	1.9967746e+07	1.3738280e+07	6.3861475e+06	2.7049831e+06	1.3115405e+06
3.9100000e+02	4.2900000e+02	3.0000000e+00	0.0000000e+00	1.2338877e+03	9.0000000e+00	3.6000000e+01	9.0527500e+00	9.8039833e+00	1.2422624e+03	2.2774524e+01	1.0000000e+00	0.0000000e+00	2.5164305e+00	1.3109097e+00	1.0000000e+00	1.0000000e+00	9.5721481e-02	NaN	2.6249708e+05	0.0000000e+00	0.0000000e+00	1.7065364e+05	1.4111458e+05	1.3782534e+05	2.4045334e+05	1.3306194e+05	0.0000000e+00	0.0000000e+00	0.0000000e+00	1.9623454e+05	1.2698365e+05	8.3232602e+05	0.0000000e+00	9.8681286e+04	2.6302098e+05	4.3152051e+06	1.9373287e+07	5.1161024e+07	8.9397629e+07	1.3827427e+08	1.9162622e+08	2.4154338e+08	2.7817769e+08	2.8207912e+08	2.7314619e+08	2.4201035e+08	1.9084316e+08	1.3324247e+08	8.5568482e+07
3.9100000e+02	4.2900000e+02	4.0000000e+00	0.0000000e+00	9.2566758e+02	9.0000000e+00	3.6000000e+01	NaN	NaN	NaN	NaN	-1.0000000e+00	NaN	NaN	NaN	NaN	NaN	NaN	NaN	NaN	NaN	NaN	NaN	NaN	NaN	NaN	NaN	NaN	NaN	NaN	NaN	NaN	NaN	NaN	NaN	NaN	NaN	NaN	NaN	NaN	NaN	NaN	NaN	NaN	NaN	NaN	NaN	NaN	NaN	NaN
3.9500000e+02	4.2600000e+02	3.0000000e+00	0.0000000e+00	9.6277282e+02	8.0000000e+00	2.9000000e+01	NaN	NaN	NaN	NaN	-1.0000000e+00	NaN	NaN	NaN	NaN	NaN	NaN	NaN	NaN	NaN	NaN	NaN	NaN	NaN	NaN	NaN	NaN	NaN	NaN	NaN	NaN	NaN	NaN	NaN	NaN	NaN	NaN	NaN	NaN	NaN	NaN	NaN	NaN	NaN	NaN	NaN	NaN	NaN	NaN
3.9700000e+02	4.2600000e+02	2.0000000e+00	0.0000000e+00	1.3096059e+03	7.0000000e+00	2.7000000e+01	6.8861500e+00	7.2492000e+00	1.3193208e+03	1.7829866e+01	1.0000000e+00	0.0000000e+00	2.6588315e+00	1.7331439e-01	1.0000000e+00	1.0000000e+00	2.8160757e-01	NaN	4.1464111e+04	0.0000000e+00	8.8119651e+04	0.0000000e+00	0.0000000e+00	8.1356449e+04	0.0000000e+00	0.0000000e+00	5.4929731e+04	0.0000000e+00	0.0000000e+00	6.1000262e+04	5.3544252e+05	1.3875754e+06	6.7673438e+06	1.4006120e+07	2.4292297e+07	3.2825878e+07	3.9562072e+07	4.2110071e+07	4.0315175e+07	3.1837866e+07	2.4577221e+07	1.5044025e+07	9.7260361e+06	4.5297474e+06	3.4370224e+06	2.3549268e+06	1.7579354e+06	6.1216054e+05	1.3754309e+05
3.9700000e+02	4.2600000e+02	3.0000000e+00	0.0000000e+00	8.7340636e+02	7.0000000e+00	2.7000000e+01	NaN	NaN	NaN	NaN	-1.0000000e+00	NaN	NaN	NaN	NaN	NaN	NaN	NaN	NaN	NaN	NaN	NaN	NaN	NaN	NaN	NaN	NaN	NaN	NaN	NaN	NaN	NaN	NaN	NaN	NaN	NaN	NaN	NaN	NaN	NaN	NaN	NaN	NaN	NaN	NaN	NaN	NaN	NaN	NaN
4.0000000e+02	4.1100000e+02	2.0000000e+00	0.0000000e+00	5.6076182e+02	5.0000000e+00	1.0000000e+01	3.2631667e+00	3.4317667e+00	5.6469751e+02	7.1938204e+00	1.0000000e+00	0.0000000e+00	2.9617912e+00	-3.9653339e-01	NaN	1.0000000e+00	1.0530984e-01	NaN	6.9741923e+03	4.0613562e+03	2.3710087e+03	5.0531534e+02	4.5832669e+04	7.4270823e+05	1.8250980e+06	2.8055934e+06	3.1180905e+06	2.5260441e+06	1.2979519e+06	5.0948319e+05	3.3886314e+04	7.0162222e+03	0.0000000e+00	0.0000000e+00	NaN	NaN	NaN	NaN	NaN	NaN	NaN	NaN	NaN	NaN	NaN	NaN	NaN	NaN	NaN
4.0000000e+02	4.1200000e+02	2.0000000e+00	0.0000000e+00	6.1730385e+02	5.0000000e+00	1.1000000e+01	5.0993333e+00	5.3828000e+00	6.2164079e+02	7.9228484e+00	6.0000000e-01	0.0000000e+00	NaN	NaN	NaN	NaN	1.8248309e-01	NaN	0.0000000e+00	0.0000000e+00	5.5192624e+04	1.5187940e+05	2.6778330e+04	1.8143893e+05	1.4111506e+06	8.2236922e+06	1.2250940e+07	1.1925343e+07	8.7605266e+06	3.0419299e+06	4.4076822e+05	6.9098307e+04	0.0000000e+00	1.8582233e+05	4.1654023e+04	NaN	NaN	NaN	NaN	NaN	NaN	NaN	NaN	NaN	NaN	NaN	NaN	NaN	NaN
4.0000000e+02	4.2500000e+02	3.0000000e+00	0.0000000e+00	7.3934179e+02	6.0000000e+00	2.3000000e+01	NaN	NaN	NaN	NaN	-1.0000000e+00	NaN	NaN	NaN	NaN	NaN	NaN	NaN	NaN	NaN	NaN	NaN	NaN	NaN	NaN	NaN	NaN	NaN	NaN	NaN	NaN	NaN	NaN	NaN	NaN	NaN	NaN	NaN	NaN	NaN	NaN	NaN	NaN	NaN	NaN	NaN	NaN	NaN	NaN
4.0000000e+02	4.2600000e+02	2.0000000e+00	0.0000000e+00	1.1650511e+03	7.0000000e+00	2.4000000e+01	6.2992000e+00	6.8861500e+00	1.1733920e+03	1.5313292e+01	1.0000000e+00	0.0000000e+00	2.5442958e+00	8.2946723e-01	1.0000000e+00	1.0000000e+00	1.6436259e-01	NaN	0.0000000e+00	6.0580348e+04	0.0000000e+00	0.0000000e+00	0.0000000e+00	0.0000000e+00	0.0000000e+00	1.4866256e+05	0.0000000e+00	6.3069716e+05	3.9429608e+06	1.6393263e+07	2.9621329e+07	5.7754521e+07	8.3320789e+07	1.0709830e+08	1.1986183e+08	1.2220983e+08	1.0625826e+08	7.7332959e+07	5.2163919e+07	3.1653247e+07	1.4494565e+07	8.4482540e+06	1.6821019e+06	8.9297480e+05	4.2906279e+04	4.4199558e+05	3.1217215e+05	1.8638020e+06	1.5713769e+06
4.0000000e+02	4.2600000e+02	3.0000000e+00	0.0000000e+00	7.7703648e+02	7.0000000e+00	2.4000000e+01	6.3784167e+00	6.4896500e+00	7.8250548e+02	1.5038559e+01	6.0000000e-01	0.0000000e+00	NaN	NaN	NaN	NaN	2.6501155e-01	NaN	0.0000000e+00	4.9167084e+05	0.0000000e+00	0.0000000e+00	0.0000000e+00	0.0000000e+00	1.1439715e+04	1.1671048e+04	0.0000000e+00	3.2145621e+04	4.1393982e+04	6.4801246e+05	2.2031101e+06	3.7561935e+06	5.8690883e+06	7.3387368e+06	8.2963640e+06	8.1605453e+06	7.6476582e+06	5.4771967e+06	3.5735228e+06	1.7570944e+06	4.0983547e+05	1.4983981e+05	0.0000000e+00	3.5783961e+04	0.0000000e+00	0.0000000e+00	2.9560617e+03	0.0000000e+00	0.0000000e+00
4.0000000e+02	4.2700000e+02	3.0000000e+00	0.0000000e+00	8.2605928e+02	7.0000000e+00	2.5000000e+01	NaN	NaN	NaN	NaN	-1.0000000e+00	NaN	NaN	NaN	NaN	NaN	NaN	NaN	NaN	NaN	NaN	NaN	NaN	NaN	NaN	NaN	NaN	NaN	NaN	NaN	NaN	NaN	NaN	NaN	NaN	NaN	NaN	NaN	NaN	NaN	NaN	NaN	NaN	NaN	NaN	NaN	NaN	NaN	NaN
4.0500000e+02	4.2600000e+02	2.0000000e+00	0.0000000e+00	9.2944720e+02	6.0000000e+00	1.9000000e+01	6.4207000e+00	6.7749500e+00	9.3535802e+02	1.0712295e+01	6.0000000e-01	1.0000000e+00	NaN	NaN	NaN	NaN	5.3223012e-01	NaN	4.0192431e+05	8.3947458e+05	2.2418061e+06	5.1817903e+06	4.7035246e+06	3.6957393e+06	1.2879364e+06	1.2427327e+06	3.2361372e+06	4.8999420e+06	1.0579492e+07	1.8381491e+07	2.2372467e+07	2.4545024e+07	2.1316320e+07	1.5936121e+07	9.7888816e+06	4.7467732e+06	9.8307272e+05	3.2795502e+05	1.5406128e+03	1.5077891e+05	5.2376562e+04	5.6154941e+04	1.2757255e+05	0.0000000e+00	NaN	NaN	NaN	NaN	NaN
4.1100000e+02	4.2600000e+02	2.0000000e+00	0.0000000e+00	6.4982037e+02	5.0000000e+00	1.3000000e+01	5.5089667e+00	5.9351667e+00	6.5444295e+02	8.5147473e+00	1.0000000e+00	1.0000000e+00	2.6311886e+00	3.5837938e-01	NaN	-2.0000000e+00	3.9290672e-01	NaN	2.0399590e+05	1.1593886e+06	4.8009661e+05	3.3569332e+06	1.7084511e+07	4.9113112e+07	9.6332696e+07	1.5126921e+08	1.7625338e+08	1.6248572e+08	1.1793855e+08	6.7081638e+07	2.8912101e+07	6.9153349e+07	7.5660119e+07	3.6649096e+07	1.1195825e+07	8.8723567e+04	3.8808705e+05	NaN	NaN	NaN	NaN	NaN	NaN	NaN	NaN	NaN	NaN	NaN	NaN
4.1100000e+02	4.2700000e+02	2.0000000e+00	0.0000000e+00	7.2335458e+02	5.0000000e+00	1.4000000e+01	8.8016833e+00	9.1465667e+00	7.2765953e+02	7.7730664e+00	6.0000000e-01	0.0000000e+00	NaN	NaN	NaN	NaN	1.5138113e-01	NaN	5.9831711e+04	5.4804326e+04	1.7360740e+05	9.4972523e+04	1.1314574e+06	1.2931471e+07	3.4103078e+07	6.1299046e+07	7.5629486e+07	7.3268602e+07	6.1828843e+07	3.7434056e+07	1.3708146e+07	1.3771002e+06	4.6559973e+03	6.8000576e+03	2.4026820e+05	1.4507354e+05	1.1144176e+06	2.4049045e+05	NaN	NaN	NaN	NaN	NaN	NaN	NaN	NaN	NaN	NaN	NaN
4.1100000e+02	4.2900000e+02	2.0000000e+00	0.0000000e+00	8.0888677e+02	5.0000000e+00	1.6000000e+01	7.8768667e+00	8.2530333e+00	8.1390616e+02	9.1138473e+00	1.0000000e+00	0.0000000e+00	2.1929700e+00	2.1175360e-01	NaN	1.0000000e+00	1.3585846e-01	NaN	1.6417930e+04	3.2442028e+00	0.0000000e+00	1.4858913e+05	1.6391157e+05	6.9447302e+05	4.0273913e+06	1.2215502e+07	2.1965620e+07	3.1040463e+07	3.4771259e+07	2.8567213e+07	2.2919968e+07	1.3562548e+07	3.6408925e+06	3.2019705e+05	0.0000000e+00	0.0000000e+00	0.0000000e+00	0.0000000e+00	0.0000000e+00	0.0000000e+00	NaN	NaN	NaN	NaN	NaN	NaN	NaN	NaN	NaN
4.1200000e+02	4.2600000e+02	2.0000000e+00	0.0000000e+00	6.1430182e+02	5.0000000e+00	1.2000000e+01	5.1464667e+00	5.8082000e+00	6.1803222e+02	6.7710690e+00	6.0000000e-01	0.0000000e+00	NaN	NaN	NaN	NaN	4.5535270e-01	NaN	1.8159078e+06	1.8144503e+06	1.0797434e+06	6.0109086e+06	2.4692866e+07	5.7717461e+07	9.7691771e+07	1.2045063e+08	1.1109117e+08	8.3150277e+07	4.4908170e+07	1.7258107e+07	4.6447010e+06	3.0849606e+05	7.3196903e+06	2.6197455e+05	2.5346728e+06	6.2292411e+05	NaN	NaN	NaN	NaN	NaN	NaN	NaN	NaN	NaN	NaN	NaN	NaN	NaN
4.1300000e+02	4.2600000e+02	2.0000000e+00	0.0000000e+00	5.5775979e+02	4.0000000e+00	1.1000000e+01	4.5455667e+00	5.1464667e+00	5.6106295e+02	5.9944829e+00	6.0000000e-01	0.0000000e+00	NaN	NaN	NaN	NaN	2.0852751e+00	NaN	2.6916217e+05	6.1609766e+05	1.6784435e+06	9.1008854e+06	2.9308329e+07	5.6270182e+07	7.5388248e+07	7.7760753e+07	5.6580535e+07	3.1999465e+07	1.3006627e+07	3.0519793e+06	4.0112337e+05	5.6899317e+04	0.0000000e+00	6.5066447e+04	NaN	NaN	NaN	NaN	NaN	NaN	NaN	NaN	NaN	NaN	NaN	NaN	NaN	NaN	NaN
4.1300000e+02	4.2900000e+02	2.0000000e+00	0.0000000e+00	7.1682619e+02	5.0000000e+00	1.4000000e+01	7.3587333e+00	7.7356167e+00	7.2107685e+02	7.6898410e+00	1.0000000e+00	0.0000000e+00	2.0885497e+00	2.1385383e-01	NaN	1.0000000e+00	2.5664055e-01	NaN	0.0000000e+00	2.2302696e+05	0.0000000e+00	9.6783242e+04	6.6269772e+05	5.4339504e+06	1.4743454e+07	2.4536072e+07	3.1037156e+07	2.9340051e+07	1.9981600e+07	1.0964043e+07	2.5563009e+06	1.2762256e+06	3.7951284e+05	2.1524882e+06	0.0000000e+00	3.7985888e+05	0.0000000e+00	1.4902007e+05	NaN	NaN	NaN	NaN	NaN	NaN	NaN	NaN	NaN	NaN	NaN
4.2700000e+02	4.4500000e+02	2.0000000e+00	0.0000000e+00	8.5535719e+02	6.0000000e+00	1.6000000e+01	5.5562333e+00	6.0936000e+00	8.6039444e+02	9.0377086e+00	1.0000000e+00	0.0000000e+00	2.1685415e+00	6.8416020e-01	NaN	1.0000000e+00	1.1461114e-01	NaN	6.5304931e+04	0.0000000e+00	0.0000000e+00	7.3322716e+04	1.4213256e+06	7.7305500e+06	2.7811914e+07	5.8228074e+07	9.7426373e+07	1.3249981e+08	1.4543193e+08	1.3337567e+08	9.6478817e+07	5.6246540e+07	3.0496589e+07	8.4068728e+06	2.9609194e+06	3.6980787e+04	1.0351544e+05	6.7831978e+04	1.9629648e+05	0.0000000e+00	7.0050862e+04	NaN	NaN	NaN	NaN	NaN	NaN	NaN	NaN
4.2700000e+02	4.5600000e+02	3.0000000e+00	0.0000000e+00	9.6342747e+02	7.0000000e+00	2.5000000e+01	1.0383333e+01	1.0555683e+01	9.6869793e+02	1.4056071e+01	5.0000000e-01	0.0000000e+00	NaN	NaN	NaN	NaN	2.1374017e-01	NaN	0.0000000e+00	6.8728176e+04	0.0000000e+00	0.0000000e+00	1.8895448e+06	9.8264755e+04	0.0000000e+00	0.0000000e+00	3.3494578e+05	5.0910884e+05	2.0162521e+06	6.1953247e+06	9.8439292e+06	1.6459884e+07	2.1117069e+07	2.2645615e+07	2.4718747e+07	2.1041693e+07	1.2478367e+07	1.0087386e+07	5.4907921e+06	1.0627119e+06	6.6352865e+05	1.1520172e+05	2.8689289e+05	0.0000000e+00	0.0000000e+00	1.9595643e+06	6.0830807e+05	2.2575840e+05	2.4819278e+06
4.2700000e+02	4.6000000e+02	3.0000000e+00	0.0000000e+00	1.1245210e+03	8.0000000e+00	2.9000000e+01	9.6626667e+00	9.7412667e+00	1.1302545e+03	1.5159233e+01	6.0000000e-01	1.0000000e+00	NaN	NaN	NaN	NaN	3.0904399e-01	NaN	0.0000000e+00	2.7862977e+05	0.0000000e+00	0.0000000e+00	0.0000000e+00	0.0000000e+00	0.0000000e+00	7.3724827e+04	0.0000000e+00	4.5980297e+05	1.2879046e+06	3.9600753e+06	5.8635755e+06	4.2712982e+06	5.3866206e+06	5.9159009e+06	5.3240260e+06	5.8473292e+06	6.5229056e+06	5.8281750e+06	5.9791181e+06	5.5995807e+06	3.7674010e+06	2.6267208e+06	1.2781639e+06	6.4616605e+05	4.4686020e+05	3.0062851e+05	6.9727620e+04	0.0000000e+00	0.0000000e+00
4.2700000e+02	4.6100000e+02	3.0000000e+00	0.0000000e+00	1.1682011e+03	8.0000000e+00	3.0000000e+01	NaN	NaN	NaN	NaN	-1.0000000e+00	NaN	NaN	NaN	NaN	NaN	NaN	NaN	NaN	NaN	NaN	NaN	NaN	NaN	NaN	NaN	NaN	NaN	NaN	NaN	NaN	NaN	NaN	NaN	NaN	NaN	NaN	NaN	NaN	NaN	NaN	NaN	NaN	NaN	NaN	NaN	NaN	NaN	NaN
4.2700000e+02	4.7200000e+02	4.0000000e+00	0.0000000e+00	1.1953323e+03	1.0000000e+01	4.1000000e+01	1.4248050e+01	1.4659967e+01	1.2008777e+03	1.9223488e+01	1.0000000e+00	0.0000000e+00	1.6757740e+00	3.1652119e-01	NaN	1.0000000e+00	1.4824735e-01	NaN	1.2187976e+05	1.8230732e+05	5.5312739e+04	1.1020671e+04	7.9898369e+04	3.0823017e+05	0.0000000e+00	4.5566773e+03	1.8404461e+05	9.6658667e+05	2.1369032e+05	7.7395759e+04	6.4813515e+05	6.5471943e+06	1.5280439e+06	2.7094569e+06	9.3221035e+06	2.6052050e+07	2.4342302e+07	2.3724340e+07	3.5318987e+07	4.2925593e+07	4.3975753e+07	3.9918680e+07	3.6421417e+07	3.3011695e+07	2.5128994e+07	1.7902914e+07	1.1704955e+07	9.8834139e+06	4.1314519e+06
4.2800000e+02	4.6000000e+02	3.0000000e+00	0.0000000e+00	1.0754982e+03	8.0000000e+00	2.8000000e+01	9.4120667e+00	9.7569667e+00	1.0815759e+03	1.6298253e+01	6.0000000e-01	0.0000000e+00	NaN	NaN	NaN	NaN	1.9266861e-01	NaN	0.0000000e+00	0.0000000e+00	0.0000000e+00	0.0000000e+00	0.0000000e+00	7.2353293e+04	2.8668090e+05	0.0000000e+00	0.0000000e+00	0.0000000e+00	9.4304225e+04	0.0000000e+00	5.0529453e+05	2.5356263e+06	6.9556990e+06	1.4723907e+07	1.9533820e+07	2.4355967e+07	2.6531926e+07	2.3086055e+07	2.1162846e+07	1.5584031e+07	9.0000803e+06	2.9861086e+06	5.3355889e+05	5.0501097e+05	3.5880487e+05	0.0000000e+00	0.0000000e+00	0.0000000e+00	7.9665980e+04
4.3000000e+02	4.6000000e+02	3.0000000e+00	0.0000000e+00	1.0184767e+03	8.0000000e+00	2.6000000e+01	NaN	NaN	NaN	NaN	-1.0000000e+00	NaN	NaN	NaN	NaN	NaN	NaN	NaN	NaN	NaN	NaN	NaN	NaN	NaN	NaN	NaN	NaN	NaN	NaN	NaN	NaN	NaN	NaN	NaN	NaN	NaN	NaN	NaN	NaN	NaN	NaN	NaN	NaN	NaN	NaN	NaN	NaN	NaN	NaN
4.4600000e+02	4.7200000e+02	3.0000000e+00	0.0000000e+00	1.0298776e+03	8.0000000e+00	2.3000000e+01	1.4316433e+01	1.4866800e+01	1.0336956e+03	9.5331738e+00	1.0000000e+00	0.0000000e+00	1.3966177e+00	7.2225750e-01	1.0000000e+00	1.0000000e+00	2.1164030e-01	NaN	3.2091742e+05	6.5505434e+04	4.4232283e+05	3.1771547e+05	7.4503103e+05	2.3365972e+06	5.6057954e+06	1.1615765e+07	1.9681389e+07	2.6544695e+07	3.1013677e+07	3.4275856e+07	3.3070778e+07	2.8006241e+07	1.9971480e+07	1.2507879e+07	7.5297145e+06	2.9458240e+06	1.2038557e+06	5.8835646e+05	1.6837431e+06	4.5930253e+04	1.9845454e+05	3.1483565e+05	5.4965642e+04	2.4254238e+05	1.4951251e+05	2.2644949e+05	8.5356180e+05	3.7863319e+05	1.1647533e+06
4.4600000e+02	4.7200000e+02	4.0000000e+00	0.0000000e+00	7.7266002e+02	8.0000000e+00	2.3000000e+01	1.4401600e+01	1.4850850e+01	7.7546355e+02	9.2931766e+00	1.0000000e+00	0.0000000e+00	1.3430517e+00	4.2592884e-01	1.0000000e+00	1.0000000e+00	1.6452042e-01	NaN	5.2673556e+04	1.3211918e+05	1.8714582e+05	5.0976857e+04	1.5379580e+05	4.7449564e+05	1.6827861e+06	4.0644313e+06	7.7083694e+06	9.9643895e+06	1.2509369e+07	1.3186267e+07	1.1929914e+07	1.0464105e+07	7.3613329e+06	4.2944713e+06	1.9777835e+06	1.0057057e+06	4.6397964e+05	1.5852021e+05	7.6817404e+04	6.7241741e+04	0.0000000e+00	1.7974396e+05	5.4055552e+04	7.7611484e+04	0.0000000e+00	2.6378908e+04	3.4612470e+04	0.0000000e+00	4.1696039e+04
4.5700000e+02	4.7200000e+02	2.0000000e+00	0.0000000e+00	9.5503240e+02	6.0000000e+00	1.4000000e+01	1.2650367e+01	1.3431217e+01	9.5705944e+02	2.8578194e+00	1.0000000e+00	0.0000000e+00	3.1676354e-01	1.3977032e+00	1.0000000e+00	1.0000000e+00	1.0425548e-01	NaN	2.5857816e+07	6.5354224e+07	1.0609598e+08	1.2968531e+08	1.3850577e+08	1.1431971e+08	8.2967100e+07	5.0299953e+07	2.8351178e+07	1.3953293e+07	5.9712297e+06	1.5679894e+06	4.4569258e+05	7.1506161e+04	4.3007920e+04	5.7422553e+04	1.2398591e+04	1.0242162e+05	5.3715290e+04	1.8195105e+04	9.6188561e+04	NaN	NaN	NaN	NaN	NaN	NaN	NaN	NaN	NaN	NaN
4.5700000e+02	4.7200000e+02	3.0000000e+00	0.0000000e+00	6.3702402e+02	6.0000000e+00	1.4000000e+01	1.2492717e+01	1.3592467e+01	6.3839227e+02	2.9084817e+00	1.0000000e+00	0.0000000e+00	3.3534020e-01	2.3322594e+00	1.0000000e+00	1.0000000e+00	1.4158787e-01	NaN	3.5528291e+07	9.0794883e+07	1.4738176e+08	1.8566458e+08	1.9191366e+08	1.6624391e+08	1.2008318e+08	7.5141440e+07	4.3263570e+07	2.0770793e+07	8.8767412e+06	2.4668744e+06	4.2174941e+05	1.6813782e+05	0.0000000e+00	4.2893569e+04	6.6844740e+04	0.0000000e+00	1.7064377e+05	2.0458184e+05	2.5634494e+04	NaN	NaN	NaN	NaN	NaN	NaN	NaN	NaN	NaN	NaN
4.5700000e+02	4.7300000e+02	3.0000000e+00	0.0000000e+00	6.7471871e+02	6.0000000e+00	1.5000000e+01	1.4516450e+01	1.5151517e+01	6.7612652e+02	2.9540349e+00	5.0000000e-01	0.0000000e+00	NaN	NaN	NaN	NaN	1.0595487e-01	NaN	1.6983024e+06	8.0055590e+06	1.6965660e+07	2.2257817e+07	2.5225867e+07	2.2136788e+07	1.6341157e+07	9.4487935e+06	4.2886464e+06	1.4381825e+06	4.0739639e+05	8.3449266e+04	1.1345580e+04	1.3599558e+04	1.5683048e+04	0.0000000e+00	0.0000000e+00	1.7976789e+04	1.7747061e+04	1.1654637e+04	7.7299495e+04	4.5339418e+04	NaN	NaN	NaN	NaN	NaN	NaN	NaN	NaN	NaN
4.6100000e+02	4.6700000e+02	2.0000000e+00	0.0000000e+00	4.3173877e+02	4.0000000e+00	5.0000000e+00	6.3150167e+00	6.6800833e+00	4.3252549e+02	1.0042429e+00	1.0000000e+00	0.0000000e+00	2.9991874e-01	1.7922436e-01	NaN	1.0000000e+00	8.0617562e-02	NaN	4.8902881e+07	7.4837750e+07	5.9331669e+07	2.9888979e+07	1.1069375e+07	3.7334256e+06	2.3313766e+05	7.7788434e+04	0.0000000e+00	1.2764742e+06	NaN	NaN	NaN	NaN	NaN	NaN	NaN	NaN	NaN	NaN	NaN	NaN	NaN	NaN	NaN	NaN	NaN	NaN	NaN	NaN	NaN
4.6100000e+02	4.7200000e+02	3.0000000e+00	0.0000000e+00	4.7593051e+02	5.0000000e+00	1.0000000e+01	8.7859667e+00	9.4902167e+00	4.7669382e+02	1.3783131e+00	1.0000000e+00	0.0000000e+00	-2.3578096e-02	1.1732222e+00	NaN	1.0000000e+00	8.1678918e-02	NaN	9.2875555e+07	1.9378048e+08	2.1930689e+08	1.6525605e+08	1.0082182e+08	4.7445987e+07	1.6181208e+07	3.8319283e+06	3.0430335e+05	0.0000000e+00	1.0476774e+06	5.7369553e+04	2.7214626e+04	5.1680626e+05	2.5215344e+05	3.0040445e+05	NaN	NaN	NaN	NaN	NaN	NaN	NaN	NaN	NaN	NaN	NaN	NaN	NaN	NaN	NaN
4.6500000e+02	4.7200000e+02	2.0000000e+00	0.0000000e+00	4.7074035e+02	4.0000000e+00	6.0000000e+00	NaN	NaN	NaN	NaN	-1.0000000e+00	NaN	NaN	NaN	NaN	NaN	NaN	NaN	NaN	NaN	NaN	NaN	NaN	NaN	NaN	NaN	NaN	NaN	NaN	NaN	NaN	NaN	NaN	NaN	NaN	NaN	NaN	NaN	NaN	NaN	NaN	NaN	NaN	NaN	NaN	NaN	NaN	NaN	NaN
4.7200000e+02	4.8700000e+02	2.0000000e+00	0.0000000e+00	9.0046995e+02	6.0000000e+00	1.2000000e+01	NaN	NaN	NaN	NaN	0.0000000e+00	NaN	NaN	NaN	NaN	NaN	NaN	NaN	NaN	NaN	NaN	NaN	NaN	NaN	NaN	NaN	NaN	NaN	NaN	NaN	NaN	NaN	NaN	NaN	NaN	NaN	NaN	NaN	NaN	NaN	NaN	NaN	NaN	NaN	NaN	NaN	NaN	NaN	NaN
4.7300000e+02	4.8500000e+02	2.0000000e+00	0.0000000e+00	7.0585422e+02	5.0000000e+00	9.0000000e+00	7.0287167e+00	7.0603167e+00	7.0853275e+02	4.5207423e+00	3.0000000e-01	0.0000000e+00	NaN	NaN	NaN	NaN	6.4637550e-02	NaN	0.0000000e+00	0.0000000e+00	9.7831695e+05	1.7932561e+06	4.0790662e+06	6.4948248e+06	5.1491459e+06	3.0867203e+06	1.5688456e+06	4.2378834e+05	4.8244794e+04	9.4863746e+04	0.0000000e+00	0.0000000e+00	0.0000000e+00	NaN	NaN	NaN	NaN	NaN	NaN	NaN	NaN	NaN	NaN	NaN	NaN	NaN	NaN	NaN	NaN
4.7300000e+02	4.8500000e+02	3.0000000e+00	0.0000000e+00	4.7090524e+02	5.0000000e+00	9.0000000e+00	7.0287167e+00	7.3274500e+00	4.7263895e+02	4.3648352e+00	1.0000000e+00	0.0000000e+00	1.7585056e+00	-1.5169589e-02	1.0000000e+00	0.0000000e+00	9.1880893e-02	NaN	0.0000000e+00	2.2867855e+06	1.9567288e+06	8.1851933e+06	1.6903695e+07	2.1624823e+07	1.9414763e+07	1.1156326e+07	4.2651793e+06	8.3619667e+05	3.3160942e+05	2.4684550e+05	6.7283025e+04	2.7681798e+05	3.4669396e+04	NaN	NaN	NaN	NaN	NaN	NaN	NaN	NaN	NaN	NaN	NaN	NaN	NaN	NaN	NaN	NaN
4.7300000e+02	4.8600000e+02	2.0000000e+00	0.0000000e+00	7.8738589e+02	5.0000000e+00	1.0000000e+01	7.3118333e+00	8.0649667e+00	7.9038207e+02	5.0462267e+00	6.0000000e-01	0.0000000e+00	NaN	NaN	NaN	NaN	4.9958284e-02	NaN	1.0359581e+06	9.8319202e+06	4.9046505e+07	1.6969021e+08	3.7250586e+08	5.6182293e+08	6.4702427e+08	5.2285916e+08	3.2899021e+08	1.5809655e+08	5.7997101e+07	1.3518636e+07	4.4485948e+05	3.8851380e+04	1.4546728e+05	1.1715074e+06	NaN	NaN	NaN	NaN	NaN	NaN	NaN	NaN	NaN	NaN	NaN	NaN	NaN	NaN	NaN
4.7300000e+02	4.8600000e+02	3.0000000e+00	0.0000000e+00	5.2525968e+02	5.0000000e+00	1.0000000e+01	7.3796000e+00	8.0336167e+00	5.2726058e+02	5.0565532e+00	6.0000000e-01	0.0000000e+00	NaN	NaN	NaN	NaN	4.8696948e-02	NaN	1.2362920e+06	3.8124059e+06	2.1546080e+07	7.6907823e+07	1.7017250e+08	2.6619594e+08	3.0023186e+08	2.5204590e+08	1.5051684e+08	7.0711612e+07	2.6107704e+07	7.0549860e+06	1.3195093e+06	4.5355078e+05	4.9546793e+04	1.8478936e+05	NaN	NaN	NaN	NaN	NaN	NaN	NaN	NaN	NaN	NaN	NaN	NaN	NaN	NaN	NaN
4.7300000e+02	4.8700000e+02	3.0000000e+00	0.0000000e+00	5.6295437e+02	5.0000000e+00	1.1000000e+01	9.3651667e+00	9.8039833e+00	5.6573525e+02	7.3238605e+00	4.0000000e-01	1.0000000e+00	NaN	NaN	NaN	NaN	1.6914109e-01	NaN	2.3184788e+05	2.3341555e+05	1.2999051e+06	1.0968677e+07	3.7988592e+07	6.8492215e+07	9.3100931e+07	9.1158553e+07	7.0003612e+07	4.1189538e+07	1.5550647e+07	3.7325742e+06	1.2519901e+07	4.2942417e+07	4.5247028e+07	2.6010449e+07	8.8903752e+06	NaN	NaN	NaN	NaN	NaN	NaN	NaN	NaN	NaN	NaN	NaN	NaN	NaN	NaN
4.7300000e+02	4.8900000e+02	2.0000000e+00	0.0000000e+00	9.4396777e+02	6.0000000e+00	1.3000000e+01	8.5976167e+00	9.0996833e+00	9.4798825e+02	6.9057669e+00	6.0000000e-01	0.0000000e+00	NaN	NaN	NaN	NaN	1.1455131e-01	NaN	2.3666199e+04	1.1798241e+06	7.1427122e+05	6.7503734e+06	3.0858712e+07	6.6646144e+07	1.3011469e+08	1.6762114e+08	1.9585245e+08	1.7571152e+08	1.1638230e+08	6.6236019e+07	2.6792031e+07	7.0572172e+06	6.0367833e+05	2.2816680e+05	7.8165841e+04	3.4424966e+06	9.6945264e+04	1.2631552e+06	NaN	NaN	NaN	NaN	NaN	NaN	NaN	NaN	NaN	NaN	NaN
4.7300000e+02	4.8900000e+02	3.0000000e+00	0.0000000e+00	6.2964760e+02	6.0000000e+00	1.3000000e+01	NaN	NaN	NaN	NaN	0.0000000e+00	NaN	NaN	NaN	NaN	NaN	NaN	NaN	NaN	NaN	NaN	NaN	NaN	NaN	NaN	NaN	NaN	NaN	NaN	NaN	NaN	NaN	NaN	NaN	NaN	NaN	NaN	NaN	NaN	NaN	NaN	NaN	NaN	NaN	NaN	NaN	NaN	NaN	NaN
4.7400000e+02	4.8600000e+02	2.0000000e+00	0.0000000e+00	7.3084386e+02	5.0000000e+00	9.0000000e+00	7.0603167e+00	7.3744000e+00	7.3335166e+02	4.1424923e+00	1.0000000e+00	0.0000000e+00	1.6316846e+00	2.9814538e-02	NaN	1.0000000e+00	9.3090913e-02	NaN	7.3929275e+04	2.7172189e+07	1.1118938e+07	3.8436264e+07	6.5311979e+07	8.6664346e+07	7.4516553e+07	5.0883354e+07	2.3194593e+07	5.7925445e+06	8.4767960e+05	6.7693891e+05	4.8829944e+05	2.2083734e+05	0.0000000e+00	NaN	NaN	NaN	NaN	NaN	NaN	NaN	NaN	NaN	NaN	NaN	NaN	NaN	NaN	NaN	NaN
4.8800000e+02	4.9700000e+02	2.0000000e+00	0.0000000e+00	6.1678769e+02	5.0000000e+00	8.0000000e+00	7.7251333e+00	8.1433500e+00	6.1926418e+02	4.2222262e+00	1.0000000e+00	0.0000000e+00	1.9782003e+00	3.3498373e-01	NaN	1.0000000e+00	1.0057952e-01	NaN	1.0277331e+06	7.6995301e+06	1.8965419e+07	4.3150587e+07	6.5461245e+07	7.9324676e+07	7.4291561e+07	4.0989099e+07	1.7087792e+07	2.8460266e+06	1.0318816e+05	1.2763631e+05	0.0000000e+00	8.8196372e+04	NaN	NaN	NaN	NaN	NaN	NaN	NaN	NaN	NaN	NaN	NaN	NaN	NaN	NaN	NaN	NaN	NaN
4.8800000e+02	5.0700000e+02	3.0000000e+00	0.0000000e+00	8.1473095e+02	7.0000000e+00	1.8000000e+01	NaN	NaN	NaN	NaN	-1.0000000e+00	NaN	NaN	NaN	NaN	NaN	NaN	NaN	NaN	NaN	NaN	NaN	NaN	NaN	NaN	NaN	NaN	NaN	NaN	NaN	NaN	NaN	NaN	NaN	NaN	NaN	NaN	NaN	NaN	NaN	NaN	NaN	NaN	NaN	NaN	NaN	NaN	NaN	NaN
4.9000000e+02	4.9700000e+02	1.0000000e+00	0.0000000e+00	1.0324884e+03	4.0000000e+00	6.0000000e+00	6.7064333e+00	7.2335500e+00	1.0358613e+03	2.7574807e+00	1.0000000e+00	0.0000000e+00	1.6281075e+00	6.5412194e-01	1.0000000e+00	1.0000000e+00	2.0915683e-01	NaN	8.1235919e+06	2.8652263e+07	6.3449618e+07	9.2739963e+07	9.2175819e+07	5.3873360e+07	1.9860384e+07	3.3264953e+06	2.1699703e+05	9.0738337e+04	1.2620658e+05	NaN	NaN	NaN	NaN	NaN	NaN	NaN	NaN	NaN	NaN	NaN	NaN	NaN	NaN	NaN	NaN	NaN	NaN	NaN	NaN
4.9000000e+02	4.9700000e+02	2.0000000e+00	0.0000000e+00	5.1674784e+02	4.0000000e+00	6.0000000e+00	6.7117000e+00	7.2335500e+00	5.1845919e+02	2.8072858e+00	1.0000000e+00	0.0000000e+00	1.6707197e+00	6.3868764e-01	1.0000000e+00	1.0000000e+00	4.5320838e-02	NaN	6.6308133e+07	2.0389969e+08	4.5789955e+08	6.8556116e+08	6.8961085e+08	3.9898256e+08	1.5855522e+08	4.0368582e+07	8.0282608e+06	7.5018347e+05	3.6795123e+05	NaN	NaN	NaN	NaN	NaN	NaN	NaN	NaN	NaN	NaN	NaN	NaN	NaN	NaN	NaN	NaN	NaN	NaN	NaN	NaN
4.9000000e+02	5.0700000e+02	2.0000000e+00	0.0000000e+00	1.1215529e+03	6.0000000e+00	1.6000000e+01	8.5976167e+00	9.0840500e+00	1.1246378e+03	4.8642394e+00	1.0000000e+00	1.0000000e+00	8.2951956e-01	5.3489690e-01	1.0000000e+00	1.0000000e+00	2.7533034e-01	NaN	7.0432411e+06	1.4168480e+07	3.4309584e+07	4.4348231e+07	6.9726613e+07	9.1025462e+07	1.0015052e+08	9.2610985e+07	7.6529018e+07	5.2170386e+07	3.3193828e+07	1.6757217e+07	6.3573632e+06	1.5471463e+06	8.1376805e+05	0.0000000e+00	3.5706463e+05	1.0027603e+05	7.0306936e+05	1.6338774e+05	2.5356052e+05	8.5564370e+04	7.0698069e+05	NaN	NaN	NaN	NaN	NaN	NaN	NaN	NaN
4.9000000e+02	5.0700000e+02	3.0000000e+00	0.0000000e+00	7.4803772e+02	6.0000000e+00	1.6000000e+01	8.6133000e+00	9.1778167e+00	7.5016105e+02	5.0645942e+00	6.0000000e-01	0.0000000e+00	NaN	NaN	NaN	NaN	1.5790930e+00	NaN	7.7980488e+06	3.7286715e+07	8.7703992e+07	1.5648903e+08	2.3797356e+08	3.0922841e+08	3.3630933e+08	3.5585553e+08	2.6016478e+08	1.8168393e+08	1.3272589e+08	6.2656032e+07	2.9022421e+07	1.7247894e+07	3.3565984e+06	5.5797464e+05	2.2167273e+05	0.0000000e+00	0.0000000e+00	0.0000000e+00	2.8727991e+03	0.0000000e+00	1.4297742e+05	NaN	NaN	NaN	NaN	NaN	NaN	NaN	NaN
4.9000000e+02	5.0800000e+02	3.0000000e+00	0.0000000e+00	7.8573240e+02	6.0000000e+00	1.7000000e+01	9.6469167e+00	1.0414650e+01	7.8804213e+02	5.5509344e+00	6.0000000e-01	1.0000000e+00	NaN	NaN	NaN	NaN	5.3333234e-01	NaN	8.9224111e+05	9.1857892e+06	2.8401779e+07	6.1409710e+07	8.9714448e+07	1.1873933e+08	1.5129872e+08	1.3920426e+08	1.1357797e+08	8.4859321e+07	6.1966826e+07	4.7861356e+07	3.4736715e+07	1.9778509e+07	5.3358628e+06	8.8508189e+05	1.7495396e+05	1.3103697e+05	0.0000000e+00	1.2435480e+05	4.9445247e+04	1.2158126e+05	5.2963572e+04	1.9753338e+05	NaN	NaN	NaN	NaN	NaN	NaN	NaN
4.9000000e+02	5.1600000e+02	3.0000000e+00	0.0000000e+00	1.0435055e+03	7.0000000e+00	2.5000000e+01	NaN	NaN	NaN	NaN	-1.0000000e+00	NaN	NaN	NaN	NaN	NaN	NaN	NaN	NaN	NaN	NaN	NaN	NaN	NaN	NaN	NaN	NaN	NaN	NaN	NaN	NaN	NaN	NaN	NaN	NaN	NaN	NaN	NaN	NaN	NaN	NaN	NaN	NaN	NaN	NaN	NaN	NaN	NaN	NaN
4.9000000e+02	5.1700000e+02	3.0000000e+00	0.0000000e+00	1.0925283e+03	8.0000000e+00	2.6000000e+01	NaN	NaN	NaN	NaN	0.0000000e+00	NaN	NaN	NaN	NaN	NaN	NaN	NaN	NaN	NaN	NaN	NaN	NaN	NaN	NaN	NaN	NaN	NaN	NaN	NaN	NaN	NaN	NaN	NaN	NaN	NaN	NaN	NaN	NaN	NaN	NaN	NaN	NaN	NaN	NaN	NaN	NaN	NaN	NaN
4.9300000e+02	5.0700000e+02	2.0000000e+00	0.0000000e+00	9.1097868e+02	6.0000000e+00	1.3000000e+01	7.8141833e+00	8.1590167e+00	9.1323883e+02	3.4659609e+00	1.0000000e+00	0.0000000e+00	6.3751477e-01	1.1992932e-01	1.0000000e+00	1.0000000e+00	2.1547251e-01	NaN	4.0026864e+05	6.0307960e+06	1.4772653e+07	2.6006534e+07	2.9104603e+07	2.6972907e+07	1.9630634e+07	1.2566450e+07	6.3773125e+06	1.8117885e+06	5.1922610e+05	8.7050510e+04	0.0000000e+00	3.4367816e+05	0.0000000e+00	0.0000000e+00	5.5471931e+04	1.5488223e+05	0.0000000e+00	0.0000000e+00	NaN	NaN	NaN	NaN	NaN	NaN	NaN	NaN	NaN	NaN	NaN
4.9300000e+02	5.0700000e+02	3.0000000e+00	0.0000000e+00	6.0765488e+02	6.0000000e+00	1.3000000e+01	7.7566000e+00	8.0649667e+00	6.0925101e+02	3.7340543e+00	6.0000000e-01	0.0000000e+00	NaN	NaN	NaN	NaN	1.2286696e-01	NaN	7.3240802e+05	5.4079196e+06	1.8264289e+07	2.5534448e+07	3.0282327e+07	3.0345025e+07	2.3594064e+07	1.4717617e+07	7.7088885e+06	3.8115136e+06	6.4246962e+05	3.3613262e+05	0.0000000e+00	3.3666173e+04	3.0335275e+05	0.0000000e+00	0.0000000e+00	1.9418230e+06	3.9656131e+04	1.1089635e+04	NaN	NaN	NaN	NaN	NaN	NaN	NaN	NaN	NaN	NaN	NaN
4.9300000e+02	5.1700000e+02	3.0000000e+00	0.0000000e+00	9.5214542e+02	7.0000000e+00	2.3000000e+01	1.0805967e+01	1.1150850e+01	9.5443571e+02	5.2102934e+00	6.0000000e-01	0.0000000e+00	NaN	NaN	NaN	NaN	3.2481325e-01	NaN	3.8963144e+05	1.3637060e+06	1.4633032e+07	3.2757617e+07	4.7534466e+07	4.9986111e+07	3.8848370e+07	2.5256511e+07	1.4564893e+07	4.8221457e+06	5.8174764e+06	5.6373670e+03	2.8088386e+05	3.1192895e+06	2.0421841e+05	0.0000000e+00	8.6428685e+04	2.6804072e+05	2.8891056e+05	5.2167056e+04	8.0900797e+04	7.5664559e+04	0.0000000e+00	7.6432305e+04	0.0000000e+00	2.4867439e+05	6.2789699e+05	2.5444852e+06	4.7715762e+06	5.6471833e+06	3.9063951e+06
4.9800000e+02	5.0700000e+02	1.0000000e+00	0.0000000e+00	1.2286280e+03	5.0000000e+00	8.0000000e+00	6.4578000e+00	6.8543667e+00	1.2309953e+03	1.6779085e+00	1.0000000e+00	0.0000000e+00	3.4555515e-01	2.7153706e-01	1.0000000e+00	1.0000000e+00	3.9675206e-01	NaN	1.4635432e+07	3.1660208e+07	3.7475473e+07	3.0950556e+07	2.0446069e+07	9.3260391e+06	2.7340046e+06	2.4295720e+05	8.5288092e+04	3.3509873e+04	3.1687273e+04	5.3959844e+04	0.0000000e+00	4.3229884e+04	NaN	NaN	NaN	NaN	NaN	NaN	NaN	NaN	NaN	NaN	NaN	NaN	NaN	NaN	NaN	NaN	NaN
4.9800000e+02	5.0700000e+02	2.0000000e+00	0.0000000e+00	6.1481765e+02	5.0000000e+00	8.0000000e+00	6.4259833e+00	6.9337167e+00	6.1608595e+02	1.8472437e+00	1.0000000e+00	1.0000000e+00	4.5421461e-01	5.9731788e-01	1.0000000e+00	1.0000000e+00	9.9488180e-02	NaN	3.0775694e+08	6.7293442e+08	8.0321732e+08	6.9005016e+08	4.5873067e+08	2.4915304e+08	1.1306663e+08	2.8938341e+07	1.4171859e+07	5.1114519e+05	2.0666144e+05	4.3361404e+05	0.0000000e+00	3.1451475e+05	NaN	NaN	NaN	NaN	NaN	NaN	NaN	NaN	NaN	NaN	NaN	NaN	NaN	NaN	NaN	NaN	NaN
4.9800000e+02	5.0800000e+02	2.0000000e+00	0.0000000e+00	6.7135968e+02	5.0000000e+00	9.0000000e+00	NaN	NaN	NaN	NaN	-1.0000000e+00	NaN	NaN	NaN	NaN	NaN	NaN	NaN	NaN	NaN	NaN	NaN	NaN	NaN	NaN	NaN	NaN	NaN	NaN	NaN	NaN	NaN	NaN	NaN	NaN	NaN	NaN	NaN	NaN	NaN	NaN	NaN	NaN	NaN	NaN	NaN	NaN	NaN	NaN
4.9800000e+02	5.1700000e+02	2.0000000e+00	0.0000000e+00	1.1315535e+03	6.0000000e+00	1.8000000e+01	1.2240417e+01	1.2555700e+01	1.1363204e+03	8.2392225e+00	1.0000000e+00	0.0000000e+00	1.6186336e+00	3.3331212e-02	1.0000000e+00	0.0000000e+00	4.8551165e-01	NaN	0.0000000e+00	7.1423552e+04	0.0000000e+00	0.0000000e+00	1.0498446e+06	4.1558091e+06	1.4213305e+07	1.8059655e+07	2.5177479e+07	2.2937610e+07	2.1055929e+07	1.3476682e+07	8.9402415e+06	3.5224919e+06	2.0452684e+06	1.8300302e+05	8.6518334e+05	0.0000000e+00	2.1977219e+05	7.8824288e+04	1.8760842e+05	3.3473472e+05	4.0275242e+06	1.4217875e+06	5.6466179e+05	NaN	NaN	NaN	NaN	NaN	NaN
4.9800000e+02	5.1700000e+02	3.0000000e+00	0.0000000e+00	7.5470473e+02	6.0000000e+00	1.8000000e+01	NaN	NaN	NaN	NaN	-1.0000000e+00	NaN	NaN	NaN	NaN	NaN	NaN	NaN	NaN	NaN	NaN	NaN	NaN	NaN	NaN	NaN	NaN	NaN	NaN	NaN	NaN	NaN	NaN	NaN	NaN	NaN	NaN	NaN	NaN	NaN	NaN	NaN	NaN	NaN	NaN	NaN	NaN	NaN	NaN
5.0800000e+02	5.1600000e+02	1.0000000e+00	0.0000000e+00	9.0542105e+02	4.0000000e+00	7.0000000e+00	4.6735000e+00	5.0993333e+00	9.1031297e+02	4.3928921e+00	1.0000000e+00	0.0000000e+00	2.4904057e+00	3.5730485e-01	NaN	1.0000000e+00	1.4848277e-01	NaN	4.4128574e+04	1.1945992e+06	1.5920247e+07	5.9173541e+07	1.0183604e+08	1.2084607e+08	8.9285007e+07	4.2436338e+07	1.1047383e+07	1.5808367e+06	1.8084302e+05	1.0885405e+05	NaN	NaN	NaN	NaN	NaN	NaN	NaN	NaN	NaN	NaN	NaN	NaN	NaN	NaN	NaN	NaN	NaN	NaN	NaN
5.0800000e+02	5.1700000e+02	1.0000000e+00	0.0000000e+00	1.0524895e+03	4.0000000e+00	8.0000000e+00	8.3157167e+00	8.8016833e+00	1.0579433e+03	4.8492324e+00	1.0000000e+00	0.0000000e+00	2.3805395e+00	5.3352931e-01	1.0000000e+00	1.0000000e+00	3.1304033e-01	NaN	6.0531703e+05	5.7319626e+06	5.2925202e+07	1.7047847e+08	3.4524258e+08	4.6157566e+08	4.1857975e+08	2.5352999e+08	1.0560833e+08	5.4366998e+07	4.0040245e+07	4.3991250e+06	5.8261381e+05	NaN	NaN	NaN	NaN	NaN	NaN	NaN	NaN	NaN	NaN	NaN	NaN	NaN	NaN	NaN	NaN	NaN	NaN
5.0800000e+02	5.1700000e+02	2.0000000e+00	0.0000000e+00	5.2674837e+02	4.0000000e+00	8.0000000e+00	8.3470000e+00	8.7231500e+00	5.2933472e+02	4.5680633e+00	1.0000000e+00	0.0000000e+00	2.2001181e+00	2.1170475e-01	1.0000000e+00	1.0000000e+00	5.3499899e-02	NaN	6.6421282e+05	2.9807765e+06	2.9086071e+07	9.3987226e+07	1.8076549e+08	2.3595651e+08	1.9454470e+08	1.1415065e+08	4.3514261e+07	1.1321498e+07	1.3697828e+06	1.6190193e+05	0.0000000e+00	NaN	NaN	NaN	NaN	NaN	NaN	NaN	NaN	NaN	NaN	NaN	NaN	NaN	NaN	NaN	NaN	NaN	NaN
5.0900000e+02	5.1700000e+02	1.0000000e+00	0.0000000e+00	9.3940540e+02	4.0000000e+00	7.0000000e+00	7.3431000e+00	7.7513667e+00	9.4393856e+02	4.0013144e+00	1.0000000e+00	0.0000000e+00	2.2032414e+00	3.0582464e-01	NaN	1.0000000e+00	1.8858029e-01	NaN	7.8164632e+05	9.3904354e+06	5.1238642e+07	1.3592927e+08	2.2706084e+08	2.3249765e+08	1.5247843e+08	5.1052663e+07	5.6896047e+06	1.6043938e+05	6.6986020e+03	0.0000000e+00	NaN	NaN	NaN	NaN	NaN	NaN	NaN	NaN	NaN	NaN	NaN	NaN	NaN	NaN	NaN	NaN	NaN	NaN	NaN
5.1700000e+02	5.2200000e+02	1.0000000e+00	0.0000000e+00	6.1328278e+02	4.0000000e+00	4.0000000e+00	4.4654333e+00	4.7846333e+00	6.1683997e+02	3.2064005e+00	1.0000000e+00	0.0000000e+00	3.3838548e+00	4.4809247e-02	NaN	1.0000000e+00	2.0294535e-01	NaN	0.0000000e+00	1.8274478e+05	3.6868564e+06	1.0011616e+07	1.0127679e+07	4.0469210e+06	2.6350128e+05	1.1904814e+05	0.0000000e+00	NaN	NaN	NaN	NaN	NaN	NaN	NaN	NaN	NaN	NaN	NaN	NaN	NaN	NaN	NaN	NaN	NaN	NaN	NaN	NaN	NaN	NaN
5.1700000e+02	5.2500000e+02	1.0000000e+00	0.0000000e+00	9.0239241e+02	5.0000000e+00	7.0000000e+00	6.6642333e+00	7.4683500e+00	9.0853918e+02	5.5612012e+00	1.0000000e+00	0.0000000e+00	3.3471874e+00	1.4658876e+00	NaN	1.0000000e+00	1.7361977e-01	NaN	8.0642229e+05	2.9486000e+06	3.8197534e+07	1.9775901e+08	5.9579540e+08	1.1739193e+09	1.5130525e+09	1.2598029e+09	7.1923551e+08	2.8127632e+08	7.0729604e+07	9.6431497e+05	4.1111499e+05	NaN	NaN	NaN	NaN	NaN	NaN	NaN	NaN	NaN	NaN	NaN	NaN	NaN	NaN	NaN	NaN	NaN	NaN
5.1800000e+02	5.2600000e+02	1.0000000e+00	0.0000000e+00	8.7035094e+02	4.0000000e+00	7.0000000e+00	3.5165000e+00	3.9734833e+00	8.7581317e+02	4.9281503e+00	1.0000000e+00	0.0000000e+00	2.8829383e+00	4.4859185e-01	NaN	1.0000000e+00	1.2652219e-01	NaN	1.4447023e+04	4.7805606e+05	4.9472209e+06	2.3064600e+07	5.5637161e+07	8.4346119e+07	7.9430991e+07	5.0165817e+07	1.9247018e+07	4.8909329e+06	4.9123758e+05	0.0000000e+00	NaN	NaN	NaN	NaN	NaN	NaN	NaN	NaN	NaN	NaN	NaN	NaN	NaN	NaN	NaN	NaN	NaN	NaN	NaN
5.1800000e+02	5.3600000e+02	2.0000000e+00	0.0000000e+00	9.0389911e+02	6.0000000e+00	1.7000000e+01	NaN	NaN	NaN	NaN	0.0000000e+00	NaN	NaN	NaN	NaN	NaN	NaN	NaN	NaN	NaN	NaN	NaN	NaN	NaN	NaN	NaN	NaN	NaN	NaN	NaN	NaN	NaN	NaN	NaN	NaN	NaN	NaN	NaN	NaN	NaN	NaN	NaN	NaN	NaN	NaN	NaN	NaN	NaN	NaN
5.2000000e+02	5.3800000e+02	2.0000000e+00	0.0000000e+00	9.0389911e+02	6.0000000e+00	1.7000000e+01	NaN	NaN	NaN	NaN	0.0000000e+00	NaN	NaN	NaN	NaN	NaN	NaN	NaN	NaN	NaN	NaN	NaN	NaN	NaN	NaN	NaN	NaN	NaN	NaN	NaN	NaN	NaN	NaN	NaN	NaN	NaN	NaN	NaN	NaN	NaN	NaN	NaN	NaN	NaN	NaN	NaN	NaN	NaN	NaN
5.2600000e+02	5.3600000e+02	1.0000000e+00	0.0000000e+00	1.0704848e+03	4.0000000e+00	9.0000000e+00	4.4334500e+00	5.0993333e+00	1.0772020e+03	6.1406953e+00	1.0000000e+00	0.0000000e+00	2.7714293e+00	1.0607863e+00	1.0000000e+00	1.0000000e+00	6.5986932e-02	NaN	7.0888636e+06	1.2233869e+07	4.9418886e+07	2.2828689e+08	7.3746638e+08	1.7324795e+09	2.8423552e+09	3.1179257e+09	2.1983087e+09	1.0895542e+09	3.4807601e+08	8.8200253e+07	1.6130909e+07	1.1959854e+06	NaN	NaN	NaN	NaN	NaN	NaN	NaN	NaN	NaN	NaN	NaN	NaN	NaN	NaN	NaN	NaN	NaN
5.2600000e+02	5.3600000e+02	2.0000000e+00	0.0000000e+00	5.3574603e+02	4.0000000e+00	9.0000000e+00	4.4334500e+00	4.8320833e+00	5.3886286e+02	5.6571625e+00	1.0000000e+00	0.0000000e+00	2.4956295e+00	2.7759356e-01	1.0000000e+00	1.0000000e+00	7.9916783e-02	NaN	1.9896479e+05	5.1977080e+05	3.0791027e+06	1.4809674e+07	3.9654209e+07	7.3420835e+07	9.8629024e+07	8.5471837e+07	5.5063899e+07	2.3057496e+07	6.3210364e+06	8.9817866e+05	2.6104758e+04	2.3003285e+04	NaN	NaN	NaN	NaN	NaN	NaN	NaN	NaN	NaN	NaN	NaN	NaN	NaN	NaN	NaN	NaN	NaN
5.2600000e+02	5.4300000e+02	2.0000000e+00	0.0000000e+00	8.7743872e+02	6.0000000e+00	1.5000000e+01	9.0840500e+00	9.3183667e+00	8.8310061e+02	1.0333560e+01	6.0000000e-01	0.0000000e+00	NaN	NaN	NaN	NaN	3.1583344e-01	NaN	0.0000000e+00	1.1043741e+05	0.0000000e+00	1.7600795e+05	1.0260173e+05	1.2299075e+05	1.9768812e+05	2.2662689e+05	6.7977129e+05	3.9783581e+06	9.7932932e+06	1.1998317e+07	1.0472969e+07	7.4851798e+06	2.5318142e+06	0.0000000e+00	2.8690610e+05	2.2765917e+05	1.0169088e+05	1.7026004e+05	7.9122429e+04	0.0000000e+00	NaN	NaN	NaN	NaN	NaN	NaN	NaN	NaN	NaN
5.2700000e+02	5.3600000e+02	1.0000000e+00	0.0000000e+00	9.5545785e+02	4.0000000e+00	8.0000000e+00	4.1318833e+00	4.7371000e+00	9.6155183e+02	5.5762134e+00	1.0000000e+00	0.0000000e+00	2.8470308e+00	8.8299883e-01	NaN	1.0000000e+00	1.0402210e-01	NaN	2.6356618e+05	1.3853272e+06	1.1906616e+07	5.4132559e+07	1.5937434e+08	3.0281182e+08	3.8700201e+08	3.3514379e+08	1.7724464e+08	6.2531041e+07	1.3039617e+07	1.6024795e+06	0.0000000e+00	NaN	NaN	NaN	NaN	NaN	NaN	NaN	NaN	NaN	NaN	NaN	NaN	NaN	NaN	NaN	NaN	NaN	NaN
5.3700000e+02	5.4200000e+02	1.0000000e+00	0.0000000e+00	5.8931916e+02	3.0000000e+00	3.0000000e+00	4.3538667e+00	4.7211667e+00	5.9195018e+02	2.2986263e+00	1.0000000e+00	0.0000000e+00	3.2021744e+00	1.8576928e-01	NaN	1.0000000e+00	1.6500174e-01	NaN	1.9440985e+05	4.8912390e+06	1.5783958e+07	1.6911104e+07	7.2320339e+06	7.3741729e+05	2.8809746e+04	NaN	NaN	NaN	NaN	NaN	NaN	NaN	NaN	NaN	NaN	NaN	NaN	NaN	NaN	NaN	NaN	NaN	NaN	NaN	NaN	NaN	NaN	NaN	NaN
5.3700000e+02	5.4300000e+02	1.0000000e+00	0.0000000e+00	7.0240322e+02	4.0000000e+00	4.0000000e+00	7.6883833e+00	8.1903833e+00	7.0571727e+02	2.9044673e+00	1.0000000e+00	0.0000000e+00	2.9963641e+00	5.8051599e-01	0.0000000e+00	1.0000000e+00	5.2253143e-02	NaN	1.3082565e+08	1.1402120e+09	4.5500438e+09	8.0885478e+09	7.0772938e+09	2.6719885e+09	5.9034116e+08	8.7164427e+07	2.3272628e+05	NaN	NaN	NaN	NaN	NaN	NaN	NaN	NaN	NaN	NaN	NaN	NaN	NaN	NaN	NaN	NaN	NaN	NaN	NaN	NaN	NaN	NaN
5.3700000e+02	5.4300000e+02	2.0000000e+00	0.0000000e+00	3.5170525e+02	4.0000000e+00	4.0000000e+00	7.9395167e+00	8.0022333e+00	3.5293885e+02	2.0576108e+00	1.0000000e+00	0.0000000e+00	1.9095373e+00	-7.0683107e-01	0.0000000e+00	1.0000000e+00	1.0080220e-01	NaN	9.0567248e+04	2.0218814e+06	3.3872668e+06	3.8431575e+06	1.3366782e+06	9.9339926e+04	4.3796253e+04	3.7232409e+04	6.6581172e+01	NaN	NaN	NaN	NaN	NaN	NaN	NaN	NaN	NaN	NaN	NaN	NaN	NaN	NaN	NaN	NaN	NaN	NaN	NaN	NaN	NaN	NaN
5.4400000e+02	5.5100000e+02	1.0000000e+00	0.0000000e+00	9.0741558e+02	4.0000000e+00	5.0000000e+00	5.6820500e+00	6.6800833e+00	9.1115353e+02	3.2138869e+00	6.0000000e-01	0.0000000e+00	NaN	NaN	NaN	NaN	4.3988334e-01	NaN	1.8741869e+07	1.0430360e+08	3.6122747e+08	7.2178555e+08	8.3033183e+08	5.0863476e+08	1.9100369e+08	4.8302352e+07	5.3253989e+06	1.1650548e+05	NaN	NaN	NaN	NaN	NaN	NaN	NaN	NaN	NaN	NaN	NaN	NaN	NaN	NaN	NaN	NaN	NaN	NaN	NaN	NaN	NaN
5.4400000e+02	5.5100000e+02	2.0000000e+00	0.0000000e+00	4.5421143e+02	4.0000000e+00	5.0000000e+00	5.7923667e+00	6.2516167e+00	4.5594849e+02	2.9500629e+00	1.0000000e+00	0.0000000e+00	2.2976778e+00	4.5523446e-01	1.0000000e+00	0.0000000e+00	2.6546256e-01	NaN	1.6504280e+05	3.7861825e+06	1.5024241e+07	2.8429024e+07	2.6500600e+07	1.3742960e+07	3.4106287e+06	1.7605510e+05	2.9679695e+04	0.0000000e+00	NaN	NaN	NaN	NaN	NaN	NaN	NaN	NaN	NaN	NaN	NaN	NaN	NaN	NaN	NaN	NaN	NaN	NaN	NaN	NaN	NaN
5.4400000e+02	5.5200000e+02	2.0000000e+00	0.0000000e+00	5.0374563e+02	4.0000000e+00	6.0000000e+00	NaN	NaN	NaN	NaN	0.0000000e+00	NaN	NaN	NaN	NaN	NaN	NaN	NaN	NaN	NaN	NaN	NaN	NaN	NaN	NaN	NaN	NaN	NaN	NaN	NaN	NaN	NaN	NaN	NaN	NaN	NaN	NaN	NaN	NaN	NaN	NaN	NaN	NaN	NaN	NaN	NaN	NaN	NaN	NaN
5.4400000e+02	5.6500000e+02	2.0000000e+00	0.0000000e+00	1.2051479e+03	6.0000000e+00	1.6000000e+01	7.2126167e+00	7.7828167e+00	1.2107663e+03	9.8233516e+00	1.0000000e+00	0.0000000e+00	2.4206084e+00	7.8038032e-01	1.0000000e+00	1.0000000e+00	3.0420373e-01	NaN	0.0000000e+00	1.4995341e+05	0.0000000e+00	2.2679564e+05	0.0000000e+00	5.1241171e+05	2.1417375e+05	4.9763022e+06	8.4523305e+06	2.8758087e+07	3.3581507e+07	4.1146049e+07	3.8457613e+07	2.9999386e+07	1.6966741e+07	6.8628853e+06	6.6104924e+05	9.9972714e+04	1.3131927e+04	1.8241953e+04	1.9331508e-01	8.1452097e+04	8.5002980e+02	NaN	NaN	NaN	NaN	NaN	NaN	NaN	NaN
5.4400000e+02	5.6500000e+02	3.0000000e+00	0.0000000e+00	8.0376767e+02	6.0000000e+00	1.6000000e+01	7.1445333e+00	7.5625333e+00	8.0763266e+02	1.0181559e+01	1.0000000e+00	0.0000000e+00	2.5355360e+00	3.3434878e-01	1.0000000e+00	1.0000000e+00	4.0347716e-02	NaN	0.0000000e+00	0.0000000e+00	1.0204624e+05	0.0000000e+00	8.7814791e+04	6.6744396e+05	5.9423917e+06	2.5640939e+07	6.7785961e+07	1.4224632e+08	2.2406771e+08	2.7123074e+08	2.6777804e+08	2.1811073e+08	1.3925016e+08	7.6229531e+07	3.1909450e+07	6.1442014e+06	1.5519417e+06	2.3614176e+05	1.7715627e+05	4.2516656e+05	6.6394061e+04	NaN	NaN	NaN	NaN	NaN	NaN	NaN	NaN
5.4600000e+02	5.5100000e+02	1.0000000e+00	0.0000000e+00	7.2131514e+02	4.0000000e+00	3.0000000e+00	4.0686667e+00	5.2092167e+00	7.2675408e+02	5.0217550e+00	4.0000000e-01	1.0000000e+00	NaN	NaN	NaN	NaN	1.3745734e+00	NaN	1.2708773e+05	1.6817828e+07	4.3223198e+07	4.6750995e+07	3.6141757e+07	3.0379574e+08	4.6092367e+08	1.5228773e+08	NaN	NaN	NaN	NaN	NaN	NaN	NaN	NaN	NaN	NaN	NaN	NaN	NaN	NaN	NaN	NaN	NaN	NaN	NaN	NaN	NaN	NaN	NaN
5.4600000e+02	5.6500000e+02	3.0000000e+00	0.0000000e+00	7.4173419e+02	6.0000000e+00	1.4000000e+01	6.6378500e+00	6.9020333e+00	7.4511586e+02	8.8376140e+00	1.0000000e+00	0.0000000e+00	2.5094104e+00	-1.1642051e-01	NaN	1.0000000e+00	1.3933296e-01	NaN	4.1964979e+03	0.0000000e+00	1.7009719e+05	0.0000000e+00	0.0000000e+00	6.4345655e+05	3.4444918e+05	2.2186510e+06	5.6816388e+06	8.3591551e+06	9.7428321e+06	1.1788843e+07	5.6689111e+06	2.5723870e+06	1.0994348e+06	1.0579858e+05	7.0570071e+04	0.0000000e+00	0.0000000e+00	2.2271727e+04	5.8226739e+04	NaN	NaN	NaN	NaN	NaN	NaN	NaN	NaN	NaN	NaN
5.5200000e+02	5.6500000e+02	3.0000000e+00	0.0000000e+00	5.0763509e+02	5.0000000e+00	9.0000000e+00	4.4868000e+00	4.8636500e+00	5.0988429e+02	5.8570762e+00	1.0000000e+00	0.0000000e+00	2.6096572e+00	2.1375615e-01	NaN	1.0000000e+00	8.1612873e-02	NaN	7.3432851e+04	6.2027966e+04	9.5852889e+05	9.4130849e+05	5.4291257e+06	1.3911953e+07	2.1180144e+07	2.3950696e+07	1.7423007e+07	9.4653476e+06	3.1411659e+06	2.7913695e+05	0.0000000e+00	6.9885491e+04	0.0000000e+00	NaN	NaN	NaN	NaN	NaN	NaN	NaN	NaN	NaN	NaN	NaN	NaN	NaN	NaN	NaN	NaN
5.8200000e+02	5.9400000e+02	2.0000000e+00	0.0000000e+00	7.0941340e+02	5.0000000e+00	1.1000000e+01	7.7828167e+00	8.4409500e+00	7.1072908e+02	1.7382535e+00	6.0000000e-01	0.0000000e+00	NaN	NaN	NaN	NaN	5.0365400e-02	NaN	1.0871606e+08	7.3938364e+08	1.4754755e+09	1.2232806e+09	6.3565613e+08	2.5531308e+08	9.8298641e+07	9.8387789e+06	4.3223942e+06	1.9911014e+06	6.1329259e+05	3.0655937e+05	8.1887902e+05	9.3783756e+05	6.7229811e+05	9.5721570e+05	1.1597179e+05	NaN	NaN	NaN	NaN	NaN	NaN	NaN	NaN	NaN	NaN	NaN	NaN	NaN	NaN
5.8200000e+02	5.9400000e+02	3.0000000e+00	0.0000000e+00	4.7327802e+02	5.0000000e+00	1.1000000e+01	7.8141833e+00	8.6603500e+00	4.7414708e+02	1.7140697e+00	1.0000000e+00	0.0000000e+00	6.8789351e-02	1.5891178e+00	1.0000000e+00	1.0000000e+00	4.2157633e-02	NaN	5.5073921e+07	3.8082263e+08	7.6809455e+08	6.2562420e+08	3.3095570e+08	1.2834716e+08	3.6103244e+07	7.0734836e+06	1.8136537e+06	2.4575600e+06	4.9892333e+05	1.7093525e+05	0.0000000e+00	0.0000000e+00	0.0000000e+00	1.6282160e+05	2.8703042e+04	NaN	NaN	NaN	NaN	NaN	NaN	NaN	NaN	NaN	NaN	NaN	NaN	NaN	NaN
5.8200000e+02	5.9500000e+02	2.0000000e+00	0.0000000e+00	7.7493364e+02	6.0000000e+00	1.2000000e+01	9.3807833e+00	9.9448833e+00	7.7655496e+02	2.1982950e+00	1.0000000e+00	0.0000000e+00	2.0927547e-01	7.6250389e-01	NaN	-1.0000000e+00	8.5999752e-02	NaN	1.4803496e+06	4.5864372e+07	1.3086165e+08	1.6971672e+08	1.2225188e+08	6.2350058e+07	2.3604056e+07	5.5495442e+06	5.4024733e+05	5.9314179e+05	2.8230891e+05	2.6511171e+05	9.2753332e+04	2.4210353e+05	4.8458043e+04	1.4035887e+05	0.0000000e+00	0.0000000e+00	9.4466009e+04	NaN	NaN	NaN	NaN	NaN	NaN	NaN	NaN	NaN	NaN	NaN	NaN
5.8400000e+02	5.9400000e+02	2.0000000e+00	0.0000000e+00	6.3136846e+02	5.0000000e+00	9.0000000e+00	NaN	NaN	NaN	NaN	0.0000000e+00	NaN	NaN	NaN	NaN	NaN	NaN	NaN	NaN	NaN	NaN	NaN	NaN	NaN	NaN	NaN	NaN	NaN	NaN	NaN	NaN	NaN	NaN	NaN	NaN	NaN	NaN	NaN	NaN	NaN	NaN	NaN	NaN	NaN	NaN	NaN	NaN	NaN	NaN
5.8400000e+02	5.9400000e+02	3.0000000e+00	0.0000000e+00	4.2124807e+02	5.0000000e+00	9.0000000e+00	7.3170333e+00	8.1120000e+00	4.2203994e+02	1.5739127e+00	6.0000000e-01	0.0000000e+00	NaN	NaN	NaN	NaN	5.4521480e-02	NaN	1.4274849e+07	1.3114062e+08	2.4547159e+08	1.7863016e+08	7.4738533e+07	2.1310104e+07	2.6200156e+06	0.0000000e+00	0.0000000e+00	1.3533271e+05	6.5869894e+04	5.7599963e+04	4.7461587e+04	2.7413476e+04	0.0000000e+00	NaN	NaN	NaN	NaN	NaN	NaN	NaN	NaN	NaN	NaN	NaN	NaN	NaN	NaN	NaN	NaN
5.8400000e+02	5.9500000e+02	2.0000000e+00	0.0000000e+00	6.9688871e+02	6.0000000e+00	1.0000000e+01	NaN	NaN	NaN	NaN	-1.0000000e+00	NaN	NaN	NaN	NaN	NaN	NaN	NaN	NaN	NaN	NaN	NaN	NaN	NaN	NaN	NaN	NaN	NaN	NaN	NaN	NaN	NaN	NaN	NaN	NaN	NaN	NaN	NaN	NaN	NaN	NaN	NaN	NaN	NaN	NaN	NaN	NaN	NaN	NaN
5.8400000e+02	5.9500000e+02	3.0000000e+00	0.0000000e+00	4.6492823e+02	6.0000000e+00	1.0000000e+01	NaN	NaN	NaN	NaN	0.0000000e+00	NaN	NaN	NaN	NaN	NaN	NaN	NaN	NaN	NaN	NaN	NaN	NaN	NaN	NaN	NaN	NaN	NaN	NaN	NaN	NaN	NaN	NaN	NaN	NaN	NaN	NaN	NaN	NaN	NaN	NaN	NaN	NaN	NaN	NaN	NaN	NaN	NaN	NaN
5.8500000e+02	5.9400000e+02	2.0000000e+00	0.0000000e+00	5.8084462e+02	5.0000000e+00	8.0000000e+00	6.3784167e+00	6.9654000e+00	5.8200936e+02	1.5831252e+00	1.0000000e+00	0.0000000e+00	2.8473428e-01	8.2956492e-01	1.0000000e+00	-1.0000000e+00	3.6757904e-02	NaN	7.8205863e+07	4.0005251e+08	6.7166416e+08	4.6075337e+08	1.9446125e+08	6.6684185e+07	1.7956039e+07	2.9726318e+06	1.5413219e+05	3.5055826e+06	5.9685493e+04	3.9059299e+05	1.0619545e+04	0.0000000e+00	NaN	NaN	NaN	NaN	NaN	NaN	NaN	NaN	NaN	NaN	NaN	NaN	NaN	NaN	NaN	NaN	NaN
5.8500000e+02	5.9400000e+02	3.0000000e+00	0.0000000e+00	3.8756551e+02	5.0000000e+00	8.0000000e+00	6.3995333e+00	7.0761667e+00	3.8834352e+02	1.5876860e+00	1.0000000e+00	0.0000000e+00	2.8766091e-01	1.0922898e+00	1.0000000e+00	-1.0000000e+00	4.1528439e-02	NaN	1.9950912e+07	1.2760204e+08	2.3255117e+08	1.5787809e+08	6.7312413e+07	1.9878212e+07	4.0484419e+06	1.3626822e+05	3.3053740e+05	0.0000000e+00	0.0000000e+00	2.0054013e+05	0.0000000e+00	0.0000000e+00	NaN	NaN	NaN	NaN	NaN	NaN	NaN	NaN	NaN	NaN	NaN	NaN	NaN	NaN	NaN	NaN	NaN
5.8500000e+02	5.9500000e+02	2.0000000e+00	0.0000000e+00	6.4636487e+02	6.0000000e+00	9.0000000e+00	7.8925333e+00	8.7074833e+00	6.4864843e+02	3.6707633e+00	5.0000000e-01	0.0000000e+00	NaN	NaN	NaN	NaN	3.1309704e-01	NaN	6.8424252e+05	1.6961372e+07	8.2863327e+07	1.9930348e+08	2.8921723e+08	2.4408430e+08	1.7401111e+08	8.2855629e+07	3.0061572e+07	1.2214883e+07	2.6079953e+06	3.0246792e+05	7.7903610e+04	0.0000000e+00	1.0143168e+05	7.4601826e+04	NaN	NaN	NaN	NaN	NaN	NaN	NaN	NaN	NaN	NaN	NaN	NaN	NaN	NaN	NaN
5.8500000e+02	5.9500000e+02	3.0000000e+00	0.0000000e+00	4.3124567e+02	6.0000000e+00	9.0000000e+00	8.1120000e+00	8.5819167e+00	4.3264464e+02	3.3005612e+00	1.0000000e+00	0.0000000e+00	1.1514599e+00	4.8649379e-01	1.0000000e+00	-2.0000000e+00	1.3435080e-01	NaN	1.4879620e+06	2.7066528e+06	1.4013942e+07	3.3965787e+07	4.1169147e+07	3.4400463e+07	2.0622856e+07	6.9052128e+06	1.3601007e+06	2.6516882e+05	4.6116391e+04	0.0000000e+00	4.1885481e+04	0.0000000e+00	0.0000000e+00	6.6054331e+04	NaN	NaN	NaN	NaN	NaN	NaN	NaN	NaN	NaN	NaN	NaN	NaN	NaN	NaN	NaN
5.8800000e+02	5.9400000e+02	2.0000000e+00	0.0000000e+00	3.9574639e+02	4.0000000e+00	5.0000000e+00	5.6086333e+00	6.0620667e+00	3.9672517e+02	1.4215096e+00	4.0000000e-01	0.0000000e+00	NaN	NaN	NaN	NaN	4.8177874e-02	NaN	8.4883846e+06	5.7220164e+07	8.8294746e+07	4.0317728e+07	1.0019842e+07	9.3848024e+05	5.2901637e+04	7.2931595e+04	1.7372121e+04	2.6093014e+04	NaN	NaN	NaN	NaN	NaN	NaN	NaN	NaN	NaN	NaN	NaN	NaN	NaN	NaN	NaN	NaN	NaN	NaN	NaN	NaN	NaN
5.9000000e+02	6.0100000e+02	2.0000000e+00	0.0000000e+00	6.9390161e+02	6.0000000e+00	9.0000000e+00	NaN	NaN	NaN	NaN	0.0000000e+00	NaN	NaN	NaN	NaN	NaN	NaN	NaN	NaN	NaN	NaN	NaN	NaN	NaN	NaN	NaN	NaN	NaN	NaN	NaN	NaN	NaN	NaN	NaN	NaN	NaN	NaN	NaN	NaN	NaN	NaN	NaN	NaN	NaN	NaN	NaN	NaN	NaN	NaN
5.9000000e+02	6.0100000e+02	3.0000000e+00	0.0000000e+00	4.6293683e+02	6.0000000e+00	9.0000000e+00	4.8951500e+00	5.4932167e+00	4.6379739e+02	1.6155396e+00	1.0000000e+00	0.0000000e+00	1.9034916e-01	8.6204531e-01	1.0000000e+00	NaN	2.6721027e-01	NaN	2.0701821e+06	2.3891357e+07	2.2369558e+07	2.1699383e+07	1.4190003e+07	5.5385200e+06	1.8868211e+06	4.9241428e+05	1.3105816e+05	2.7880811e+04	5.4927291e+04	0.0000000e+00	0.0000000e+00	8.0812915e+04	2.9223127e+04	1.2808618e+05	NaN	NaN	NaN	NaN	NaN	NaN	NaN	NaN	NaN	NaN	NaN	NaN	NaN	NaN	NaN
6.0400000e+02	6.1900000e+02	3.0000000e+00	0.0000000e+00	6.2566348e+02	6.0000000e+00	1.3000000e+01	7.5782333e+00	8.0806667e+00	6.2796749e+02	5.7886501e+00	4.0000000e-01	1.0000000e+00	NaN	NaN	NaN	NaN	2.6649057e-01	NaN	2.3026603e+05	1.1832592e+05	3.3481507e+06	1.8576905e+07	4.4429881e+07	6.7908191e+07	6.9617063e+07	5.3146946e+07	3.1257187e+07	1.4264633e+07	3.8184469e+06	3.3309841e+05	4.7455965e+04	1.0065475e+04	2.6169375e+05	0.0000000e+00	5.8048189e+04	3.1401407e+07	1.6169643e+05	6.0851085e+04	NaN	NaN	NaN	NaN	NaN	NaN	NaN	NaN	NaN	NaN	NaN
6.0400000e+02	6.2100000e+02	3.0000000e+00	0.0000000e+00	6.9768835e+02	6.0000000e+00	1.5000000e+01	7.3900500e+00	7.8141833e+00	6.9986812e+02	5.3009367e+00	6.0000000e-01	0.0000000e+00	NaN	NaN	NaN	NaN	2.7162965e-02	NaN	4.0092818e+05	2.1387311e+06	1.9998217e+07	6.1445214e+07	1.6270790e+08	2.8010416e+08	3.5097980e+08	3.3422538e+08	2.5110988e+08	1.4241737e+08	6.8746781e+07	2.8925606e+07	9.2501032e+06	1.9479800e+06	1.9420655e+05	4.6607880e+04	0.0000000e+00	3.0354720e+05	0.0000000e+00	0.0000000e+00	8.4409200e+04	3.1719657e+03	NaN	NaN	NaN	NaN	NaN	NaN	NaN	NaN	NaN
6.0400000e+02	6.2400000e+02	3.0000000e+00	0.0000000e+00	8.2642015e+02	7.0000000e+00	1.8000000e+01	1.0414650e+01	1.0540017e+01	8.2887681e+02	5.8772009e+00	6.0000000e-01	0.0000000e+00	NaN	NaN	NaN	NaN	4.7590556e-02	NaN	0.0000000e+00	2.3773763e+05	1.2945081e+05	2.0291900e+06	9.0590739e+06	1.8573414e+07	3.4594400e+07	3.6985681e+07	3.5152597e+07	2.4958435e+07	1.5125423e+07	7.0161758e+06	1.3643211e+06	1.0494659e+06	0.0000000e+00	0.0000000e+00	5.5069181e+04	0.0000000e+00	0.0000000e+00	2.8213924e+03	0.0000000e+00	0.0000000e+00	9.2569720e+03	0.0000000e+00	0.0000000e+00	0.0000000e+00	NaN	NaN	NaN	NaN	NaN
6.0400000e+02	6.2500000e+02	3.0000000e+00	0.0000000e+00	8.6411484e+02	7.0000000e+00	1.9000000e+01	1.1545450e+01	1.2476967e+01	8.6654139e+02	5.7132473e+00	6.0000000e-01	0.0000000e+00	NaN	NaN	NaN	NaN	1.5856559e-01	NaN	3.5240159e+06	3.8914360e+06	5.6627849e+06	1.0934909e+07	3.1984565e+07	6.2917442e+07	9.9176170e+07	1.1095796e+08	1.0122260e+08	7.4300782e+07	4.4146538e+07	1.9819771e+07	7.3749819e+06	3.5912140e+06	5.8394392e+05	1.0798454e+05	1.6285274e+06	3.7490104e+04	2.4979256e+05	1.2015777e+06	4.7897225e+05	4.0793832e+05	4.9674464e+05	8.7902220e+04	7.7734210e+04	3.0013172e+05	1.1253269e+05	NaN	NaN	NaN	NaN
6.0400000e+02	6.2500000e+02	4.0000000e+00	0.0000000e+00	6.4833795e+02	7.0000000e+00	1.9000000e+01	1.1782933e+01	1.1971917e+01	6.5032746e+02	6.3916251e+00	1.0000000e+00	1.0000000e+00	9.9577375e-01	-3.3679877e-01	0.0000000e+00	1.0000000e+00	1.6057869e-01	NaN	2.6358727e+05	9.2422512e+04	0.0000000e+00	1.6463717e+05	1.5254559e+06	3.7847458e+06	6.4875087e+06	7.4289311e+06	7.0522932e+06	4.1311642e+06	2.6381471e+06	8.6620466e+05	3.8736820e+06	9.7998582e+04	1.4016102e+06	0.0000000e+00	6.6372412e+04	0.0000000e+00	2.8297969e+04	0.0000000e+00	0.0000000e+00	0.0000000e+00	3.0200807e+04	2.5004512e+04	2.3056840e+04	0.0000000e+00	0.0000000e+00	NaN	NaN	NaN	NaN
6.0400000e+02	6.3000000e+02	2.0000000e+00	0.0000000e+00	1.5602878e+03	7.0000000e+00	2.4000000e+01	1.2529417e+01	1.3004700e+01	1.5649923e+03	7.5445696e+00	1.0000000e+00	0.0000000e+00	8.8261038e-01	5.0222114e-01	1.0000000e+00	-1.0000000e+00	2.5515107e-01	NaN	0.0000000e+00	0.0000000e+00	0.0000000e+00	1.0501528e+05	1.7450187e+05	5.5531002e+06	5.8102740e+06	1.5336486e+07	1.9379413e+07	2.4329084e+07	2.1894104e+07	1.8061956e+07	1.0051975e+07	6.0338754e+06	1.6949479e+06	7.2661245e+05	1.5489159e+05	7.8052696e+04	2.9664780e+03	7.7946770e+04	0.0000000e+00	1.1977160e+05	0.0000000e+00	0.0000000e+00	0.0000000e+00	1.1410795e+05	0.0000000e+00	9.2912755e+04	9.9609984e+04	0.0000000e+00	0.0000000e+00
6.0400000e+02	6.3000000e+02	3.0000000e+00	0.0000000e+00	1.0405276e+03	7.0000000e+00	2.4000000e+01	1.2161400e+01	1.3171167e+01	1.0437374e+03	7.7648733e+00	6.0000000e-01	0.0000000e+00	NaN	NaN	NaN	NaN	4.5348903e-02	NaN	4.8371636e+05	3.6836644e+05	1.6982413e+06	6.7303474e+06	2.6496688e+07	7.6628838e+07	1.7513034e+08	3.1225905e+08	4.4821193e+08	5.2420524e+08	5.1040326e+08	4.0738015e+08	2.8725478e+08	1.7656617e+08	9.5340421e+07	4.7884531e+07	1.9760425e+07	8.0033958e+06	2.9883495e+06	8.0776318e+05	4.3946497e+05	3.2700915e+05	1.4554919e+05	9.6986386e+04	2.5589562e+05	2.7705527e+05	2.6796792e+05	7.5394304e+04	2.2314012e+05	6.2963310e+04	5.6929087e+04
6.0400000e+02	6.3000000e+02	4.0000000e+00	0.0000000e+00	7.8064754e+02	7.0000000e+00	2.4000000e+01	1.2240417e+01	1.3137733e+01	7.8320089e+02	8.3489631e+00	1.0000000e+00	1.0000000e+00	1.0546656e+00	1.7390160e+00	1.0000000e+00	0.0000000e+00	1.1315477e-01	NaN	1.4816263e+05	1.7150390e+05	6.8895843e+04	4.1742466e+05	2.8711064e+06	1.7361233e+07	4.3450591e+07	7.9128680e+07	1.1654659e+08	1.4085783e+08	1.3733442e+08	1.0727762e+08	7.8120983e+07	4.3764679e+07	2.2739190e+07	1.7348781e+07	3.1209744e+06	1.4152757e+06	4.2312427e+05	4.2981279e+07	7.7798115e+04	1.5920658e+05	1.1036341e+05	7.0582506e+05	8.1410999e+03	1.2759454e+05	2.6717899e+04	4.3345915e+05	2.2366315e+04	4.0400776e+05	4.3258523e+04
6.0500000e+02	6.1900000e+02	3.0000000e+00	0.0000000e+00	6.0198444e+02	6.0000000e+00	1.2000000e+01	7.4683500e+00	8.1903833e+00	6.0398331e+02	4.9138675e+00	6.0000000e-01	0.0000000e+00	NaN	NaN	NaN	NaN	3.9908554e-01	NaN	2.9897672e+06	4.5282634e+06	1.4624415e+07	5.8689872e+07	1.2001421e+08	1.7583988e+08	1.8535847e+08	1.4532395e+08	8.1497391e+07	3.7337268e+07	2.2998529e+07	3.4150308e+06	4.0741438e+05	1.7736128e+07	8.1662795e+04	0.0000000e+00	6.8848487e+05	9.2048352e+04	1.0402977e+05	NaN	NaN	NaN	NaN	NaN	NaN	NaN	NaN	NaN	NaN	NaN	NaN
6.0500000e+02	6.1900000e+02	4.0000000e+00	0.0000000e+00	4.5174015e+02	6.0000000e+00	1.2000000e+01	7.5625333e+00	7.7199000e+00	4.5322965e+02	4.8752737e+00	1.0000000e+00	0.0000000e+00	1.3544565e+00	-4.2945338e-01	1.0000000e+00	1.0000000e+00	1.3322495e-01	NaN	0.0000000e+00	0.0000000e+00	8.6920367e+04	2.5167100e+05	1.7896050e+06	2.8410847e+06	3.6679447e+06	2.5249668e+06	8.5578943e+05	3.0658995e+05	5.2485391e+04	8.1139704e+04	0.0000000e+00	0.0000000e+00	2.9170891e+04	0.0000000e+00	2.0106161e+04	0.0000000e+00	3.9705278e+04	NaN	NaN	NaN	NaN	NaN	NaN	NaN	NaN	NaN	NaN	NaN	NaN
6.0500000e+02	6.2100000e+02	2.0000000e+00	0.0000000e+00	1.0105103e+03	6.0000000e+00	1.4000000e+01	7.4004833e+00	8.0022333e+00	1.0135195e+03	4.8204994e+00	6.0000000e-01	0.0000000e+00	NaN	NaN	NaN	NaN	1.1691391e-01	NaN	4.9990211e+07	0.0000000e+00	8.0090692e+07	8.9355211e+07	2.8474945e+08	4.2890615e+08	4.8720571e+08	4.1345052e+08	2.8162371e+08	1.4912101e+08	6.9684941e+07	2.3681458e+07	5.0674997e+06	7.3194633e+05	2.8187224e+05	0.0000000e+00	6.7972071e+04	1.5860161e+05	3.1484104e+05	1.4119413e+05	1.6570601e+05	NaN	NaN	NaN	NaN	NaN	NaN	NaN	NaN	NaN	NaN
6.0500000e+02	6.2100000e+02	3.0000000e+00	0.0000000e+00	6.7400931e+02	6.0000000e+00	1.4000000e+01	7.4317833e+00	8.1590167e+00	6.7619535e+02	5.3601965e+00	6.0000000e-01	0.0000000e+00	NaN	NaN	NaN	NaN	4.9226265e-02	NaN	0.0000000e+00	0.0000000e+00	0.0000000e+00	1.4463640e+08	4.2561308e+08	7.3267849e+08	9.0912773e+08	8.6941015e+08	6.0590678e+08	3.4307367e+08	1.6564951e+08	6.5967483e+07	2.0626009e+07	7.1204142e+06	6.8944565e+05	1.8871634e+05	1.6221619e+05	0.0000000e+00	1.9257523e+05	1.6870215e+05	3.9300880e+04	NaN	NaN	NaN	NaN	NaN	NaN	NaN	NaN	NaN	NaN
6.0500000e+02	6.2100000e+02	4.0000000e+00	0.0000000e+00	5.0575880e+02	6.0000000e+00	1.4000000e+01	7.4370000e+00	8.0336167e+00	5.0741201e+02	5.4149147e+00	1.0000000e+00	0.0000000e+00	1.2543889e+00	8.5779600e-01	1.0000000e+00	1.0000000e+00	5.1765102e-01	NaN	0.0000000e+00	0.0000000e+00	1.7108444e+06	1.0796854e+06	2.4103563e+07	4.2460814e+07	5.8730707e+07	5.4849231e+07	3.9063359e+07	2.1984979e+07	6.8158001e+06	1.4376754e+06	1.6333382e+05	1.6113083e+06	1.4433573e+05	2.3577431e+04	4.3072971e+04	7.8129575e+04	3.3440685e+04	2.1727148e+04	2.4244888e+04	NaN	NaN	NaN	NaN	NaN	NaN	NaN	NaN	NaN	NaN
6.0500000e+02	6.2400000e+02	2.0000000e+00	0.0000000e+00	1.2036080e+03	7.0000000e+00	1.7000000e+01	1.0399000e+01	1.1009450e+01	1.2073264e+03	5.9845702e+00	6.0000000e-01	0.0000000e+00	NaN	NaN	NaN	NaN	2.8690947e-01	NaN	0.0000000e+00	6.4783334e+04	0.0000000e+00	8.5552732e+05	1.3687933e+07	3.1047849e+07	5.3684039e+07	6.4015922e+07	5.6700067e+07	3.8926520e+07	1.0450583e+07	1.0046502e+07	5.7795665e+05	2.8389003e+05	6.5423112e+05	0.0000000e+00	1.5293651e+06	0.0000000e+00	2.1662903e+05	0.0000000e+00	0.0000000e+00	0.0000000e+00	1.4990938e+06	2.6529735e+05	1.0759087e+06	NaN	NaN	NaN	NaN	NaN	NaN
6.0500000e+02	6.2400000e+02	3.0000000e+00	0.0000000e+00	8.0274111e+02	7.0000000e+00	1.7000000e+01	1.0524333e+01	1.1292617e+01	8.0514069e+02	5.7466548e+00	6.0000000e-01	0.0000000e+00	NaN	NaN	NaN	NaN	5.0622294e-01	NaN	7.8955332e+06	8.3043718e+06	2.1042577e+07	3.5016045e+07	8.7920795e+07	2.7628294e+08	2.7711969e+08	3.2140658e+08	3.6784126e+08	2.2296456e+08	1.2496750e+08	6.6331586e+07	2.3912462e+07	5.6057216e+06	3.6184963e+06	2.2006821e+06	1.2024085e+06	2.2809728e+06	1.3471722e+06	1.4903961e+06	1.1733253e+06	4.8734438e+05	3.6890373e+05	6.5299439e+05	1.8306396e+05	NaN	NaN	NaN	NaN	NaN	NaN
6.0500000e+02	6.2400000e+02	4.0000000e+00	0.0000000e+00	6.0230765e+02	7.0000000e+00	1.7000000e+01	1.0430300e+01	1.0962450e+01	6.0417950e+02	6.0353132e+00	1.0000000e+00	0.0000000e+00	1.0913440e+00	6.6887243e-01	1.0000000e+00	0.0000000e+00	9.6897894e-02	NaN	3.9077795e+04	4.2784757e+04	9.3848610e+04	1.6017782e+06	8.6418749e+06	2.4324514e+07	4.2855039e+07	5.0247487e+07	4.5879865e+07	3.1663006e+07	1.4694647e+07	7.4399828e+06	1.9698136e+06	3.9911731e+05	3.1159166e+05	3.1779214e+04	7.5268572e+04	3.1694756e+04	0.0000000e+00	0.0000000e+00	2.2095695e+05	7.9085271e+04	5.3708041e+05	0.0000000e+00	1.1765213e+06	NaN	NaN	NaN	NaN	NaN	NaN
6.0500000e+02	6.2500000e+02	2.0000000e+00	0.0000000e+00	1.2601501e+03	7.0000000e+00	1.8000000e+01	1.1672233e+01	1.2240417e+01	1.2636811e+03	5.5361863e+00	6.0000000e-01	0.0000000e+00	NaN	NaN	NaN	NaN	4.5679947e-01	NaN	7.2471273e+04	1.2425776e+06	0.0000000e+00	4.5847100e+06	7.3029425e+06	2.2645799e+07	3.2802176e+07	3.8603363e+07	3.3844407e+07	2.1111644e+07	1.3857757e+07	3.9549011e+05	5.1625876e+05	2.0674507e+04	7.7915999e+04	4.7524928e+04	4.6588397e+05	8.7897487e+04	0.0000000e+00	3.8449612e+04	1.3789123e+04	1.9583592e+04	9.3129665e+04	9.2664145e+04	0.0000000e+00	2.3440906e+04	NaN	NaN	NaN	NaN	NaN
6.0500000e+02	6.2500000e+02	3.0000000e+00	0.0000000e+00	8.4043580e+02	7.0000000e+00	1.8000000e+01	1.1561300e+01	1.2366733e+01	8.4287414e+02	5.7892233e+00	1.0000000e+00	0.0000000e+00	9.1991245e-01	1.4697462e+00	1.0000000e+00	-1.0000000e+00	1.2868478e-01	NaN	6.2622433e+05	1.0598402e+06	5.5196607e+06	4.8176900e+07	8.7744315e+07	1.7677516e+08	2.7818524e+08	3.1395879e+08	2.7873409e+08	1.9879300e+08	1.2444005e+08	6.0651966e+07	2.2100199e+07	1.0030074e+07	2.6551550e+06	1.6084000e+06	2.1343414e+05	2.7837548e+05	2.0342277e+06	4.6970627e+05	2.8961522e+03	2.4573236e+06	2.2692177e+05	1.6180259e+05	4.6558398e+05	5.8587285e+05	NaN	NaN	NaN	NaN	NaN
6.0500000e+02	6.2700000e+02	3.0000000e+00	0.0000000e+00	8.9312551e+02	7.0000000e+00	2.0000000e+01	1.1434767e+01	1.1672233e+01	8.9540640e+02	5.2316853e+00	6.0000000e-01	1.0000000e+00	NaN	NaN	NaN	NaN	1.9804655e-01	NaN	1.7780654e+06	3.4472322e+06	6.3457694e+06	1.2391243e+07	1.5890951e+07	1.7679532e+07	1.6196909e+07	1.6555039e+07	1.3322383e+07	1.1358714e+07	8.3344663e+06	4.6134802e+06	2.0139007e+06	1.4466031e+06	3.1930405e+05	9.9418054e+04	6.3650794e+06	6.0646186e+04	1.6661477e+04	1.6793748e+06	0.0000000e+00	5.1314086e+04	1.6667285e+05	8.4721498e+04	9.3058582e+04	4.5127547e+04	5.0690875e+04	0.0000000e+00	NaN	NaN	NaN
6.0500000e+02	6.2900000e+02	3.0000000e+00	0.0000000e+00	9.7915391e+02	7.0000000e+00	2.2000000e+01	NaN	NaN	NaN	NaN	0.0000000e+00	NaN	NaN	NaN	NaN	NaN	NaN	NaN	NaN	NaN	NaN	NaN	NaN	NaN	NaN	NaN	NaN	NaN	NaN	NaN	NaN	NaN	NaN	NaN	NaN	NaN	NaN	NaN	NaN	NaN	NaN	NaN	NaN	NaN	NaN	NaN	NaN	NaN	NaN
6.0500000e+02	6.3000000e+02	2.0000000e+00	0.0000000e+00	1.5247693e+03	7.0000000e+00	2.3000000e+01	1.2240417e+01	1.3137733e+01	1.5294955e+03	7.6280669e+00	6.0000000e-01	0.0000000e+00	NaN	NaN	NaN	NaN	1.2751883e-01	NaN	7.3638888e+05	2.2222573e+05	1.1217646e+06	4.0015401e+05	5.9767019e+06	1.8861314e+07	4.6443206e+07	7.7953363e+07	1.1512081e+08	1.3463906e+08	1.2686988e+08	1.0085992e+08	6.9723515e+07	4.0917006e+07	1.8194011e+07	5.0083226e+06	1.3324045e+06	2.0257748e+05	2.1318906e+05	9.8450611e+04	1.3963860e+05	1.3872010e+05	0.0000000e+00	8.7084114e+04	0.0000000e+00	0.0000000e+00	2.7544973e+05	0.0000000e+00	7.8357415e+04	0.0000000e+00	3.5266053e+04
6.0500000e+02	6.3000000e+02	3.0000000e+00	0.0000000e+00	1.0168486e+03	7.0000000e+00	2.3000000e+01	1.2193000e+01	1.3205300e+01	1.0200529e+03	7.7887197e+00	6.0000000e-01	0.0000000e+00	NaN	NaN	NaN	NaN	4.1596325e-02	NaN	2.8570906e+05	5.3928909e+05	3.6106044e+06	8.9468612e+06	6.4733419e+07	1.8042053e+08	4.1988213e+08	7.2943599e+08	1.0857837e+09	1.2450673e+09	1.1736530e+09	9.8029054e+08	6.7553918e+08	3.8902356e+08	2.1588883e+08	1.0257663e+08	4.7416078e+07	1.8907670e+07	7.6630764e+06	4.0563436e+06	1.0467131e+06	1.7445221e+05	1.5381325e+05	9.5390045e+04	1.8829076e+05	1.0878857e+05	5.9588660e+04	8.4324490e+05	1.6833526e+04	3.8911084e+06	9.8750526e+04
6.0500000e+02	6.3000000e+02	4.0000000e+00	0.0000000e+00	7.6288826e+02	7.0000000e+00	2.3000000e+01	1.2272017e+01	1.2571467e+01	7.6531571e+02	7.8854429e+00	6.0000000e-01	0.0000000e+00	NaN	NaN	NaN	NaN	4.7618106e-02	NaN	2.8525265e+04	1.0690414e+05	0.0000000e+00	2.0763730e+06	8.4248260e+06	2.5966787e+07	4.5652430e+07	1.0907934e+08	1.6099860e+08	1.9119212e+08	1.8628769e+08	1.5241308e+08	1.0327835e+08	6.1508370e+07	3.3132626e+07	1.6011147e+07	7.5221517e+06	2.7183098e+06	2.0325442e+06	3.4520991e+05	1.7447315e+05	8.9312039e+04	1.2521396e+05	5.4753042e+04	3.7201201e+04	0.0000000e+00	8.7740799e+04	0.0000000e+00	0.0000000e+00	3.1332129e+04	2.4300500e+04
6.0500000e+02	6.3500000e+02	3.0000000e+00	0.0000000e+00	1.2092894e+03	8.0000000e+00	2.8000000e+01	NaN	NaN	NaN	NaN	-1.0000000e+00	NaN	NaN	NaN	NaN	NaN	NaN	NaN	NaN	NaN	NaN	NaN	NaN	NaN	NaN	NaN	NaN	NaN	NaN	NaN	NaN	NaN	NaN	NaN	NaN	NaN	NaN	NaN	NaN	NaN	NaN	NaN	NaN	NaN	NaN	NaN	NaN	NaN	NaN
6.0600000e+02	6.1900000e+02	2.0000000e+00	0.0000000e+00	8.5293882e+02	5.0000000e+00	1.1000000e+01	NaN	NaN	NaN	NaN	-1.0000000e+00	NaN	NaN	NaN	NaN	NaN	NaN	NaN	NaN	NaN	NaN	NaN	NaN	NaN	NaN	NaN	NaN	NaN	NaN	NaN	NaN	NaN	NaN	NaN	NaN	NaN	NaN	NaN	NaN	NaN	NaN	NaN	NaN	NaN	NaN	NaN	NaN	NaN	NaN
6.0600000e+02	6.1900000e+02	3.0000000e+00	0.0000000e+00	5.6896164e+02	5.0000000e+00	1.1000000e+01	7.2231000e+00	7.9865500e+00	5.7089466e+02	4.7840163e+00	1.0000000e+00	0.0000000e+00	1.5014674e+00	1.3467114e+00	1.0000000e+00	1.0000000e+00	2.0368797e-01	NaN	1.0224197e+04	8.5490088e+05	1.1092365e+07	5.5269259e+07	1.1574668e+08	1.6587279e+08	1.6328928e+08	1.3314701e+08	6.6758989e+07	2.5724657e+07	1.4371877e+07	3.6581241e+05	0.0000000e+00	2.9986951e+06	0.0000000e+00	0.0000000e+00	1.6601296e+06	NaN	NaN	NaN	NaN	NaN	NaN	NaN	NaN	NaN	NaN	NaN	NaN	NaN	NaN
6.0600000e+02	6.1900000e+02	4.0000000e+00	0.0000000e+00	4.2697305e+02	5.0000000e+00	1.1000000e+01	NaN	NaN	NaN	NaN	-1.0000000e+00	NaN	NaN	NaN	NaN	NaN	NaN	NaN	NaN	NaN	NaN	NaN	NaN	NaN	NaN	NaN	NaN	NaN	NaN	NaN	NaN	NaN	NaN	NaN	NaN	NaN	NaN	NaN	NaN	NaN	NaN	NaN	NaN	NaN	NaN	NaN	NaN	NaN	NaN
6.0600000e+02	6.2100000e+02	2.0000000e+00	0.0000000e+00	9.6097613e+02	6.0000000e+00	1.3000000e+01	7.2021667e+00	7.6883833e+00	9.6415216e+02	5.2166661e+00	1.0000000e+00	0.0000000e+00	1.3288364e+00	5.3426195e-01	1.0000000e+00	1.0000000e+00	6.3067229e-02	NaN	0.0000000e+00	2.6514299e+05	9.2557112e+06	4.9008029e+07	1.1573810e+08	1.8686976e+08	2.2638788e+08	2.0973513e+08	1.4739819e+08	8.0721140e+07	3.4543457e+07	1.0093404e+07	1.4390382e+06	2.9254441e+05	2.9299334e+05	0.0000000e+00	0.0000000e+00	0.0000000e+00	1.3083769e+05	1.4953084e+05	NaN	NaN	NaN	NaN	NaN	NaN	NaN	NaN	NaN	NaN	NaN
6.0600000e+02	6.2100000e+02	3.0000000e+00	0.0000000e+00	6.4098651e+02	6.0000000e+00	1.3000000e+01	7.5625333e+00	7.7985000e+00	6.4309670e+02	5.1951767e+00	1.0000000e+00	0.0000000e+00	1.3203506e+00	-1.9911120e-01	1.0000000e+00	1.0000000e+00	4.6823744e-02	NaN	0.0000000e+00	5.1386645e+05	6.0290293e+06	2.2922510e+07	5.2029435e+07	8.4631577e+07	1.0427534e+08	8.3581827e+07	6.6546613e+07	3.6317628e+07	1.2413580e+07	5.4594483e+06	4.2775708e+05	1.2062643e+06	3.1205525e+05	0.0000000e+00	1.2981578e+05	2.3855177e+04	1.5161464e+05	7.3458547e+05	NaN	NaN	NaN	NaN	NaN	NaN	NaN	NaN	NaN	NaN	NaN
6.0600000e+02	6.2100000e+02	4.0000000e+00	0.0000000e+00	4.8099170e+02	6.0000000e+00	1.3000000e+01	7.3535333e+00	7.3900500e+00	4.8256061e+02	5.1402449e+00	1.0000000e+00	1.0000000e+00	1.2986591e+00	-7.8361180e-01	1.0000000e+00	1.0000000e+00	1.7807185e-01	NaN	0.0000000e+00	0.0000000e+00	0.0000000e+00	1.3727728e+05	7.0266470e+05	7.5069548e+05	1.2452952e+06	1.3126567e+06	6.7671468e+05	0.0000000e+00	1.7136190e+05	3.1197557e+04	0.0000000e+00	4.6126286e+04	0.0000000e+00	0.0000000e+00	0.0000000e+00	0.0000000e+00	0.0000000e+00	0.0000000e+00	NaN	NaN	NaN	NaN	NaN	NaN	NaN	NaN	NaN	NaN	NaN
6.0600000e+02	6.2400000e+02	3.0000000e+00	0.0000000e+00	7.6971831e+02	6.0000000e+00	1.6000000e+01	1.0242650e+01	1.1150850e+01	7.7214332e+02	5.8906130e+00	1.0000000e+00	0.0000000e+00	1.1588228e+00	1.7709103e+00	0.0000000e+00	0.0000000e+00	7.1857813e-02	NaN	1.3437636e+05	2.1459645e+05	2.2602214e+06	2.3572185e+07	7.5867509e+07	1.6203779e+08	2.5177767e+08	2.9473012e+08	2.6222328e+08	1.8705146e+08	1.0001147e+08	4.6567601e+07	1.5944174e+07	3.4682807e+06	6.4592399e+05	6.4865804e+04	2.8990453e+05	5.6523655e+04	1.3884431e+05	2.5118990e+03	8.5257762e+05	0.0000000e+00	8.9712531e+05	NaN	NaN	NaN	NaN	NaN	NaN	NaN	NaN
6.0600000e+02	6.2400000e+02	4.0000000e+00	0.0000000e+00	5.7754055e+02	6.0000000e+00	1.6000000e+01	1.0445983e+01	1.0618300e+01	5.7935117e+02	5.8580785e+00	1.0000000e+00	0.0000000e+00	1.1483843e+00	-3.8564147e-01	0.0000000e+00	0.0000000e+00	1.4146467e-01	NaN	0.0000000e+00	0.0000000e+00	0.0000000e+00	4.7163361e+05	6.4868599e+05	3.3694131e+06	5.8128413e+06	6.3240540e+06	6.1331852e+06	3.9530553e+06	1.5150234e+06	3.4617117e+05	0.0000000e+00	2.8567504e+04	0.0000000e+00	0.0000000e+00	0.0000000e+00	0.0000000e+00	0.0000000e+00	6.2371128e+04	4.7213526e+04	2.9478679e+04	3.4248922e+04	NaN	NaN	NaN	NaN	NaN	NaN	NaN	NaN
6.0600000e+02	6.2500000e+02	2.0000000e+00	0.0000000e+00	1.2106159e+03	7.0000000e+00	1.7000000e+01	1.1624650e+01	1.2003433e+01	1.2140893e+03	5.4837223e+00	6.0000000e-01	0.0000000e+00	NaN	NaN	NaN	NaN	2.2708493e-01	NaN	3.7536149e+06	1.1071806e+06	1.3881871e+06	1.9908185e+06	7.5486122e+06	1.4395764e+07	2.5564818e+07	2.7679391e+07	2.5296206e+07	1.7105919e+07	1.0167606e+07	2.5400021e+06	8.2801409e+05	6.9865387e+04	4.4538891e+05	0.0000000e+00	0.0000000e+00	0.0000000e+00	5.9986035e+04	0.0000000e+00	2.3674334e+05	0.0000000e+00	3.7568233e+04	0.0000000e+00	6.8415747e+04	NaN	NaN	NaN	NaN	NaN	NaN
6.0600000e+02	6.2500000e+02	3.0000000e+00	0.0000000e+00	8.0741300e+02	7.0000000e+00	1.7000000e+01	1.1624650e+01	1.2571467e+01	8.1010881e+02	6.6243452e+00	6.0000000e-01	0.0000000e+00	NaN	NaN	NaN	NaN	3.1135449e-01	NaN	5.4711433e+05	1.4414864e+06	3.1782027e+06	1.8642079e+07	6.2366183e+07	1.2308272e+08	1.8779217e+08	2.1383224e+08	1.8651550e+08	1.4350225e+08	8.4424287e+07	4.1261027e+07	1.6278760e+07	4.3431837e+06	9.4785966e+05	1.5184788e+06	1.4503164e+05	2.4276745e+05	2.1402788e+05	7.3577784e+03	2.7979813e+05	4.6896484e+07	0.0000000e+00	3.2915422e+05	1.4501273e+07	NaN	NaN	NaN	NaN	NaN	NaN
6.0600000e+02	6.2500000e+02	4.0000000e+00	0.0000000e+00	6.0581157e+02	7.0000000e+00	1.7000000e+01	1.1672233e+01	1.2066617e+01	6.0760837e+02	5.7241059e+00	6.0000000e-01	0.0000000e+00	NaN	NaN	NaN	NaN	1.7385032e-01	NaN	0.0000000e+00	0.0000000e+00	2.1727248e+04	2.8328597e+05	2.1990315e+06	6.3465974e+06	1.0023629e+07	1.2603680e+07	1.1097906e+07	7.8228754e+06	2.5075583e+06	8.2817832e+05	7.1078378e+04	0.0000000e+00	3.4385975e+04	0.0000000e+00	0.0000000e+00	3.8324275e+04	0.0000000e+00	0.0000000e+00	0.0000000e+00	0.0000000e+00	3.2607438e+04	0.0000000e+00	0.0000000e+00	NaN	NaN	NaN	NaN	NaN	NaN
6.0600000e+02	6.2700000e+02	3.0000000e+00	0.0000000e+00	8.6010271e+02	7.0000000e+00	1.9000000e+01	1.1450550e+01	1.1561300e+01	8.6378914e+02	9.5108767e+00	6.0000000e-01	1.0000000e+00	NaN	NaN	NaN	NaN	4.3011265e-01	NaN	0.0000000e+00	0.0000000e+00	0.0000000e+00	0.0000000e+00	5.3856457e+04	1.6564823e+05	1.0747921e+06	1.8527308e+06	2.7649887e+06	2.7949659e+06	2.2748202e+06	1.2562194e+06	8.2935401e+05	1.1286230e+06	6.8357535e+05	1.8105826e+05	2.9404976e+05	4.6313622e+05	5.3457237e+05	5.8796781e+05	5.4668948e+05	3.4256056e+05	2.6060355e+05	5.4869829e+04	0.0000000e+00	0.0000000e+00	0.0000000e+00	NaN	NaN	NaN	NaN
6.0600000e+02	6.3000000e+02	2.0000000e+00	0.0000000e+00	1.4752350e+03	7.0000000e+00	2.2000000e+01	1.2272017e+01	1.3137733e+01	1.4805899e+03	8.9473737e+00	1.0000000e+00	0.0000000e+00	1.3566433e+00	1.6464102e+00	1.0000000e+00	-8.0000000e+00	2.3427693e-01	NaN	0.0000000e+00	0.0000000e+00	8.4869452e+04	4.1214390e+05	1.6222832e+06	1.2081697e+07	3.0446428e+07	5.4844634e+07	8.0158639e+07	9.8200272e+07	9.5563135e+07	1.1298792e+08	1.2028417e+08	1.0791054e+08	6.3560730e+07	2.5074761e+07	5.3301591e+06	1.3453132e+06	3.5223682e+05	1.9562304e+05	7.6063525e+04	6.0573972e+05	3.2492161e+05	1.4697798e+06	5.9669313e+05	5.1878580e+05	0.0000000e+00	1.6580476e+05	6.4932075e+04	8.3461354e+04	NaN
6.0600000e+02	6.3000000e+02	3.0000000e+00	0.0000000e+00	9.8382579e+02	7.0000000e+00	2.2000000e+01	1.2113967e+01	1.3205300e+01	9.8711173e+02	8.0954853e+00	6.0000000e-01	0.0000000e+00	NaN	NaN	NaN	NaN	2.3242442e-01	NaN	9.1148751e+05	4.8468493e+05	1.8378783e+06	9.8905952e+06	3.5916189e+07	1.1101296e+08	2.5501187e+08	4.3057082e+08	6.3332415e+08	7.2506779e+08	6.7436098e+08	6.0482066e+08	4.3251096e+08	2.9076140e+08	1.6529896e+08	7.2511199e+07	3.1453716e+07	1.0556171e+07	3.2674230e+06	1.1662350e+06	9.0609633e+05	3.5233316e+05	1.4626218e+05	2.4711684e+06	2.9502328e+05	1.9995935e+05	3.1415559e+07	2.9685381e+04	1.8670432e+05	4.9645517e+06	NaN
6.0700000e+02	6.2100000e+02	2.0000000e+00	0.0000000e+00	8.7944446e+02	6.0000000e+00	1.2000000e+01	6.3889667e+00	7.1550167e+00	8.8237805e+02	4.8425405e+00	1.0000000e+00	0.0000000e+00	1.3404536e+00	1.3543309e+00	1.0000000e+00	1.0000000e+00	3.1363968e-01	NaN	2.4668670e+07	9.5088431e+06	8.1526391e+07	2.0175315e+08	4.3474334e+08	6.3200625e+08	6.7441620e+08	5.1444790e+08	2.9816380e+08	1.4079607e+08	5.0028363e+07	1.3308949e+07	3.0394083e+07	1.9259796e+07	1.1873825e+06	3.8447150e+03	2.5115015e+05	1.8965726e+05	3.5747202e+05	NaN	NaN	NaN	NaN	NaN	NaN	NaN	NaN	NaN	NaN	NaN	NaN
6.0700000e+02	6.2100000e+02	3.0000000e+00	0.0000000e+00	5.8663207e+02	6.0000000e+00	1.2000000e+01	6.3784167e+00	7.1235000e+00	5.8861052e+02	4.9107094e+00	1.0000000e+00	0.0000000e+00	1.3696154e+00	1.2928868e+00	1.0000000e+00	1.0000000e+00	1.0626977e-01	NaN	2.2708718e+05	1.1764946e+07	8.0998223e+07	2.7559081e+08	6.0966208e+08	9.0139128e+08	9.6883695e+08	7.5230000e+08	4.2686521e+08	2.0185166e+08	7.2290859e+07	1.5604496e+07	1.4192346e+07	5.6044502e+06	2.1477587e+06	1.4498100e+05	2.2477976e+05	1.9682130e+07	0.0000000e+00	NaN	NaN	NaN	NaN	NaN	NaN	NaN	NaN	NaN	NaN	NaN	NaN
6.0700000e+02	6.2100000e+02	4.0000000e+00	0.0000000e+00	4.4022587e+02	6.0000000e+00	1.2000000e+01	6.6325833e+00	6.6642333e+00	4.4156389e+02	4.3274368e+00	4.0000000e-01	0.0000000e+00	NaN	NaN	NaN	NaN	1.0703086e-01	NaN	2.2060188e+04	0.0000000e+00	6.2316233e+04	5.2472957e+04	3.1451465e+05	4.0302717e+05	6.7587592e+05	2.5167194e+05	4.7293986e+04	0.0000000e+00	0.0000000e+00	0.0000000e+00	0.0000000e+00	0.0000000e+00	0.0000000e+00	0.0000000e+00	0.0000000e+00	0.0000000e+00	0.0000000e+00	NaN	NaN	NaN	NaN	NaN	NaN	NaN	NaN	NaN	NaN	NaN	NaN
[truncated: 15 more rows]
[truncated: 21 more columns]
