# Supplementary material for: Unveiling the domain-specific and RAS isoform-specific details of BRAF kinase regulation
Source: eLife. 2023 Dec 27;12:RP88836. doi: 10.7554/eLife.88836 (PMC10752582; doi:10.7554/eLife.88836)
Supplement: Figure 4—source data 4. — Also applies to plots presented in Supplementary file 1. [file elife-88836-fig4-data4.zip › Figure 4- source data 4/(BRAF_N2_BRAF-NT2-1-allH.mzXML) ExMS2_FinalTable.txt]

2.0000000e+00	1.9000000e+01	2.0000000e+00	0.0000000e+00	1.0084808e+03	6.0000000e+00	1.6000000e+01	NaN	NaN	NaN	NaN	-1.0000000e+00	NaN	NaN	NaN	NaN	NaN	NaN	NaN	NaN	NaN	NaN	NaN	NaN	NaN	NaN	NaN	NaN	NaN	NaN
2.0000000e+00	1.9000000e+01	3.0000000e+00	0.0000000e+00	6.7265627e+02	6.0000000e+00	1.6000000e+01	NaN	NaN	NaN	NaN	-1.0000000e+00	NaN	NaN	NaN	NaN	NaN	NaN	NaN	NaN	NaN	NaN	NaN	NaN	NaN	NaN	NaN	NaN	NaN	NaN
2.0000000e+00	1.9000000e+01	4.0000000e+00	0.0000000e+00	5.0474402e+02	6.0000000e+00	1.6000000e+01	NaN	NaN	NaN	NaN	-1.0000000e+00	NaN	NaN	NaN	NaN	NaN	NaN	NaN	NaN	NaN	NaN	NaN	NaN	NaN	NaN	NaN	NaN	NaN	NaN
2.0000000e+00	1.9000000e+01	5.0000000e+00	0.0000000e+00	4.0399667e+02	6.0000000e+00	1.6000000e+01	NaN	NaN	NaN	NaN	-1.0000000e+00	NaN	NaN	NaN	NaN	NaN	NaN	NaN	NaN	NaN	NaN	NaN	NaN	NaN	NaN	NaN	NaN	NaN	NaN
2.0000000e+00	3.2000000e+01	4.0000000e+00	0.0000000e+00	8.6217786e+02	8.0000000e+00	2.9000000e+01	NaN	NaN	NaN	NaN	-1.0000000e+00	NaN	NaN	NaN	NaN	NaN	NaN	NaN	NaN	NaN	NaN	NaN	NaN	NaN	NaN	NaN	NaN	NaN	NaN
2.0000000e+01	2.9000000e+01	1.0000000e+00	0.0000000e+00	1.1646048e+03	5.0000000e+00	8.0000000e+00	9.1814500e+00	9.4241000e+00	1.1650368e+03	-2.8194475e-01	1.0000000e+00	NaN	NaN	NaN	NaN	NaN	3.0462348e-01	NaN	1.8658500e+06	1.1216820e+06	2.9217364e+04	4.6261491e+04	0.0000000e+00	0.0000000e+00	NaN	NaN	NaN	NaN	NaN
2.0000000e+01	2.9000000e+01	2.0000000e+00	0.0000000e+00	5.8280602e+02	5.0000000e+00	8.0000000e+00	9.0823667e+00	9.6021833e+00	5.8312089e+02	-8.4238762e-02	1.0000000e+00	NaN	NaN	NaN	NaN	NaN	4.2478757e-02	NaN	2.9749185e+07	1.8616080e+07	6.2217812e+06	1.1921949e+06	3.8296410e+04	5.5666115e+04	NaN	NaN	NaN	NaN	NaN
2.0000000e+01	3.1000000e+01	2.0000000e+00	0.0000000e+00	6.6833821e+02	5.0000000e+00	1.0000000e+01	8.3551667e+00	8.8493500e+00	6.6867137e+02	-1.3651376e-01	1.0000000e+00	NaN	NaN	NaN	NaN	NaN	7.5216890e-02	NaN	1.2440338e+07	8.9386545e+06	3.1395632e+06	4.2301667e+05	0.0000000e+00	1.7639160e+04	NaN	NaN	NaN	NaN	NaN
2.0000000e+01	3.2000000e+01	1.0000000e+00	0.0000000e+00	1.4487532e+03	5.0000000e+00	1.1000000e+01	1.0128083e+01	1.0479433e+01	1.4495652e+03	-6.4239009e-02	1.0000000e+00	NaN	NaN	NaN	NaN	NaN	1.1523431e-01	NaN	1.9564823e+07	1.6663040e+07	7.1310241e+06	1.5542501e+06	1.1185778e+05	9.5460731e+04	NaN	NaN	NaN	NaN	NaN
2.0000000e+01	3.2000000e+01	2.0000000e+00	0.0000000e+00	7.2488024e+02	5.0000000e+00	1.1000000e+01	1.0000200e+01	1.0609167e+01	7.2531056e+02	-1.5551103e-02	1.0000000e+00	NaN	NaN	NaN	NaN	NaN	1.2818655e-02	NaN	7.4575774e+08	5.9049822e+08	2.6463406e+08	8.2268545e+07	1.9673886e+07	3.6968839e+06	NaN	NaN	NaN	NaN	NaN
2.0000000e+01	3.4000000e+01	2.0000000e+00	0.0000000e+00	8.2492009e+02	5.0000000e+00	1.3000000e+01	9.3755333e+00	9.9284000e+00	8.2536439e+02	-9.7621412e-02	1.0000000e+00	NaN	NaN	NaN	NaN	NaN	7.6163538e-02	NaN	1.9230667e+07	1.7835659e+07	8.3045513e+06	2.2251801e+06	2.3023319e+05	7.6471143e+04	NaN	NaN	NaN	NaN	NaN
2.0000000e+01	4.4000000e+01	3.0000000e+00	0.0000000e+00	9.1347643e+02	7.0000000e+00	2.3000000e+01	1.0194200e+01	1.0343500e+01	9.1392170e+02	-3.0468039e-01	1.0000000e+00	NaN	NaN	NaN	NaN	NaN	1.2537215e-01	NaN	5.5772819e+05	8.4175953e+05	7.0329395e+05	2.1197156e+05	0.0000000e+00	1.8684207e+04	0.0000000e+00	2.2718342e+04	NaN	NaN	NaN
2.0000000e+01	4.7000000e+01	3.0000000e+00	0.0000000e+00	1.0268922e+03	7.0000000e+00	2.6000000e+01	NaN	NaN	NaN	NaN	-1.0000000e+00	NaN	NaN	NaN	NaN	NaN	NaN	NaN	NaN	NaN	NaN	NaN	NaN	NaN	NaN	NaN	NaN	NaN	NaN
2.0000000e+01	4.7000000e+01	4.0000000e+00	0.0000000e+00	7.7042100e+02	7.0000000e+00	2.6000000e+01	1.1531250e+01	1.1752933e+01	7.7081823e+02	-2.6341604e-01	1.0000000e+00	NaN	NaN	NaN	NaN	NaN	1.2028438e-01	NaN	5.3088032e+05	1.1787192e+06	9.5655841e+05	5.0076736e+05	1.3588147e+05	2.7133525e+04	0.0000000e+00	0.0000000e+00	NaN	NaN	NaN
2.0000000e+01	4.7000000e+01	5.0000000e+00	0.0000000e+00	6.1653825e+02	7.0000000e+00	2.6000000e+01	NaN	NaN	NaN	NaN	-1.0000000e+00	NaN	NaN	NaN	NaN	NaN	NaN	NaN	NaN	NaN	NaN	NaN	NaN	NaN	NaN	NaN	NaN	NaN	NaN
2.0000000e+01	5.5000000e+01	3.0000000e+00	0.0000000e+00	1.3333843e+03	9.0000000e+00	3.3000000e+01	1.0847050e+01	1.1797033e+01	1.3342284e+03	1.2676042e-01	1.0000000e+00	NaN	NaN	NaN	NaN	NaN	5.1641138e-02	NaN	1.3064262e+07	3.1663483e+07	3.6110592e+07	3.0546823e+07	2.0035252e+07	1.1005095e+07	4.5517575e+06	1.8147087e+06	6.2627219e+05	2.0720537e+05	NaN
2.0000000e+01	5.5000000e+01	4.0000000e+00	0.0000000e+00	1.0002901e+03	9.0000000e+00	3.3000000e+01	1.0888200e+01	1.2017317e+01	1.0008746e+03	-6.7051746e-02	1.0000000e+00	NaN	NaN	NaN	NaN	NaN	5.5373415e-02	NaN	3.1576501e+07	6.9108915e+07	8.2821816e+07	6.4027978e+07	3.8461624e+07	1.8036352e+07	6.9612536e+06	1.6531265e+06	3.8771626e+05	3.2787456e+05	NaN
2.0000000e+01	5.5000000e+01	5.0000000e+00	0.0000000e+00	8.0043352e+02	9.0000000e+00	3.3000000e+01	1.0847050e+01	1.1752933e+01	8.0089114e+02	-1.1722377e-01	1.0000000e+00	NaN	NaN	NaN	NaN	NaN	9.9803304e-02	NaN	9.9829042e+06	3.1500397e+07	3.3593351e+07	2.6729117e+07	1.4925710e+07	4.8012278e+06	2.3326848e+06	5.7516817e+05	1.8743431e+05	3.1158908e+05	NaN
2.0000000e+01	5.5000000e+01	6.0000000e+00	0.0000000e+00	6.6719581e+02	9.0000000e+00	3.3000000e+01	1.0909833e+01	1.1584783e+01	6.6758450e+02	-7.3187225e-02	1.0000000e+00	NaN	NaN	NaN	NaN	NaN	5.3597414e-02	NaN	3.1628792e+06	1.0039662e+07	1.1245259e+07	8.7098308e+06	5.2853243e+06	2.5192463e+06	3.1845037e+05	3.1520471e+05	2.9355612e+04	0.0000000e+00	NaN
2.0000000e+01	5.5000000e+01	7.0000000e+00	0.0000000e+00	5.7202602e+02	9.0000000e+00	3.3000000e+01	1.1009717e+01	1.1101650e+01	5.7233144e+02	-2.6740029e-01	1.0000000e+00	NaN	NaN	NaN	NaN	NaN	5.6846954e-02	NaN	8.8870195e+04	3.2061561e+05	3.6919936e+05	2.1543178e+05	8.2139323e+04	5.4212852e+04	0.0000000e+00	0.0000000e+00	0.0000000e+00	1.5102894e+04	NaN
2.3000000e+01	6.4000000e+01	3.0000000e+00	0.0000000e+00	1.5338079e+03	9.0000000e+00	3.8000000e+01	NaN	NaN	NaN	NaN	-1.0000000e+00	NaN	NaN	NaN	NaN	NaN	NaN	NaN	NaN	NaN	NaN	NaN	NaN	NaN	NaN	NaN	NaN	NaN	NaN
2.4000000e+01	5.0000000e+01	3.0000000e+00	0.0000000e+00	9.6617319e+02	7.0000000e+00	2.5000000e+01	NaN	NaN	NaN	NaN	-1.0000000e+00	NaN	NaN	NaN	NaN	NaN	NaN	NaN	NaN	NaN	NaN	NaN	NaN	NaN	NaN	NaN	NaN	NaN	NaN
3.0000000e+01	5.5000000e+01	3.0000000e+00	0.0000000e+00	9.5152204e+02	7.0000000e+00	2.3000000e+01	NaN	NaN	NaN	NaN	-1.0000000e+00	NaN	NaN	NaN	NaN	NaN	NaN	NaN	NaN	NaN	NaN	NaN	NaN	NaN	NaN	NaN	NaN	NaN	NaN
3.0000000e+01	7.3000000e+01	4.0000000e+00	0.0000000e+00	1.1926274e+03	9.0000000e+00	3.9000000e+01	1.1338300e+01	1.1785567e+01	1.1932849e+03	-2.1776322e-01	1.0000000e+00	NaN	NaN	NaN	NaN	NaN	1.0650726e-01	NaN	1.1766115e+06	2.9288244e+06	4.8626046e+06	4.3551863e+06	3.1007502e+06	8.7352400e+05	4.8621549e+05	0.0000000e+00	2.2083758e+05	2.2049342e+03	NaN
3.2000000e+01	5.5000000e+01	3.0000000e+00	0.0000000e+00	8.9450057e+02	7.0000000e+00	2.1000000e+01	8.3757667e+00	8.3950000e+00	8.9493485e+02	-2.9715902e-01	1.0000000e+00	NaN	NaN	NaN	NaN	NaN	1.0457447e-01	NaN	1.1416504e+05	1.2073678e+05	1.1767216e+05	5.9783511e+04	0.0000000e+00	0.0000000e+00	0.0000000e+00	0.0000000e+00	NaN	NaN	NaN
3.2000000e+01	5.5000000e+01	4.0000000e+00	0.0000000e+00	6.7112725e+02	7.0000000e+00	2.1000000e+01	NaN	NaN	NaN	NaN	-1.0000000e+00	NaN	NaN	NaN	NaN	NaN	NaN	NaN	NaN	NaN	NaN	NaN	NaN	NaN	NaN	NaN	NaN	NaN	NaN
3.2000000e+01	7.3000000e+01	5.0000000e+00	0.0000000e+00	9.2009051e+02	9.0000000e+00	3.7000000e+01	NaN	NaN	NaN	NaN	-1.0000000e+00	NaN	NaN	NaN	NaN	NaN	NaN	NaN	NaN	NaN	NaN	NaN	NaN	NaN	NaN	NaN	NaN	NaN	NaN
3.3000000e+01	4.4000000e+01	2.0000000e+00	0.0000000e+00	6.5484332e+02	5.0000000e+00	1.0000000e+01	4.2633833e+00	4.7507833e+00	6.5506812e+02	-3.1361743e-01	1.0000000e+00	NaN	NaN	NaN	NaN	NaN	1.3373782e-01	NaN	8.0217650e+05	4.3463220e+05	7.7042359e+04	0.0000000e+00	0.0000000e+00	0.0000000e+00	NaN	NaN	NaN	NaN	NaN
3.3000000e+01	4.7000000e+01	2.0000000e+00	0.0000000e+00	8.2496704e+02	5.0000000e+00	1.3000000e+01	7.3313500e+00	7.8071833e+00	8.2531167e+02	-2.8609783e-01	1.0000000e+00	NaN	NaN	NaN	NaN	NaN	1.2833811e-01	NaN	2.5229249e+06	2.1740170e+06	6.4742939e+05	7.7924650e+04	6.6967179e+03	0.0000000e+00	NaN	NaN	NaN	NaN	NaN
3.3000000e+01	4.7000000e+01	3.0000000e+00	0.0000000e+00	5.5031378e+02	5.0000000e+00	1.3000000e+01	7.3440000e+00	7.8519833e+00	5.5056658e+02	-2.1697743e-01	1.0000000e+00	NaN	NaN	NaN	NaN	NaN	5.8693811e-02	NaN	3.1235524e+06	2.9399896e+06	1.1383375e+06	7.7240646e+04	1.6470877e+04	0.0000000e+00	NaN	NaN	NaN	NaN	NaN
3.3000000e+01	5.5000000e+01	3.0000000e+00	0.0000000e+00	8.5680589e+02	7.0000000e+00	2.0000000e+01	7.5599667e+00	8.3468333e+00	8.5730235e+02	-3.7046801e-02	1.0000000e+00	NaN	NaN	NaN	NaN	NaN	2.0506003e-02	NaN	9.0225164e+07	1.2535975e+08	9.3553453e+07	4.7829019e+07	1.9017200e+07	5.7495236e+06	1.2170475e+06	6.6623149e+04	NaN	NaN	NaN
3.3000000e+01	5.5000000e+01	4.0000000e+00	0.0000000e+00	6.4285623e+02	7.0000000e+00	2.0000000e+01	7.5599667e+00	8.5993667e+00	6.4322634e+02	-4.5999702e-02	1.0000000e+00	NaN	NaN	NaN	NaN	NaN	1.1697030e-01	NaN	3.8223717e+07	5.3422885e+07	3.9401948e+07	1.9741462e+07	7.8094301e+06	2.0976816e+06	7.5147964e+05	9.4419578e+04	NaN	NaN	NaN
3.3000000e+01	5.5000000e+01	5.0000000e+00	0.0000000e+00	5.1448644e+02	7.0000000e+00	2.0000000e+01	7.5949167e+00	7.9692000e+00	5.1476185e+02	-1.4939722e-01	1.0000000e+00	NaN	NaN	NaN	NaN	NaN	2.5059202e-02	NaN	6.4032962e+06	9.0179111e+06	6.4781811e+06	3.1686363e+06	1.1017406e+06	0.0000000e+00	6.2327542e+03	0.0000000e+00	NaN	NaN	NaN
3.3000000e+01	5.5000000e+01	6.0000000e+00	0.0000000e+00	4.2890658e+02	7.0000000e+00	2.0000000e+01	7.8519833e+00	7.8669500e+00	4.2904636e+02	-6.8775616e-01	4.0000000e-01	NaN	NaN	NaN	NaN	NaN	7.0378011e-02	NaN	6.9166975e+04	6.0047232e+04	3.2892695e+04	4.4668400e+03	0.0000000e+00	0.0000000e+00	0.0000000e+00	0.0000000e+00	NaN	NaN	NaN
3.3000000e+01	7.3000000e+01	3.0000000e+00	0.0000000e+00	1.4951180e+03	9.0000000e+00	3.6000000e+01	1.0343500e+01	1.1635933e+01	1.4959903e+03	-6.9546736e-02	1.0000000e+00	NaN	NaN	NaN	NaN	NaN	3.8274517e-02	NaN	5.7399620e+07	1.4787895e+08	1.8809174e+08	1.6275254e+08	1.1118052e+08	5.8228095e+07	2.6397389e+07	9.5956385e+06	2.2284588e+06	7.0345291e+04	NaN
3.3000000e+01	7.3000000e+01	4.0000000e+00	0.0000000e+00	1.1215903e+03	9.0000000e+00	3.6000000e+01	1.0328400e+01	1.1584783e+01	1.1222510e+03	-4.3680515e-02	1.0000000e+00	NaN	NaN	NaN	NaN	NaN	1.6280923e-02	NaN	1.6388570e+08	4.1313798e+08	5.1728117e+08	4.4548753e+08	2.9727199e+08	1.6283653e+08	7.8257854e+07	3.1181830e+07	1.1260067e+07	3.1741651e+06	NaN
3.3000000e+01	7.3000000e+01	5.0000000e+00	0.0000000e+00	8.9747370e+02	9.0000000e+00	3.6000000e+01	1.0328400e+01	1.1596300e+01	8.9800051e+02	-5.2552997e-02	1.0000000e+00	NaN	NaN	NaN	NaN	NaN	2.6155035e-02	NaN	4.4484458e+07	1.0775569e+08	1.4396261e+08	1.2635083e+08	8.0854529e+07	4.6896698e+07	2.0470781e+07	7.1290435e+06	1.7989390e+06	3.1992534e+05	NaN
3.3000000e+01	7.3000000e+01	6.0000000e+00	0.0000000e+00	7.4806263e+02	9.0000000e+00	3.6000000e+01	1.0371350e+01	1.1446733e+01	7.4847862e+02	-1.9062030e-01	1.0000000e+00	NaN	NaN	NaN	NaN	NaN	4.7645973e-02	NaN	6.9722778e+06	1.8672109e+07	2.4979726e+07	2.1958195e+07	1.3961324e+07	5.5575812e+06	2.4131941e+06	3.0556377e+05	1.6027576e+05	3.5323467e+04	NaN
3.3000000e+01	7.3000000e+01	7.0000000e+00	0.0000000e+00	6.4134044e+02	9.0000000e+00	3.6000000e+01	1.0609167e+01	1.0643633e+01	6.4169990e+02	-1.7032559e-01	4.0000000e-01	NaN	NaN	NaN	NaN	NaN	8.3713603e-02	NaN	0.0000000e+00	7.4002170e+04	6.0368859e+04	1.0685950e+05	6.0082063e+04	0.0000000e+00	0.0000000e+00	0.0000000e+00	0.0000000e+00	0.0000000e+00	NaN
3.5000000e+01	5.5000000e+01	3.0000000e+00	0.0000000e+00	7.9011265e+02	6.0000000e+00	1.8000000e+01	7.3993833e+00	7.7985000e+00	7.9052507e+02	-1.7247176e-01	4.0000000e-01	NaN	NaN	NaN	NaN	NaN	9.8130445e-02	NaN	1.5435604e+06	3.2056765e+06	1.2562643e+06	4.6332600e+05	3.0378677e+05	7.3134720e+03	0.0000000e+00	NaN	NaN	NaN	NaN
3.5000000e+01	7.3000000e+01	4.0000000e+00	0.0000000e+00	1.0715704e+03	9.0000000e+00	3.4000000e+01	1.0464750e+01	1.0669850e+01	1.0722116e+03	-1.0923024e-02	4.0000000e-01	NaN	NaN	NaN	NaN	NaN	7.7555226e-02	NaN	7.2902297e+04	3.4929228e+06	4.8420889e+06	3.7214489e+06	1.7028180e+06	1.0066908e+06	0.0000000e+00	3.7811359e+04	0.0000000e+00	2.4486011e+05	NaN
3.5000000e+01	7.3000000e+01	5.0000000e+00	0.0000000e+00	8.5745776e+02	9.0000000e+00	3.4000000e+01	1.0656783e+01	1.0696233e+01	8.5791065e+02	-3.1140804e-01	4.0000000e-01	NaN	NaN	NaN	NaN	NaN	6.5231580e-02	NaN	0.0000000e+00	2.0261064e+05	2.5983914e+05	2.0325445e+05	9.7734650e+04	0.0000000e+00	0.0000000e+00	0.0000000e+00	0.0000000e+00	0.0000000e+00	NaN
4.5000000e+01	5.5000000e+01	2.0000000e+00	0.0000000e+00	6.3987443e+02	5.0000000e+00	8.0000000e+00	7.0559833e+00	7.0627333e+00	6.4016367e+02	-1.8377879e-01	4.0000000e-01	NaN	NaN	NaN	NaN	NaN	1.4092224e-01	NaN	3.4350454e+04	1.8503565e+04	0.0000000e+00	4.9387724e+03	0.0000000e+00	0.0000000e+00	NaN	NaN	NaN	NaN	NaN
4.8000000e+01	5.5000000e+01	1.0000000e+00	0.0000000e+00	9.3849415e+02	4.0000000e+00	5.0000000e+00	NaN	NaN	NaN	NaN	-1.0000000e+00	NaN	NaN	NaN	NaN	NaN	NaN	NaN	NaN	NaN	NaN	NaN	NaN	NaN	NaN	NaN	NaN	NaN	NaN
4.8000000e+01	5.5000000e+01	3.0000000e+00	0.0000000e+00	3.1350290e+02	4.0000000e+00	5.0000000e+00	NaN	NaN	NaN	NaN	-1.0000000e+00	NaN	NaN	NaN	NaN	NaN	NaN	NaN	NaN	NaN	NaN	NaN	NaN	NaN	NaN	NaN	NaN	NaN	NaN
4.8000000e+01	7.3000000e+01	3.0000000e+00	0.0000000e+00	9.5181500e+02	7.0000000e+00	2.1000000e+01	1.0847050e+01	1.1200050e+01	9.5231205e+02	-2.1637461e-01	1.0000000e+00	NaN	NaN	NaN	NaN	NaN	6.1109026e-02	NaN	5.6671165e+06	8.2445027e+06	6.5620801e+06	3.3402201e+06	1.4182313e+06	1.2431827e+05	0.0000000e+00	0.0000000e+00	NaN	NaN	NaN
5.5000000e+01	9.2000000e+01	4.0000000e+00	0.0000000e+00	1.0307667e+03	9.0000000e+00	3.4000000e+01	NaN	NaN	NaN	NaN	-1.0000000e+00	NaN	NaN	NaN	NaN	NaN	NaN	NaN	NaN	NaN	NaN	NaN	NaN	NaN	NaN	NaN	NaN	NaN	NaN
5.6000000e+01	7.3000000e+01	2.0000000e+00	0.0000000e+00	9.6748070e+02	6.0000000e+00	1.4000000e+01	1.0950267e+01	1.1657467e+01	9.6804347e+02	-3.6012056e-02	1.0000000e+00	NaN	NaN	NaN	NaN	NaN	1.2602347e-01	NaN	3.4341759e+08	3.5566315e+08	1.9989885e+08	8.0182334e+07	2.5455957e+07	6.2744224e+06	9.6932173e+05	NaN	NaN	NaN	NaN
5.6000000e+01	7.3000000e+01	3.0000000e+00	0.0000000e+00	6.4532289e+02	6.0000000e+00	1.4000000e+01	1.1077217e+01	1.1422200e+01	6.4564368e+02	-1.9919205e-01	1.0000000e+00	NaN	NaN	NaN	NaN	NaN	1.0747944e-01	NaN	2.1273259e+06	2.5108961e+06	1.0664680e+06	2.8815594e+05	1.2402490e+04	0.0000000e+00	4.0025795e+04	NaN	NaN	NaN	NaN
7.4000000e+01	8.1000000e+01	2.0000000e+00	0.0000000e+00	4.7321991e+02	4.0000000e+00	6.0000000e+00	6.9655667e+00	7.5007167e+00	4.7348945e+02	-2.7513822e-02	1.0000000e+00	NaN	NaN	NaN	NaN	NaN	3.5975493e-02	NaN	4.2871343e+07	2.2192887e+07	5.9654228e+06	9.1262716e+05	5.1639549e+05	NaN	NaN	NaN	NaN	NaN	NaN
7.4000000e+01	8.1000000e+01	3.0000000e+00	0.0000000e+00	3.1581570e+02	4.0000000e+00	6.0000000e+00	7.1113500e+00	7.4377167e+00	3.1595031e+02	-1.6277111e-01	1.0000000e+00	NaN	NaN	NaN	NaN	NaN	8.9970747e-02	NaN	9.9480312e+05	6.2491011e+05	1.6883053e+04	0.0000000e+00	0.0000000e+00	NaN	NaN	NaN	NaN	NaN	NaN
7.4000000e+01	8.2000000e+01	1.0000000e+00	0.0000000e+00	1.1084959e+03	5.0000000e+00	7.0000000e+00	8.4064000e+00	8.8935667e+00	1.1092339e+03	5.7912372e-02	1.0000000e+00	NaN	NaN	NaN	NaN	NaN	0.0000000e+00	NaN	1.5080141e+07	8.8391705e+06	1.7708717e+06	9.4737994e+04	4.8739851e+05	1.1033492e+06	NaN	NaN	NaN	NaN	NaN
7.4000000e+01	8.2000000e+01	2.0000000e+00	0.0000000e+00	5.5475158e+02	5.0000000e+00	7.0000000e+00	8.3887833e+00	9.1998500e+00	5.5506390e+02	-5.5437431e-02	1.0000000e+00	NaN	NaN	NaN	NaN	NaN	1.8531814e-02	NaN	2.3836379e+08	1.4063152e+08	4.6564019e+07	1.0230832e+07	1.5739976e+06	3.4951576e+05	NaN	NaN	NaN	NaN	NaN
7.4000000e+01	8.2000000e+01	3.0000000e+00	0.0000000e+00	3.7017014e+02	5.0000000e+00	7.0000000e+00	8.4295167e+00	9.0908333e+00	3.7036221e+02	-1.0388408e-01	1.0000000e+00	NaN	NaN	NaN	NaN	NaN	5.3580036e-02	NaN	1.4506031e+07	9.0577952e+06	2.6367249e+06	2.9469017e+05	0.0000000e+00	0.0000000e+00	NaN	NaN	NaN	NaN	NaN
7.4000000e+01	8.7000000e+01	1.0000000e+00	0.0000000e+00	1.5647291e+03	5.0000000e+00	1.2000000e+01	9.0457500e+00	9.6021833e+00	1.5654918e+03	-1.7544240e-01	1.0000000e+00	NaN	NaN	NaN	NaN	NaN	1.4288376e-01	NaN	1.9604274e+07	1.8305454e+07	7.1324963e+06	7.0805546e+05	2.5658664e+04	0.0000000e+00	NaN	NaN	NaN	NaN	NaN
7.4000000e+01	8.7000000e+01	2.0000000e+00	0.0000000e+00	7.8286820e+02	5.0000000e+00	1.2000000e+01	8.9683500e+00	9.7756333e+00	7.8333386e+02	-6.8360705e-03	1.0000000e+00	NaN	NaN	NaN	NaN	NaN	7.9845342e-03	NaN	1.7076043e+09	1.5234148e+09	7.1654305e+08	2.2941399e+08	5.9125311e+07	1.2431058e+07	NaN	NaN	NaN	NaN	NaN
7.4000000e+01	8.7000000e+01	3.0000000e+00	0.0000000e+00	5.2224789e+02	5.0000000e+00	1.2000000e+01	8.9683500e+00	9.7917000e+00	5.2255081e+02	-2.9395217e-02	1.0000000e+00	NaN	NaN	NaN	NaN	NaN	1.1715876e-02	NaN	5.6345832e+08	4.8580091e+08	2.2025627e+08	7.3087182e+07	1.8118669e+07	3.5053939e+06	NaN	NaN	NaN	NaN	NaN
7.4000000e+01	8.8000000e+01	2.0000000e+00	0.0000000e+00	8.3941023e+02	5.0000000e+00	1.3000000e+01	1.0113367e+01	1.1040650e+01	8.3990875e+02	-1.3860849e-02	1.0000000e+00	NaN	NaN	NaN	NaN	NaN	1.7357846e-02	NaN	7.7946244e+08	7.4066257e+08	3.7663832e+08	1.2983939e+08	3.3848552e+07	7.1325245e+06	NaN	NaN	NaN	NaN	NaN
7.4000000e+01	8.8000000e+01	3.0000000e+00	0.0000000e+00	5.5994258e+02	5.0000000e+00	1.3000000e+01	1.0161100e+01	1.0984900e+01	5.6027136e+02	-2.4563683e-02	1.0000000e+00	NaN	NaN	NaN	NaN	NaN	1.6325867e-02	NaN	3.4123463e+08	3.3007856e+08	1.6310963e+08	5.5005167e+07	1.4373486e+07	2.4005558e+06	NaN	NaN	NaN	NaN	NaN
7.4000000e+01	8.9000000e+01	2.0000000e+00	0.0000000e+00	8.7492878e+02	6.0000000e+00	1.4000000e+01	9.9284000e+00	1.0487700e+01	8.7546571e+02	1.7566903e-02	1.0000000e+00	NaN	NaN	NaN	NaN	NaN	9.9792092e-02	NaN	3.1661490e+07	2.9745761e+07	1.5190048e+07	5.1625779e+06	9.5131892e+05	1.2829734e+06	8.2206597e+05	NaN	NaN	NaN	NaN
7.4000000e+01	8.9000000e+01	3.0000000e+00	0.0000000e+00	5.8362161e+02	6.0000000e+00	1.4000000e+01	9.7756333e+00	1.0473250e+01	5.8394892e+02	-7.4366272e-02	1.0000000e+00	NaN	NaN	NaN	NaN	NaN	5.1340397e-02	NaN	2.0311258e+07	2.0513800e+07	9.6758206e+06	3.3532880e+06	4.5903015e+05	3.3247587e+05	1.0408266e+04	NaN	NaN	NaN	NaN
8.2000000e+01	8.7000000e+01	1.0000000e+00	0.0000000e+00	6.3831441e+02	4.0000000e+00	4.0000000e+00	5.2190667e+00	5.7984000e+00	6.3860663e+02	-8.0266336e-02	1.0000000e+00	NaN	NaN	NaN	NaN	NaN	1.6079026e-01	NaN	1.1784675e+07	3.4937256e+06	3.9381274e+05	3.0077317e+04	5.4298205e+04	NaN	NaN	NaN	NaN	NaN	NaN
8.3000000e+01	8.8000000e+01	1.0000000e+00	0.0000000e+00	5.8833514e+02	3.0000000e+00	4.0000000e+00	6.7033500e+00	7.2814167e+00	5.8861445e+02	-5.2925810e-02	1.0000000e+00	NaN	NaN	NaN	NaN	NaN	6.6936285e-02	NaN	4.8794316e+07	1.3573743e+07	2.1467896e+06	3.3808064e+04	NaN	NaN	NaN	NaN	NaN	NaN	NaN
8.8000000e+01	9.6000000e+01	1.0000000e+00	0.0000000e+00	9.5752511e+02	4.0000000e+00	6.0000000e+00	5.3499333e+00	5.9174000e+00	9.5795786e+02	-1.2409757e-01	1.0000000e+00	NaN	NaN	NaN	NaN	NaN	1.6303105e-01	NaN	1.2967130e+07	6.2379078e+06	1.2656229e+06	2.3317206e+04	0.0000000e+00	NaN	NaN	NaN	NaN	NaN	NaN
8.8000000e+01	9.6000000e+01	2.0000000e+00	0.0000000e+00	4.7926619e+02	4.0000000e+00	6.0000000e+00	5.3261333e+00	5.9308667e+00	4.7951138e+02	-6.6485471e-02	1.0000000e+00	NaN	NaN	NaN	NaN	NaN	3.5661055e-02	NaN	7.6301054e+07	3.3706998e+07	1.0081944e+07	1.8683808e+06	3.5626543e+04	NaN	NaN	NaN	NaN	NaN	NaN
8.8000000e+01	1.0100000e+02	2.0000000e+00	0.0000000e+00	7.9493267e+02	5.0000000e+00	1.1000000e+01	9.2810167e+00	9.5118500e+00	7.9548209e+02	1.5238993e-01	1.0000000e+00	NaN	NaN	NaN	NaN	NaN	1.1668355e-01	NaN	1.3513828e+07	1.1802673e+07	5.5892517e+06	2.2413094e+06	1.7646524e+06	3.7559371e+05	NaN	NaN	NaN	NaN	NaN
8.8000000e+01	1.0100000e+02	3.0000000e+00	0.0000000e+00	5.3029087e+02	5.0000000e+00	1.1000000e+01	9.0691333e+00	9.6349500e+00	5.3054615e+02	-1.8062272e-01	1.0000000e+00	NaN	NaN	NaN	NaN	NaN	6.0101449e-02	NaN	8.9738083e+06	7.3729150e+06	2.9362471e+06	5.6348050e+05	6.5537722e+04	0.0000000e+00	NaN	NaN	NaN	NaN	NaN
8.8000000e+01	1.0500000e+02	2.0000000e+00	0.0000000e+00	1.0490488e+03	6.0000000e+00	1.4000000e+01	1.0793367e+01	1.1409000e+01	1.0496093e+03	-1.6469814e-01	1.0000000e+00	NaN	NaN	NaN	NaN	NaN	1.2518640e-01	NaN	1.3286835e+07	1.5148654e+07	9.0379715e+06	3.7444636e+06	3.6036849e+05	5.9087507e+04	6.6489745e+04	NaN	NaN	NaN	NaN
8.8000000e+01	1.0500000e+02	3.0000000e+00	0.0000000e+00	6.9970160e+02	6.0000000e+00	1.4000000e+01	1.0800017e+01	1.1507983e+01	7.0006808e+02	-1.8628210e-01	1.0000000e+00	NaN	NaN	NaN	NaN	NaN	7.8890234e-02	NaN	1.1039017e+07	1.3407626e+07	7.7683080e+06	2.5551996e+06	4.2294784e+05	6.6843415e+04	0.0000000e+00	NaN	NaN	NaN	NaN
8.8000000e+01	1.0600000e+02	2.0000000e+00	0.0000000e+00	1.1420884e+03	6.0000000e+00	1.5000000e+01	1.2536467e+01	1.3312267e+01	1.1427400e+03	-1.1350449e-01	1.0000000e+00	NaN	NaN	NaN	NaN	NaN	1.2668554e-01	NaN	2.7787207e+07	3.9369231e+07	2.3792025e+07	1.1328794e+07	2.9322915e+06	3.5989476e+05	5.6230696e+05	NaN	NaN	NaN	NaN
8.8000000e+01	1.0600000e+02	3.0000000e+00	0.0000000e+00	7.6172803e+02	6.0000000e+00	1.5000000e+01	NaN	NaN	NaN	NaN	-1.0000000e+00	NaN	NaN	NaN	NaN	NaN	NaN	NaN	NaN	NaN	NaN	NaN	NaN	NaN	NaN	NaN	NaN	NaN	NaN
8.8000000e+01	1.0700000e+02	2.0000000e+00	0.0000000e+00	1.1996019e+03	7.0000000e+00	1.6000000e+01	1.2073533e+01	1.2861917e+01	1.2003949e+03	1.0431235e-01	1.0000000e+00	NaN	NaN	NaN	NaN	NaN	3.7922567e-01	NaN	9.1926155e+07	1.2398862e+08	9.1696837e+07	4.9907618e+07	2.3520661e+07	8.9107164e+06	4.5628119e+06	8.6587045e+04	NaN	NaN	NaN
8.8000000e+01	1.0700000e+02	3.0000000e+00	0.0000000e+00	8.0007035e+02	7.0000000e+00	1.6000000e+01	1.2007417e+01	1.2861917e+01	8.0056092e+02	-9.9801891e-03	1.0000000e+00	NaN	NaN	NaN	NaN	NaN	2.9033089e-02	NaN	1.3421001e+08	1.8341564e+08	1.3269026e+08	6.7664421e+07	2.5893892e+07	8.1296930e+06	2.1366412e+06	7.1615628e+05	NaN	NaN	NaN
8.8000000e+01	1.0800000e+02	2.0000000e+00	0.0000000e+00	1.2351204e+03	7.0000000e+00	1.7000000e+01	1.2051950e+01	1.2894050e+01	1.2358604e+03	-4.2366476e-02	1.0000000e+00	NaN	NaN	NaN	NaN	NaN	1.3599816e-01	NaN	3.7712307e+07	5.5483429e+07	3.7755935e+07	2.0349945e+07	6.6969932e+06	2.6978418e+06	1.4371281e+05	7.3412394e+05	NaN	NaN	NaN
8.8000000e+01	1.0800000e+02	3.0000000e+00	0.0000000e+00	8.2374938e+02	7.0000000e+00	1.7000000e+01	1.2383333e+01	1.2594283e+01	8.2424966e+02	-2.1557780e-02	1.0000000e+00	NaN	NaN	NaN	NaN	NaN	2.8355040e-02	NaN	1.9844454e+07	2.9170519e+07	2.1187740e+07	1.1078346e+07	4.1125255e+06	1.3561659e+06	3.2594798e+05	5.0242625e+04	NaN	NaN	NaN
8.8000000e+01	1.1100000e+02	3.0000000e+00	0.0000000e+00	9.6316033e+02	7.0000000e+00	2.0000000e+01	NaN	NaN	NaN	NaN	-1.0000000e+00	NaN	NaN	NaN	NaN	NaN	NaN	NaN	NaN	NaN	NaN	NaN	NaN	NaN	NaN	NaN	NaN	NaN	NaN
8.8000000e+01	1.1400000e+02	4.0000000e+00	0.0000000e+00	7.9741191e+02	8.0000000e+00	2.3000000e+01	1.1531250e+01	1.2470783e+01	7.9788998e+02	-3.7859237e-02	6.0000000e-01	NaN	NaN	NaN	NaN	NaN	9.5536450e-02	NaN	1.7662311e+08	3.1524781e+08	2.9350089e+08	1.8137559e+08	9.6702906e+07	3.8518284e+07	1.2420014e+07	3.2212667e+06	1.1631978e+06	NaN	NaN
8.8000000e+01	1.1500000e+02	3.0000000e+00	0.0000000e+00	1.1005748e+03	8.0000000e+00	2.4000000e+01	1.1713517e+01	1.2686967e+01	1.1012413e+03	-2.4436541e-02	1.0000000e+00	NaN	NaN	NaN	NaN	NaN	9.9124704e-03	NaN	7.1946484e+08	1.2892307e+09	1.3131767e+09	8.3684220e+08	4.5262345e+08	1.8434106e+08	6.8566105e+07	1.9753100e+07	3.9246007e+06	NaN	NaN
8.8000000e+01	1.1500000e+02	4.0000000e+00	0.0000000e+00	8.2568292e+02	8.0000000e+00	2.4000000e+01	1.1713517e+01	1.2663900e+01	8.2618253e+02	-2.5347568e-02	1.0000000e+00	NaN	NaN	NaN	NaN	NaN	1.2135093e-02	NaN	3.9531488e+08	7.5170346e+08	7.1871090e+08	4.8890129e+08	2.4785579e+08	1.0568852e+08	3.6312204e+07	1.1572685e+07	2.4095821e+06	NaN	NaN
8.8000000e+01	1.1500000e+02	5.0000000e+00	0.0000000e+00	6.6074779e+02	8.0000000e+00	2.4000000e+01	1.1730067e+01	1.2119483e+01	6.6121121e+02	2.9333011e-01	4.0000000e-01	NaN	NaN	NaN	NaN	NaN	5.5343419e-02	NaN	1.4236563e+07	2.5858274e+07	2.5337581e+07	3.3129417e+07	7.8533909e+06	2.8980604e+06	1.0513753e+06	2.6278419e+05	4.4759288e+06	NaN	NaN
8.9000000e+01	9.6000000e+01	1.0000000e+00	0.0000000e+00	8.4444105e+02	4.0000000e+00	5.0000000e+00	3.9781667e+00	4.4961500e+00	8.4483460e+02	-9.0129956e-02	1.0000000e+00	NaN	NaN	NaN	NaN	NaN	1.5115575e-01	NaN	4.1849079e+06	1.7054224e+06	3.6356850e+05	7.8235222e+03	0.0000000e+00	NaN	NaN	NaN	NaN	NaN	NaN
8.9000000e+01	1.0100000e+02	2.0000000e+00	0.0000000e+00	7.3839064e+02	5.0000000e+00	1.0000000e+01	NaN	NaN	NaN	NaN	-1.0000000e+00	NaN	NaN	NaN	NaN	NaN	NaN	NaN	NaN	NaN	NaN	NaN	NaN	NaN	NaN	NaN	NaN	NaN	NaN
8.9000000e+01	1.0100000e+02	3.0000000e+00	0.0000000e+00	4.9259618e+02	5.0000000e+00	1.0000000e+01	8.6139667e+00	8.9417667e+00	4.9293880e+02	1.5440180e-01	1.0000000e+00	NaN	NaN	NaN	NaN	NaN	1.4262066e-01	NaN	1.9821625e+06	1.6095974e+06	6.8281770e+05	6.5921044e+04	0.0000000e+00	3.2009018e+05	NaN	NaN	NaN	NaN	NaN
8.9000000e+01	1.0500000e+02	2.0000000e+00	0.0000000e+00	9.9250673e+02	6.0000000e+00	1.3000000e+01	1.0517500e+01	1.1034483e+01	9.9297738e+02	-2.7115499e-01	1.0000000e+00	NaN	NaN	NaN	NaN	NaN	3.8916408e-01	NaN	5.2716844e+06	5.8862330e+06	3.1769335e+06	4.9574400e+05	0.0000000e+00	0.0000000e+00	3.6725543e+04	NaN	NaN	NaN	NaN
8.9000000e+01	1.0500000e+02	3.0000000e+00	0.0000000e+00	6.6200691e+02	6.0000000e+00	1.3000000e+01	1.0745683e+01	1.0925867e+01	6.6236282e+02	-1.4472451e-01	4.0000000e-01	NaN	NaN	NaN	NaN	NaN	1.3965737e-01	NaN	1.1095209e+06	2.0700467e+06	7.3840294e+05	2.4308339e+05	5.1725938e+04	0.0000000e+00	0.0000000e+00	NaN	NaN	NaN	NaN
8.9000000e+01	1.0600000e+02	2.0000000e+00	0.0000000e+00	1.0855464e+03	6.0000000e+00	1.4000000e+01	1.2262750e+01	1.2894050e+01	1.0861290e+03	-1.7866777e-01	1.0000000e+00	NaN	NaN	NaN	NaN	NaN	1.1247082e-01	NaN	1.1928101e+07	1.4255050e+07	9.7025190e+06	2.9392768e+06	5.3036528e+05	3.8488027e+04	1.9769589e+05	NaN	NaN	NaN	NaN
8.9000000e+01	1.0600000e+02	3.0000000e+00	0.0000000e+00	7.2403335e+02	6.0000000e+00	1.4000000e+01	1.2244583e+01	1.2974983e+01	7.2443963e+02	-1.2507333e-01	1.0000000e+00	NaN	NaN	NaN	NaN	NaN	6.8977369e-02	NaN	1.1357626e+07	1.4752931e+07	9.3330656e+06	3.9845094e+06	8.4423425e+05	4.5108008e+04	0.0000000e+00	NaN	NaN	NaN	NaN
8.9000000e+01	1.0700000e+02	2.0000000e+00	0.0000000e+00	1.1430599e+03	6.0000000e+00	1.5000000e+01	1.1785567e+01	1.2457717e+01	1.1436416e+03	-2.3933576e-01	1.0000000e+00	NaN	NaN	NaN	NaN	NaN	5.3787406e-02	NaN	4.9212717e+07	6.4994937e+07	4.2770134e+07	1.4678925e+07	1.3988927e+06	6.4566330e+04	5.1045006e+04	NaN	NaN	NaN	NaN
8.9000000e+01	1.0700000e+02	3.0000000e+00	0.0000000e+00	7.6237566e+02	6.0000000e+00	1.5000000e+01	1.1752933e+01	1.2406733e+01	7.6282766e+02	-4.6761542e-02	1.0000000e+00	NaN	NaN	NaN	NaN	NaN	4.3082570e-02	NaN	5.7570930e+07	7.2936244e+07	4.9449948e+07	2.3378590e+07	8.4385361e+06	2.2522850e+06	4.8235674e+05	NaN	NaN	NaN	NaN
8.9000000e+01	1.0800000e+02	2.0000000e+00	0.0000000e+00	1.1785784e+03	7.0000000e+00	1.6000000e+01	1.1864417e+01	1.2524950e+01	1.1792148e+03	-1.7578607e-01	1.0000000e+00	NaN	NaN	NaN	NaN	NaN	2.0286474e-01	NaN	1.9544079e+07	2.5759797e+07	1.8026658e+07	8.0454911e+06	1.1904769e+06	4.1248961e+04	2.5191230e+05	0.0000000e+00	NaN	NaN	NaN
8.9000000e+01	1.0800000e+02	3.0000000e+00	0.0000000e+00	7.8605470e+02	7.0000000e+00	1.6000000e+01	1.1829933e+01	1.2572767e+01	7.8650947e+02	-8.4334253e-02	1.0000000e+00	NaN	NaN	NaN	NaN	NaN	9.3079465e-02	NaN	2.4601989e+07	3.5131160e+07	2.4594525e+07	1.1389320e+07	3.5838016e+06	4.2957039e+05	8.7525341e+04	4.0754771e+04	NaN	NaN	NaN
8.9000000e+01	1.1500000e+02	3.0000000e+00	0.0000000e+00	1.0628801e+03	8.0000000e+00	2.3000000e+01	1.1544117e+01	1.2470783e+01	1.0635163e+03	-4.1544058e-02	1.0000000e+00	NaN	NaN	NaN	NaN	NaN	2.0133342e-02	NaN	3.9260854e+08	7.0198945e+08	6.5499900e+08	4.2859151e+08	2.0340075e+08	8.0451207e+07	3.0168467e+07	8.3795418e+06	5.1645142e+05	NaN	NaN
8.9000000e+01	1.1500000e+02	4.0000000e+00	0.0000000e+00	7.9741191e+02	8.0000000e+00	2.3000000e+01	1.1531250e+01	1.2470783e+01	7.9788998e+02	-3.7859237e-02	6.0000000e-01	NaN	NaN	NaN	NaN	NaN	1.8007388e-02	NaN	1.7662311e+08	3.1524781e+08	2.9350089e+08	1.8137559e+08	9.6702906e+07	3.8518284e+07	1.2420014e+07	3.2212667e+06	1.1631978e+06	NaN	NaN
9.0000000e+01	1.1500000e+02	3.0000000e+00	0.0000000e+00	1.0392011e+03	8.0000000e+00	2.2000000e+01	1.1557217e+01	1.2244583e+01	1.0397929e+03	-1.3405486e-01	1.0000000e+00	NaN	NaN	NaN	NaN	NaN	7.5283155e-02	NaN	2.0319186e+07	3.5617842e+07	3.1835494e+07	2.0212617e+07	8.5504843e+06	2.3939914e+06	7.8810162e+05	1.4031821e+05	4.3380735e+04	NaN	NaN
9.1000000e+01	1.1500000e+02	3.0000000e+00	0.0000000e+00	9.9618688e+02	7.0000000e+00	2.1000000e+01	1.1622700e+01	1.1843100e+01	9.9677860e+02	-5.8308211e-02	1.0000000e+00	NaN	NaN	NaN	NaN	NaN	1.0189043e-01	NaN	1.4700239e+06	5.4085876e+06	4.4922486e+06	1.9758407e+06	9.0104293e+05	7.0866594e+04	0.0000000e+00	2.0123386e+05	NaN	NaN	NaN
9.7000000e+01	1.0500000e+02	2.0000000e+00	0.0000000e+00	5.7979512e+02	5.0000000e+00	6.0000000e+00	1.0006317e+01	1.0361400e+01	5.7998942e+02	-3.4020549e-01	1.0000000e+00	NaN	NaN	NaN	NaN	NaN	1.3877346e-01	NaN	1.6214196e+06	7.8896972e+05	0.0000000e+00	1.2139444e+03	3.9121249e+04	0.0000000e+00	NaN	NaN	NaN	NaN	NaN
9.7000000e+01	1.0600000e+02	1.0000000e+00	0.0000000e+00	1.3446623e+03	5.0000000e+00	7.0000000e+00	1.2974983e+01	1.3014617e+01	1.3452586e+03	-2.6468127e-01	4.0000000e-01	NaN	NaN	NaN	NaN	NaN	7.5884227e-02	NaN	4.6686345e+05	5.2476552e+05	4.5908922e+04	0.0000000e+00	0.0000000e+00	0.0000000e+00	NaN	NaN	NaN	NaN	NaN
9.7000000e+01	1.0600000e+02	2.0000000e+00	0.0000000e+00	6.7283478e+02	5.0000000e+00	7.0000000e+00	1.2615750e+01	1.2827867e+01	6.7318170e+02	-1.6709843e-01	1.0000000e+00	NaN	NaN	NaN	NaN	NaN	4.6593481e-02	NaN	9.1666226e+06	5.7416661e+06	2.6196531e+06	4.9390395e+05	0.0000000e+00	0.0000000e+00	NaN	NaN	NaN	NaN	NaN
9.7000000e+01	1.0700000e+02	1.0000000e+00	0.0000000e+00	1.4596892e+03	5.0000000e+00	8.0000000e+00	NaN	NaN	NaN	NaN	-1.0000000e+00	NaN	NaN	NaN	NaN	NaN	NaN	NaN	NaN	NaN	NaN	NaN	NaN	NaN	NaN	NaN	NaN	NaN	NaN
9.7000000e+01	1.0700000e+02	2.0000000e+00	0.0000000e+00	7.3034825e+02	5.0000000e+00	8.0000000e+00	1.1898967e+01	1.2502033e+01	7.3077361e+02	-6.9390609e-02	1.0000000e+00	NaN	NaN	NaN	NaN	NaN	6.5658926e-02	NaN	4.2734043e+07	3.6321471e+07	1.5835153e+07	5.4812250e+06	1.6223472e+05	3.7589929e+04	NaN	NaN	NaN	NaN	NaN
9.7000000e+01	1.0800000e+02	2.0000000e+00	0.0000000e+00	7.6586680e+02	5.0000000e+00	9.0000000e+00	1.1908767e+01	1.2470783e+01	7.6627058e+02	-1.5276328e-01	1.0000000e+00	NaN	NaN	NaN	NaN	NaN	1.0863425e-01	NaN	1.3572562e+07	1.1651786e+07	5.4793147e+06	9.2243264e+05	2.4033772e+04	0.0000000e+00	NaN	NaN	NaN	NaN	NaN
9.7000000e+01	1.1500000e+02	2.0000000e+00	0.0000000e+00	1.1811049e+03	7.0000000e+00	1.6000000e+01	1.1557217e+01	1.1829933e+01	1.1819570e+03	2.3873008e-01	1.0000000e+00	NaN	NaN	NaN	NaN	NaN	2.2690651e-01	NaN	6.0780672e+06	8.3679329e+06	5.6537663e+06	2.8289194e+06	8.5545525e+05	1.2079531e+06	0.0000000e+00	9.0890306e+05	NaN	NaN	NaN
9.7000000e+01	1.1500000e+02	3.0000000e+00	0.0000000e+00	7.8773905e+02	7.0000000e+00	1.6000000e+01	1.1537950e+01	1.2432850e+01	7.8820870e+02	-5.6460202e-02	1.0000000e+00	NaN	NaN	NaN	NaN	NaN	7.7003501e-02	NaN	3.6967031e+07	4.7463792e+07	3.7420482e+07	1.7634303e+07	5.8865137e+06	1.3481013e+06	8.8726687e+04	2.3027267e+04	NaN	NaN	NaN
9.7000000e+01	1.1500000e+02	4.0000000e+00	0.0000000e+00	5.9105610e+02	7.0000000e+00	1.6000000e+01	1.1584783e+01	1.1949733e+01	5.9136270e+02	-2.3903125e-01	1.0000000e+00	NaN	NaN	NaN	NaN	NaN	7.2902279e-02	NaN	2.3033788e+06	3.5017640e+06	2.4954032e+06	8.4348200e+05	5.5338242e+04	0.0000000e+00	0.0000000e+00	0.0000000e+00	NaN	NaN	NaN
9.9000000e+01	1.0700000e+02	2.0000000e+00	0.0000000e+00	5.9278475e+02	5.0000000e+00	6.0000000e+00	1.1483200e+01	1.1537950e+01	5.9302999e+02	-2.5335591e-01	1.0000000e+00	NaN	NaN	NaN	NaN	NaN	1.1489175e-01	NaN	1.8809114e+05	1.2530883e+05	0.0000000e+00	1.1105790e+04	0.0000000e+00	0.0000000e+00	NaN	NaN	NaN	NaN	NaN
9.9000000e+01	1.0800000e+02	2.0000000e+00	0.0000000e+00	6.2830331e+02	5.0000000e+00	7.0000000e+00	1.1507983e+01	1.1537950e+01	6.2830331e+02	-7.8443724e-01	4.0000000e-01	NaN	NaN	NaN	NaN	NaN	0.0000000e+00	NaN	9.9390391e+04	0.0000000e+00	0.0000000e+00	0.0000000e+00	0.0000000e+00	0.0000000e+00	NaN	NaN	NaN	NaN	NaN
9.9000000e+01	1.1500000e+02	3.0000000e+00	0.0000000e+00	6.9603005e+02	6.0000000e+00	1.4000000e+01	NaN	NaN	NaN	NaN	-1.0000000e+00	NaN	NaN	NaN	NaN	NaN	NaN	NaN	NaN	NaN	NaN	NaN	NaN	NaN	NaN	NaN	NaN	NaN	NaN
1.0200000e+02	1.0700000e+02	1.0000000e+00	0.0000000e+00	8.2835627e+02	4.0000000e+00	4.0000000e+00	1.0888200e+01	1.1351433e+01	8.2876343e+02	-1.2336823e-01	1.0000000e+00	NaN	NaN	NaN	NaN	NaN	1.5690254e-01	NaN	6.0160580e+06	2.6269036e+06	5.0606431e+05	0.0000000e+00	2.0453961e+04	NaN	NaN	NaN	NaN	NaN	NaN
1.0200000e+02	1.1500000e+02	2.0000000e+00	0.0000000e+00	8.6543846e+02	6.0000000e+00	1.2000000e+01	1.1034483e+01	1.1573250e+01	8.6601575e+02	8.0087466e-02	1.0000000e+00	NaN	NaN	NaN	NaN	NaN	1.6248956e-01	NaN	6.0628471e+06	5.8580036e+06	3.1231685e+06	9.0242136e+05	1.2411646e+06	0.0000000e+00	0.0000000e+00	NaN	NaN	NaN	NaN
1.0200000e+02	1.1500000e+02	3.0000000e+00	0.0000000e+00	5.7729473e+02	6.0000000e+00	1.2000000e+01	1.1065650e+01	1.1471467e+01	5.7761179e+02	-1.2331396e-01	1.0000000e+00	NaN	NaN	NaN	NaN	NaN	8.5302417e-02	NaN	3.3195169e+06	3.2449804e+06	1.6672161e+06	3.7557891e+05	2.6518227e+04	0.0000000e+00	7.3680262e+04	NaN	NaN	NaN	NaN
1.0600000e+02	1.1500000e+02	2.0000000e+00	0.0000000e+00	6.1132237e+02	5.0000000e+00	8.0000000e+00	7.6708667e+00	9.1898000e+00	6.1164370e+02	-9.3176841e-02	1.0000000e+00	NaN	NaN	NaN	NaN	NaN	9.3249398e-02	NaN	5.0569933e+07	2.8153437e+07	1.1704600e+07	1.8693613e+06	5.5951795e+05	1.5414994e+04	NaN	NaN	NaN	NaN	NaN
1.0700000e+02	1.1500000e+02	1.0000000e+00	0.0000000e+00	1.0355582e+03	4.0000000e+00	7.0000000e+00	6.3462000e+00	6.8331000e+00	1.0359878e+03	-1.7033370e-01	1.0000000e+00	NaN	NaN	NaN	NaN	NaN	2.5220138e-01	NaN	6.1269674e+06	3.0919351e+06	5.0902963e+05	0.0000000e+00	1.5603097e+04	NaN	NaN	NaN	NaN	NaN	NaN
1.0700000e+02	1.1500000e+02	2.0000000e+00	0.0000000e+00	5.1828271e+02	4.0000000e+00	7.0000000e+00	6.2888167e+00	6.9726667e+00	5.1856779e+02	-2.9849515e-02	1.0000000e+00	NaN	NaN	NaN	NaN	NaN	4.0470251e-02	NaN	9.5336735e+07	5.0823226e+07	1.5200619e+07	3.0369839e+06	8.9609568e+05	NaN	NaN	NaN	NaN	NaN	NaN
1.0800000e+02	1.1500000e+02	1.0000000e+00	0.0000000e+00	9.2053121e+02	4.0000000e+00	6.0000000e+00	6.0498333e+00	6.7096000e+00	9.2098989e+02	-8.2440405e-02	1.0000000e+00	NaN	NaN	NaN	NaN	NaN	1.3850378e-01	NaN	2.2853453e+07	1.0838400e+07	2.7349209e+06	1.3519938e+05	0.0000000e+00	NaN	NaN	NaN	NaN	NaN	NaN
1.0800000e+02	1.1500000e+02	2.0000000e+00	0.0000000e+00	4.6076924e+02	4.0000000e+00	6.0000000e+00	6.0141500e+00	6.7528500e+00	4.6102919e+02	-2.1229395e-02	1.0000000e+00	NaN	NaN	NaN	NaN	NaN	1.5270939e-02	NaN	3.5406530e+08	1.7534590e+08	4.9570318e+07	8.8381443e+06	1.0228262e+06	NaN	NaN	NaN	NaN	NaN	NaN
1.0800000e+02	1.2400000e+02	3.0000000e+00	0.0000000e+00	6.1668410e+02	6.0000000e+00	1.4000000e+01	9.2081833e+00	9.9284000e+00	6.1701165e+02	-1.4014637e-01	1.0000000e+00	NaN	NaN	NaN	NaN	NaN	7.1867564e-02	NaN	1.0833838e+07	1.1248353e+07	6.0886598e+06	1.6891744e+06	2.2125978e+05	7.7586679e+03	1.0080117e+04	NaN	NaN	NaN	NaN
1.0900000e+02	1.1500000e+02	2.0000000e+00	0.0000000e+00	4.2525069e+02	4.0000000e+00	5.0000000e+00	5.8380333e+00	6.6547333e+00	4.2548341e+02	-3.5253777e-02	1.0000000e+00	NaN	NaN	NaN	NaN	NaN	2.0586134e-02	NaN	1.7784404e+08	8.0908355e+07	1.9526367e+07	3.2948649e+06	2.1716970e+05	NaN	NaN	NaN	NaN	NaN	NaN
1.0900000e+02	1.1500000e+02	3.0000000e+00	0.0000000e+00	2.8383622e+02	4.0000000e+00	5.0000000e+00	5.9174000e+00	6.4093500e+00	2.8395940e+02	-1.3116059e-01	1.0000000e+00	NaN	NaN	NaN	NaN	NaN	4.0004974e-02	NaN	6.0746070e+06	2.3662293e+06	4.4321054e+05	6.7826679e+03	4.1661694e+02	NaN	NaN	NaN	NaN	NaN	NaN
1.1000000e+02	1.1500000e+02	2.0000000e+00	0.0000000e+00	3.7571648e+02	4.0000000e+00	4.0000000e+00	5.9495833e+00	6.7276333e+00	3.7585170e+02	-1.6768709e-01	1.0000000e+00	NaN	NaN	NaN	NaN	NaN	1.5742640e-01	NaN	8.3351819e+06	2.3140953e+06	2.8876897e+05	1.4757228e+04	4.3371712e+03	NaN	NaN	NaN	NaN	NaN	NaN
1.1600000e+02	1.2100000e+02	1.0000000e+00	0.0000000e+00	6.4737627e+02	4.0000000e+00	3.0000000e+00	7.1521500e+00	7.6708667e+00	6.4774252e+02	-3.8767136e-02	1.0000000e+00	NaN	NaN	NaN	NaN	NaN	2.5560974e-02	NaN	1.2980013e+08	4.4821060e+07	9.1185413e+06	1.4878471e+06	2.4600160e+04	NaN	NaN	NaN	NaN	NaN	NaN
1.1600000e+02	1.2100000e+02	2.0000000e+00	0.0000000e+00	3.2419177e+02	4.0000000e+00	3.0000000e+00	5.1337833e+00	6.0498333e+00	3.2419261e+02	-4.0334706e-01	4.0000000e-01	NaN	NaN	NaN	NaN	NaN	4.0420257e-03	NaN	5.3490877e+06	0.0000000e+00	0.0000000e+00	0.0000000e+00	2.2294047e+03	NaN	NaN	NaN	NaN	NaN	NaN
1.1600000e+02	1.2200000e+02	2.0000000e+00	0.0000000e+00	3.7372598e+02	4.0000000e+00	4.0000000e+00	8.8772500e+00	8.8998167e+00	3.7404606e+02	1.7242776e-01	4.0000000e-01	NaN	NaN	NaN	NaN	NaN	1.3055198e-01	NaN	2.2398857e+05	3.0050047e+05	0.0000000e+00	1.4442513e+04	0.0000000e+00	NaN	NaN	NaN	NaN	NaN	NaN
1.1600000e+02	1.2300000e+02	1.0000000e+00	0.0000000e+00	8.7548727e+02	4.0000000e+00	5.0000000e+00	8.0075000e+00	8.5089333e+00	8.7600041e+02	-2.4880648e-02	1.0000000e+00	NaN	NaN	NaN	NaN	NaN	2.5741714e-02	NaN	2.2298909e+08	1.0879429e+08	3.0021060e+07	5.8611746e+06	4.5936721e+05	NaN	NaN	NaN	NaN	NaN	NaN
1.1600000e+02	1.2300000e+02	2.0000000e+00	0.0000000e+00	4.3824727e+02	4.0000000e+00	5.0000000e+00	8.0999833e+00	8.3551667e+00	4.3848979e+02	-5.2981243e-02	1.0000000e+00	NaN	NaN	NaN	NaN	NaN	1.3251942e-01	NaN	3.8763693e+06	2.0022824e+06	4.6919511e+05	3.6303668e+04	1.0388145e+04	NaN	NaN	NaN	NaN	NaN	NaN
1.1600000e+02	1.2400000e+02	1.0000000e+00	0.0000000e+00	9.4652438e+02	4.0000000e+00	6.0000000e+00	8.2244000e+00	8.7481333e+00	9.4709170e+02	-1.0961706e-02	1.0000000e+00	NaN	NaN	NaN	NaN	NaN	1.9143963e-02	NaN	1.4048554e+09	7.5440794e+08	2.2465355e+08	4.7673676e+07	8.1631328e+06	NaN	NaN	NaN	NaN	NaN	NaN
1.1600000e+02	1.2400000e+02	2.0000000e+00	0.0000000e+00	4.7376583e+02	4.0000000e+00	6.0000000e+00	8.2538000e+00	8.7037167e+00	4.7402829e+02	-5.3352370e-02	1.0000000e+00	NaN	NaN	NaN	NaN	NaN	3.2772617e-02	NaN	6.4114715e+07	3.1461896e+07	1.0080763e+07	1.3802574e+06	6.6851507e+04	NaN	NaN	NaN	NaN	NaN	NaN
1.1600000e+02	1.2500000e+02	2.0000000e+00	0.0000000e+00	5.3030786e+02	4.0000000e+00	7.0000000e+00	1.0443133e+01	1.0950267e+01	5.3055537e+02	-1.5592234e-01	1.0000000e+00	NaN	NaN	NaN	NaN	NaN	9.4494695e-02	NaN	8.8805019e+06	4.3361807e+06	1.1826446e+06	3.4590155e+04	9.0006412e+04	NaN	NaN	NaN	NaN	NaN	NaN
1.2300000e+02	1.6000000e+02	4.0000000e+00	0.0000000e+00	1.0668380e+03	9.0000000e+00	3.2000000e+01	1.1507983e+01	1.2030517e+01	1.0674686e+03	-1.2166913e-01	1.0000000e+00	NaN	NaN	NaN	NaN	NaN	8.2187882e-02	NaN	3.4698028e+06	9.1874582e+06	1.3168935e+07	1.0346178e+07	7.4518143e+06	3.4273213e+06	1.1870328e+06	1.3457661e+05	0.0000000e+00	5.3058206e+03	NaN
1.2400000e+02	1.4000000e+02	2.0000000e+00	0.0000000e+00	9.4904328e+02	6.0000000e+00	1.2000000e+01	9.9159500e+00	1.0006317e+01	9.4947557e+02	-2.8462763e-01	4.0000000e-01	NaN	NaN	NaN	NaN	NaN	2.1236095e-01	NaN	3.2308214e+05	5.0186634e+05	1.2880005e+05	0.0000000e+00	0.0000000e+00	1.5056454e+04	0.0000000e+00	NaN	NaN	NaN	NaN
1.2400000e+02	1.4000000e+02	3.0000000e+00	0.0000000e+00	6.3303128e+02	6.0000000e+00	1.2000000e+01	9.8896667e+00	9.9076167e+00	6.3326961e+02	-4.3420725e-01	4.0000000e-01	NaN	NaN	NaN	NaN	NaN	1.2645173e-01	NaN	7.5848578e+04	3.1375656e+04	3.4978512e+04	0.0000000e+00	0.0000000e+00	0.0000000e+00	0.0000000e+00	NaN	NaN	NaN	NaN
1.2400000e+02	1.4700000e+02	3.0000000e+00	0.0000000e+00	9.1250544e+02	7.0000000e+00	1.8000000e+01	1.2220050e+01	1.2706900e+01	9.1297436e+02	-2.6978922e-01	1.0000000e+00	NaN	NaN	NaN	NaN	NaN	1.0007045e-01	NaN	2.6365297e+06	4.4650241e+06	3.7857176e+06	1.5941897e+06	1.6280804e+05	0.0000000e+00	2.4134340e+04	2.6192181e+04	NaN	NaN	NaN
1.2500000e+02	1.4000000e+02	2.0000000e+00	0.0000000e+00	9.1352473e+02	6.0000000e+00	1.1000000e+01	9.4341500e+00	1.0169617e+01	9.1400415e+02	-1.4973187e-01	1.0000000e+00	NaN	NaN	NaN	NaN	NaN	1.2298232e-01	NaN	1.3989546e+07	1.4556409e+07	7.0090622e+06	1.9500654e+06	1.6019552e+05	1.9809256e+05	2.5075205e+04	NaN	NaN	NaN	NaN
1.2500000e+02	1.4000000e+02	3.0000000e+00	0.0000000e+00	6.0935224e+02	6.0000000e+00	1.1000000e+01	9.5658833e+00	1.0113367e+01	6.0968970e+02	-9.6188256e-02	1.0000000e+00	NaN	NaN	NaN	NaN	NaN	4.8670050e-02	NaN	7.8451024e+06	9.8010879e+06	4.7670515e+06	1.2294688e+06	1.5185642e+05	5.9305120e+04	2.8124307e+04	NaN	NaN	NaN	NaN
1.2500000e+02	1.4100000e+02	3.0000000e+00	0.0000000e+00	6.7137868e+02	6.0000000e+00	1.2000000e+01	NaN	NaN	NaN	NaN	-1.0000000e+00	NaN	NaN	NaN	NaN	NaN	NaN	NaN	NaN	NaN	NaN	NaN	NaN	NaN	NaN	NaN	NaN	NaN	NaN
1.2500000e+02	1.4700000e+02	2.0000000e+00	0.0000000e+00	1.3327360e+03	7.0000000e+00	1.7000000e+01	1.2111267e+01	1.2639083e+01	1.3334705e+03	-1.6703089e-01	1.0000000e+00	NaN	NaN	NaN	NaN	NaN	1.3431897e-01	NaN	1.0502265e+07	1.6488988e+07	1.3956427e+07	6.2730651e+06	1.9659946e+06	2.5844169e+05	0.0000000e+00	3.1090243e+03	NaN	NaN	NaN
1.2500000e+02	1.4700000e+02	3.0000000e+00	0.0000000e+00	8.8882640e+02	7.0000000e+00	1.7000000e+01	1.2042117e+01	1.2827867e+01	8.8934503e+02	-8.0221336e-02	1.0000000e+00	NaN	NaN	NaN	NaN	NaN	3.9797791e-02	NaN	4.0795171e+07	6.6729160e+07	5.0542698e+07	2.7894873e+07	1.0360948e+07	2.7498617e+06	3.1934636e+05	1.0570690e+05	NaN	NaN	NaN
1.2500000e+02	1.5900000e+02	4.0000000e+00	0.0000000e+00	9.8405792e+02	9.0000000e+00	2.9000000e+01	1.1276933e+01	1.1864417e+01	9.8463428e+02	-8.0989623e-02	1.0000000e+00	NaN	NaN	NaN	NaN	NaN	3.8676044e-02	NaN	1.0201703e+07	2.4695753e+07	2.7307393e+07	2.1074101e+07	1.2212214e+07	5.8897642e+06	1.9926270e+06	7.4381062e+05	1.2662901e+05	7.6387268e+04	NaN
1.2500000e+02	1.6000000e+02	3.0000000e+00	0.0000000e+00	1.3554216e+03	9.0000000e+00	3.0000000e+01	1.1303750e+01	1.2302917e+01	1.3562440e+03	-6.6120475e-02	1.0000000e+00	NaN	NaN	NaN	NaN	NaN	1.4858663e-01	NaN	7.0390520e+07	1.6306997e+08	1.9385243e+08	1.5558745e+08	9.9441203e+07	5.3091331e+07	2.3979124e+07	7.2749487e+06	1.5456194e+06	1.6210505e+05	NaN
1.2500000e+02	1.6000000e+02	4.0000000e+00	0.0000000e+00	1.0168180e+03	9.0000000e+00	3.0000000e+01	1.1276933e+01	1.2348783e+01	1.0174433e+03	-3.2239430e-02	1.0000000e+00	NaN	NaN	NaN	NaN	NaN	1.7581937e-02	NaN	2.0406313e+08	4.8340870e+08	5.4720656e+08	4.7669992e+08	2.9053196e+08	1.5816971e+08	6.8080907e+07	2.6250749e+07	9.4514445e+06	2.1816410e+06	NaN
1.2500000e+02	1.6000000e+02	5.0000000e+00	0.0000000e+00	8.1365589e+02	9.0000000e+00	3.0000000e+01	1.1285267e+01	1.2394983e+01	8.1415638e+02	-3.0873996e-02	1.0000000e+00	NaN	NaN	NaN	NaN	NaN	2.3034363e-02	NaN	7.4778475e+07	1.7242283e+08	2.0719568e+08	1.6414709e+08	1.0865321e+08	5.6587657e+07	2.6861800e+07	1.0057934e+07	2.7190353e+06	5.3283375e+05	NaN
1.2500000e+02	1.6000000e+02	7.0000000e+00	0.0000000e+00	5.8147057e+02	9.0000000e+00	3.0000000e+01	1.1537950e+01	1.1700417e+01	5.8181705e+02	-1.0798222e-01	1.0000000e+00	NaN	NaN	NaN	NaN	NaN	7.3857370e-02	NaN	3.4250971e+05	9.6982166e+05	1.1226221e+06	9.4069151e+05	7.4236885e+05	1.9684362e+05	1.2252861e+05	0.0000000e+00	0.0000000e+00	0.0000000e+00	NaN
1.2500000e+02	1.6100000e+02	5.0000000e+00	0.0000000e+00	8.4306957e+02	9.0000000e+00	3.1000000e+01	1.2183667e+01	1.2360350e+01	8.4357332e+02	-1.2073613e-01	1.0000000e+00	NaN	NaN	NaN	NaN	NaN	2.1656055e-02	NaN	4.6823093e+06	1.1259771e+07	1.4586937e+07	1.2332641e+07	8.3096571e+06	4.4890532e+06	1.6877654e+06	0.0000000e+00	9.0295927e+04	3.4232155e+04	NaN
1.2600000e+02	1.4000000e+02	2.0000000e+00	0.0000000e+00	8.5698270e+02	6.0000000e+00	1.0000000e+01	NaN	NaN	NaN	NaN	-1.0000000e+00	NaN	NaN	NaN	NaN	NaN	NaN	NaN	NaN	NaN	NaN	NaN	NaN	NaN	NaN	NaN	NaN	NaN	NaN
1.2600000e+02	1.4000000e+02	3.0000000e+00	0.0000000e+00	5.7165756e+02	6.0000000e+00	1.0000000e+01	8.8200667e+00	8.8935667e+00	5.7190005e+02	-3.0731537e-01	1.0000000e+00	NaN	NaN	NaN	NaN	NaN	5.7972715e-02	NaN	7.3444899e+05	6.8225159e+05	1.6562770e+05	2.7574448e+04	2.1681692e+04	0.0000000e+00	0.0000000e+00	NaN	NaN	NaN	NaN
1.2600000e+02	1.4700000e+02	2.0000000e+00	0.0000000e+00	1.2761939e+03	7.0000000e+00	1.6000000e+01	1.1761183e+01	1.2158983e+01	1.2768580e+03	-2.3446415e-01	1.0000000e+00	NaN	NaN	NaN	NaN	NaN	1.6679478e-01	NaN	5.1852326e+06	7.5746783e+06	5.3162508e+06	1.9888413e+06	2.7994913e+05	5.7115868e+04	3.0489719e+05	0.0000000e+00	NaN	NaN	NaN
1.2600000e+02	1.4700000e+02	3.0000000e+00	0.0000000e+00	8.5113172e+02	7.0000000e+00	1.6000000e+01	1.1752933e+01	1.2394983e+01	8.5161978e+02	-9.8398225e-02	1.0000000e+00	NaN	NaN	NaN	NaN	NaN	6.5007432e-02	NaN	1.4989090e+07	2.3939174e+07	1.6389009e+07	8.3085796e+06	3.4937707e+06	4.0481309e+05	6.8259103e+04	1.0551910e+05	NaN	NaN	NaN
1.2600000e+02	1.6000000e+02	3.0000000e+00	0.0000000e+00	1.3177269e+03	9.0000000e+00	2.9000000e+01	1.1034483e+01	1.1821717e+01	1.3185214e+03	-7.6464990e-02	1.0000000e+00	NaN	NaN	NaN	NaN	NaN	8.6607303e-02	NaN	1.9313292e+07	4.2157511e+07	5.0572240e+07	3.9296194e+07	2.4421237e+07	1.2741580e+07	4.6833153e+06	1.6221864e+06	1.2409565e+05	0.0000000e+00	NaN
1.2600000e+02	1.6000000e+02	4.0000000e+00	0.0000000e+00	9.8854703e+02	9.0000000e+00	2.9000000e+01	1.1022900e+01	1.1921817e+01	9.8915047e+02	-4.6102434e-02	1.0000000e+00	NaN	NaN	NaN	NaN	NaN	2.4700140e-02	NaN	5.0486096e+07	1.1193184e+08	1.2970600e+08	1.0412244e+08	6.3481039e+07	3.3105377e+07	1.3732480e+07	4.9868387e+06	1.5938806e+06	1.8261311e+05	NaN
1.2600000e+02	1.6000000e+02	5.0000000e+00	0.0000000e+00	7.9103908e+02	9.0000000e+00	2.9000000e+01	1.1040650e+01	1.1928450e+01	7.9151537e+02	-7.8417129e-02	1.0000000e+00	NaN	NaN	NaN	NaN	NaN	1.1490593e-01	NaN	1.3602297e+07	3.2805668e+07	3.9638711e+07	3.1730080e+07	1.9469440e+07	9.2184304e+06	3.0907762e+06	8.8036232e+05	1.9483673e+05	0.0000000e+00	NaN
1.2700000e+02	1.4000000e+02	2.0000000e+00	0.0000000e+00	8.1346668e+02	5.0000000e+00	9.0000000e+00	8.4929333e+00	8.6139667e+00	8.1376835e+02	-3.8245263e-01	1.0000000e+00	NaN	NaN	NaN	NaN	NaN	1.6626766e-01	NaN	4.5603589e+05	4.3339889e+05	7.2524786e+04	0.0000000e+00	0.0000000e+00	0.0000000e+00	NaN	NaN	NaN	NaN	NaN
1.2700000e+02	1.4000000e+02	3.0000000e+00	0.0000000e+00	5.4264688e+02	5.0000000e+00	9.0000000e+00	NaN	NaN	NaN	NaN	-1.0000000e+00	NaN	NaN	NaN	NaN	NaN	NaN	NaN	NaN	NaN	NaN	NaN	NaN	NaN	NaN	NaN	NaN	NaN	NaN
1.2700000e+02	1.4600000e+02	3.0000000e+00	0.0000000e+00	7.8442635e+02	7.0000000e+00	1.4000000e+01	1.1009717e+01	1.1949733e+01	7.8487476e+02	-9.8985738e-02	6.0000000e-01	NaN	NaN	NaN	NaN	NaN	2.3710330e-02	NaN	1.6949370e+08	2.2439210e+08	1.5627573e+08	7.0736832e+07	2.2157742e+07	5.3210732e+06	9.2629726e+05	1.0158169e+05	NaN	NaN	NaN
1.2700000e+02	1.4700000e+02	2.0000000e+00	0.0000000e+00	1.2326779e+03	7.0000000e+00	1.5000000e+01	1.1739883e+01	1.1843100e+01	1.2332426e+03	-3.8862077e-01	4.0000000e-01	NaN	NaN	NaN	NaN	NaN	1.0264753e-01	NaN	4.6545612e+05	5.7783335e+05	5.8420405e+05	4.5663265e+04	0.0000000e+00	0.0000000e+00	0.0000000e+00	0.0000000e+00	NaN	NaN	NaN
1.2700000e+02	1.4700000e+02	3.0000000e+00	0.0000000e+00	8.2212104e+02	7.0000000e+00	1.5000000e+01	1.1785567e+01	1.1972683e+01	8.2258037e+02	-1.3998003e-01	1.0000000e+00	NaN	NaN	NaN	NaN	NaN	8.6373409e-02	NaN	1.7136502e+06	3.1526807e+06	2.0705796e+06	8.8572463e+05	2.4030561e+05	4.4410452e+04	0.0000000e+00	0.0000000e+00	NaN	NaN	NaN
1.2700000e+02	1.6000000e+02	5.0000000e+00	0.0000000e+00	7.7363267e+02	9.0000000e+00	2.8000000e+01	1.1040650e+01	1.1622700e+01	7.7408202e+02	-1.6849274e-01	1.0000000e+00	NaN	NaN	NaN	NaN	NaN	5.1003041e-02	NaN	4.1393721e+06	9.3055801e+06	1.1194275e+07	8.4102617e+06	4.6840809e+06	2.2421619e+06	5.6941041e+05	6.4929762e+04	0.0000000e+00	2.8267872e+04	NaN
1.2800000e+02	1.4000000e+02	2.0000000e+00	0.0000000e+00	7.5692465e+02	5.0000000e+00	8.0000000e+00	7.1741833e+00	7.9053167e+00	7.5736379e+02	-3.4647561e-02	1.0000000e+00	NaN	NaN	NaN	NaN	NaN	4.5928994e-02	NaN	4.0050768e+07	3.4754316e+07	1.5137527e+07	4.5623310e+06	9.1023837e+05	2.8152385e+05	NaN	NaN	NaN	NaN	NaN
1.2800000e+02	1.4000000e+02	3.0000000e+00	0.0000000e+00	5.0495219e+02	5.0000000e+00	8.0000000e+00	7.1023833e+00	7.8433833e+00	5.0523525e+02	-6.3756417e-02	1.0000000e+00	NaN	NaN	NaN	NaN	NaN	4.8405883e-02	NaN	2.2713224e+07	1.8819757e+07	8.3133463e+06	2.4192547e+06	4.7222746e+05	9.5413181e+03	NaN	NaN	NaN	NaN	NaN
1.2800000e+02	1.4100000e+02	3.0000000e+00	0.0000000e+00	5.6697863e+02	6.0000000e+00	9.0000000e+00	9.4621833e+00	9.7318167e+00	5.6727158e+02	-1.6998022e-01	1.0000000e+00	NaN	NaN	NaN	NaN	NaN	1.1559583e-01	NaN	1.4522159e+06	1.4556429e+06	6.8326283e+05	8.9580069e+04	4.2554461e+04	0.0000000e+00	0.0000000e+00	NaN	NaN	NaN	NaN
1.2800000e+02	1.4700000e+02	2.0000000e+00	0.0000000e+00	1.1761359e+03	7.0000000e+00	1.4000000e+01	1.0973283e+01	1.1908767e+01	1.1767467e+03	-2.2266115e-01	1.0000000e+00	NaN	NaN	NaN	NaN	NaN	5.9421755e-02	NaN	8.7349607e+07	1.1288442e+08	8.2271642e+07	2.9150450e+07	5.0737270e+06	6.4207500e+04	7.5574730e+02	3.1914134e+04	NaN	NaN	NaN
1.2800000e+02	1.4700000e+02	3.0000000e+00	0.0000000e+00	7.8442635e+02	7.0000000e+00	1.4000000e+01	1.1009717e+01	1.1949733e+01	7.8487476e+02	-9.8985738e-02	1.0000000e+00	NaN	NaN	NaN	NaN	NaN	2.3710330e-02	NaN	1.6949370e+08	2.2439210e+08	1.5627573e+08	7.0736832e+07	2.2157742e+07	5.3210732e+06	9.2629726e+05	1.0158169e+05	NaN	NaN	NaN
1.2800000e+02	1.4700000e+02	4.0000000e+00	0.0000000e+00	5.8857158e+02	7.0000000e+00	1.4000000e+01	NaN	NaN	NaN	NaN	-1.0000000e+00	NaN	NaN	NaN	NaN	NaN	NaN	NaN	NaN	NaN	NaN	NaN	NaN	NaN	NaN	NaN	NaN	NaN	NaN
1.2800000e+02	1.4800000e+02	2.0000000e+00	0.0000000e+00	1.2336494e+03	7.0000000e+00	1.5000000e+01	1.0941983e+01	1.1101650e+01	1.2342223e+03	-3.5815932e-01	4.0000000e-01	NaN	NaN	NaN	NaN	NaN	2.4406094e-01	NaN	1.2683399e+06	1.2965463e+06	7.1360000e+05	8.8347688e+04	7.4390661e+04	1.1292619e+05	4.2707106e+04	0.0000000e+00	NaN	NaN	NaN
1.2800000e+02	1.4800000e+02	3.0000000e+00	0.0000000e+00	8.2276867e+02	7.0000000e+00	1.5000000e+01	1.0960150e+01	1.1374350e+01	8.2325325e+02	-5.0213177e-02	1.0000000e+00	NaN	NaN	NaN	NaN	NaN	9.4296423e-02	NaN	3.7860114e+06	5.5837454e+06	3.7134886e+06	1.6302072e+06	5.9975425e+05	4.2652317e+05	8.1582696e+04	0.0000000e+00	NaN	NaN	NaN
1.2800000e+02	1.5000000e+02	3.0000000e+00	0.0000000e+00	9.0848118e+02	7.0000000e+00	1.7000000e+01	1.0410383e+01	1.0507550e+01	9.0892695e+02	-3.1434386e-01	4.0000000e-01	NaN	NaN	NaN	NaN	NaN	1.2578770e-01	NaN	2.2197709e+05	6.1832047e+05	4.4531588e+05	2.6436647e+04	2.0815680e+04	0.0000000e+00	2.2469482e+04	0.0000000e+00	NaN	NaN	NaN
1.2800000e+02	1.5900000e+02	3.0000000e+00	0.0000000e+00	1.2073414e+03	8.0000000e+00	2.6000000e+01	1.0479433e+01	1.1374350e+01	1.2080015e+03	-2.0933923e-01	1.0000000e+00	NaN	NaN	NaN	NaN	NaN	9.6641981e-02	NaN	9.6090545e+06	2.1900179e+07	2.1618519e+07	1.6249192e+07	7.7131295e+06	1.8180061e+06	4.2789704e+05	3.3263555e+04	3.7357759e+03	NaN	NaN
1.2800000e+02	1.5900000e+02	4.0000000e+00	0.0000000e+00	9.0575788e+02	8.0000000e+00	2.6000000e+01	1.0454800e+01	1.1494850e+01	9.0627653e+02	-1.1513029e-01	1.0000000e+00	NaN	NaN	NaN	NaN	NaN	4.7792395e-02	NaN	2.3334869e+07	4.7124292e+07	5.3088176e+07	3.5383444e+07	1.8120933e+07	8.3793508e+06	1.9565461e+06	3.2135031e+05	4.6087642e+04	NaN	NaN
1.2800000e+02	1.6000000e+02	3.0000000e+00	0.0000000e+00	1.2510216e+03	9.0000000e+00	2.7000000e+01	1.0622250e+01	1.1752933e+01	1.2517898e+03	-3.7067787e-02	1.0000000e+00	NaN	NaN	NaN	NaN	NaN	2.2496448e-02	NaN	1.9159753e+08	4.1833364e+08	4.6349518e+08	3.5085964e+08	2.0438811e+08	1.0131830e+08	4.3359723e+07	1.4222817e+07	3.5795398e+06	5.0544321e+05	NaN
1.2800000e+02	1.6000000e+02	4.0000000e+00	0.0000000e+00	9.3851801e+02	9.0000000e+00	2.7000000e+01	1.0800017e+01	1.1752933e+01	9.3909770e+02	-2.2786276e-02	1.0000000e+00	NaN	NaN	NaN	NaN	NaN	1.0899548e-02	NaN	3.8636887e+08	8.0060928e+08	8.6920713e+08	6.8904704e+08	4.0232593e+08	1.9516898e+08	8.5084249e+07	3.0504032e+07	1.0953049e+07	2.1424438e+06	NaN
1.2800000e+02	1.6000000e+02	5.0000000e+00	0.0000000e+00	7.5101586e+02	9.0000000e+00	2.7000000e+01	1.0683067e+01	1.1713517e+01	7.5147695e+02	-3.6128454e-02	1.0000000e+00	NaN	NaN	NaN	NaN	NaN	1.5450812e-02	NaN	1.2055039e+08	2.4865166e+08	2.7789935e+08	2.1041280e+08	1.2651043e+08	6.3534451e+07	2.6023601e+07	8.1015033e+06	1.6630006e+06	5.3840505e+05	NaN
1.2800000e+02	1.6000000e+02	6.0000000e+00	0.0000000e+00	6.2601443e+02	9.0000000e+00	2.7000000e+01	1.0704450e+01	1.1687233e+01	6.2639185e+02	-7.7066214e-02	1.0000000e+00	NaN	NaN	NaN	NaN	NaN	2.7118074e-02	NaN	4.1499867e+07	8.8745849e+07	9.9485591e+07	7.2815804e+07	4.3141599e+07	2.1302488e+07	7.6479078e+06	2.3039167e+06	5.7851888e+05	1.9660580e+04	NaN
1.2800000e+02	1.6100000e+02	3.0000000e+00	0.0000000e+00	1.3000444e+03	9.0000000e+00	2.8000000e+01	1.1459867e+01	1.2360350e+01	1.3008355e+03	-7.4956451e-02	1.0000000e+00	NaN	NaN	NaN	NaN	NaN	1.5692499e-02	NaN	2.6859467e+07	6.1870837e+07	6.9651147e+07	5.7195185e+07	3.4876967e+07	1.6893743e+07	6.8840085e+06	2.0359907e+06	2.0494518e+05	0.0000000e+00	NaN
1.2800000e+02	1.6100000e+02	4.0000000e+00	0.0000000e+00	9.7528511e+02	9.0000000e+00	2.8000000e+01	1.1395817e+01	1.2470783e+01	9.7588460e+02	-5.0254401e-02	1.0000000e+00	NaN	NaN	NaN	NaN	NaN	2.7294447e-02	NaN	6.8299976e+07	1.6043547e+08	1.7585479e+08	1.4059385e+08	8.8685919e+07	4.4727348e+07	1.9337986e+07	6.5370216e+06	1.1936780e+06	4.2456540e+05	NaN
1.2800000e+02	1.6100000e+02	5.0000000e+00	0.0000000e+00	7.8042954e+02	9.0000000e+00	2.8000000e+01	1.1494850e+01	1.2315900e+01	7.8090712e+02	-6.0318169e-02	1.0000000e+00	NaN	NaN	NaN	NaN	NaN	3.5388453e-02	NaN	1.6667856e+07	4.4209274e+07	5.3433972e+07	4.3073864e+07	2.5306581e+07	1.1665624e+07	4.7539008e+06	8.1253331e+05	2.4004118e+05	5.7031059e+04	NaN
1.2800000e+02	1.6100000e+02	6.0000000e+00	0.0000000e+00	6.5052583e+02	9.0000000e+00	2.8000000e+01	1.1531250e+01	1.2211733e+01	6.5092509e+02	-5.2700277e-02	1.0000000e+00	NaN	NaN	NaN	NaN	NaN	5.5632112e-02	NaN	5.1976665e+06	1.3634029e+07	1.5712908e+07	1.2809304e+07	7.3796997e+06	4.2260044e+06	1.1869539e+06	2.3545022e+05	4.9547857e+04	1.4739168e+05	NaN
1.2900000e+02	1.4700000e+02	3.0000000e+00	0.0000000e+00	7.4673167e+02	6.0000000e+00	1.3000000e+01	NaN	NaN	NaN	NaN	-1.0000000e+00	NaN	NaN	NaN	NaN	NaN	NaN	NaN	NaN	NaN	NaN	NaN	NaN	NaN	NaN	NaN	NaN	NaN	NaN
1.4100000e+02	1.4700000e+02	1.0000000e+00	0.0000000e+00	8.5744032e+02	4.0000000e+00	4.0000000e+00	1.0622250e+01	1.1136250e+01	8.5782983e+02	-1.3755494e-01	1.0000000e+00	NaN	NaN	NaN	NaN	NaN	2.3806503e-01	NaN	1.9768443e+07	8.8728682e+06	1.3209044e+06	0.0000000e+00	3.2348190e+04	NaN	NaN	NaN	NaN	NaN	NaN
1.4100000e+02	1.4700000e+02	2.0000000e+00	0.0000000e+00	4.2922380e+02	4.0000000e+00	4.0000000e+00	1.0793367e+01	1.0813083e+01	4.2922380e+02	-5.2706652e-01	4.0000000e-01	NaN	NaN	NaN	NaN	NaN	0.0000000e+00	NaN	3.3114478e+04	0.0000000e+00	0.0000000e+00	0.0000000e+00	0.0000000e+00	NaN	NaN	NaN	NaN	NaN	NaN
1.4100000e+02	1.6000000e+02	2.0000000e+00	0.0000000e+00	1.1291166e+03	7.0000000e+00	1.7000000e+01	1.0113367e+01	1.0556450e+01	1.1298831e+03	1.0737538e-01	1.0000000e+00	NaN	NaN	NaN	NaN	NaN	4.7154412e-01	NaN	4.2575582e+06	5.6687181e+06	3.5029487e+06	1.4599218e+06	1.1492820e+05	0.0000000e+00	4.6450046e+03	9.8397000e+05	NaN	NaN	NaN
1.4100000e+02	1.6000000e+02	3.0000000e+00	0.0000000e+00	7.5308019e+02	7.0000000e+00	1.7000000e+01	1.0032717e+01	1.0793367e+01	7.5354030e+02	-4.5239020e-02	1.0000000e+00	NaN	NaN	NaN	NaN	NaN	4.2497400e-02	NaN	3.4740690e+07	4.3204024e+07	2.9842041e+07	1.4451892e+07	6.4642706e+06	1.1801060e+06	6.0646460e+04	7.0946355e+04	NaN	NaN	NaN
1.4100000e+02	1.6000000e+02	4.0000000e+00	0.0000000e+00	5.6506196e+02	7.0000000e+00	1.7000000e+01	1.0175767e+01	1.0384550e+01	5.6537596e+02	-1.6959136e-01	1.0000000e+00	NaN	NaN	NaN	NaN	NaN	1.0051923e-01	NaN	3.9767483e+05	7.3927362e+05	5.1473038e+05	1.2173120e+05	1.1650437e+04	1.4397237e+04	0.0000000e+00	0.0000000e+00	NaN	NaN	NaN
1.4100000e+02	1.6100000e+02	3.0000000e+00	0.0000000e+00	8.0210299e+02	7.0000000e+00	1.8000000e+01	1.1409000e+01	1.1644217e+01	8.0250017e+02	-3.4066017e-01	1.0000000e+00	NaN	NaN	NaN	NaN	NaN	5.1629144e-02	NaN	2.3349313e+06	2.8619215e+06	2.0027003e+06	5.8520111e+05	6.4762526e+04	2.5998528e+04	1.7714233e+04	4.3891220e+04	NaN	NaN	NaN
1.4200000e+02	1.4700000e+02	1.0000000e+00	0.0000000e+00	6.7136101e+02	4.0000000e+00	3.0000000e+00	8.7333333e+00	8.8935667e+00	6.7157519e+02	-1.8076259e-01	1.0000000e+00	NaN	NaN	NaN	NaN	NaN	1.2067340e-01	NaN	3.0008285e+06	7.6069480e+05	2.3452466e+04	1.2618619e+02	0.0000000e+00	NaN	NaN	NaN	NaN	NaN	NaN
1.4200000e+02	1.6000000e+02	3.0000000e+00	0.0000000e+00	6.9105375e+02	6.0000000e+00	1.6000000e+01	8.7792667e+00	9.2295833e+00	6.9141789e+02	-1.9604572e-01	1.0000000e+00	NaN	NaN	NaN	NaN	NaN	7.4255554e-02	NaN	3.8762680e+06	4.2671122e+06	2.4921663e+06	1.0093989e+06	1.3703131e+05	0.0000000e+00	0.0000000e+00	NaN	NaN	NaN	NaN
1.4500000e+02	1.6000000e+02	3.0000000e+00	0.0000000e+00	5.6733067e+02	6.0000000e+00	1.4000000e+01	NaN	NaN	NaN	NaN	-1.0000000e+00	NaN	NaN	NaN	NaN	NaN	NaN	NaN	NaN	NaN	NaN	NaN	NaN	NaN	NaN	NaN	NaN	NaN	NaN
1.4800000e+02	1.5900000e+02	2.0000000e+00	0.0000000e+00	6.4438516e+02	5.0000000e+00	1.0000000e+01	4.3903500e+00	5.3434333e+00	6.4471402e+02	-9.0112385e-02	1.0000000e+00	NaN	NaN	NaN	NaN	NaN	7.2312800e-02	NaN	9.8851582e+06	6.7304479e+06	2.2814436e+06	4.3212231e+05	2.4228803e+04	0.0000000e+00	NaN	NaN	NaN	NaN	NaN
1.4800000e+02	1.5900000e+02	3.0000000e+00	0.0000000e+00	4.2992586e+02	5.0000000e+00	1.0000000e+01	4.5042333e+00	4.9656000e+00	4.3015251e+02	-6.7891945e-02	1.0000000e+00	NaN	NaN	NaN	NaN	NaN	2.5799485e-02	NaN	6.5151544e+06	4.3434042e+06	1.5310130e+06	4.2161271e+05	3.4632643e+03	0.0000000e+00	NaN	NaN	NaN	NaN	NaN
1.4800000e+02	1.6000000e+02	1.0000000e+00	0.0000000e+00	1.4188035e+03	5.0000000e+00	1.1000000e+01	NaN	NaN	NaN	NaN	-1.0000000e+00	NaN	NaN	NaN	NaN	NaN	NaN	NaN	NaN	NaN	NaN	NaN	NaN	NaN	NaN	NaN	NaN	NaN	NaN
1.4800000e+02	1.6000000e+02	2.0000000e+00	0.0000000e+00	7.0990540e+02	5.0000000e+00	1.1000000e+01	5.3070333e+00	6.4620000e+00	7.1032700e+02	-5.0234243e-02	1.0000000e+00	NaN	NaN	NaN	NaN	NaN	3.2506797e-02	NaN	1.5267267e+08	1.0959325e+08	5.1489607e+07	1.6659924e+07	4.2958109e+06	3.6952032e+05	NaN	NaN	NaN	NaN	NaN
1.4800000e+02	1.6000000e+02	3.0000000e+00	0.0000000e+00	4.7360603e+02	5.0000000e+00	1.1000000e+01	5.3070333e+00	6.1871167e+00	4.7389028e+02	-4.0671966e-02	1.0000000e+00	NaN	NaN	NaN	NaN	NaN	1.2696938e-02	NaN	1.5838949e+08	1.2037751e+08	5.2829464e+07	1.7841988e+07	4.5925988e+06	7.1035339e+05	NaN	NaN	NaN	NaN	NaN
1.4800000e+02	1.6000000e+02	4.0000000e+00	0.0000000e+00	3.5545634e+02	5.0000000e+00	1.1000000e+01	5.3763000e+00	6.0562833e+00	3.5561426e+02	-2.6172189e-01	1.0000000e+00	NaN	NaN	NaN	NaN	NaN	5.7000935e-02	NaN	3.4330577e+06	2.4975806e+06	4.8144417e+05	2.4319951e+05	0.0000000e+00	0.0000000e+00	NaN	NaN	NaN	NaN	NaN
1.4800000e+02	1.6100000e+02	2.0000000e+00	0.0000000e+00	7.8343961e+02	6.0000000e+00	1.2000000e+01	8.3138833e+00	8.9215833e+00	7.8387344e+02	-1.3683840e-01	1.0000000e+00	NaN	NaN	NaN	NaN	NaN	7.5424261e-02	NaN	1.8927885e+07	1.6113533e+07	7.9941020e+06	2.1050819e+06	1.7121712e+05	1.9665795e+04	0.0000000e+00	NaN	NaN	NaN	NaN
1.4800000e+02	1.6100000e+02	3.0000000e+00	0.0000000e+00	5.2262883e+02	6.0000000e+00	1.2000000e+01	8.2863167e+00	8.7792667e+00	5.2293042e+02	-9.9735568e-02	1.0000000e+00	NaN	NaN	NaN	NaN	NaN	3.9562692e-02	NaN	2.1578530e+07	1.8785635e+07	8.7368674e+06	2.9622255e+06	5.6778133e+05	1.0002679e+04	0.0000000e+00	NaN	NaN	NaN	NaN
1.4800000e+02	1.6100000e+02	4.0000000e+00	0.0000000e+00	3.9222344e+02	6.0000000e+00	1.2000000e+01	8.5613500e+00	8.6464167e+00	3.9235587e+02	-4.7476087e-01	4.0000000e-01	NaN	NaN	NaN	NaN	NaN	9.4188704e-02	NaN	2.5424525e+05	1.8665103e+05	0.0000000e+00	0.0000000e+00	1.3278919e+04	0.0000000e+00	0.0000000e+00	NaN	NaN	NaN	NaN
1.4900000e+02	1.6000000e+02	2.0000000e+00	0.0000000e+00	6.5239193e+02	5.0000000e+00	1.0000000e+01	5.2335500e+00	5.7319000e+00	6.5277230e+02	-7.3780480e-02	1.0000000e+00	NaN	NaN	NaN	NaN	NaN	9.3861998e-02	NaN	4.1227036e+06	3.3344764e+06	1.4126999e+06	1.9098406e+05	1.1365286e+04	2.3579452e+04	NaN	NaN	NaN	NaN	NaN
1.4900000e+02	1.6000000e+02	3.0000000e+00	0.0000000e+00	4.3526371e+02	5.0000000e+00	1.0000000e+01	5.2124833e+00	5.7921333e+00	4.3548519e+02	-1.7006997e-01	1.0000000e+00	NaN	NaN	NaN	NaN	NaN	7.3947428e-02	NaN	3.9741828e+06	2.9405043e+06	8.7774456e+05	1.3919900e+05	2.8439874e+04	1.0108297e+04	NaN	NaN	NaN	NaN	NaN
1.4900000e+02	1.6100000e+02	3.0000000e+00	0.0000000e+00	4.8428652e+02	5.0000000e+00	1.1000000e+01	NaN	NaN	NaN	NaN	-1.0000000e+00	NaN	NaN	NaN	NaN	NaN	NaN	NaN	NaN	NaN	NaN	NaN	NaN	NaN	NaN	NaN	NaN	NaN	NaN
1.6000000e+02	1.6700000e+02	2.0000000e+00	0.0000000e+00	5.2123913e+02	5.0000000e+00	5.0000000e+00	NaN	NaN	NaN	NaN	-1.0000000e+00	NaN	NaN	NaN	NaN	NaN	NaN	NaN	NaN	NaN	NaN	NaN	NaN	NaN	NaN	NaN	NaN	NaN	NaN
1.6000000e+02	1.7400000e+02	2.0000000e+00	0.0000000e+00	9.3546583e+02	6.0000000e+00	1.1000000e+01	NaN	NaN	NaN	NaN	-1.0000000e+00	NaN	NaN	NaN	NaN	NaN	NaN	NaN	NaN	NaN	NaN	NaN	NaN	NaN	NaN	NaN	NaN	NaN	NaN
1.6100000e+02	1.6700000e+02	1.0000000e+00	0.0000000e+00	9.1043050e+02	4.0000000e+00	4.0000000e+00	8.8557000e+00	9.4241000e+00	9.1097314e+02	-1.3799316e-02	1.0000000e+00	NaN	NaN	NaN	NaN	NaN	3.8091017e-01	NaN	2.0352983e+07	1.0092136e+07	2.1698249e+06	2.3039823e+05	7.6258790e+05	NaN	NaN	NaN	NaN	NaN	NaN
1.6100000e+02	1.6700000e+02	2.0000000e+00	0.0000000e+00	4.5571889e+02	4.0000000e+00	4.0000000e+00	8.8998167e+00	9.2081833e+00	4.5586764e+02	-2.5892857e-01	1.0000000e+00	NaN	NaN	NaN	NaN	NaN	1.3427301e-01	NaN	1.5075389e+06	4.1709872e+05	5.3144900e+04	1.6275563e+04	5.1324436e+03	NaN	NaN	NaN	NaN	NaN	NaN
1.6100000e+02	1.7000000e+02	2.0000000e+00	0.0000000e+00	6.7281659e+02	5.0000000e+00	7.0000000e+00	NaN	NaN	NaN	NaN	-1.0000000e+00	NaN	NaN	NaN	NaN	NaN	NaN	NaN	NaN	NaN	NaN	NaN	NaN	NaN	NaN	NaN	NaN	NaN	NaN
1.6100000e+02	1.7300000e+02	2.0000000e+00	0.0000000e+00	8.3442703e+02	6.0000000e+00	9.0000000e+00	1.5150067e+01	1.5156100e+01	8.3498002e+02	3.8959042e-02	1.0000000e+00	NaN	NaN	NaN	NaN	NaN	2.5630579e-01	NaN	5.7774119e+05	5.0046323e+05	2.7591906e+05	0.0000000e+00	0.0000000e+00	0.0000000e+00	8.9827425e+04	NaN	NaN	NaN	NaN
1.6100000e+02	1.7400000e+02	1.0000000e+00	0.0000000e+00	1.7388839e+03	6.0000000e+00	1.0000000e+01	1.4494683e+01	1.5027933e+01	1.7398380e+03	-1.5367347e-01	1.0000000e+00	NaN	NaN	NaN	NaN	NaN	2.1632626e-01	NaN	3.5058390e+07	3.7667114e+07	1.9166881e+07	4.7607221e+06	5.3155576e+05	0.0000000e+00	0.0000000e+00	NaN	NaN	NaN	NaN
1.6100000e+02	1.7400000e+02	2.0000000e+00	0.0000000e+00	8.6994558e+02	6.0000000e+00	1.0000000e+01	1.4465933e+01	1.5067300e+01	8.7048533e+02	-2.8232601e-02	1.0000000e+00	NaN	NaN	NaN	NaN	NaN	2.6158940e-02	NaN	3.6042701e+08	3.8482739e+08	2.0420533e+08	7.4841440e+07	2.1293656e+07	4.6257984e+06	7.7377671e+05	NaN	NaN	NaN	NaN
1.6100000e+02	1.7400000e+02	3.0000000e+00	0.0000000e+00	5.8029948e+02	6.0000000e+00	1.0000000e+01	NaN	NaN	NaN	NaN	-1.0000000e+00	NaN	NaN	NaN	NaN	NaN	NaN	NaN	NaN	NaN	NaN	NaN	NaN	NaN	NaN	NaN	NaN	NaN	NaN
1.6100000e+02	1.7500000e+02	2.0000000e+00	0.0000000e+00	9.0546414e+02	6.0000000e+00	1.1000000e+01	1.4281150e+01	1.4841833e+01	9.0598940e+02	-9.7866134e-02	1.0000000e+00	NaN	NaN	NaN	NaN	NaN	8.2001072e-02	NaN	2.5817275e+07	2.8185236e+07	1.5379742e+07	3.8526625e+06	1.3243456e+06	2.7242400e+05	2.3881967e+05	NaN	NaN	NaN	NaN
1.6100000e+02	2.0400000e+02	4.0000000e+00	0.0000000e+00	1.2073499e+03	1.0000000e+01	4.0000000e+01	1.3054900e+01	1.4013217e+01	1.2080843e+03	-1.4876343e-02	1.0000000e+00	NaN	NaN	NaN	NaN	NaN	6.3356771e-02	NaN	1.4637389e+07	4.4103337e+07	6.1786417e+07	6.0665485e+07	4.5328310e+07	2.7897845e+07	1.3713918e+07	5.6763520e+06	1.2843504e+06	3.5957305e+05	6.9656653e+04
1.6200000e+02	1.6700000e+02	1.0000000e+00	0.0000000e+00	7.6336209e+02	4.0000000e+00	3.0000000e+00	6.2394167e+00	6.6888167e+00	7.6362489e+02	-1.8741313e-01	1.0000000e+00	NaN	NaN	NaN	NaN	NaN	1.8930475e-01	NaN	3.0797049e+06	9.7525209e+05	4.4886568e+04	1.5961300e+03	1.1820008e+03	NaN	NaN	NaN	NaN	NaN	NaN
1.6200000e+02	1.7300000e+02	2.0000000e+00	0.0000000e+00	7.6089282e+02	5.0000000e+00	8.0000000e+00	1.4348550e+01	1.4738417e+01	7.6133588e+02	-7.0312624e-02	1.0000000e+00	NaN	NaN	NaN	NaN	NaN	1.2233656e-01	NaN	4.5050151e+06	4.3840378e+06	1.6210667e+06	5.5648900e+05	6.3473335e+04	6.7959928e+04	NaN	NaN	NaN	NaN	NaN
1.6200000e+02	1.7400000e+02	1.0000000e+00	0.0000000e+00	1.5918155e+03	5.0000000e+00	9.0000000e+00	1.3800333e+01	1.4316833e+01	1.5925976e+03	-2.1442054e-01	1.0000000e+00	NaN	NaN	NaN	NaN	NaN	1.7605275e-01	NaN	1.5050502e+07	1.3455133e+07	6.2349645e+06	5.2033488e+05	0.0000000e+00	0.0000000e+00	NaN	NaN	NaN	NaN	NaN
1.6200000e+02	1.7400000e+02	2.0000000e+00	0.0000000e+00	7.9641138e+02	5.0000000e+00	9.0000000e+00	1.3763517e+01	1.4384117e+01	7.9689669e+02	-2.5920718e-02	1.0000000e+00	NaN	NaN	NaN	NaN	NaN	3.5469707e-02	NaN	1.0947209e+08	9.8798963e+07	4.9396294e+07	1.7223451e+07	4.5840573e+06	6.8193611e+05	NaN	NaN	NaN	NaN	NaN
1.6200000e+02	1.8000000e+02	2.0000000e+00	0.0000000e+00	1.0635151e+03	6.0000000e+00	1.5000000e+01	1.3962250e+01	1.4094267e+01	1.0641183e+03	-1.0467519e-01	1.0000000e+00	NaN	NaN	NaN	NaN	NaN	9.1782066e-02	NaN	2.1497473e+06	3.0878113e+06	2.0126924e+06	7.3898731e+05	9.8813642e+04	0.0000000e+00	0.0000000e+00	NaN	NaN	NaN	NaN
1.6200000e+02	2.0400000e+02	4.0000000e+00	0.0000000e+00	1.1705828e+03	9.0000000e+00	3.9000000e+01	1.2673883e+01	1.3033167e+01	1.1712670e+03	-1.0247676e-01	1.0000000e+00	NaN	NaN	NaN	NaN	NaN	1.0711771e-01	NaN	1.8225339e+06	5.5619312e+06	7.9857030e+06	8.2908640e+06	6.7723907e+06	2.8257264e+06	6.3806765e+05	5.1538832e+04	1.1994870e+05	2.5526942e+04	NaN
1.6800000e+02	1.7400000e+02	1.0000000e+00	0.0000000e+00	8.4747123e+02	4.0000000e+00	4.0000000e+00	1.2639083e+01	1.3248583e+01	8.4791622e+02	-1.0323230e-01	1.0000000e+00	NaN	NaN	NaN	NaN	NaN	3.3659488e-01	NaN	2.3144076e+07	1.1481867e+07	2.1663220e+06	1.2408168e+05	5.2064367e+04	NaN	NaN	NaN	NaN	NaN	NaN
1.6800000e+02	1.7400000e+02	2.0000000e+00	0.0000000e+00	4.2423925e+02	4.0000000e+00	4.0000000e+00	1.2797067e+01	1.2805517e+01	4.2446249e+02	-1.0175073e-01	4.0000000e-01	NaN	NaN	NaN	NaN	NaN	1.9997949e-01	NaN	4.3051206e+04	0.0000000e+00	1.2319149e+04	0.0000000e+00	0.0000000e+00	NaN	NaN	NaN	NaN	NaN	NaN
1.7400000e+02	1.8000000e+02	1.0000000e+00	0.0000000e+00	6.2426236e+02	4.0000000e+00	5.0000000e+00	3.7915833e+00	3.9316000e+00	6.2431395e+02	-3.0281439e-01	1.0000000e+00	NaN	NaN	NaN	NaN	NaN	1.0554576e-01	NaN	1.3228030e+05	7.1706468e+03	0.0000000e+00	0.0000000e+00	0.0000000e+00	NaN	NaN	NaN	NaN	NaN	NaN
1.7400000e+02	1.8100000e+02	1.0000000e+00	0.0000000e+00	7.7133077e+02	4.0000000e+00	6.0000000e+00	6.6338833e+00	6.6485000e+00	7.7133077e+02	-4.6120759e-01	4.0000000e-01	NaN	NaN	NaN	NaN	NaN	0.0000000e+00	NaN	3.8237035e+04	0.0000000e+00	0.0000000e+00	0.0000000e+00	0.0000000e+00	NaN	NaN	NaN	NaN	NaN	NaN
1.7400000e+02	1.8800000e+02	2.0000000e+00	0.0000000e+00	8.2738080e+02	5.0000000e+00	1.3000000e+01	7.9309833e+00	8.1944500e+00	8.2769299e+02	-3.7300675e-01	1.0000000e+00	NaN	NaN	NaN	NaN	NaN	1.2501307e-01	NaN	1.0793240e+06	9.2479657e+05	1.8471681e+05	0.0000000e+00	2.0082715e+04	0.0000000e+00	NaN	NaN	NaN	NaN	NaN
1.7400000e+02	1.8800000e+02	3.0000000e+00	0.0000000e+00	5.5192296e+02	5.0000000e+00	1.3000000e+01	8.0294333e+00	8.0440833e+00	5.5232506e+02	2.0891497e-01	4.0000000e-01	NaN	NaN	NaN	NaN	NaN	3.9279938e-01	NaN	5.5582891e+04	4.5906027e+04	6.0590575e+04	0.0000000e+00	9.9227201e+03	0.0000000e+00	NaN	NaN	NaN	NaN	NaN
1.7400000e+02	2.0400000e+02	3.0000000e+00	0.0000000e+00	1.0598544e+03	8.0000000e+00	2.9000000e+01	8.8425167e+00	9.2357667e+00	1.0604019e+03	-2.4315374e-01	1.0000000e+00	NaN	NaN	NaN	NaN	NaN	1.1612682e-01	NaN	1.4086948e+06	2.9390497e+06	2.9739914e+06	1.2437817e+06	4.9634568e+05	6.8868010e+04	0.0000000e+00	0.0000000e+00	0.0000000e+00	NaN	NaN
1.7400000e+02	2.0400000e+02	4.0000000e+00	0.0000000e+00	7.9514262e+02	8.0000000e+00	2.9000000e+01	8.9083333e+00	9.0261333e+00	7.9552684e+02	-3.4888407e-01	1.0000000e+00	NaN	NaN	NaN	NaN	NaN	9.6181842e-02	NaN	3.3009835e+05	4.7177835e+05	5.6151775e+05	1.6361542e+05	8.1817170e+04	1.4813469e+04	0.0000000e+00	0.0000000e+00	0.0000000e+00	NaN	NaN
1.7400000e+02	2.0600000e+02	3.0000000e+00	0.0000000e+00	1.1425598e+03	8.0000000e+00	3.1000000e+01	9.7624500e+00	1.0062367e+01	1.1432058e+03	-1.0993160e-01	1.0000000e+00	NaN	NaN	NaN	NaN	NaN	7.7013262e-02	NaN	4.5272823e+06	7.9487136e+06	1.1199251e+07	5.1586581e+06	2.1442296e+06	1.5737249e+06	7.8736701e+04	5.6357264e+04	0.0000000e+00	NaN	NaN
1.7400000e+02	2.0600000e+02	4.0000000e+00	0.0000000e+00	8.5717164e+02	8.0000000e+00	3.1000000e+01	9.7510167e+00	1.0236400e+01	8.5763939e+02	-1.7703408e-01	1.0000000e+00	NaN	NaN	NaN	NaN	NaN	5.2267483e-02	NaN	3.2360014e+06	6.8171938e+06	7.1017869e+06	4.3359100e+06	2.0056903e+06	4.8196669e+05	2.1045638e+04	1.4571224e+04	1.4618133e+04	NaN	NaN
1.7400000e+02	2.0700000e+02	3.0000000e+00	0.0000000e+00	1.1802545e+03	8.0000000e+00	3.2000000e+01	1.0643633e+01	1.1065650e+01	1.1808624e+03	-2.9753981e-01	1.0000000e+00	NaN	NaN	NaN	NaN	NaN	1.0955557e-01	NaN	3.8787521e+06	7.5644227e+06	6.7957370e+06	5.8310554e+06	3.1217975e+05	5.7468356e+05	5.6654043e+05	4.2945475e+04	0.0000000e+00	NaN	NaN
1.7500000e+02	1.8000000e+02	1.0000000e+00	0.0000000e+00	5.5322525e+02	3.0000000e+00	4.0000000e+00	3.5500833e+00	4.0230500e+00	5.5340509e+02	-1.3087288e-01	1.0000000e+00	NaN	NaN	NaN	NaN	NaN	1.1170666e-01	NaN	1.8952434e+06	3.4480379e+05	3.1144798e+04	0.0000000e+00	NaN	NaN	NaN	NaN	NaN	NaN	NaN
1.7500000e+02	1.8800000e+02	2.0000000e+00	0.0000000e+00	7.9186225e+02	5.0000000e+00	1.2000000e+01	7.8308500e+00	8.4797333e+00	7.9229440e+02	-9.3027550e-02	1.0000000e+00	NaN	NaN	NaN	NaN	NaN	6.5629565e-02	NaN	2.8281553e+07	2.5315305e+07	1.1290942e+07	3.1464187e+06	3.6915196e+05	2.6664932e+04	NaN	NaN	NaN	NaN	NaN
1.7500000e+02	1.8800000e+02	3.0000000e+00	0.0000000e+00	5.2824392e+02	5.0000000e+00	1.2000000e+01	7.8373167e+00	8.4797333e+00	5.2852527e+02	-1.1329513e-01	1.0000000e+00	NaN	NaN	NaN	NaN	NaN	7.1720667e-02	NaN	1.8062437e+07	1.5454429e+07	6.8649511e+06	1.7720102e+06	2.7425600e+05	2.2483622e+04	NaN	NaN	NaN	NaN	NaN
1.7500000e+02	1.9200000e+02	2.0000000e+00	0.0000000e+00	1.0274787e+03	6.0000000e+00	1.6000000e+01	NaN	NaN	NaN	NaN	-1.0000000e+00	NaN	NaN	NaN	NaN	NaN	NaN	NaN	NaN	NaN	NaN	NaN	NaN	NaN	NaN	NaN	NaN	NaN	NaN
1.7500000e+02	1.9200000e+02	3.0000000e+00	0.0000000e+00	6.8532156e+02	6.0000000e+00	1.6000000e+01	NaN	NaN	NaN	NaN	-1.0000000e+00	NaN	NaN	NaN	NaN	NaN	NaN	NaN	NaN	NaN	NaN	NaN	NaN	NaN	NaN	NaN	NaN	NaN	NaN
1.7500000e+02	2.0400000e+02	3.0000000e+00	0.0000000e+00	1.0361754e+03	7.0000000e+00	2.8000000e+01	8.7792667e+00	9.7072667e+00	1.0367589e+03	-8.8610795e-02	1.0000000e+00	NaN	NaN	NaN	NaN	NaN	4.6557466e-02	NaN	3.9531275e+07	6.7964829e+07	5.9095676e+07	3.5762785e+07	1.6611403e+07	5.2715358e+06	1.0321391e+06	1.1543347e+05	NaN	NaN	NaN
1.7500000e+02	2.0400000e+02	4.0000000e+00	0.0000000e+00	7.7738334e+02	7.0000000e+00	2.8000000e+01	8.7792667e+00	9.5543000e+00	7.7781716e+02	-1.0402954e-01	1.0000000e+00	NaN	NaN	NaN	NaN	NaN	4.9504486e-02	NaN	1.5950182e+07	2.8916436e+07	2.4400334e+07	1.5254447e+07	6.6467198e+06	1.8945299e+06	3.0949528e+05	1.5840937e+04	NaN	NaN	NaN
1.7500000e+02	2.0400000e+02	5.0000000e+00	0.0000000e+00	6.2210813e+02	7.0000000e+00	2.8000000e+01	8.9863833e+00	9.0175333e+00	6.2237720e+02	-4.9395069e-01	4.0000000e-01	NaN	NaN	NaN	NaN	NaN	7.5880707e-02	NaN	7.2435227e+04	1.6667269e+05	1.1929300e+05	3.0908243e+04	9.0337728e+03	0.0000000e+00	0.0000000e+00	0.0000000e+00	NaN	NaN	NaN
1.7500000e+02	2.0600000e+02	2.0000000e+00	0.0000000e+00	1.6778175e+03	8.0000000e+00	3.0000000e+01	9.8202167e+00	1.0328400e+01	1.6786649e+03	-3.1265596e-01	1.0000000e+00	NaN	NaN	NaN	NaN	NaN	1.6468512e-01	NaN	4.6027530e+06	7.4794849e+06	8.4839221e+06	4.4290450e+06	1.6102086e+06	1.5343992e+05	5.9531304e+04	0.0000000e+00	0.0000000e+00	NaN	NaN
1.7500000e+02	2.0600000e+02	3.0000000e+00	0.0000000e+00	1.1188807e+03	8.0000000e+00	3.0000000e+01	9.7255833e+00	1.0410383e+01	1.1195422e+03	-2.2938209e-02	1.0000000e+00	NaN	NaN	NaN	NaN	NaN	2.0286472e-02	NaN	1.1426899e+08	2.1784774e+08	2.0328620e+08	1.3628277e+08	7.0646236e+07	2.8589690e+07	1.0415737e+07	4.1756631e+06	5.0493154e+05	NaN	NaN
1.7500000e+02	2.0600000e+02	4.0000000e+00	0.0000000e+00	8.3941236e+02	8.0000000e+00	3.0000000e+01	9.7318167e+00	1.0194200e+01	8.3990054e+02	-5.4777563e-02	1.0000000e+00	NaN	NaN	NaN	NaN	NaN	2.0397520e-02	NaN	7.6733842e+07	1.0039173e+08	1.1803232e+08	6.4535758e+07	4.1976912e+07	1.4143085e+07	7.1225630e+06	1.0742967e+06	1.0237586e+06	NaN	NaN
1.7500000e+02	2.0600000e+02	5.0000000e+00	0.0000000e+00	6.7173135e+02	8.0000000e+00	3.0000000e+01	9.8896667e+00	1.0088550e+01	6.7211362e+02	-9.6118713e-02	1.0000000e+00	NaN	NaN	NaN	NaN	NaN	4.4674894e-02	NaN	9.5244406e+05	2.2559600e+06	2.0480573e+06	1.5945365e+06	5.6325541e+05	1.5094687e+05	1.9130904e+04	0.0000000e+00	3.1030999e+04	NaN	NaN
1.7500000e+02	2.0700000e+02	3.0000000e+00	0.0000000e+00	1.1565754e+03	8.0000000e+00	3.1000000e+01	1.0556450e+01	1.1494850e+01	1.1572696e+03	1.5997775e-03	1.0000000e+00	NaN	NaN	NaN	NaN	NaN	2.0440666e-01	NaN	9.0005962e+07	1.7190237e+08	1.7020196e+08	1.1537637e+08	6.0679328e+07	3.0812810e+07	7.9596519e+06	2.2300985e+06	4.8457721e+06	NaN	NaN
1.7500000e+02	2.0700000e+02	4.0000000e+00	0.0000000e+00	8.6768338e+02	8.0000000e+00	3.1000000e+01	1.0556450e+01	1.1494850e+01	8.6820251e+02	-4.4365374e-03	1.0000000e+00	NaN	NaN	NaN	NaN	NaN	4.4771686e-02	NaN	5.3893254e+07	1.0817663e+08	1.0284682e+08	7.5152665e+07	3.8293488e+07	1.8713419e+07	5.2177394e+06	2.8989779e+06	1.4287707e+05	NaN	NaN
1.7500000e+02	2.0700000e+02	5.0000000e+00	0.0000000e+00	6.9434816e+02	8.0000000e+00	3.1000000e+01	1.0656783e+01	1.1034483e+01	6.9470811e+02	-2.8119961e-01	1.0000000e+00	NaN	NaN	NaN	NaN	NaN	7.5503278e-02	NaN	8.1900819e+05	2.9501560e+06	2.8375498e+06	1.6925907e+06	4.2492043e+05	7.6734032e+04	0.0000000e+00	0.0000000e+00	0.0000000e+00	NaN	NaN
1.7600000e+02	1.8800000e+02	2.0000000e+00	0.0000000e+00	7.5634369e+02	5.0000000e+00	1.1000000e+01	8.0379333e+00	8.0526833e+00	7.5669181e+02	-2.2093667e-01	1.0000000e+00	NaN	NaN	NaN	NaN	NaN	8.5720280e-02	NaN	9.1207011e+04	9.9811894e+04	2.5063919e+04	0.0000000e+00	0.0000000e+00	0.0000000e+00	NaN	NaN	NaN	NaN	NaN
1.7600000e+02	2.0400000e+02	3.0000000e+00	0.0000000e+00	1.0124963e+03	7.0000000e+00	2.7000000e+01	8.8998167e+00	9.2295833e+00	1.0129861e+03	-3.2976053e-01	1.0000000e+00	NaN	NaN	NaN	NaN	NaN	1.0088419e-01	NaN	1.2550289e+06	1.9853061e+06	1.6486616e+06	9.1109674e+05	1.5773589e+05	0.0000000e+00	0.0000000e+00	1.4138116e+04	NaN	NaN	NaN
1.7600000e+02	2.0400000e+02	4.0000000e+00	0.0000000e+00	7.5962406e+02	7.0000000e+00	2.7000000e+01	8.9417667e+00	9.1324833e+00	7.5996845e+02	-4.2163816e-01	4.0000000e-01	NaN	NaN	NaN	NaN	NaN	8.3517680e-02	NaN	2.3231490e+05	5.5641586e+05	4.8781352e+05	1.3555014e+05	0.0000000e+00	0.0000000e+00	0.0000000e+00	0.0000000e+00	NaN	NaN	NaN
1.7600000e+02	2.0600000e+02	4.0000000e+00	0.0000000e+00	8.2165309e+02	8.0000000e+00	2.9000000e+01	NaN	NaN	NaN	NaN	-1.0000000e+00	NaN	NaN	NaN	NaN	NaN	NaN	NaN	NaN	NaN	NaN	NaN	NaN	NaN	NaN	NaN	NaN	NaN	NaN
1.7600000e+02	2.0700000e+02	3.0000000e+00	0.0000000e+00	1.1328964e+03	8.0000000e+00	3.0000000e+01	NaN	NaN	NaN	NaN	-1.0000000e+00	NaN	NaN	NaN	NaN	NaN	NaN	NaN	NaN	NaN	NaN	NaN	NaN	NaN	NaN	NaN	NaN	NaN	NaN
1.7900000e+02	2.0400000e+02	3.0000000e+00	0.0000000e+00	9.3613971e+02	7.0000000e+00	2.4000000e+01	8.8425167e+00	9.2295833e+00	9.3659009e+02	-3.3016443e-01	4.0000000e-01	NaN	NaN	NaN	NaN	NaN	1.0341632e-01	NaN	7.6602613e+05	2.0436542e+06	1.5514595e+06	3.4839756e+05	2.6999955e+04	0.0000000e+00	0.0000000e+00	1.3886970e+04	NaN	NaN	NaN
1.8000000e+02	1.9200000e+02	2.0000000e+00	0.0000000e+00	7.9589355e+02	5.0000000e+00	1.1000000e+01	7.3224667e+00	7.3795000e+00	7.9657373e+02	4.0303403e-01	4.0000000e-01	NaN	NaN	NaN	NaN	NaN	1.5756049e-01	NaN	5.9531502e+05	4.3233613e+05	1.7140073e+05	8.7001171e+03	0.0000000e+00	2.2929507e+05	NaN	NaN	NaN	NaN	NaN
1.8000000e+02	1.9200000e+02	3.0000000e+00	0.0000000e+00	5.3093146e+02	5.0000000e+00	1.1000000e+01	7.2018333e+00	7.2680667e+00	5.3130604e+02	1.6641371e-01	1.0000000e+00	NaN	NaN	NaN	NaN	NaN	8.0220158e-02	NaN	9.3429613e+05	7.7695168e+05	3.3022456e+05	4.8980849e+04	1.5479463e+04	1.8345670e+05	NaN	NaN	NaN	NaN	NaN
1.8000000e+02	2.0400000e+02	3.0000000e+00	0.0000000e+00	8.8178526e+02	7.0000000e+00	2.3000000e+01	8.2977667e+00	8.9683500e+00	8.8228070e+02	-8.4702388e-02	1.0000000e+00	NaN	NaN	NaN	NaN	NaN	5.8537861e-02	NaN	1.4415341e+07	2.2050856e+07	1.6218629e+07	8.8893674e+06	2.9789560e+06	6.9502914e+05	2.3723997e+04	0.0000000e+00	NaN	NaN	NaN
1.8000000e+02	2.0400000e+02	4.0000000e+00	0.0000000e+00	6.6159077e+02	7.0000000e+00	2.3000000e+01	8.3613667e+00	8.6975667e+00	6.6195277e+02	-1.2302242e-01	1.0000000e+00	NaN	NaN	NaN	NaN	NaN	5.3049456e-02	NaN	3.1186362e+06	3.8423139e+06	3.6184608e+06	1.7429930e+06	4.0259617e+05	2.3140884e+04	0.0000000e+00	6.5320477e+04	NaN	NaN	NaN
1.8000000e+02	2.0600000e+02	4.0000000e+00	0.0000000e+00	7.2361979e+02	7.0000000e+00	2.5000000e+01	9.3917500e+00	9.9076167e+00	7.2403821e+02	-5.8944499e-02	1.0000000e+00	NaN	NaN	NaN	NaN	NaN	4.4546993e-02	NaN	1.4180377e+07	2.4049258e+07	2.0293613e+07	1.1354511e+07	4.6869595e+06	1.5670558e+06	2.9847993e+05	7.7497499e+04	NaN	NaN	NaN
1.8000000e+02	2.0700000e+02	3.0000000e+00	0.0000000e+00	1.0021853e+03	7.0000000e+00	2.6000000e+01	1.0300200e+01	1.0630550e+01	1.0027583e+03	-8.6767125e-02	1.0000000e+00	NaN	NaN	NaN	NaN	NaN	2.6973091e-02	NaN	2.2680123e+07	3.8804595e+07	3.4147341e+07	1.9594634e+07	7.8150441e+06	3.4057443e+06	5.1697377e+05	4.1585382e+04	NaN	NaN	NaN
1.8000000e+02	2.0700000e+02	4.0000000e+00	0.0000000e+00	7.5189080e+02	7.0000000e+00	2.6000000e+01	1.0430100e+01	1.0800017e+01	7.5231924e+02	-9.1864078e-02	1.0000000e+00	NaN	NaN	NaN	NaN	NaN	4.1156127e-02	NaN	1.0142120e+07	1.6858505e+07	1.4436645e+07	8.8434982e+06	4.1012376e+06	1.2542338e+06	0.0000000e+00	1.6338449e+04	NaN	NaN	NaN
1.8100000e+02	1.8800000e+02	1.0000000e+00	0.0000000e+00	1.0485098e+03	4.0000000e+00	6.0000000e+00	6.4495500e+00	6.7528500e+00	1.0489245e+03	-2.2899188e-01	1.0000000e+00	NaN	NaN	NaN	NaN	NaN	2.9393484e-01	NaN	1.2804236e+06	5.8724407e+05	5.5271574e+04	3.7444250e+04	0.0000000e+00	NaN	NaN	NaN	NaN	NaN	NaN
1.8100000e+02	1.8800000e+02	2.0000000e+00	0.0000000e+00	5.2475854e+02	4.0000000e+00	6.0000000e+00	6.3280333e+00	6.9865000e+00	5.2504214e+02	-7.6455263e-02	1.0000000e+00	NaN	NaN	NaN	NaN	NaN	5.0505110e-02	NaN	3.0880866e+07	1.7234382e+07	5.2937905e+06	9.3850426e+05	2.4384761e+04	NaN	NaN	NaN	NaN	NaN	NaN
1.8100000e+02	1.9200000e+02	2.0000000e+00	0.0000000e+00	7.6037499e+02	5.0000000e+00	1.0000000e+01	6.8524500e+00	7.5385167e+00	7.6074919e+02	-1.6878104e-01	1.0000000e+00	NaN	NaN	NaN	NaN	NaN	1.1757984e-01	NaN	6.3591636e+06	5.4482287e+06	1.9151098e+06	3.8936871e+05	2.4332426e+04	0.0000000e+00	NaN	NaN	NaN	NaN	NaN
1.8100000e+02	1.9200000e+02	3.0000000e+00	0.0000000e+00	5.0725242e+02	5.0000000e+00	1.0000000e+01	6.9166000e+00	7.1955000e+00	5.0751734e+02	-1.2241369e-01	1.0000000e+00	NaN	NaN	NaN	NaN	NaN	4.7535996e-02	NaN	4.7112288e+06	4.2376274e+06	1.7405947e+06	3.1561730e+05	1.0431534e+04	4.2483380e+03	NaN	NaN	NaN	NaN	NaN
1.8100000e+02	2.0400000e+02	2.0000000e+00	0.0000000e+00	1.2866557e+03	7.0000000e+00	2.2000000e+01	8.2779667e+00	8.6347000e+00	1.2872152e+03	-4.1142749e-01	1.0000000e+00	NaN	NaN	NaN	NaN	NaN	1.5116780e-01	NaN	2.0725792e+06	3.2180980e+06	2.1721295e+06	3.9244615e+05	0.0000000e+00	0.0000000e+00	4.2951218e+03	0.0000000e+00	NaN	NaN	NaN
1.8100000e+02	2.0400000e+02	3.0000000e+00	0.0000000e+00	8.5810623e+02	7.0000000e+00	2.2000000e+01	8.1944500e+00	9.0457500e+00	8.5860588e+02	-3.1483598e-02	1.0000000e+00	NaN	NaN	NaN	NaN	NaN	2.6831581e-01	NaN	2.6984135e+07	3.8868153e+07	2.8467627e+07	1.3890045e+07	5.1138518e+06	1.1299521e+06	1.5595955e+06	6.7933894e+04	NaN	NaN	NaN
1.8100000e+02	2.0400000e+02	4.0000000e+00	0.0000000e+00	6.4383149e+02	7.0000000e+00	2.2000000e+01	8.2161333e+00	8.8362333e+00	6.4417151e+02	-1.7036345e-01	1.0000000e+00	NaN	NaN	NaN	NaN	NaN	7.2930777e-02	NaN	6.3652716e+06	8.6047597e+06	6.7043952e+06	2.6323833e+06	7.7486871e+05	1.1376164e+04	1.8940374e+05	1.1844294e+04	NaN	NaN	NaN
1.8100000e+02	2.0600000e+02	2.0000000e+00	0.0000000e+00	1.4107137e+03	7.0000000e+00	2.4000000e+01	9.6021833e+00	9.9386167e+00	1.4113815e+03	-3.5684759e-01	1.0000000e+00	NaN	NaN	NaN	NaN	NaN	1.4479934e-01	NaN	4.8102339e+06	7.1234299e+06	5.5105820e+06	2.1683350e+06	5.0322689e+05	0.0000000e+00	2.3636701e+04	0.0000000e+00	NaN	NaN	NaN
1.8100000e+02	2.0700000e+02	3.0000000e+00	0.0000000e+00	9.7850628e+02	7.0000000e+00	2.5000000e+01	1.0217267e+01	1.0281017e+01	9.7900563e+02	-2.6730156e-01	1.0000000e+00	NaN	NaN	NaN	NaN	NaN	1.2991891e-01	NaN	7.3249058e+05	9.6663400e+05	1.0172522e+06	5.7053702e+05	7.7707474e+04	0.0000000e+00	0.0000000e+00	0.0000000e+00	NaN	NaN	NaN
1.8100000e+02	2.0700000e+02	4.0000000e+00	0.0000000e+00	7.3413153e+02	7.0000000e+00	2.5000000e+01	1.1034483e+01	1.1351433e+01	7.3447349e+02	-3.9753493e-01	1.0000000e+00	NaN	NaN	NaN	NaN	NaN	8.7474831e-02	NaN	1.2740831e+06	2.2720521e+06	1.5065731e+06	5.7576133e+05	1.7116331e+05	3.5911215e+04	0.0000000e+00	1.3938517e+04	NaN	NaN	NaN
1.8200000e+02	1.9200000e+02	2.0000000e+00	0.0000000e+00	6.8684079e+02	5.0000000e+00	9.0000000e+00	5.4309833e+00	5.9174000e+00	6.8712239e+02	-2.4792230e-01	1.0000000e+00	NaN	NaN	NaN	NaN	NaN	1.5939264e-01	NaN	1.9149756e+06	1.3744727e+06	2.1707104e+05	4.1851935e+04	0.0000000e+00	1.2966099e+04	NaN	NaN	NaN	NaN	NaN
1.8200000e+02	2.0400000e+02	2.0000000e+00	0.0000000e+00	1.2131215e+03	7.0000000e+00	2.1000000e+01	7.6309167e+00	7.9888500e+00	1.2137206e+03	-2.2553127e-01	1.0000000e+00	NaN	NaN	NaN	NaN	NaN	1.9862829e-01	NaN	1.0533239e+06	1.7943350e+06	8.6041829e+05	2.8798346e+05	7.8421007e+04	4.5361615e+04	0.0000000e+00	0.0000000e+00	NaN	NaN	NaN
1.8200000e+02	2.0400000e+02	3.0000000e+00	0.0000000e+00	8.0908342e+02	7.0000000e+00	2.1000000e+01	7.5783000e+00	8.2161333e+00	8.0951857e+02	-1.1824966e-01	1.0000000e+00	NaN	NaN	NaN	NaN	NaN	5.0431480e-02	NaN	1.1023827e+07	1.4672583e+07	1.0110870e+07	4.2788021e+06	1.2241948e+06	1.9162658e+05	4.3361989e+04	3.6275376e+04	NaN	NaN	NaN
1.8200000e+02	2.0400000e+02	4.0000000e+00	0.0000000e+00	6.0706439e+02	7.0000000e+00	2.1000000e+01	7.8373167e+00	7.8519833e+00	6.0739043e+02	-1.1951241e-01	1.0000000e+00	NaN	NaN	NaN	NaN	NaN	1.2692506e-02	NaN	1.4392499e+05	2.2610615e+05	1.6189769e+05	6.6112899e+04	1.0776467e+04	0.0000000e+00	0.0000000e+00	0.0000000e+00	NaN	NaN	NaN
1.8200000e+02	2.0600000e+02	3.0000000e+00	0.0000000e+00	8.9178879e+02	7.0000000e+00	2.3000000e+01	8.8262000e+00	9.8202167e+00	8.9228886e+02	-8.5801119e-02	1.0000000e+00	NaN	NaN	NaN	NaN	NaN	2.0867482e-01	NaN	4.4648828e+07	6.5072377e+07	4.8127347e+07	2.5445483e+07	9.9197653e+06	2.7996534e+06	3.2251783e+05	5.0445880e+04	NaN	NaN	NaN
1.8200000e+02	2.0600000e+02	4.0000000e+00	0.0000000e+00	6.6909341e+02	7.0000000e+00	2.3000000e+01	9.0175333e+00	9.5773833e+00	6.6945794e+02	-1.2786868e-01	1.0000000e+00	NaN	NaN	NaN	NaN	NaN	5.3702633e-02	NaN	7.4030823e+06	1.0629075e+07	8.0423417e+06	4.3411439e+06	1.4077217e+06	2.1591188e+05	1.2594619e+04	1.0112078e+04	NaN	NaN	NaN
1.8200000e+02	2.0700000e+02	3.0000000e+00	0.0000000e+00	9.2948347e+02	7.0000000e+00	2.4000000e+01	9.9159500e+00	1.0876750e+01	9.3001185e+02	-7.4271304e-02	1.0000000e+00	NaN	NaN	NaN	NaN	NaN	5.7339419e-02	NaN	3.5157634e+07	5.3466229e+07	4.1390760e+07	2.3850248e+07	9.8480846e+06	2.6186225e+06	5.3338758e+05	2.3695424e+04	NaN	NaN	NaN
1.8200000e+02	2.0700000e+02	4.0000000e+00	0.0000000e+00	6.9736442e+02	7.0000000e+00	2.4000000e+01	9.9386167e+00	1.0609167e+01	6.9776185e+02	-6.9681178e-02	1.0000000e+00	NaN	NaN	NaN	NaN	NaN	7.3799278e-02	NaN	8.3952023e+06	1.3101597e+07	1.0456876e+07	5.3032084e+06	3.3142841e+06	2.8043843e+05	3.1853083e+04	0.0000000e+00	NaN	NaN	NaN
1.8900000e+02	2.0400000e+02	2.0000000e+00	0.0000000e+00	7.7190972e+02	5.0000000e+00	1.4000000e+01	7.0627333e+00	7.1867833e+00	7.7232737e+02	-4.5808916e-02	1.0000000e+00	NaN	NaN	NaN	NaN	NaN	1.2661145e-02	NaN	9.9142005e+06	7.8428359e+06	3.5986573e+06	1.0254495e+06	1.6290210e+05	0.0000000e+00	NaN	NaN	NaN	NaN	NaN
1.8900000e+02	2.0400000e+02	3.0000000e+00	0.0000000e+00	5.1494224e+02	5.0000000e+00	1.4000000e+01	6.9443500e+00	7.0731833e+00	5.1517390e+02	-1.8613192e-01	1.0000000e+00	NaN	NaN	NaN	NaN	NaN	4.1826408e-02	NaN	1.1253850e+06	7.1946407e+05	3.3086500e+05	5.4542253e+04	0.0000000e+00	0.0000000e+00	NaN	NaN	NaN	NaN	NaN
1.8900000e+02	2.0600000e+02	2.0000000e+00	0.0000000e+00	8.9596776e+02	6.0000000e+00	1.6000000e+01	8.8132500e+00	9.5380667e+00	8.9647741e+02	-2.7803736e-02	1.0000000e+00	NaN	NaN	NaN	NaN	NaN	4.3337009e-02	NaN	8.7954422e+07	8.5390217e+07	4.4745529e+07	1.6304451e+07	3.9093469e+06	6.6513381e+05	0.0000000e+00	NaN	NaN	NaN	NaN
1.8900000e+02	2.0600000e+02	3.0000000e+00	0.0000000e+00	5.9764760e+02	6.0000000e+00	1.6000000e+01	8.8200667e+00	9.5297000e+00	5.9797281e+02	-7.1484266e-02	1.0000000e+00	NaN	NaN	NaN	NaN	NaN	3.9344655e-02	NaN	4.1068586e+07	3.6829946e+07	1.9744728e+07	6.8428897e+06	1.4635313e+06	7.7730058e+04	5.3451967e+02	NaN	NaN	NaN	NaN
1.8900000e+02	2.0700000e+02	2.0000000e+00	0.0000000e+00	9.5250979e+02	6.0000000e+00	1.7000000e+01	1.0205717e+01	1.0823033e+01	9.5304473e+02	-5.0909576e-02	1.0000000e+00	NaN	NaN	NaN	NaN	NaN	4.5667287e-02	NaN	5.4254200e+07	5.3420875e+07	3.1246508e+07	1.1163948e+07	2.9341665e+06	4.7299635e+05	3.1798656e+04	NaN	NaN	NaN	NaN
1.8900000e+02	2.0700000e+02	3.0000000e+00	0.0000000e+00	6.3534229e+02	6.0000000e+00	1.7000000e+01	1.0205717e+01	1.0915967e+01	6.3568720e+02	-8.6042452e-02	1.0000000e+00	NaN	NaN	NaN	NaN	NaN	6.2584354e-02	NaN	3.2155409e+07	3.3301779e+07	1.7494053e+07	6.0031696e+06	1.3024882e+06	1.0620243e+05	2.3083867e+05	NaN	NaN	NaN	NaN
1.9300000e+02	2.0600000e+02	2.0000000e+00	0.0000000e+00	6.6035131e+02	5.0000000e+00	1.2000000e+01	8.5792333e+00	9.1519833e+00	6.6070885e+02	-5.8751005e-02	1.0000000e+00	NaN	NaN	NaN	NaN	NaN	3.4280279e-02	NaN	8.5840194e+07	5.8930525e+07	2.3210715e+07	5.1507830e+06	7.8588449e+05	0.0000000e+00	NaN	NaN	NaN	NaN	NaN
1.9300000e+02	2.0700000e+02	2.0000000e+00	0.0000000e+00	7.1689334e+02	5.0000000e+00	1.3000000e+01	1.0236400e+01	1.0868483e+01	7.1728490e+02	-6.4149820e-02	1.0000000e+00	NaN	NaN	NaN	NaN	NaN	4.4016078e-02	NaN	5.7150683e+07	4.3628632e+07	1.7805966e+07	4.6978797e+06	6.4686049e+05	1.9048330e+05	NaN	NaN	NaN	NaN	NaN
1.9700000e+02	2.0700000e+02	2.0000000e+00	0.0000000e+00	5.3180073e+02	4.0000000e+00	9.0000000e+00	9.8634500e+00	1.0328400e+01	5.3204067e+02	-1.4919186e-01	1.0000000e+00	NaN	NaN	NaN	NaN	NaN	1.0222509e-01	NaN	4.4719632e+06	2.3745177e+06	5.3570613e+05	2.2618782e+04	7.8362215e+03	NaN	NaN	NaN	NaN	NaN	NaN
2.0700000e+02	2.1800000e+02	2.0000000e+00	0.0000000e+00	6.9839247e+02	5.0000000e+00	1.0000000e+01	7.2089500e+00	7.4304167e+00	6.9877096e+02	-1.3223502e-01	1.0000000e+00	NaN	NaN	NaN	NaN	NaN	7.3488719e-02	NaN	3.5543524e+06	2.7836316e+06	9.9903626e+05	3.0287343e+05	2.2657111e+04	0.0000000e+00	NaN	NaN	NaN	NaN	NaN
2.0700000e+02	2.1800000e+02	3.0000000e+00	0.0000000e+00	4.6593074e+02	5.0000000e+00	1.0000000e+01	7.2302333e+00	7.8606500e+00	4.6617290e+02	-1.6273297e-01	1.0000000e+00	NaN	NaN	NaN	NaN	NaN	7.5490962e-02	NaN	7.3822825e+06	5.0344393e+06	2.0986990e+06	3.6908194e+05	1.3283197e+05	6.3265110e+02	NaN	NaN	NaN	NaN	NaN
2.0700000e+02	2.2100000e+02	2.0000000e+00	0.0000000e+00	8.6394325e+02	6.0000000e+00	1.3000000e+01	6.9865000e+00	7.6557500e+00	8.6441034e+02	-1.3419756e-01	1.0000000e+00	NaN	NaN	NaN	NaN	NaN	9.0484438e-02	NaN	1.0948772e+07	9.5147614e+06	4.8803672e+06	1.6340112e+06	2.5704036e+05	3.7132886e+04	0.0000000e+00	NaN	NaN	NaN	NaN
2.0700000e+02	2.2100000e+02	3.0000000e+00	0.0000000e+00	5.7629792e+02	6.0000000e+00	1.3000000e+01	6.9443500e+00	7.7884333e+00	5.7662121e+02	-9.8526571e-02	1.0000000e+00	NaN	NaN	NaN	NaN	NaN	6.1425608e-02	NaN	1.4830567e+07	1.3273528e+07	6.7143670e+06	2.3872072e+06	5.8056495e+05	5.4085589e+04	2.3655294e+04	NaN	NaN	NaN	NaN
2.0700000e+02	2.2200000e+02	2.0000000e+00	0.0000000e+00	9.4547491e+02	6.0000000e+00	1.4000000e+01	7.9309833e+00	8.7676667e+00	9.4601323e+02	-1.0205703e-01	1.0000000e+00	NaN	NaN	NaN	NaN	NaN	8.1201546e-02	NaN	1.1796727e+08	1.1787300e+08	5.6054918e+07	2.8450950e+07	6.5571805e+06	2.0390178e+06	2.4180913e+05	NaN	NaN	NaN	NaN
2.0700000e+02	2.2200000e+02	3.0000000e+00	0.0000000e+00	6.3065237e+02	6.0000000e+00	1.4000000e+01	7.9606333e+00	8.7333333e+00	6.3103186e+02	-4.0223227e-02	1.0000000e+00	NaN	NaN	NaN	NaN	NaN	1.4928858e-02	NaN	1.9274946e+08	1.9090832e+08	1.0791792e+08	4.6462179e+07	1.5092069e+07	4.7732869e+06	5.4041730e+05	NaN	NaN	NaN	NaN
2.0700000e+02	2.2200000e+02	4.0000000e+00	0.0000000e+00	4.7324109e+02	6.0000000e+00	1.4000000e+01	8.0294333e+00	8.2538000e+00	4.7348295e+02	-2.1126782e-01	1.0000000e+00	NaN	NaN	NaN	NaN	NaN	8.4253046e-02	NaN	1.2257994e+06	1.0286174e+06	3.9704598e+05	1.1888916e+05	1.6191338e+05	0.0000000e+00	0.0000000e+00	NaN	NaN	NaN	NaN
2.0700000e+02	2.2500000e+02	3.0000000e+00	0.0000000e+00	7.2103677e+02	6.0000000e+00	1.7000000e+01	8.5792333e+00	9.3108333e+00	7.2146464e+02	-5.2464440e-02	1.0000000e+00	NaN	NaN	NaN	NaN	NaN	3.6454283e-02	NaN	4.1594013e+07	4.1637982e+07	3.2391935e+07	1.4604503e+07	4.1944779e+06	1.2108396e+06	9.3345810e+04	NaN	NaN	NaN	NaN
2.0700000e+02	2.2600000e+02	2.0000000e+00	0.0000000e+00	1.1455728e+03	7.0000000e+00	1.8000000e+01	8.3887833e+00	9.1998500e+00	1.1462432e+03	-7.1397590e-02	1.0000000e+00	NaN	NaN	NaN	NaN	NaN	5.0785098e-02	NaN	6.5424807e+07	7.9329945e+07	5.5469397e+07	2.6018254e+07	9.7155165e+06	2.1417152e+06	6.1377924e+04	0.0000000e+00	NaN	NaN	NaN
2.0700000e+02	2.2600000e+02	3.0000000e+00	0.0000000e+00	7.6405096e+02	7.0000000e+00	1.8000000e+01	8.3613667e+00	9.2181167e+00	7.6451170e+02	-3.0026385e-02	1.0000000e+00	NaN	NaN	NaN	NaN	NaN	4.7212363e-02	NaN	2.0149182e+08	2.4690360e+08	1.6326280e+08	8.4714040e+07	3.1298829e+07	1.0389373e+07	2.2844213e+06	2.5631759e+05	NaN	NaN	NaN
2.0700000e+02	2.2600000e+02	4.0000000e+00	0.0000000e+00	5.7329004e+02	7.0000000e+00	1.8000000e+01	8.3950000e+00	9.1093167e+00	5.7359361e+02	-1.9795588e-01	1.0000000e+00	NaN	NaN	NaN	NaN	NaN	8.5124756e-02	NaN	6.6464168e+06	7.8331704e+06	5.3827393e+06	1.9744306e+06	6.5842940e+05	1.8009762e+04	0.0000000e+00	0.0000000e+00	NaN	NaN	NaN
2.0700000e+02	2.2800000e+02	3.0000000e+00	0.0000000e+00	8.1140904e+02	7.0000000e+00	2.0000000e+01	8.6347000e+00	8.9683500e+00	8.1190320e+02	-1.0995190e-02	1.0000000e+00	NaN	NaN	NaN	NaN	NaN	2.6683634e-02	NaN	2.2384369e+07	2.9475156e+07	2.0669142e+07	1.1337807e+07	4.5278503e+06	1.5939103e+06	4.5292013e+05	0.0000000e+00	NaN	NaN	NaN
2.0700000e+02	2.2900000e+02	3.0000000e+00	0.0000000e+00	8.6043184e+02	7.0000000e+00	2.1000000e+01	1.0384550e+01	1.1303750e+01	8.6093612e+02	-8.6999863e-02	1.0000000e+00	NaN	NaN	NaN	NaN	NaN	7.4599651e-02	NaN	1.9203725e+07	2.8556582e+07	2.2634745e+07	1.1492141e+07	4.3043932e+06	1.1139117e+06	9.2163403e+04	2.3814010e+04	NaN	NaN	NaN
2.0800000e+02	2.1800000e+02	2.0000000e+00	0.0000000e+00	6.4185044e+02	5.0000000e+00	9.0000000e+00	5.8380333e+00	6.6083333e+00	6.4222829e+02	-6.0509581e-02	1.0000000e+00	NaN	NaN	NaN	NaN	NaN	1.0913796e-01	NaN	1.3599848e+07	1.0062414e+07	4.1650507e+06	1.0277928e+06	4.3355472e+04	2.7420112e+04	NaN	NaN	NaN	NaN	NaN
2.0800000e+02	2.1800000e+02	3.0000000e+00	0.0000000e+00	4.2823605e+02	5.0000000e+00	9.0000000e+00	5.8621000e+00	6.5162833e+00	4.2845549e+02	-1.5790200e-01	1.0000000e+00	NaN	NaN	NaN	NaN	NaN	4.2367805e-02	NaN	7.6772484e+06	4.9973141e+06	1.8288840e+06	3.4676104e+05	1.4389276e+04	0.0000000e+00	NaN	NaN	NaN	NaN	NaN
2.0800000e+02	2.2200000e+02	2.0000000e+00	0.0000000e+00	8.8893288e+02	6.0000000e+00	1.3000000e+01	6.9253000e+00	7.7499500e+00	8.8946893e+02	-3.3237906e-02	1.0000000e+00	NaN	NaN	NaN	NaN	NaN	2.0114243e-02	NaN	2.0324876e+08	1.9017514e+08	1.0060617e+08	4.2154060e+07	1.3413589e+07	3.3629790e+06	5.0531748e+05	NaN	NaN	NaN	NaN
2.0800000e+02	2.2200000e+02	3.0000000e+00	0.0000000e+00	5.9295768e+02	6.0000000e+00	1.3000000e+01	6.9253000e+00	7.7241000e+00	5.9331694e+02	-2.7566354e-02	1.0000000e+00	NaN	NaN	NaN	NaN	NaN	1.0050539e-02	NaN	2.6974385e+08	2.4521614e+08	1.3856475e+08	5.5890902e+07	1.7367724e+07	4.3899616e+06	7.9504816e+05	NaN	NaN	NaN	NaN
2.0800000e+02	2.2200000e+02	4.0000000e+00	0.0000000e+00	4.4497008e+02	6.0000000e+00	1.3000000e+01	NaN	NaN	NaN	NaN	-1.0000000e+00	NaN	NaN	NaN	NaN	NaN	NaN	NaN	NaN	NaN	NaN	NaN	NaN	NaN	NaN	NaN	NaN	NaN	NaN
2.0800000e+02	2.2300000e+02	3.0000000e+00	0.0000000e+00	6.2196836e+02	6.0000000e+00	1.4000000e+01	6.5094167e+00	7.0108667e+00	6.2239987e+02	1.4473967e-01	1.0000000e+00	NaN	NaN	NaN	NaN	NaN	8.8121124e-02	NaN	5.9906841e+06	5.9116919e+06	3.5169928e+06	1.1472929e+06	1.8174964e+06	1.5914736e+04	0.0000000e+00	NaN	NaN	NaN	NaN
2.0800000e+02	2.2400000e+02	3.0000000e+00	0.0000000e+00	6.5966304e+02	6.0000000e+00	1.5000000e+01	7.5783000e+00	7.8433833e+00	6.6006315e+02	-2.2693332e-02	1.0000000e+00	NaN	NaN	NaN	NaN	NaN	6.1380801e-02	NaN	2.6070975e+06	2.6609078e+06	1.8917070e+06	6.5669640e+05	7.6217625e+04	1.8980607e+05	0.0000000e+00	NaN	NaN	NaN	NaN
2.0800000e+02	2.2500000e+02	2.0000000e+00	0.0000000e+00	1.0245095e+03	6.0000000e+00	1.6000000e+01	7.6557500e+00	8.4197167e+00	1.0250981e+03	-8.5949172e-02	1.0000000e+00	NaN	NaN	NaN	NaN	NaN	1.0983163e-01	NaN	2.7365623e+07	2.9751246e+07	1.7791156e+07	7.6749522e+06	2.2794162e+06	4.9693200e+05	4.0078130e+04	NaN	NaN	NaN	NaN
2.0800000e+02	2.2500000e+02	3.0000000e+00	0.0000000e+00	6.8334208e+02	6.0000000e+00	1.6000000e+01	7.6708667e+00	8.4295167e+00	6.8381222e+02	1.4715197e-01	1.0000000e+00	NaN	NaN	NaN	NaN	NaN	5.6186180e-02	NaN	5.5818640e+07	5.7744812e+07	3.5416386e+07	1.5588616e+07	6.1178251e+06	1.7902380e+06	7.3218844e+06	NaN	NaN	NaN	NaN
2.0800000e+02	2.2600000e+02	2.0000000e+00	0.0000000e+00	1.0890308e+03	6.0000000e+00	1.7000000e+01	7.5448000e+00	8.3468333e+00	1.0896601e+03	-7.4370920e-02	1.0000000e+00	NaN	NaN	NaN	NaN	NaN	4.7281144e-02	NaN	1.0768295e+08	1.2487576e+08	7.9627834e+07	3.1330004e+07	1.4345045e+07	2.7011916e+06	6.8614029e+05	NaN	NaN	NaN	NaN
2.0800000e+02	2.2600000e+02	3.0000000e+00	0.0000000e+00	7.2635628e+02	6.0000000e+00	1.7000000e+01	7.5385167e+00	8.3950000e+00	7.2679160e+02	-2.7027546e-02	1.0000000e+00	NaN	NaN	NaN	NaN	NaN	2.1470387e-02	NaN	2.6682925e+08	3.0000246e+08	1.9731880e+08	9.3010203e+07	3.3937235e+07	1.0598199e+07	2.3724638e+06	NaN	NaN	NaN	NaN
2.0800000e+02	2.2600000e+02	4.0000000e+00	0.0000000e+00	5.4501903e+02	6.0000000e+00	1.7000000e+01	7.6972833e+00	8.1233333e+00	5.4530285e+02	-1.9769357e-01	1.0000000e+00	NaN	NaN	NaN	NaN	NaN	8.0178441e-02	NaN	3.6780366e+06	3.6737852e+06	2.5841173e+06	9.1568333e+05	1.6466688e+05	5.6054433e+04	0.0000000e+00	NaN	NaN	NaN	NaN
2.0800000e+02	2.2700000e+02	3.0000000e+00	0.0000000e+00	7.5003531e+02	7.0000000e+00	1.8000000e+01	7.9372667e+00	8.1779167e+00	7.5040585e+02	-2.6758521e-01	1.0000000e+00	NaN	NaN	NaN	NaN	NaN	6.3144312e-02	NaN	9.5968765e+05	1.3942010e+06	7.6845755e+05	2.4569319e+05	2.1842573e+04	0.0000000e+00	0.0000000e+00	0.0000000e+00	NaN	NaN	NaN
2.0800000e+02	2.2800000e+02	2.0000000e+00	0.0000000e+00	1.1600679e+03	7.0000000e+00	1.9000000e+01	7.8991333e+00	8.5675833e+00	1.1606981e+03	-1.5952844e-01	1.0000000e+00	NaN	NaN	NaN	NaN	NaN	1.1970561e-01	NaN	1.2996333e+07	1.5234116e+07	1.0740582e+07	5.0127070e+06	1.0655510e+06	1.4801273e+05	0.0000000e+00	2.9749828e+03	NaN	NaN	NaN
2.0800000e+02	2.2800000e+02	3.0000000e+00	0.0000000e+00	7.7371435e+02	7.0000000e+00	1.9000000e+01	7.8873833e+00	8.4295167e+00	7.7416923e+02	-5.5224073e-02	1.0000000e+00	NaN	NaN	NaN	NaN	NaN	2.8030435e-02	NaN	3.7602140e+07	4.6473206e+07	3.2955047e+07	1.5243012e+07	5.8738901e+06	1.5234461e+06	1.5823321e+05	0.0000000e+00	NaN	NaN	NaN
2.0800000e+02	2.2900000e+02	3.0000000e+00	0.0000000e+00	8.2273715e+02	7.0000000e+00	2.0000000e+01	1.0184050e+01	1.0541867e+01	8.2321055e+02	-1.0625454e-01	1.0000000e+00	NaN	NaN	NaN	NaN	NaN	3.7674226e-02	NaN	9.7448380e+06	1.3515174e+07	1.0053147e+07	4.6816038e+06	1.9018721e+06	3.0944759e+05	1.9054170e+04	0.0000000e+00	NaN	NaN	NaN
2.0800000e+02	2.3500000e+02	4.0000000e+00	0.0000000e+00	7.6737637e+02	8.0000000e+00	2.6000000e+01	9.3917500e+00	9.7817667e+00	7.6784612e+02	1.5465177e-02	1.0000000e+00	NaN	NaN	NaN	NaN	NaN	3.9806057e-02	NaN	9.0950498e+06	1.3751763e+07	1.2994908e+07	8.0113301e+06	4.2841929e+06	1.5561010e+06	3.0670069e+05	1.0067198e+05	4.2141008e+05	NaN	NaN
2.0800000e+02	2.3600000e+02	3.0000000e+00	0.0000000e+00	1.0665129e+03	8.0000000e+00	2.7000000e+01	1.0097100e+01	1.1088683e+01	1.0671787e+03	-1.2661904e-02	1.0000000e+00	NaN	NaN	NaN	NaN	NaN	8.3071624e-02	NaN	6.7282048e+07	1.1184125e+08	1.0953968e+08	7.2763946e+07	3.9026810e+07	1.7372774e+07	6.8614275e+06	1.9464376e+06	3.8952589e+05	NaN	NaN
2.1000000e+02	2.1800000e+02	2.0000000e+00	0.0000000e+00	5.3480276e+02	5.0000000e+00	7.0000000e+00	4.0296500e+00	4.6906167e+00	5.3505453e+02	-1.9089372e-01	1.0000000e+00	NaN	NaN	NaN	NaN	NaN	8.6178960e-02	NaN	4.5574483e+06	2.3768058e+06	6.7502907e+05	3.6751810e+04	0.0000000e+00	0.0000000e+00	NaN	NaN	NaN	NaN	NaN
2.1000000e+02	2.1800000e+02	3.0000000e+00	0.0000000e+00	3.5687093e+02	5.0000000e+00	7.0000000e+00	4.1748667e+00	4.3621167e+00	3.5721863e+02	3.4866939e-01	4.0000000e-01	NaN	NaN	NaN	NaN	NaN	1.4559076e-01	NaN	4.5014713e+05	2.1987574e+05	1.3089063e+04	5.9551562e+03	1.5275474e+05	0.0000000e+00	NaN	NaN	NaN	NaN	NaN
2.1000000e+02	2.2100000e+02	2.0000000e+00	0.0000000e+00	7.0035354e+02	5.0000000e+00	1.0000000e+01	3.9098833e+00	4.5865833e+00	7.0072738e+02	-1.2053978e-01	1.0000000e+00	NaN	NaN	NaN	NaN	NaN	8.3611681e-02	NaN	5.9234800e+06	4.1250073e+06	1.7782906e+06	4.4216797e+05	4.1258863e+04	0.0000000e+00	NaN	NaN	NaN	NaN	NaN
2.1000000e+02	2.2100000e+02	3.0000000e+00	0.0000000e+00	4.6723812e+02	5.0000000e+00	1.0000000e+01	3.9247833e+00	4.2702000e+00	4.6751104e+02	-4.9467121e-02	1.0000000e+00	NaN	NaN	NaN	NaN	NaN	7.5519855e-02	NaN	1.6789949e+06	1.3761987e+06	6.6114046e+05	8.3124580e+04	6.4661124e+03	3.1508740e+04	NaN	NaN	NaN	NaN	NaN
2.1000000e+02	2.2200000e+02	2.0000000e+00	0.0000000e+00	7.8188521e+02	6.0000000e+00	1.1000000e+01	5.5930833e+00	6.4960167e+00	7.8235247e+02	-4.8547678e-02	1.0000000e+00	NaN	NaN	NaN	NaN	NaN	3.9863456e-02	NaN	1.1748990e+08	9.6458807e+07	4.6206324e+07	1.6917300e+07	4.9175773e+06	7.8669769e+05	2.8094409e+04	NaN	NaN	NaN	NaN
2.1000000e+02	2.2500000e+02	3.0000000e+00	0.0000000e+00	6.1197696e+02	6.0000000e+00	1.4000000e+01	6.7363333e+00	7.5385167e+00	6.1233617e+02	-6.4220728e-02	1.0000000e+00	NaN	NaN	NaN	NaN	NaN	5.0766587e-02	NaN	1.9260991e+07	1.8065087e+07	1.0675407e+07	4.0616877e+06	1.2779978e+06	1.4634988e+05	0.0000000e+00	NaN	NaN	NaN	NaN
2.1000000e+02	2.2600000e+02	2.0000000e+00	0.0000000e+00	9.8198310e+02	6.0000000e+00	1.5000000e+01	6.6338833e+00	7.7985000e+00	9.8256065e+02	-5.6980950e-02	1.0000000e+00	NaN	NaN	NaN	NaN	NaN	8.4806045e-02	NaN	7.3066413e+07	7.5179107e+07	4.4206893e+07	1.9185261e+07	5.8362770e+06	1.4022579e+06	9.4551429e+04	NaN	NaN	NaN	NaN
2.1000000e+02	2.2600000e+02	3.0000000e+00	0.0000000e+00	6.5499116e+02	6.0000000e+00	1.5000000e+01	6.6664333e+00	7.4686000e+00	6.5538808e+02	-2.1321361e-02	1.0000000e+00	NaN	NaN	NaN	NaN	NaN	1.8698518e-02	NaN	1.0125857e+08	1.3245341e+08	6.2054586e+07	2.7117215e+07	1.2322780e+07	2.3109806e+06	3.6748228e+05	NaN	NaN	NaN	NaN
2.1000000e+02	2.2600000e+02	4.0000000e+00	0.0000000e+00	4.9149519e+02	6.0000000e+00	1.5000000e+01	6.8182667e+00	6.8707000e+00	4.9169733e+02	-4.0352998e-01	1.0000000e+00	NaN	NaN	NaN	NaN	NaN	7.6296852e-02	NaN	1.4732104e+05	1.1876932e+05	8.0103443e+04	0.0000000e+00	0.0000000e+00	0.0000000e+00	0.0000000e+00	NaN	NaN	NaN	NaN
2.1000000e+02	2.2800000e+02	2.0000000e+00	0.0000000e+00	1.0530202e+03	6.0000000e+00	1.7000000e+01	7.1867833e+00	7.6779667e+00	1.0536398e+03	-5.3305105e-02	1.0000000e+00	NaN	NaN	NaN	NaN	NaN	8.3278099e-02	NaN	6.9648860e+06	7.6625688e+06	4.9044837e+06	2.4848691e+06	5.7436356e+05	1.2848131e+05	4.0682922e+04	NaN	NaN	NaN	NaN
2.1000000e+02	2.2800000e+02	3.0000000e+00	0.0000000e+00	7.0234923e+02	6.0000000e+00	1.7000000e+01	7.1369833e+00	7.7587167e+00	7.0272828e+02	-1.5540577e-01	1.0000000e+00	NaN	NaN	NaN	NaN	NaN	4.9599328e-02	NaN	1.4858974e+07	1.6396218e+07	1.0699058e+07	2.0131674e+06	1.6460929e+06	3.2960976e+05	0.0000000e+00	NaN	NaN	NaN	NaN
2.1000000e+02	2.3500000e+02	3.0000000e+00	0.0000000e+00	9.5146761e+02	7.0000000e+00	2.4000000e+01	9.0691333e+00	9.7817667e+00	9.5203900e+02	-2.1712593e-02	1.0000000e+00	NaN	NaN	NaN	NaN	NaN	6.8277923e-02	NaN	1.5010381e+07	2.4518206e+07	2.0446499e+07	1.1528934e+07	5.4266333e+06	2.0656498e+06	6.0404292e+05	6.1999449e+04	NaN	NaN	NaN
2.1000000e+02	2.3600000e+02	3.0000000e+00	0.0000000e+00	9.9514778e+02	8.0000000e+00	2.5000000e+01	9.8896667e+00	1.0683067e+01	9.9579452e+02	5.1946287e-02	1.0000000e+00	NaN	NaN	NaN	NaN	NaN	9.2158716e-02	NaN	3.0818733e+07	5.1002587e+07	4.5096300e+07	2.8034950e+07	1.4936228e+07	6.3744513e+06	2.1802965e+06	2.8627526e+06	8.7405687e+04	NaN	NaN
2.1000000e+02	2.3600000e+02	4.0000000e+00	0.0000000e+00	7.4661265e+02	8.0000000e+00	2.5000000e+01	9.8812167e+00	1.0430100e+01	7.4709723e+02	5.0050156e-02	1.0000000e+00	NaN	NaN	NaN	NaN	NaN	6.5048828e-02	NaN	8.2330842e+06	1.7449806e+07	1.1440411e+07	1.0673007e+07	3.2995001e+06	2.9085169e+06	2.1743793e+05	6.6001809e+05	0.0000000e+00	NaN	NaN
2.1100000e+02	2.2100000e+02	2.0000000e+00	0.0000000e+00	6.4381151e+02	5.0000000e+00	9.0000000e+00	3.3172167e+00	3.7124333e+00	6.4403279e+02	-3.5264192e-01	1.0000000e+00	NaN	NaN	NaN	NaN	NaN	1.2993679e-01	NaN	5.7646696e+05	2.9072893e+05	5.3042544e+04	0.0000000e+00	2.5503681e+03	0.0000000e+00	NaN	NaN	NaN	NaN	NaN
2.1100000e+02	2.2200000e+02	2.0000000e+00	0.0000000e+00	7.2534318e+02	5.0000000e+00	1.0000000e+01	4.9505333e+00	5.7319000e+00	7.2575122e+02	-8.8657553e-02	1.0000000e+00	NaN	NaN	NaN	NaN	NaN	1.1099136e-01	NaN	1.2324707e+07	9.0900009e+06	3.9749112e+06	1.0427562e+06	2.0274243e+05	1.6339359e+05	NaN	NaN	NaN	NaN	NaN
2.1100000e+02	2.2500000e+02	2.0000000e+00	0.0000000e+00	8.6091978e+02	6.0000000e+00	1.3000000e+01	6.4875833e+00	6.7528500e+00	8.6130885e+02	-2.9023824e-01	1.0000000e+00	NaN	NaN	NaN	NaN	NaN	1.6122751e-01	NaN	1.1148841e+06	1.3539026e+06	3.5828572e+05	1.2604467e+04	0.0000000e+00	2.2233006e+04	0.0000000e+00	NaN	NaN	NaN	NaN
2.1100000e+02	2.2500000e+02	3.0000000e+00	0.0000000e+00	5.7428228e+02	6.0000000e+00	1.3000000e+01	6.5746667e+00	6.5934667e+00	5.7457055e+02	-2.0356855e-01	4.0000000e-01	NaN	NaN	NaN	NaN	NaN	1.1895298e-01	NaN	9.7051368e+04	1.9994787e+05	4.9241402e+04	0.0000000e+00	0.0000000e+00	0.0000000e+00	0.0000000e+00	NaN	NaN	NaN	NaN
2.1100000e+02	2.2600000e+02	3.0000000e+00	0.0000000e+00	6.1729647e+02	6.0000000e+00	1.4000000e+01	6.3130667e+00	6.8867000e+00	6.1762719e+02	-1.4667643e-01	1.0000000e+00	NaN	NaN	NaN	NaN	NaN	5.6384239e-02	NaN	1.0075380e+07	9.9983869e+06	5.5297618e+06	1.3195409e+06	4.4190613e+05	6.5637259e+04	2.2229805e+03	NaN	NaN	NaN	NaN
2.1100000e+02	2.2800000e+02	3.0000000e+00	0.0000000e+00	6.6465455e+02	6.0000000e+00	1.6000000e+01	7.0627333e+00	7.2903500e+00	6.6510757e+02	1.3947925e-01	1.0000000e+00	NaN	NaN	NaN	NaN	NaN	1.0771471e-01	NaN	8.6967838e+05	1.0713586e+06	6.3044096e+05	2.7789005e+05	1.8673814e+05	5.4647310e+04	0.0000000e+00	NaN	NaN	NaN	NaN
2.1900000e+02	2.2500000e+02	1.0000000e+00	0.0000000e+00	7.8433593e+02	4.0000000e+00	5.0000000e+00	5.8974500e+00	6.2394167e+00	7.8451582e+02	-2.6757943e-01	1.0000000e+00	NaN	NaN	NaN	NaN	NaN	1.5092216e-01	NaN	1.7765872e+06	3.7276644e+05	6.6327462e+03	0.0000000e+00	1.3533880e+02	NaN	NaN	NaN	NaN	NaN	NaN
2.2100000e+02	2.2600000e+02	1.0000000e+00	0.0000000e+00	6.9730390e+02	4.0000000e+00	4.0000000e+00	5.8380333e+00	6.0651333e+00	6.9739648e+02	-3.1033369e-01	4.0000000e-01	NaN	NaN	NaN	NaN	NaN	2.8688404e-01	NaN	4.3205376e+05	2.0560946e+04	0.0000000e+00	0.0000000e+00	5.4220704e+03	NaN	NaN	NaN	NaN	NaN	NaN
2.2200000e+02	2.2800000e+02	1.0000000e+00	0.0000000e+00	7.2435118e+02	4.0000000e+00	5.0000000e+00	6.1661167e+00	6.5162833e+00	7.2466390e+02	-1.1186592e-01	1.0000000e+00	NaN	NaN	NaN	NaN	NaN	2.4976100e-01	NaN	3.7921899e+06	1.0871378e+06	7.2630500e+04	1.1562016e+05	0.0000000e+00	NaN	NaN	NaN	NaN	NaN	NaN
2.2300000e+02	2.2800000e+02	1.0000000e+00	0.0000000e+00	5.6128785e+02	3.0000000e+00	4.0000000e+00	3.7043500e+00	4.1293500e+00	5.6149088e+02	-1.0769035e-01	1.0000000e+00	NaN	NaN	NaN	NaN	NaN	1.3810071e-01	NaN	2.8329550e+06	6.0301962e+05	4.0284888e+04	7.0815078e+03	NaN	NaN	NaN	NaN	NaN	NaN	NaN
2.2300000e+02	2.3500000e+02	1.0000000e+00	0.0000000e+00	1.3086430e+03	5.0000000e+00	1.1000000e+01	7.0170000e+00	7.2752000e+00	1.3089718e+03	-4.2739762e-01	4.0000000e-01	NaN	NaN	NaN	NaN	NaN	2.8791162e-01	NaN	7.9053655e+05	3.1224721e+05	2.9376738e+04	0.0000000e+00	0.0000000e+00	0.0000000e+00	NaN	NaN	NaN	NaN	NaN
2.2300000e+02	2.3600000e+02	2.0000000e+00	0.0000000e+00	7.2034538e+02	5.0000000e+00	1.2000000e+01	8.2977667e+00	8.7676667e+00	7.2075589e+02	-8.0464641e-02	1.0000000e+00	NaN	NaN	NaN	NaN	NaN	4.6158312e-02	NaN	9.4594938e+07	6.8841180e+07	2.7576769e+07	1.1076977e+07	2.3454355e+06	1.6131521e+05	NaN	NaN	NaN	NaN	NaN
2.2400000e+02	2.2900000e+02	1.0000000e+00	0.0000000e+00	6.2132423e+02	4.0000000e+00	4.0000000e+00	7.1741833e+00	7.5216333e+00	6.2152363e+02	-1.7649911e-01	1.0000000e+00	NaN	NaN	NaN	NaN	NaN	1.3921447e-01	NaN	2.0525833e+06	4.4235977e+05	0.0000000e+00	1.0321234e+04	6.4508171e+03	NaN	NaN	NaN	NaN	NaN	NaN
2.2600000e+02	2.3500000e+02	2.0000000e+00	0.0000000e+00	5.1924853e+02	4.0000000e+00	8.0000000e+00	4.4052500e+00	4.8537667e+00	5.1956496e+02	3.9351343e-02	1.0000000e+00	NaN	NaN	NaN	NaN	NaN	1.0329276e-01	NaN	1.4193543e+07	7.0813616e+06	2.1820949e+06	3.7781366e+05	7.2769042e+05	NaN	NaN	NaN	NaN	NaN	NaN
2.2600000e+02	2.3600000e+02	1.0000000e+00	0.0000000e+00	1.1685303e+03	5.0000000e+00	9.0000000e+00	6.2394167e+00	6.6400667e+00	1.1690189e+03	-2.5542469e-01	1.0000000e+00	NaN	NaN	NaN	NaN	NaN	2.0759183e-01	NaN	4.0501872e+06	2.1744656e+06	5.4548013e+05	1.2475437e+04	0.0000000e+00	0.0000000e+00	NaN	NaN	NaN	NaN	NaN
2.2600000e+02	2.3600000e+02	2.0000000e+00	0.0000000e+00	5.8476878e+02	5.0000000e+00	9.0000000e+00	6.1806000e+00	6.7159833e+00	5.8510780e+02	-6.5971756e-02	1.0000000e+00	NaN	NaN	NaN	NaN	NaN	3.3512135e-02	NaN	7.3315716e+07	4.3444911e+07	1.6965864e+07	4.6879812e+06	6.2158507e+05	6.8731233e+03	NaN	NaN	NaN	NaN	NaN
2.2700000e+02	2.3500000e+02	2.0000000e+00	0.0000000e+00	4.5472724e+02	4.0000000e+00	7.0000000e+00	4.1467667e+00	4.7507833e+00	4.5497426e+02	-2.9708509e-02	1.0000000e+00	NaN	NaN	NaN	NaN	NaN	2.0863620e-02	NaN	6.6212244e+07	3.0324635e+07	8.4042749e+06	1.5896914e+06	1.5657016e+05	NaN	NaN	NaN	NaN	NaN	NaN
2.2700000e+02	2.3600000e+02	1.0000000e+00	0.0000000e+00	1.0394877e+03	5.0000000e+00	8.0000000e+00	5.9373167e+00	6.4960167e+00	1.0401052e+03	-5.5997918e-02	1.0000000e+00	NaN	NaN	NaN	NaN	NaN	1.2556863e-01	NaN	4.1063795e+07	2.2632360e+07	8.0918896e+06	1.9097192e+06	2.4068491e+05	0.0000000e+00	NaN	NaN	NaN	NaN	NaN
2.2700000e+02	2.3600000e+02	2.0000000e+00	0.0000000e+00	5.2024748e+02	5.0000000e+00	8.0000000e+00	5.9237167e+00	6.4960167e+00	5.2056098e+02	-4.6559466e-02	1.0000000e+00	NaN	NaN	NaN	NaN	NaN	1.5637548e-02	NaN	3.7183743e+08	2.0178612e+08	7.2993044e+07	1.8728315e+07	2.8892617e+06	4.7033885e+05	NaN	NaN	NaN	NaN	NaN
2.2700000e+02	2.3700000e+02	2.0000000e+00	0.0000000e+00	5.7077132e+02	5.0000000e+00	9.0000000e+00	5.5404500e+00	6.0006833e+00	5.7104836e+02	-1.7501281e-01	1.0000000e+00	NaN	NaN	NaN	NaN	NaN	8.1333156e-02	NaN	5.0795971e+06	2.9268945e+06	9.0115226e+05	7.7519386e+04	0.0000000e+00	0.0000000e+00	NaN	NaN	NaN	NaN	NaN
2.2700000e+02	2.5400000e+02	3.0000000e+00	0.0000000e+00	1.0294941e+03	8.0000000e+00	2.5000000e+01	1.1507983e+01	1.1985983e+01	1.0300774e+03	-1.6755819e-01	1.0000000e+00	NaN	NaN	NaN	NaN	NaN	9.5310998e-02	NaN	5.8241456e+06	1.1089079e+07	7.4025105e+06	5.0950636e+06	1.8791458e+06	7.7949001e+05	5.8902403e+05	1.5779616e+05	0.0000000e+00	NaN	NaN
2.2900000e+02	2.3500000e+02	2.0000000e+00	0.0000000e+00	3.8369013e+02	4.0000000e+00	5.0000000e+00	3.4477333e+00	3.8282167e+00	3.8383817e+02	-1.4673854e-01	1.0000000e+00	NaN	NaN	NaN	NaN	NaN	5.6451367e-02	NaN	3.5781864e+06	1.1589416e+06	1.3639915e+05	2.3517249e+03	0.0000000e+00	NaN	NaN	NaN	NaN	NaN	NaN
2.2900000e+02	2.3600000e+02	1.0000000e+00	0.0000000e+00	8.9741347e+02	5.0000000e+00	6.0000000e+00	5.0579167e+00	5.5467833e+00	8.9789352e+02	-1.1213280e-01	1.0000000e+00	NaN	NaN	NaN	NaN	NaN	1.2255490e-01	NaN	9.0040042e+06	3.8531019e+06	1.1088951e+06	2.1658727e+05	1.8443575e+04	0.0000000e+00	NaN	NaN	NaN	NaN	NaN
2.2900000e+02	2.3600000e+02	2.0000000e+00	0.0000000e+00	4.4921037e+02	5.0000000e+00	6.0000000e+00	5.0959000e+00	5.6211833e+00	4.4954208e+02	7.1226594e-02	1.0000000e+00	NaN	NaN	NaN	NaN	NaN	1.1390143e-01	NaN	4.8566490e+07	2.2097280e+07	6.4722940e+06	1.2614897e+06	3.8873467e+06	5.7396295e+03	NaN	NaN	NaN	NaN	NaN
2.3000000e+02	2.3600000e+02	1.0000000e+00	0.0000000e+00	7.5034506e+02	4.0000000e+00	5.0000000e+00	3.6387833e+00	4.0650500e+00	7.5060971e+02	-2.1760025e-01	1.0000000e+00	NaN	NaN	NaN	NaN	NaN	1.4485217e-01	NaN	1.3994945e+06	3.8925284e+05	4.6394564e+04	7.2993667e+02	0.0000000e+00	NaN	NaN	NaN	NaN	NaN	NaN
2.3000000e+02	2.3600000e+02	2.0000000e+00	0.0000000e+00	3.7567617e+02	4.0000000e+00	5.0000000e+00	3.6251333e+00	4.0022833e+00	3.7585517e+02	-1.2424559e-01	1.0000000e+00	NaN	NaN	NaN	NaN	NaN	1.3938042e-01	NaN	1.3799447e+06	3.3392080e+05	2.0298334e+04	9.2352271e+04	0.0000000e+00	NaN	NaN	NaN	NaN	NaN	NaN
2.3000000e+02	2.5400000e+02	3.0000000e+00	0.0000000e+00	9.3311318e+02	7.0000000e+00	2.2000000e+01	1.1190233e+01	1.1843100e+01	9.3366991e+02	-5.4217583e-02	1.0000000e+00	NaN	NaN	NaN	NaN	NaN	9.5059251e-02	NaN	5.6348941e+06	9.4579635e+06	7.9223778e+06	4.3579773e+06	2.3268142e+06	4.3113365e+05	0.0000000e+00	5.9259753e+04	NaN	NaN	NaN
2.3000000e+02	2.5900000e+02	3.0000000e+00	0.0000000e+00	1.0895432e+03	8.0000000e+00	2.7000000e+01	1.2042117e+01	1.2920167e+01	1.0901575e+03	-1.7067063e-01	1.0000000e+00	NaN	NaN	NaN	NaN	NaN	9.5879495e-02	NaN	1.6290832e+07	2.8366326e+07	2.6514935e+07	1.7530134e+07	8.2581480e+06	2.6892175e+06	5.3422240e+05	2.5574194e+04	3.4440116e+04	NaN	NaN
2.3600000e+02	2.4900000e+02	2.0000000e+00	0.0000000e+00	8.0337193e+02	6.0000000e+00	1.1000000e+01	1.1821717e+01	1.2511900e+01	8.0382804e+02	-1.2232745e-01	1.0000000e+00	NaN	NaN	NaN	NaN	NaN	6.9243100e-02	NaN	3.5940513e+07	2.9811756e+07	1.5381785e+07	4.8928743e+06	8.0378195e+05	7.5585115e+04	3.2224468e+04	NaN	NaN	NaN	NaN
2.3600000e+02	2.5400000e+02	3.0000000e+00	0.0000000e+00	7.3301760e+02	7.0000000e+00	1.6000000e+01	1.2042117e+01	1.2073533e+01	7.3341771e+02	-1.9218848e-01	4.0000000e-01	NaN	NaN	NaN	NaN	NaN	2.2929448e-01	NaN	1.4730825e+05	3.6541128e+05	1.0179461e+05	4.1342041e+04	0.0000000e+00	0.0000000e+00	1.9054565e+04	0.0000000e+00	NaN	NaN	NaN
2.3600000e+02	2.5900000e+02	2.0000000e+00	0.0000000e+00	1.3336678e+03	7.0000000e+00	2.1000000e+01	1.2663900e+01	1.3518950e+01	1.3344615e+03	-8.8544207e-02	1.0000000e+00	NaN	NaN	NaN	NaN	NaN	5.2539357e-02	NaN	9.3711093e+07	1.3202358e+08	1.0751027e+08	6.1925086e+07	2.5093993e+07	8.1459727e+06	5.4486864e+05	2.7375395e+05	NaN	NaN	NaN
2.3600000e+02	2.5900000e+02	3.0000000e+00	0.0000000e+00	8.8944761e+02	7.0000000e+00	2.1000000e+01	1.2751217e+01	1.3391933e+01	8.8998288e+02	-7.0238292e-02	1.0000000e+00	NaN	NaN	NaN	NaN	NaN	4.7912126e-02	NaN	2.2524293e+07	3.2681388e+07	3.1983326e+07	1.4501189e+07	6.1287701e+06	1.7702128e+06	3.2038385e+05	8.5228757e+04	NaN	NaN	NaN
2.3600000e+02	2.7400000e+02	4.0000000e+00	0.0000000e+00	1.0630593e+03	9.0000000e+00	3.3000000e+01	1.2715300e+01	1.3590550e+01	1.0637003e+03	-1.0471834e-01	1.0000000e+00	NaN	NaN	NaN	NaN	NaN	3.2563321e-02	NaN	2.6143640e+07	6.6479507e+07	9.6705406e+07	6.9944437e+07	4.6290767e+07	2.4759578e+07	1.2751858e+07	3.9049180e+06	6.0940536e+05	1.1426704e+05	NaN
2.3700000e+02	2.4600000e+02	2.0000000e+00	0.0000000e+00	5.7327235e+02	5.0000000e+00	7.0000000e+00	1.0418633e+01	1.1048967e+01	5.7355205e+02	-1.3612524e-01	1.0000000e+00	NaN	NaN	NaN	NaN	NaN	1.3543344e-01	NaN	1.2662137e+07	7.7884170e+06	1.7955610e+06	7.7447659e+04	1.5564148e+05	6.7115887e+04	NaN	NaN	NaN	NaN	NaN
2.3700000e+02	2.4700000e+02	2.0000000e+00	0.0000000e+00	6.2981438e+02	5.0000000e+00	8.0000000e+00	1.2470783e+01	1.2663900e+01	6.3008934e+02	-2.1934469e-01	1.0000000e+00	NaN	NaN	NaN	NaN	NaN	1.2189454e-01	NaN	1.7738639e+06	1.1238820e+06	2.5034809e+05	4.1133503e+04	0.0000000e+00	0.0000000e+00	NaN	NaN	NaN	NaN	NaN
2.3700000e+02	2.4900000e+02	2.0000000e+00	0.0000000e+00	7.3785169e+02	5.0000000e+00	1.0000000e+01	1.1159383e+01	1.1936667e+01	7.3826232e+02	-6.2778596e-02	1.0000000e+00	NaN	NaN	NaN	NaN	NaN	4.2500219e-02	NaN	7.5022811e+07	5.6511156e+07	2.6173488e+07	7.3168585e+06	1.3407973e+06	0.0000000e+00	NaN	NaN	NaN	NaN	NaN
2.3700000e+02	2.5400000e+02	2.0000000e+00	0.0000000e+00	1.0335025e+03	6.0000000e+00	1.5000000e+01	1.1088683e+01	1.1843100e+01	1.0341092e+03	-2.8402703e-02	1.0000000e+00	NaN	NaN	NaN	NaN	NaN	5.1787649e-02	NaN	1.6278849e+08	1.7745163e+08	1.0887889e+08	4.5382049e+07	1.4908455e+07	3.9434380e+06	2.0978202e+06	NaN	NaN	NaN	NaN
2.3700000e+02	2.5400000e+02	3.0000000e+00	0.0000000e+00	6.8933744e+02	6.0000000e+00	1.5000000e+01	1.1436750e+01	1.1507983e+01	6.8964980e+02	-3.0467598e-01	1.0000000e+00	NaN	NaN	NaN	NaN	NaN	5.0531691e-02	NaN	6.5594961e+05	5.8474555e+05	3.5373101e+05	9.5308272e+04	0.0000000e+00	0.0000000e+00	0.0000000e+00	NaN	NaN	NaN	NaN
2.3700000e+02	2.5900000e+02	2.0000000e+00	0.0000000e+00	1.2681475e+03	7.0000000e+00	2.0000000e+01	1.2211733e+01	1.3068183e+01	1.2689200e+03	1.5090219e-02	1.0000000e+00	NaN	NaN	NaN	NaN	NaN	3.3007818e-02	NaN	2.9601232e+08	4.1129752e+08	2.9336651e+08	1.6661426e+08	6.8110390e+07	2.5965151e+07	6.4608887e+06	2.4072862e+06	NaN	NaN	NaN
2.3700000e+02	2.7400000e+02	3.0000000e+00	0.0000000e+00	1.3733965e+03	9.0000000e+00	3.2000000e+01	1.2594283e+01	1.3199283e+01	1.3742073e+03	-8.9972754e-02	1.0000000e+00	NaN	NaN	NaN	NaN	NaN	6.7340404e-02	NaN	6.8872596e+07	1.6252753e+08	1.8505021e+08	1.4974122e+08	9.4841297e+07	4.9744961e+07	2.0551004e+07	7.4400857e+06	8.9885241e+05	7.7497839e+04	NaN
2.3700000e+02	2.7400000e+02	4.0000000e+00	0.0000000e+00	1.0302992e+03	9.0000000e+00	3.2000000e+01	1.2627483e+01	1.3199283e+01	1.0309173e+03	-4.9834769e-02	1.0000000e+00	NaN	NaN	NaN	NaN	NaN	1.9595468e-02	NaN	7.0666609e+07	1.5940606e+08	1.9290695e+08	1.5862778e+08	1.0126659e+08	5.2763478e+07	2.0685850e+07	8.4211657e+06	1.4918407e+06	4.7352759e+05	NaN
2.4600000e+02	2.5900000e+02	2.0000000e+00	0.0000000e+00	7.6190920e+02	5.0000000e+00	1.2000000e+01	9.1752000e+00	9.2678833e+00	7.6230052e+02	-1.0925114e-01	1.0000000e+00	NaN	NaN	NaN	NaN	NaN	4.9682124e-02	NaN	2.1936552e+06	1.6184428e+06	6.6917337e+05	1.9073659e+05	1.9957086e+04	1.2075000e+04	NaN	NaN	NaN	NaN	NaN
2.4700000e+02	2.5900000e+02	2.0000000e+00	0.0000000e+00	7.0488774e+02	5.0000000e+00	1.1000000e+01	8.7792667e+00	9.3755333e+00	7.0526647e+02	-7.5592916e-02	1.0000000e+00	NaN	NaN	NaN	NaN	NaN	5.3192141e-02	NaN	6.1738877e+07	4.3658881e+07	1.7758485e+07	5.0531782e+06	7.2624368e+05	2.2772741e+04	NaN	NaN	NaN	NaN	NaN
2.4700000e+02	2.7400000e+02	3.0000000e+00	0.0000000e+00	9.9788995e+02	7.0000000e+00	2.3000000e+01	1.0734233e+01	1.1295450e+01	9.9846852e+02	-8.7216195e-02	1.0000000e+00	NaN	NaN	NaN	NaN	NaN	4.5294662e-02	NaN	1.8768082e+07	3.1698400e+07	2.9201263e+07	1.6233200e+07	7.6393623e+06	2.6924640e+06	2.1587261e+05	4.8716058e+03	NaN	NaN	NaN
2.4800000e+02	2.5900000e+02	2.0000000e+00	0.0000000e+00	6.4834571e+02	5.0000000e+00	1.0000000e+01	8.4064000e+00	8.8998167e+00	6.4864112e+02	-1.6878063e-01	1.0000000e+00	NaN	NaN	NaN	NaN	NaN	1.0032994e-01	NaN	6.8490769e+06	4.8140672e+06	1.2954026e+06	7.9337758e+04	1.0076140e+04	0.0000000e+00	NaN	NaN	NaN	NaN	NaN
2.4800000e+02	2.7400000e+02	3.0000000e+00	0.0000000e+00	9.6019527e+02	7.0000000e+00	2.2000000e+01	1.0834067e+01	1.1101650e+01	9.6068965e+02	-2.6680570e-01	1.0000000e+00	NaN	NaN	NaN	NaN	NaN	7.9078336e-02	NaN	1.4744872e+06	3.1198548e+06	2.0458820e+06	1.2619193e+06	2.3249489e+05	2.1495163e+04	0.0000000e+00	3.8737007e+03	NaN	NaN	NaN
2.5000000e+02	2.5900000e+02	1.0000000e+00	0.0000000e+00	1.0796095e+03	4.0000000e+00	8.0000000e+00	8.4619833e+00	8.7614500e+00	1.0801119e+03	-1.3783088e-01	1.0000000e+00	NaN	NaN	NaN	NaN	NaN	1.0551344e-01	NaN	5.9321869e+06	3.1487551e+06	8.2917802e+05	6.1752752e+04	0.0000000e+00	NaN	NaN	NaN	NaN	NaN	NaN
2.5000000e+02	2.5900000e+02	2.0000000e+00	0.0000000e+00	5.4030840e+02	4.0000000e+00	8.0000000e+00	8.3887833e+00	8.9683500e+00	5.4059454e+02	-6.7872605e-02	1.0000000e+00	NaN	NaN	NaN	NaN	NaN	3.5794043e-02	NaN	6.2580509e+07	3.5131277e+07	1.0810311e+07	1.9618035e+06	1.0996959e+05	NaN	NaN	NaN	NaN	NaN	NaN
2.5000000e+02	2.6200000e+02	2.0000000e+00	0.0000000e+00	7.1289282e+02	5.0000000e+00	1.0000000e+01	NaN	NaN	NaN	NaN	-1.0000000e+00	NaN	NaN	NaN	NaN	NaN	NaN	NaN	NaN	NaN	NaN	NaN	NaN	NaN	NaN	NaN	NaN	NaN	NaN
2.5000000e+02	2.7400000e+02	3.0000000e+00	0.0000000e+00	8.8817039e+02	7.0000000e+00	2.0000000e+01	1.0577800e+01	1.1531250e+01	8.8868455e+02	-9.2856759e-02	1.0000000e+00	NaN	NaN	NaN	NaN	NaN	1.6767507e-01	NaN	4.3528271e+07	6.6719934e+07	5.3604550e+07	2.9136985e+07	1.0610466e+07	2.4857327e+06	1.3454925e+05	0.0000000e+00	NaN	NaN	NaN
2.5000000e+02	2.9000000e+02	4.0000000e+00	0.0000000e+00	1.0615836e+03	9.0000000e+00	3.5000000e+01	NaN	NaN	NaN	NaN	-1.0000000e+00	NaN	NaN	NaN	NaN	NaN	NaN	NaN	NaN	NaN	NaN	NaN	NaN	NaN	NaN	NaN	NaN	NaN	NaN
2.5100000e+02	2.5900000e+02	2.0000000e+00	0.0000000e+00	4.9679238e+02	4.0000000e+00	7.0000000e+00	8.5336167e+00	8.8835167e+00	4.9700438e+02	-1.7232927e-01	1.0000000e+00	NaN	NaN	NaN	NaN	NaN	6.9887922e-02	NaN	3.6480241e+06	1.8009544e+06	2.5614309e+05	3.7868335e+04	0.0000000e+00	NaN	NaN	NaN	NaN	NaN	NaN
2.5100000e+02	2.7400000e+02	3.0000000e+00	0.0000000e+00	8.5915972e+02	7.0000000e+00	1.9000000e+01	NaN	NaN	NaN	NaN	-1.0000000e+00	NaN	NaN	NaN	NaN	NaN	NaN	NaN	NaN	NaN	NaN	NaN	NaN	NaN	NaN	NaN	NaN	NaN	NaN
2.5500000e+02	2.6200000e+02	1.0000000e+00	0.0000000e+00	8.3347671e+02	4.0000000e+00	5.0000000e+00	1.0147967e+01	1.0410383e+01	8.3378033e+02	-2.0856768e-01	1.0000000e+00	NaN	NaN	NaN	NaN	NaN	2.2405882e-01	NaN	1.7617937e+06	6.7388175e+05	3.7212482e+04	0.0000000e+00	0.0000000e+00	NaN	NaN	NaN	NaN	NaN	NaN
2.5500000e+02	2.7400000e+02	2.0000000e+00	0.0000000e+00	1.0361011e+03	6.0000000e+00	1.5000000e+01	1.0556450e+01	1.1409000e+01	1.0367021e+03	-7.5203929e-02	1.0000000e+00	NaN	NaN	NaN	NaN	NaN	4.9906618e-02	NaN	8.3245511e+07	9.5755039e+07	6.1274595e+07	2.6331893e+07	6.8714729e+06	6.9277237e+05	3.3857215e+04	NaN	NaN	NaN	NaN
2.5500000e+02	2.7400000e+02	3.0000000e+00	0.0000000e+00	6.9106984e+02	6.0000000e+00	1.5000000e+01	1.0556450e+01	1.1428350e+01	6.9147604e+02	-5.8492717e-02	1.0000000e+00	NaN	NaN	NaN	NaN	NaN	2.1556039e-02	NaN	1.1050880e+08	1.3461879e+08	8.0019464e+07	3.5802528e+07	1.0850784e+07	1.5441149e+06	4.8208949e+04	NaN	NaN	NaN	NaN
2.5500000e+02	2.9000000e+02	3.0000000e+00	0.0000000e+00	1.2180084e+03	8.0000000e+00	3.0000000e+01	1.0355217e+01	1.0868483e+01	1.2187820e+03	1.3066660e-01	1.0000000e+00	NaN	NaN	NaN	NaN	NaN	1.1678174e-01	NaN	5.3530241e+06	1.0769497e+07	1.1094649e+07	8.5790932e+06	5.1653042e+06	2.6231738e+06	1.2686705e+06	6.6701052e+05	9.0540580e+04	NaN	NaN
2.5500000e+02	2.9000000e+02	4.0000000e+00	0.0000000e+00	9.1375815e+02	8.0000000e+00	3.0000000e+01	1.0320000e+01	1.1009717e+01	9.1428271e+02	-9.1661157e-02	1.0000000e+00	NaN	NaN	NaN	NaN	NaN	8.2846125e-02	NaN	6.9731146e+06	1.5364514e+07	1.5286081e+07	1.0671942e+07	5.5466966e+06	2.2352664e+06	6.3257681e+05	6.0461303e+05	8.5743115e+04	NaN	NaN
2.5600000e+02	2.7400000e+02	3.0000000e+00	0.0000000e+00	6.7206269e+02	6.0000000e+00	1.4000000e+01	1.0793367e+01	1.0823033e+01	6.7240838e+02	-2.1055865e-01	1.0000000e+00	NaN	NaN	NaN	NaN	NaN	1.9640978e-01	NaN	1.7643836e+05	2.3275266e+05	1.3359531e+05	4.7612568e+03	1.7428471e+04	0.0000000e+00	0.0000000e+00	NaN	NaN	NaN	NaN
2.5700000e+02	2.7400000e+02	3.0000000e+00	0.0000000e+00	6.3903988e+02	6.0000000e+00	1.3000000e+01	1.0507550e+01	1.0531950e+01	6.3935517e+02	-2.3932941e-01	4.0000000e-01	NaN	NaN	NaN	NaN	NaN	8.9203142e-02	NaN	7.2174895e+04	9.5181077e+04	1.8015091e+04	0.0000000e+00	1.4233201e+04	0.0000000e+00	0.0000000e+00	NaN	NaN	NaN	NaN
2.6000000e+02	2.7200000e+02	2.0000000e+00	0.0000000e+00	6.9537988e+02	5.0000000e+00	9.0000000e+00	6.7906667e+00	7.4148167e+00	6.9573492e+02	-1.4366747e-01	1.0000000e+00	NaN	NaN	NaN	NaN	NaN	1.0024292e-01	NaN	5.8693580e+06	4.5970938e+06	1.6157006e+06	2.4719490e+05	4.6123152e+04	8.4399502e+02	NaN	NaN	NaN	NaN	NaN
2.6000000e+02	2.7400000e+02	1.0000000e+00	0.0000000e+00	1.6019050e+03	5.0000000e+00	1.1000000e+01	9.5380667e+00	9.6857333e+00	1.6024371e+03	-4.5672803e-01	4.0000000e-01	NaN	NaN	NaN	NaN	NaN	3.1143569e-01	NaN	1.1305205e+06	8.2496661e+05	1.4443475e+05	0.0000000e+00	0.0000000e+00	0.0000000e+00	NaN	NaN	NaN	NaN	NaN
2.6000000e+02	2.7400000e+02	2.0000000e+00	0.0000000e+00	8.0145611e+02	5.0000000e+00	1.1000000e+01	9.3294167e+00	1.0217267e+01	8.0194075e+02	-1.9649612e-02	1.0000000e+00	NaN	NaN	NaN	NaN	NaN	1.2303714e-02	NaN	7.2013487e+08	6.6378961e+08	3.2497145e+08	1.1011981e+08	2.9301830e+07	5.9940331e+06	NaN	NaN	NaN	NaN	NaN
2.6000000e+02	2.7400000e+02	3.0000000e+00	0.0000000e+00	5.3463983e+02	5.0000000e+00	1.1000000e+01	9.3361667e+00	1.0205717e+01	5.3496111e+02	-2.5094209e-02	1.0000000e+00	NaN	NaN	NaN	NaN	NaN	1.0034495e-02	NaN	5.3198751e+08	4.8932398e+08	2.3672031e+08	7.8610141e+07	2.0874245e+07	5.4224192e+06	NaN	NaN	NaN	NaN	NaN
2.6000000e+02	2.7600000e+02	2.0000000e+00	0.0000000e+00	8.8049068e+02	6.0000000e+00	1.3000000e+01	9.1093167e+00	9.4427167e+00	8.8086689e+02	-3.2610056e-01	1.0000000e+00	NaN	NaN	NaN	NaN	NaN	1.9961744e-01	NaN	1.7930241e+06	1.5463706e+06	5.4730776e+05	0.0000000e+00	0.0000000e+00	0.0000000e+00	5.2074094e+04	NaN	NaN	NaN	NaN
2.6000000e+02	2.7600000e+02	3.0000000e+00	0.0000000e+00	5.8732955e+02	6.0000000e+00	1.3000000e+01	9.1324833e+00	9.4427167e+00	5.8760040e+02	-2.6594195e-01	1.0000000e+00	NaN	NaN	NaN	NaN	NaN	1.0596529e-01	NaN	1.3548806e+06	1.4185242e+06	4.4974038e+05	3.1914107e+04	1.4409002e+04	1.8559786e+04	1.8972198e+04	NaN	NaN	NaN	NaN
2.6000000e+02	2.7900000e+02	3.0000000e+00	0.0000000e+00	6.8204570e+02	6.0000000e+00	1.6000000e+01	9.3294167e+00	1.0205717e+01	6.8226853e+02	-5.7234491e-01	4.0000000e-01	NaN	NaN	NaN	NaN	NaN	9.6839872e-02	NaN	3.0080823e+07	3.3828235e+07	4.4300937e+06	8.8826475e+05	1.3660989e+05	1.6907169e+04	4.5108550e+04	NaN	NaN	NaN	NaN
2.6000000e+02	2.9000000e+02	3.0000000e+00	0.0000000e+00	1.0615784e+03	8.0000000e+00	2.6000000e+01	9.5480667e+00	1.0454800e+01	1.0622045e+03	-2.8267207e-02	1.0000000e+00	NaN	NaN	NaN	NaN	NaN	3.0098732e-02	NaN	5.6423273e+07	1.0358685e+08	9.8377762e+07	6.2628200e+07	2.8757010e+07	1.1556446e+07	3.4793189e+06	1.4682450e+05	2.4345045e+04	NaN	NaN
2.6000000e+02	2.9000000e+02	4.0000000e+00	0.0000000e+00	7.9643564e+02	8.0000000e+00	2.6000000e+01	9.5055667e+00	1.0320000e+01	7.9691925e+02	2.8077146e-02	1.0000000e+00	NaN	NaN	NaN	NaN	NaN	3.4278200e-02	NaN	4.4966136e+07	7.7896162e+07	7.3751225e+07	4.4702963e+07	2.9624403e+07	8.2439781e+06	2.3067448e+06	4.6802511e+05	1.1909680e+06	NaN	NaN
2.6000000e+02	2.9400000e+02	3.0000000e+00	0.0000000e+00	1.2293244e+03	8.0000000e+00	3.0000000e+01	1.1184050e+01	1.1908767e+01	1.2300141e+03	-1.4677934e-01	1.0000000e+00	NaN	NaN	NaN	NaN	NaN	9.8645966e-02	NaN	1.0455943e+07	2.5717030e+07	2.6142409e+07	1.8071628e+07	1.0214927e+07	3.4838604e+06	5.6255825e+05	2.1563019e+05	3.7788876e+04	NaN	NaN
2.6000000e+02	2.9400000e+02	4.0000000e+00	0.0000000e+00	9.2224514e+02	8.0000000e+00	3.0000000e+01	1.1184050e+01	1.1936667e+01	9.2277006e+02	-1.1606859e-01	1.0000000e+00	NaN	NaN	NaN	NaN	NaN	7.2268953e-02	NaN	1.2651122e+07	2.6740380e+07	2.9047804e+07	2.0481535e+07	1.1122389e+07	4.0136222e+06	1.1321572e+06	2.1693475e+05	2.3964698e+05	NaN	NaN
2.6000000e+02	2.9600000e+02	3.0000000e+00	0.0000000e+00	1.3213736e+03	9.0000000e+00	3.2000000e+01	1.2767267e+01	1.3618017e+01	1.3221369e+03	-1.1493446e-01	1.0000000e+00	NaN	NaN	NaN	NaN	NaN	5.5094547e-02	NaN	1.7053506e+07	3.7039467e+07	4.0793275e+07	3.5115868e+07	2.0780103e+07	8.0472366e+06	2.9713808e+06	8.3293773e+05	3.2543702e+04	4.0246248e+03	NaN
2.6000000e+02	2.9600000e+02	5.0000000e+00	0.0000000e+00	7.9322705e+02	9.0000000e+00	3.2000000e+01	1.2821683e+01	1.3599333e+01	7.9366530e+02	-2.1381212e-01	1.0000000e+00	NaN	NaN	NaN	NaN	NaN	5.5064359e-02	NaN	4.1903027e+06	1.1641534e+07	1.2979128e+07	9.4423773e+06	5.2936025e+06	2.2483352e+06	1.8551473e+05	1.5670335e+05	7.0629854e+03	2.4415400e+04	NaN
2.6300000e+02	2.7400000e+02	2.0000000e+00	0.0000000e+00	6.2887169e+02	5.0000000e+00	8.0000000e+00	8.6597667e+00	9.5380667e+00	6.2921293e+02	-8.2802714e-02	1.0000000e+00	NaN	NaN	NaN	NaN	NaN	5.6375355e-02	NaN	5.2940618e+07	3.6566325e+07	1.2804485e+07	2.8929878e+06	1.7939978e+05	2.5385486e+04	NaN	NaN	NaN	NaN	NaN
2.6300000e+02	2.7400000e+02	3.0000000e+00	0.0000000e+00	4.1958355e+02	5.0000000e+00	8.0000000e+00	8.8425167e+00	9.1752000e+00	4.1977875e+02	-1.7969190e-01	1.0000000e+00	NaN	NaN	NaN	NaN	NaN	5.7768016e-02	NaN	2.8173813e+06	1.7256809e+06	4.7453845e+05	1.9761569e+04	0.0000000e+00	4.6597405e+04	NaN	NaN	NaN	NaN	NaN
2.7300000e+02	2.9000000e+02	3.0000000e+00	0.0000000e+00	6.0466689e+02	6.0000000e+00	1.5000000e+01	6.5685167e+00	7.0440833e+00	6.0497356e+02	-1.3070476e-01	1.0000000e+00	NaN	NaN	NaN	NaN	NaN	6.3396389e-02	NaN	3.6829878e+06	3.7395106e+06	2.0731638e+06	3.5820891e+05	5.8239596e+03	1.3923733e+04	0.0000000e+00	NaN	NaN	NaN	NaN
2.7500000e+02	2.8600000e+02	2.0000000e+00	0.0000000e+00	5.7979110e+02	5.0000000e+00	9.0000000e+00	3.6809667e+00	4.0376000e+00	5.8006136e+02	-1.0848473e-01	1.0000000e+00	NaN	NaN	NaN	NaN	NaN	4.5959025e-02	NaN	3.6987423e+06	1.9163805e+06	6.3060267e+05	7.3638122e+04	1.6973062e+03	0.0000000e+00	NaN	NaN	NaN	NaN	NaN
2.7500000e+02	2.8700000e+02	1.0000000e+00	0.0000000e+00	1.2716590e+03	5.0000000e+00	1.0000000e+01	6.0973167e+00	6.3191333e+00	1.2719340e+03	-4.4781416e-01	4.0000000e-01	NaN	NaN	NaN	NaN	NaN	2.8889802e-01	NaN	3.8179577e+05	1.2839370e+05	6.6215323e+03	0.0000000e+00	0.0000000e+00	0.0000000e+00	NaN	NaN	NaN	NaN	NaN
2.7500000e+02	2.8700000e+02	2.0000000e+00	0.0000000e+00	6.3633313e+02	5.0000000e+00	1.0000000e+01	5.4372833e+00	6.4681500e+00	6.3665575e+02	-7.7553733e-02	1.0000000e+00	NaN	NaN	NaN	NaN	NaN	1.4020266e-01	NaN	2.2041715e+07	1.3916159e+07	4.9359426e+06	9.6703509e+05	6.7455136e+04	9.7467521e+02	NaN	NaN	NaN	NaN	NaN
2.7500000e+02	2.9000000e+02	2.0000000e+00	0.0000000e+00	8.0042046e+02	5.0000000e+00	1.3000000e+01	5.2431333e+00	5.9495833e+00	8.0086159e+02	-2.8195406e-02	1.0000000e+00	NaN	NaN	NaN	NaN	NaN	1.1833534e-02	NaN	5.1264468e+08	4.1371458e+08	1.8660532e+08	6.0888170e+07	1.5895409e+07	3.1429077e+06	NaN	NaN	NaN	NaN	NaN
2.7500000e+02	2.9000000e+02	3.0000000e+00	0.0000000e+00	5.3394940e+02	5.0000000e+00	1.3000000e+01	5.2431333e+00	5.9111167e+00	5.3424611e+02	-2.0311617e-02	1.0000000e+00	NaN	NaN	NaN	NaN	NaN	1.0890907e-02	NaN	2.6932657e+08	2.1768448e+08	1.0156164e+08	3.2608999e+07	8.3538378e+06	1.5646341e+06	NaN	NaN	NaN	NaN	NaN
2.7500000e+02	2.9100000e+02	3.0000000e+00	0.0000000e+00	5.8297220e+02	6.0000000e+00	1.4000000e+01	8.2028500e+00	8.7333333e+00	5.8322948e+02	-2.4919203e-01	1.0000000e+00	NaN	NaN	NaN	NaN	NaN	8.3528771e-02	NaN	3.2480201e+06	3.3887439e+06	1.2134090e+06	8.2867492e+04	1.1852590e+04	0.0000000e+00	0.0000000e+00	NaN	NaN	NaN	NaN
2.7500000e+02	2.9200000e+02	2.0000000e+00	0.0000000e+00	9.3049669e+02	6.0000000e+00	1.5000000e+01	9.6625500e+00	9.9784667e+00	9.3088877e+02	-3.1062570e-01	1.0000000e+00	NaN	NaN	NaN	NaN	NaN	1.7803944e-01	NaN	2.8668543e+06	1.9961960e+06	9.7265242e+05	8.1454426e+04	0.0000000e+00	0.0000000e+00	8.3972205e+04	NaN	NaN	NaN	NaN
2.7500000e+02	2.9400000e+02	2.0000000e+00	0.0000000e+00	1.0520395e+03	6.0000000e+00	1.7000000e+01	9.1093167e+00	9.8750000e+00	1.0526255e+03	-5.2318419e-02	1.0000000e+00	NaN	NaN	NaN	NaN	NaN	4.9487704e-02	NaN	1.3148190e+08	1.4195330e+08	8.7020185e+07	3.4969639e+07	1.1835414e+07	1.7709722e+06	1.4099106e+05	NaN	NaN	NaN	NaN
2.7500000e+02	2.9400000e+02	3.0000000e+00	0.0000000e+00	7.0169539e+02	6.0000000e+00	1.7000000e+01	9.1457167e+00	9.8896667e+00	7.0208658e+02	-5.0813351e-02	1.0000000e+00	NaN	NaN	NaN	NaN	NaN	2.3573442e-02	NaN	1.0237017e+08	1.1423325e+08	6.7046471e+07	2.7449850e+07	9.0164966e+06	1.8196001e+06	1.4247964e+05	NaN	NaN	NaN	NaN
2.7500000e+02	2.9600000e+02	2.0000000e+00	0.0000000e+00	1.1901131e+03	6.0000000e+00	1.9000000e+01	1.1856200e+01	1.2686967e+01	1.1908498e+03	6.6372482e-02	1.0000000e+00	NaN	NaN	NaN	NaN	NaN	4.9832936e-02	NaN	1.7199245e+08	2.3798167e+08	1.5585431e+08	8.0495485e+07	2.7767809e+07	1.8047812e+07	5.2377820e+06	NaN	NaN	NaN	NaN
2.7500000e+02	2.9600000e+02	3.0000000e+00	0.0000000e+00	7.9374452e+02	6.0000000e+00	1.9000000e+01	1.1808683e+01	1.2663900e+01	7.9420118e+02	-3.6984343e-02	1.0000000e+00	NaN	NaN	NaN	NaN	NaN	2.6904221e-02	NaN	1.3075335e+08	1.6800941e+08	1.1627059e+08	5.4280207e+07	2.0882338e+07	5.1771178e+06	7.6000662e+05	NaN	NaN	NaN	NaN
2.7700000e+02	2.9000000e+02	2.0000000e+00	0.0000000e+00	7.2138589e+02	5.0000000e+00	1.1000000e+01	5.3763000e+00	5.5992000e+00	7.2177977e+02	-3.8109666e-02	1.0000000e+00	NaN	NaN	NaN	NaN	NaN	8.0181598e-02	NaN	4.1336783e+06	3.4688142e+06	1.4902051e+06	3.0399804e+05	5.0848374e+03	0.0000000e+00	NaN	NaN	NaN	NaN	NaN
2.8000000e+02	2.9000000e+02	2.0000000e+00	0.0000000e+00	5.7931166e+02	5.0000000e+00	8.0000000e+00	3.8499333e+00	4.4499500e+00	5.7962475e+02	-3.7276566e-02	1.0000000e+00	NaN	NaN	NaN	NaN	NaN	1.1805663e-02	NaN	1.1089034e+08	6.3962842e+07	2.1573401e+07	5.1863571e+06	8.9370171e+05	3.0834773e+04	NaN	NaN	NaN	NaN	NaN
2.8000000e+02	2.9000000e+02	3.0000000e+00	0.0000000e+00	3.8654353e+02	5.0000000e+00	8.0000000e+00	3.8499333e+00	4.3267333e+00	3.8673514e+02	-8.8641604e-02	1.0000000e+00	NaN	NaN	NaN	NaN	NaN	3.1402179e-02	NaN	1.0041142e+07	5.8134784e+06	1.6976223e+06	3.3427075e+05	3.3766494e+03	5.3699463e+03	NaN	NaN	NaN	NaN	NaN
2.8000000e+02	2.9400000e+02	2.0000000e+00	0.0000000e+00	8.3093066e+02	5.0000000e+00	1.2000000e+01	8.6201500e+00	9.3571667e+00	8.3138500e+02	-6.3534188e-02	1.0000000e+00	NaN	NaN	NaN	NaN	NaN	6.0686138e-02	NaN	5.9535948e+07	5.0778326e+07	2.4462094e+07	7.6680170e+06	1.8098372e+06	1.6969004e+05	NaN	NaN	NaN	NaN	NaN
2.8000000e+02	2.9600000e+02	3.0000000e+00	0.0000000e+00	6.4633866e+02	6.0000000e+00	1.4000000e+01	1.1665783e+01	1.2394983e+01	6.4669135e+02	-1.0310193e-01	1.0000000e+00	NaN	NaN	NaN	NaN	NaN	5.6189092e-02	NaN	2.6314535e+07	2.8895348e+07	1.5921969e+07	5.4079798e+06	9.4786400e+05	0.0000000e+00	1.9326305e+05	NaN	NaN	NaN	NaN
2.8700000e+02	2.9600000e+02	2.0000000e+00	0.0000000e+00	6.2033461e+02	5.0000000e+00	8.0000000e+00	1.1338300e+01	1.1829933e+01	6.2061104e+02	-2.0956643e-01	1.0000000e+00	NaN	NaN	NaN	NaN	NaN	1.1799485e-01	NaN	4.8861848e+06	3.0291097e+06	7.3335640e+05	6.3929221e+04	3.2802239e+04	0.0000000e+00	NaN	NaN	NaN	NaN	NaN
2.9100000e+02	2.9600000e+02	1.0000000e+00	0.0000000e+00	7.9840322e+02	4.0000000e+00	4.0000000e+00	1.0410383e+01	1.0997983e+01	7.9886346e+02	-3.7377807e-02	1.0000000e+00	NaN	NaN	NaN	NaN	NaN	4.9673143e-02	NaN	6.3765160e+08	2.8871794e+08	6.4056534e+07	1.2404930e+07	1.6735850e+06	NaN	NaN	NaN	NaN	NaN	NaN
2.9100000e+02	2.9600000e+02	2.0000000e+00	0.0000000e+00	3.9970525e+02	4.0000000e+00	4.0000000e+00	NaN	NaN	NaN	NaN	-1.0000000e+00	NaN	NaN	NaN	NaN	NaN	NaN	NaN	NaN	NaN	NaN	NaN	NaN	NaN	NaN	NaN	NaN	NaN	NaN
2.9500000e+02	3.0200000e+02	1.0000000e+00	0.0000000e+00	9.2347202e+02	4.0000000e+00	6.0000000e+00	9.9722500e+00	1.0525817e+01	9.2398171e+02	-3.9999501e-02	1.0000000e+00	NaN	NaN	NaN	NaN	NaN	6.0030145e-02	NaN	1.1481335e+08	5.4339185e+07	1.5308270e+07	3.0590079e+06	3.2045891e+05	NaN	NaN	NaN	NaN	NaN	NaN
2.9500000e+02	3.1300000e+02	2.0000000e+00	0.0000000e+00	1.0235413e+03	6.0000000e+00	1.6000000e+01	9.5773833e+00	1.0244667e+01	1.0241472e+03	2.2228699e-03	1.0000000e+00	NaN	NaN	NaN	NaN	NaN	4.2002803e-02	NaN	1.1394390e+08	1.4467980e+08	8.0124188e+07	3.6044576e+07	1.0049764e+07	2.8368681e+06	1.6034273e+05	NaN	NaN	NaN	NaN
2.9500000e+02	3.1300000e+02	3.0000000e+00	0.0000000e+00	6.8269662e+02	6.0000000e+00	1.6000000e+01	9.5480667e+00	1.0281017e+01	6.8309408e+02	-1.7248872e-02	1.0000000e+00	NaN	NaN	NaN	NaN	NaN	1.0766117e-01	NaN	1.5420686e+08	1.7423269e+08	1.0498350e+08	4.3781190e+07	1.3897982e+07	3.2619694e+06	4.6517996e+03	NaN	NaN	NaN	NaN
2.9700000e+02	3.0200000e+02	1.0000000e+00	0.0000000e+00	6.4732463e+02	4.0000000e+00	4.0000000e+00	6.5094167e+00	7.0170000e+00	6.4767835e+02	-1.2119585e-02	1.0000000e+00	NaN	NaN	NaN	NaN	NaN	1.4592572e-01	NaN	2.1029711e+08	6.5011919e+07	1.3497354e+07	1.4052955e+06	1.6670159e+06	NaN	NaN	NaN	NaN	NaN	NaN
2.9700000e+02	3.0300000e+02	1.0000000e+00	0.0000000e+00	7.7636722e+02	4.0000000e+00	5.0000000e+00	5.6729833e+00	6.1533167e+00	7.7675132e+02	-5.2376718e-02	1.0000000e+00	NaN	NaN	NaN	NaN	NaN	5.7829449e-02	NaN	2.7667238e+07	9.8476214e+06	2.3022184e+06	2.6533774e+05	2.6478099e+04	NaN	NaN	NaN	NaN	NaN	NaN
2.9700000e+02	3.0400000e+02	1.0000000e+00	0.0000000e+00	8.4740433e+02	4.0000000e+00	6.0000000e+00	6.1384833e+00	6.5408333e+00	8.4781578e+02	-6.5517755e-02	1.0000000e+00	NaN	NaN	NaN	NaN	NaN	5.1062782e-02	NaN	2.1890748e+07	8.5740859e+06	2.2827042e+06	9.9125002e+04	9.0574697e+03	NaN	NaN	NaN	NaN	NaN	NaN
2.9700000e+02	3.1300000e+02	2.0000000e+00	0.0000000e+00	8.8546760e+02	6.0000000e+00	1.4000000e+01	7.5599667e+00	8.2341667e+00	8.8596729e+02	-2.6072576e-02	1.0000000e+00	NaN	NaN	NaN	NaN	NaN	1.4013074e-02	NaN	4.4860665e+08	4.1136315e+08	2.0792968e+08	7.4442494e+07	2.1542811e+07	4.6851164e+06	7.4854498e+05	NaN	NaN	NaN	NaN
2.9700000e+02	3.1300000e+02	3.0000000e+00	0.0000000e+00	5.9064749e+02	6.0000000e+00	1.4000000e+01	7.5511000e+00	8.2161333e+00	5.9098404e+02	-1.5793917e-02	1.0000000e+00	NaN	NaN	NaN	NaN	NaN	9.9893714e-03	NaN	3.9376449e+08	3.6425489e+08	1.8847730e+08	6.7721661e+07	1.8624996e+07	4.3097795e+06	6.4153578e+05	NaN	NaN	NaN	NaN
2.9700000e+02	3.1500000e+02	2.0000000e+00	0.0000000e+00	9.7052036e+02	6.0000000e+00	1.6000000e+01	8.0915500e+00	8.3551667e+00	9.7080029e+02	-5.6892023e-01	4.0000000e-01	NaN	NaN	NaN	NaN	NaN	1.7841900e-01	NaN	2.8626307e+06	1.3271392e+06	6.0494663e+05	3.3358807e+04	1.6530803e+04	0.0000000e+00	0.0000000e+00	NaN	NaN	NaN	NaN
2.9700000e+02	3.1600000e+02	2.0000000e+00	0.0000000e+00	1.0270624e+03	6.0000000e+00	1.7000000e+01	9.4063000e+00	1.0088550e+01	1.0276115e+03	-1.0403301e-01	1.0000000e+00	NaN	NaN	NaN	NaN	NaN	6.9102474e-02	NaN	2.1725879e+07	2.4247797e+07	1.3715230e+07	5.0727683e+06	1.2660087e+06	5.5419207e+04	1.8649676e+04	NaN	NaN	NaN	NaN
2.9700000e+02	3.2200000e+02	3.0000000e+00	0.0000000e+00	9.4015005e+02	7.0000000e+00	2.3000000e+01	8.9950500e+00	9.4063000e+00	9.4075368e+02	1.6071169e-01	1.0000000e+00	NaN	NaN	NaN	NaN	NaN	8.7799438e-02	NaN	6.0359563e+07	9.1187476e+07	7.5783834e+07	4.8227512e+07	2.4819120e+07	1.0080717e+07	3.5166372e+06	1.6211009e+06	NaN	NaN	NaN
2.9800000e+02	3.1300000e+02	2.0000000e+00	0.0000000e+00	8.2892557e+02	5.0000000e+00	1.3000000e+01	7.6557500e+00	7.9755500e+00	8.2923156e+02	-3.3535967e-01	1.0000000e+00	NaN	NaN	NaN	NaN	NaN	1.2630094e-01	NaN	1.9369022e+06	1.4863622e+06	3.7924347e+05	3.1154285e+04	0.0000000e+00	0.0000000e+00	NaN	NaN	NaN	NaN	NaN
3.0000000e+02	3.2400000e+02	2.0000000e+00	0.0000000e+00	1.3372027e+03	7.0000000e+00	2.2000000e+01	NaN	NaN	NaN	NaN	-1.0000000e+00	NaN	NaN	NaN	NaN	NaN	NaN	NaN	NaN	NaN	NaN	NaN	NaN	NaN	NaN	NaN	NaN	NaN	NaN
3.0300000e+02	3.1300000e+02	1.0000000e+00	0.0000000e+00	1.1416211e+03	5.0000000e+00	8.0000000e+00	4.3903500e+00	4.9841667e+00	1.1421269e+03	-1.5365573e-01	1.0000000e+00	NaN	NaN	NaN	NaN	NaN	1.9764976e-01	NaN	4.2764602e+06	2.4121811e+06	5.4673376e+05	5.1534703e+04	3.6978158e+03	0.0000000e+00	NaN	NaN	NaN	NaN	NaN
3.0300000e+02	3.1300000e+02	2.0000000e+00	0.0000000e+00	5.7131420e+02	5.0000000e+00	8.0000000e+00	4.3621167e+00	5.1735667e+00	5.7162812e+02	-3.1590853e-02	1.0000000e+00	NaN	NaN	NaN	NaN	NaN	1.8324968e-02	NaN	1.8274335e+08	1.0783119e+08	3.5829333e+07	8.1514520e+06	1.4011681e+06	1.5292626e+05	NaN	NaN	NaN	NaN	NaN
3.0300000e+02	3.1300000e+02	3.0000000e+00	0.0000000e+00	3.8121189e+02	5.0000000e+00	8.0000000e+00	4.3903500e+00	4.8603333e+00	3.8139760e+02	-1.0229580e-01	1.0000000e+00	NaN	NaN	NaN	NaN	NaN	6.1557830e-02	NaN	2.6580154e+06	1.5364073e+06	4.6973335e+05	4.2565378e+04	0.0000000e+00	2.2309737e+03	NaN	NaN	NaN	NaN	NaN
3.0300000e+02	3.1600000e+02	2.0000000e+00	0.0000000e+00	7.1290899e+02	5.0000000e+00	1.1000000e+01	7.8308500e+00	8.4797333e+00	7.1327592e+02	-1.0244227e-01	1.0000000e+00	NaN	NaN	NaN	NaN	NaN	7.6409486e-02	NaN	2.4556762e+07	1.8756369e+07	7.4436455e+06	1.2146414e+06	9.7991014e+04	9.4613265e+04	NaN	NaN	NaN	NaN	NaN
3.0300000e+02	3.1800000e+02	2.0000000e+00	0.0000000e+00	8.2047249e+02	5.0000000e+00	1.3000000e+01	6.2826667e+00	6.6547333e+00	8.2080569e+02	-2.9074700e-01	1.0000000e+00	NaN	NaN	NaN	NaN	NaN	1.2559917e-01	NaN	2.2639661e+06	1.7912319e+06	5.9423381e+05	3.0735343e+04	0.0000000e+00	8.4313771e+03	NaN	NaN	NaN	NaN	NaN
3.0300000e+02	3.1800000e+02	3.0000000e+00	0.0000000e+00	5.4731742e+02	5.0000000e+00	1.3000000e+01	6.2663833e+00	6.6400667e+00	5.4760621e+02	-9.0788309e-02	1.0000000e+00	NaN	NaN	NaN	NaN	NaN	1.0148107e-01	NaN	1.7948112e+06	2.1583693e+06	5.0110200e+05	8.6878283e+04	0.0000000e+00	1.2077999e+05	NaN	NaN	NaN	NaN	NaN
3.0300000e+02	3.2200000e+02	2.0000000e+00	0.0000000e+00	1.0955680e+03	6.0000000e+00	1.7000000e+01	7.7437667e+00	8.2341667e+00	1.0960944e+03	-2.3059239e-01	1.0000000e+00	NaN	NaN	NaN	NaN	NaN	6.8825254e-02	NaN	8.2560345e+06	9.8462338e+06	5.8818048e+06	1.6890715e+06	4.6639733e+04	2.8253350e+04	2.3871751e+03	NaN	NaN	NaN	NaN
3.0300000e+02	3.2200000e+02	3.0000000e+00	0.0000000e+00	7.3071445e+02	6.0000000e+00	1.7000000e+01	7.8669500e+00	8.0015000e+00	7.3108476e+02	-1.7245315e-01	1.0000000e+00	NaN	NaN	NaN	NaN	NaN	9.9273152e-03	NaN	1.0077155e+07	1.2237384e+07	7.4798923e+06	2.8690201e+06	1.2446148e+05	0.0000000e+00	2.6259635e+02	NaN	NaN	NaN	NaN
3.0300000e+02	3.2300000e+02	3.0000000e+00	0.0000000e+00	7.6840914e+02	6.0000000e+00	1.8000000e+01	9.5480667e+00	1.0230267e+01	7.6883504e+02	-7.8628354e-02	1.0000000e+00	NaN	NaN	NaN	NaN	NaN	4.9710522e-02	NaN	1.6273179e+07	2.1951343e+07	1.4330732e+07	6.0223794e+06	1.8411573e+06	1.8131620e+05	4.5609360e+04	NaN	NaN	NaN	NaN
3.0300000e+02	3.3400000e+02	3.0000000e+00	0.0000000e+00	1.1629431e+03	8.0000000e+00	2.8000000e+01	9.9901500e+00	1.0507550e+01	1.1636072e+03	-1.2531369e-01	1.0000000e+00	NaN	NaN	NaN	NaN	NaN	1.1588707e-01	NaN	4.7071026e+06	9.7739931e+06	1.0257481e+07	6.5849749e+06	3.0065277e+06	7.9873296e+05	9.1206350e+04	2.6831847e+04	5.2846798e+05	NaN	NaN
3.0300000e+02	3.3400000e+02	4.0000000e+00	0.0000000e+00	8.7245915e+02	8.0000000e+00	2.8000000e+01	9.9901500e+00	1.0609167e+01	8.7296079e+02	-1.1090867e-01	1.0000000e+00	NaN	NaN	NaN	NaN	NaN	6.1992370e-02	NaN	5.9876679e+06	1.3597013e+07	1.1573720e+07	8.3848925e+06	4.7074810e+06	1.6650871e+06	5.4879259e+05	6.8337381e+04	3.8018486e+04	NaN	NaN
3.0400000e+02	3.1300000e+02	2.0000000e+00	0.0000000e+00	5.0679291e+02	4.0000000e+00	7.0000000e+00	4.1682000e+00	4.9250500e+00	5.0705771e+02	-5.5930335e-02	1.0000000e+00	NaN	NaN	NaN	NaN	NaN	3.1768748e-02	NaN	2.1801156e+07	1.1388365e+07	3.2244114e+06	5.4196040e+05	1.2262264e+04	NaN	NaN	NaN	NaN	NaN	NaN
3.0400000e+02	3.1300000e+02	3.0000000e+00	0.0000000e+00	3.3819770e+02	4.0000000e+00	7.0000000e+00	NaN	NaN	NaN	NaN	-1.0000000e+00	NaN	NaN	NaN	NaN	NaN	NaN	NaN	NaN	NaN	NaN	NaN	NaN	NaN	NaN	NaN	NaN	NaN	NaN
3.0400000e+02	3.2200000e+02	2.0000000e+00	0.0000000e+00	1.0310467e+03	6.0000000e+00	1.6000000e+01	7.8308500e+00	8.0379333e+00	1.0314856e+03	-3.3546149e-01	1.0000000e+00	NaN	NaN	NaN	NaN	NaN	1.4470910e-01	NaN	6.9172104e+05	7.1316566e+05	3.8817572e+05	3.0909248e+04	4.2884363e+03	0.0000000e+00	0.0000000e+00	NaN	NaN	NaN	NaN
3.0400000e+02	3.2200000e+02	3.0000000e+00	0.0000000e+00	6.8770025e+02	6.0000000e+00	1.6000000e+01	7.6911667e+00	8.1488833e+00	6.8806711e+02	-1.1266655e-01	1.0000000e+00	NaN	NaN	NaN	NaN	NaN	8.0823190e-02	NaN	3.7493473e+06	3.9608153e+06	2.0187742e+06	7.6649639e+05	2.0056248e+05	1.1726912e+05	3.5394992e+04	NaN	NaN	NaN	NaN
3.0500000e+02	3.1300000e+02	1.0000000e+00	0.0000000e+00	9.4154143e+02	4.0000000e+00	6.0000000e+00	4.0874000e+00	4.5865833e+00	9.4177294e+02	-3.1381061e-01	1.0000000e+00	NaN	NaN	NaN	NaN	NaN	2.1454844e-01	NaN	8.6331578e+05	2.5225053e+05	2.9117035e+03	0.0000000e+00	0.0000000e+00	NaN	NaN	NaN	NaN	NaN	NaN
3.0500000e+02	3.1300000e+02	2.0000000e+00	0.0000000e+00	4.7127435e+02	4.0000000e+00	6.0000000e+00	4.0438667e+00	4.7669500e+00	4.7153551e+02	-2.3015125e-02	1.0000000e+00	NaN	NaN	NaN	NaN	NaN	5.1755893e-02	NaN	1.7866023e+07	8.8938509e+06	2.6518154e+06	4.3077239e+05	1.2738797e+04	NaN	NaN	NaN	NaN	NaN	NaN
3.0500000e+02	3.2200000e+02	2.0000000e+00	0.0000000e+00	9.9552819e+02	6.0000000e+00	1.5000000e+01	7.7499500e+00	7.9490167e+00	9.9592084e+02	-3.8743791e-01	1.0000000e+00	NaN	NaN	NaN	NaN	NaN	1.6018109e-01	NaN	5.9210551e+05	7.0813599e+05	2.3278045e+05	1.1795565e+04	0.0000000e+00	0.0000000e+00	0.0000000e+00	NaN	NaN	NaN	NaN
3.1400000e+02	3.1900000e+02	2.0000000e+00	0.0000000e+00	3.4070251e+02	4.0000000e+00	4.0000000e+00	5.5930833e+00	5.6863333e+00	3.4076643e+02	-2.8479306e-01	1.0000000e+00	NaN	NaN	NaN	NaN	NaN	7.6197860e-02	NaN	2.2253653e+05	3.2494628e+04	0.0000000e+00	0.0000000e+00	0.0000000e+00	NaN	NaN	NaN	NaN	NaN	NaN
3.1400000e+02	3.2000000e+02	1.0000000e+00	0.0000000e+00	8.0944033e+02	4.0000000e+00	5.0000000e+00	5.7531833e+00	6.2394167e+00	8.0982588e+02	-9.7636570e-02	1.0000000e+00	NaN	NaN	NaN	NaN	NaN	1.1720056e-01	NaN	8.8653424e+06	3.7608240e+06	6.2518335e+05	2.0702957e+04	7.3512610e+03	NaN	NaN	NaN	NaN	NaN	NaN
3.1400000e+02	3.2000000e+02	2.0000000e+00	0.0000000e+00	4.0522380e+02	4.0000000e+00	5.0000000e+00	5.4445833e+00	7.0258000e+00	4.0536877e+02	-1.9325512e-01	1.0000000e+00	NaN	NaN	NaN	NaN	NaN	8.5599239e-02	NaN	4.6617494e+07	1.0189818e+07	2.9100569e+06	2.4976842e+05	1.5310631e+05	NaN	NaN	NaN	NaN	NaN	NaN
3.1400000e+02	3.2200000e+02	1.0000000e+00	0.0000000e+00	1.0675255e+03	4.0000000e+00	7.0000000e+00	5.8380333e+00	6.3658667e+00	1.0680881e+03	-6.0167944e-02	1.0000000e+00	NaN	NaN	NaN	NaN	NaN	4.2838421e-02	NaN	3.3891505e+07	1.9221898e+07	6.1496292e+06	6.9553977e+05	3.4701336e+03	NaN	NaN	NaN	NaN	NaN	NaN
3.1400000e+02	3.2200000e+02	2.0000000e+00	0.0000000e+00	5.3426639e+02	4.0000000e+00	7.0000000e+00	5.8486000e+00	6.3877167e+00	5.3456903e+02	-1.7515554e-02	1.0000000e+00	NaN	NaN	NaN	NaN	NaN	9.9472427e-03	NaN	2.6406855e+08	1.4991129e+08	4.7962149e+07	1.1173327e+07	1.7741195e+06	NaN	NaN	NaN	NaN	NaN	NaN
3.1400000e+02	3.2300000e+02	1.0000000e+00	0.0000000e+00	1.1806096e+03	5.0000000e+00	8.0000000e+00	8.6285000e+00	9.1324833e+00	1.1812135e+03	-9.6798523e-02	1.0000000e+00	NaN	NaN	NaN	NaN	NaN	1.7363871e-01	NaN	2.0044744e+07	1.2591766e+07	3.9661416e+06	5.9941154e+05	2.0603839e+04	0.0000000e+00	NaN	NaN	NaN	NaN	NaN
3.1400000e+02	3.2300000e+02	2.0000000e+00	0.0000000e+00	5.9080842e+02	5.0000000e+00	8.0000000e+00	8.6201500e+00	9.1898000e+00	5.9114471e+02	-2.8163460e-02	1.0000000e+00	NaN	NaN	NaN	NaN	NaN	1.5092656e-02	NaN	2.6487172e+08	1.6503291e+08	5.8842133e+07	1.5105504e+07	2.5960628e+06	2.4441045e+05	NaN	NaN	NaN	NaN	NaN
3.1400000e+02	3.3100000e+02	2.0000000e+00	0.0000000e+00	1.0020440e+03	6.0000000e+00	1.5000000e+01	8.8557000e+00	9.1898000e+00	1.0024141e+03	-4.4323533e-01	4.0000000e-01	NaN	NaN	NaN	NaN	NaN	1.6273157e-01	NaN	1.4971437e+06	1.5175738e+06	3.8993544e+05	3.1868220e+04	0.0000000e+00	3.3246715e+04	0.0000000e+00	NaN	NaN	NaN	NaN
3.1400000e+02	3.3300000e+02	3.0000000e+00	0.0000000e+00	7.4572782e+02	7.0000000e+00	1.7000000e+01	9.5118500e+00	9.9284000e+00	7.4614684e+02	-1.3250048e-01	1.0000000e+00	NaN	NaN	NaN	NaN	NaN	5.8411995e-02	NaN	6.3312869e+06	7.3846425e+06	6.1733021e+06	2.1775032e+06	2.6962486e+05	1.5394448e+05	0.0000000e+00	1.1260361e+04	NaN	NaN	NaN
3.1400000e+02	3.3400000e+02	3.0000000e+00	0.0000000e+00	7.8874201e+02	7.0000000e+00	1.8000000e+01	9.3571667e+00	1.0136400e+01	7.8919732e+02	-9.4347952e-02	1.0000000e+00	NaN	NaN	NaN	NaN	NaN	3.4103264e-02	NaN	4.1747682e+07	5.1606312e+07	3.6439067e+07	1.7747120e+07	6.2908568e+06	1.4602220e+06	2.1807603e+05	3.5751719e+04	NaN	NaN	NaN
3.1400000e+02	3.4200000e+02	3.0000000e+00	0.0000000e+00	1.0792161e+03	8.0000000e+00	2.6000000e+01	1.0371350e+01	1.0712667e+01	1.0798851e+03	-2.5055369e-02	1.0000000e+00	NaN	NaN	NaN	NaN	NaN	1.2047491e-01	NaN	2.4046595e+06	3.8873526e+06	3.9912681e+06	2.7805903e+06	2.1528709e+06	2.8589450e+05	3.4686722e+04	0.0000000e+00	1.0303796e+05	NaN	NaN
3.1400000e+02	3.5000000e+02	5.0000000e+00	0.0000000e+00	8.1561270e+02	9.0000000e+00	3.2000000e+01	1.0823033e+01	1.0834067e+01	8.1601225e+02	-5.9867579e-01	4.0000000e-01	NaN	NaN	NaN	NaN	NaN	2.7030038e-02	NaN	0.0000000e+00	6.7885942e+04	8.4590151e+04	6.5933510e+04	0.0000000e+00	0.0000000e+00	0.0000000e+00	0.0000000e+00	0.0000000e+00	0.0000000e+00	NaN
3.1700000e+02	3.2200000e+02	1.0000000e+00	0.0000000e+00	7.8433593e+02	4.0000000e+00	4.0000000e+00	3.5364333e+00	3.8962333e+00	7.8476629e+02	-1.7116143e-02	1.0000000e+00	NaN	NaN	NaN	NaN	NaN	3.9313026e-01	NaN	1.0533473e+06	2.8134155e+05	1.7084081e+04	0.0000000e+00	7.3947695e+04	NaN	NaN	NaN	NaN	NaN	NaN
3.1700000e+02	3.2200000e+02	2.0000000e+00	0.0000000e+00	3.9267160e+02	4.0000000e+00	4.0000000e+00	NaN	NaN	NaN	NaN	-1.0000000e+00	NaN	NaN	NaN	NaN	NaN	NaN	NaN	NaN	NaN	NaN	NaN	NaN	NaN	NaN	NaN	NaN	NaN	NaN
3.1700000e+02	3.2300000e+02	2.0000000e+00	0.0000000e+00	4.4921363e+02	4.0000000e+00	5.0000000e+00	6.9095333e+00	7.4304167e+00	4.4946914e+02	-9.7736779e-03	6.0000000e-01	NaN	NaN	NaN	NaN	NaN	5.5163388e-02	NaN	1.7216542e+07	7.5154088e+06	1.8501131e+06	6.1656987e+05	2.2498864e+05	NaN	NaN	NaN	NaN	NaN	NaN
3.1700000e+02	3.3100000e+02	3.0000000e+00	0.0000000e+00	5.7396857e+02	6.0000000e+00	1.2000000e+01	7.4058000e+00	7.4304167e+00	5.7427417e+02	-8.9552229e-02	4.0000000e-01	NaN	NaN	NaN	NaN	NaN	7.3526606e-02	NaN	3.5549265e+04	4.2658982e+04	6.0251586e+03	1.0669470e+04	0.0000000e+00	0.0000000e+00	0.0000000e+00	NaN	NaN	NaN	NaN
3.1700000e+02	3.3400000e+02	3.0000000e+00	0.0000000e+00	6.9434549e+02	6.0000000e+00	1.5000000e+01	8.0526833e+00	8.3757667e+00	6.9468072e+02	-2.7273501e-01	1.0000000e+00	NaN	NaN	NaN	NaN	NaN	8.2558054e-02	NaN	2.9246044e+06	3.2372385e+06	1.9707877e+06	2.8878184e+05	6.7622950e+04	2.2748989e+04	2.0420277e+04	NaN	NaN	NaN	NaN
3.1700000e+02	3.5000000e+02	4.0000000e+00	0.0000000e+00	9.4846666e+02	9.0000000e+00	2.9000000e+01	1.0062367e+01	1.0230267e+01	9.4898098e+02	-3.6328194e-01	1.0000000e+00	NaN	NaN	NaN	NaN	NaN	1.2142456e-01	NaN	7.9184118e+05	1.0323988e+06	1.0851490e+06	8.8954697e+05	6.8476350e+05	8.9121997e+04	1.7121580e+04	0.0000000e+00	4.2393097e+04	0.0000000e+00	NaN
3.1900000e+02	3.3400000e+02	2.0000000e+00	0.0000000e+00	9.3345110e+02	6.0000000e+00	1.3000000e+01	7.8606500e+00	8.1062333e+00	9.3409303e+02	1.2633687e-01	1.0000000e+00	NaN	NaN	NaN	NaN	NaN	2.2784180e-01	NaN	1.0704322e+06	1.1535796e+06	7.4949508e+05	4.4186499e+05	1.1801441e+05	0.0000000e+00	1.4991344e+04	NaN	NaN	NaN	NaN
3.1900000e+02	3.3400000e+02	3.0000000e+00	0.0000000e+00	6.2263649e+02	6.0000000e+00	1.3000000e+01	7.8222667e+00	8.1233333e+00	6.2293887e+02	-2.5040307e-01	1.0000000e+00	NaN	NaN	NaN	NaN	NaN	1.1499991e-01	NaN	1.2883345e+06	1.3472479e+06	6.3278817e+05	5.9656107e+04	3.6062174e+04	8.3775065e+03	1.3924036e+04	NaN	NaN	NaN	NaN
3.2100000e+02	3.3400000e+02	2.0000000e+00	0.0000000e+00	7.8739814e+02	6.0000000e+00	1.1000000e+01	7.0019167e+00	7.4304167e+00	7.8780294e+02	-1.6688150e-01	1.0000000e+00	NaN	NaN	NaN	NaN	NaN	9.1251099e-02	NaN	3.2396719e+06	2.7629795e+06	1.3354008e+06	1.9980007e+05	1.4619740e+04	1.1883094e+01	4.3841725e+02	NaN	NaN	NaN	NaN
3.2100000e+02	3.3400000e+02	3.0000000e+00	0.0000000e+00	5.2526785e+02	6.0000000e+00	1.1000000e+01	6.9504833e+00	7.2903500e+00	5.2550536e+02	-2.6394862e-01	1.0000000e+00	NaN	NaN	NaN	NaN	NaN	9.3983683e-02	NaN	1.6815928e+06	8.7403623e+05	3.7292253e+05	1.5203541e+05	0.0000000e+00	0.0000000e+00	2.1095039e+04	NaN	NaN	NaN	NaN
3.2100000e+02	3.5000000e+02	3.0000000e+00	0.0000000e+00	1.0952088e+03	8.0000000e+00	2.5000000e+01	9.7817667e+00	1.0397550e+01	1.0958441e+03	-2.0599034e-01	1.0000000e+00	NaN	NaN	NaN	NaN	NaN	9.4240314e-02	NaN	6.3821114e+06	1.1330198e+07	1.1847023e+07	7.4825862e+06	3.2729716e+06	1.2189990e+06	5.0690895e+05	3.0000807e+03	2.1485902e+04	NaN	NaN
3.2200000e+02	3.3400000e+02	2.0000000e+00	0.0000000e+00	7.2287684e+02	5.0000000e+00	1.0000000e+01	7.0899167e+00	7.3440000e+00	7.2317348e+02	-3.0790706e-01	1.0000000e+00	NaN	NaN	NaN	NaN	NaN	1.7927323e-01	NaN	6.3626504e+05	4.3618686e+05	1.1014321e+05	1.7076417e+04	0.0000000e+00	3.7433573e+02	NaN	NaN	NaN	NaN	NaN
3.2300000e+02	3.3100000e+02	2.0000000e+00	0.0000000e+00	4.7779017e+02	4.0000000e+00	6.0000000e+00	4.7886167e+00	5.3325667e+00	4.7802408e+02	-8.8137913e-02	1.0000000e+00	NaN	NaN	NaN	NaN	NaN	3.4054129e-02	NaN	1.3511733e+07	6.5164553e+06	1.6285728e+06	1.2708611e+05	4.8750408e+02	NaN	NaN	NaN	NaN	NaN	NaN
3.2300000e+02	3.3100000e+02	3.0000000e+00	0.0000000e+00	3.1886254e+02	4.0000000e+00	6.0000000e+00	4.8883167e+00	5.3135667e+00	3.1897480e+02	-2.1917104e-01	1.0000000e+00	NaN	NaN	NaN	NaN	NaN	5.5647701e-02	NaN	1.1965155e+06	4.8959964e+05	4.5279775e+04	0.0000000e+00	2.7163744e+02	NaN	NaN	NaN	NaN	NaN	NaN
3.2300000e+02	3.3200000e+02	2.0000000e+00	0.0000000e+00	5.2831401e+02	4.0000000e+00	7.0000000e+00	4.4350500e+00	4.9656000e+00	5.2854063e+02	-1.5763036e-01	1.0000000e+00	NaN	NaN	NaN	NaN	NaN	7.7331930e-02	NaN	3.4354962e+06	1.7343964e+06	3.5358697e+05	1.2613265e+04	6.0323027e+03	NaN	NaN	NaN	NaN	NaN	NaN
3.2300000e+02	3.3300000e+02	2.0000000e+00	0.0000000e+00	5.9383425e+02	5.0000000e+00	8.0000000e+00	NaN	NaN	NaN	NaN	-1.0000000e+00	NaN	NaN	NaN	NaN	NaN	NaN	NaN	NaN	NaN	NaN	NaN	NaN	NaN	NaN	NaN	NaN	NaN	NaN
3.2300000e+02	3.3300000e+02	3.0000000e+00	0.0000000e+00	3.9622526e+02	5.0000000e+00	8.0000000e+00	6.4557000e+00	6.7363333e+00	3.9640436e+02	-2.2397854e-01	1.0000000e+00	NaN	NaN	NaN	NaN	NaN	1.0675571e-01	NaN	1.4489412e+06	1.0622562e+06	1.7371455e+05	1.1398849e+04	0.0000000e+00	0.0000000e+00	NaN	NaN	NaN	NaN	NaN
3.2300000e+02	3.3400000e+02	2.0000000e+00	0.0000000e+00	6.5835555e+02	5.0000000e+00	9.0000000e+00	6.2736833e+00	6.8778000e+00	6.5874746e+02	-4.7586129e-02	1.0000000e+00	NaN	NaN	NaN	NaN	NaN	1.7892660e-02	NaN	1.2282018e+08	8.5763882e+07	3.5873469e+07	1.1346713e+07	2.3037241e+06	2.0551952e+05	NaN	NaN	NaN	NaN	NaN
3.2300000e+02	3.3400000e+02	3.0000000e+00	0.0000000e+00	4.3923946e+02	5.0000000e+00	9.0000000e+00	6.2663833e+00	6.8970167e+00	4.3947241e+02	-1.3256995e-01	1.0000000e+00	NaN	NaN	NaN	NaN	NaN	5.0877060e-02	NaN	1.4503482e+07	9.8183355e+06	3.7890946e+06	8.7888930e+05	2.1942819e+04	1.9975161e+04	NaN	NaN	NaN	NaN	NaN
3.2300000e+02	3.4200000e+02	2.0000000e+00	0.0000000e+00	1.0940666e+03	7.0000000e+00	1.7000000e+01	8.5792333e+00	8.9801167e+00	1.0947149e+03	-1.1062629e-01	1.0000000e+00	NaN	NaN	NaN	NaN	NaN	9.8269298e-02	NaN	5.7767033e+06	6.3914779e+06	4.2039355e+06	2.4234011e+06	5.6194386e+05	1.1945620e+05	1.8683662e+03	4.2653970e+04	NaN	NaN	NaN
3.2300000e+02	3.4200000e+02	3.0000000e+00	0.0000000e+00	7.2971352e+02	7.0000000e+00	1.7000000e+01	NaN	NaN	NaN	NaN	-1.0000000e+00	NaN	NaN	NaN	NaN	NaN	NaN	NaN	NaN	NaN	NaN	NaN	NaN	NaN	NaN	NaN	NaN	NaN	NaN
3.2300000e+02	3.4800000e+02	3.0000000e+00	0.0000000e+00	9.5649071e+02	8.0000000e+00	2.1000000e+01	9.6857333e+00	1.0113367e+01	9.5715785e+02	1.1491688e-01	1.0000000e+00	NaN	NaN	NaN	NaN	NaN	9.8224363e-02	NaN	6.7366379e+06	1.0380563e+07	9.2011394e+06	5.1417774e+06	1.9319887e+06	4.5700742e+06	8.4625815e+04	2.9152704e+04	7.4098468e+04	NaN	NaN
3.2300000e+02	3.4800000e+02	4.0000000e+00	0.0000000e+00	7.1761985e+02	8.0000000e+00	2.1000000e+01	NaN	NaN	NaN	NaN	-1.0000000e+00	NaN	NaN	NaN	NaN	NaN	NaN	NaN	NaN	NaN	NaN	NaN	NaN	NaN	NaN	NaN	NaN	NaN	NaN
3.2300000e+02	3.5000000e+02	2.0000000e+00	0.0000000e+00	1.5132670e+03	8.0000000e+00	2.3000000e+01	9.4063000e+00	9.4621833e+00	1.5140527e+03	-3.9997370e-01	1.0000000e+00	NaN	NaN	NaN	NaN	NaN	1.4787644e-01	NaN	3.1520138e+05	4.2227165e+05	4.3596766e+05	2.0002412e+05	7.0262261e+04	2.5002592e+04	0.0000000e+00	0.0000000e+00	0.0000000e+00	NaN	NaN
3.2300000e+02	3.5000000e+02	3.0000000e+00	0.0000000e+00	1.0091804e+03	8.0000000e+00	2.3000000e+01	9.2456333e+00	9.4001167e+00	1.0098092e+03	-8.5228326e-02	1.0000000e+00	NaN	NaN	NaN	NaN	NaN	6.1900229e-02	NaN	2.3245101e+06	3.4559330e+06	3.5032132e+06	2.4988225e+06	1.2582956e+06	3.1186666e+05	2.2837468e+04	8.2805943e+04	5.1798754e+03	NaN	NaN
3.2300000e+02	3.5000000e+02	4.0000000e+00	0.0000000e+00	7.5713714e+02	8.0000000e+00	2.3000000e+01	NaN	NaN	NaN	NaN	-1.0000000e+00	NaN	NaN	NaN	NaN	NaN	NaN	NaN	NaN	NaN	NaN	NaN	NaN	NaN	NaN	NaN	NaN	NaN	NaN
3.2300000e+02	3.5100000e+02	3.0000000e+00	0.0000000e+00	1.0582032e+03	8.0000000e+00	2.4000000e+01	1.0696233e+01	1.1537950e+01	1.0588920e+03	-1.1006546e-02	1.0000000e+00	NaN	NaN	NaN	NaN	NaN	1.6826881e-02	NaN	2.0603374e+08	3.5082244e+08	3.3627406e+08	2.2978003e+08	1.2407123e+08	6.4709867e+07	2.4615826e+07	1.0623658e+07	3.2345484e+06	NaN	NaN
3.2300000e+02	3.5100000e+02	4.0000000e+00	0.0000000e+00	7.9390424e+02	8.0000000e+00	2.4000000e+01	1.0630550e+01	1.1428350e+01	7.9440100e+02	-9.0409976e-02	1.0000000e+00	NaN	NaN	NaN	NaN	NaN	4.5558847e-02	NaN	2.2720030e+07	4.0489523e+07	3.8651948e+07	2.5493491e+07	1.3976025e+07	6.4606732e+06	2.0179556e+06	3.7271219e+05	3.4142950e+04	NaN	NaN
3.2400000e+02	3.3200000e+02	2.0000000e+00	0.0000000e+00	4.7177198e+02	4.0000000e+00	6.0000000e+00	3.9942000e+00	4.7190000e+00	4.7191699e+02	-2.4795254e-01	1.0000000e+00	NaN	NaN	NaN	NaN	NaN	7.2142620e-02	NaN	9.1070417e+06	2.7020921e+06	3.8919689e+05	1.6733520e+04	0.0000000e+00	NaN	NaN	NaN	NaN	NaN	NaN
3.2400000e+02	3.3300000e+02	2.0000000e+00	0.0000000e+00	5.3729222e+02	5.0000000e+00	7.0000000e+00	5.7833000e+00	5.9633000e+00	5.3762032e+02	-3.1589285e-02	1.0000000e+00	NaN	NaN	NaN	NaN	NaN	4.4893020e-02	NaN	6.4112448e+06	3.3934637e+06	1.1810912e+06	2.8367488e+05	2.2810780e+05	0.0000000e+00	NaN	NaN	NaN	NaN	NaN
3.2400000e+02	3.3400000e+02	2.0000000e+00	0.0000000e+00	6.0181352e+02	5.0000000e+00	8.0000000e+00	5.5735667e+00	6.2009000e+00	6.0216455e+02	-5.6154328e-02	1.0000000e+00	NaN	NaN	NaN	NaN	NaN	2.4663687e-02	NaN	7.3539349e+07	4.4435370e+07	1.7835056e+07	4.9126730e+06	1.0019359e+06	7.3081218e+04	NaN	NaN	NaN	NaN	NaN
3.2400000e+02	3.3400000e+02	3.0000000e+00	0.0000000e+00	4.0154477e+02	5.0000000e+00	8.0000000e+00	5.6376167e+00	6.1320333e+00	4.0173029e+02	-2.0164862e-01	1.0000000e+00	NaN	NaN	NaN	NaN	NaN	8.2241579e-02	NaN	4.9155785e+06	2.8280198e+06	8.2763772e+05	1.0128489e+05	5.0311619e+03	1.4050366e+03	NaN	NaN	NaN	NaN	NaN
3.2400000e+02	3.4200000e+02	2.0000000e+00	0.0000000e+00	1.0375246e+03	7.0000000e+00	1.6000000e+01	8.2665833e+00	8.5792333e+00	1.0380137e+03	-3.5528492e-01	1.0000000e+00	NaN	NaN	NaN	NaN	NaN	1.2738977e-01	NaN	2.9589651e+06	3.2288462e+06	1.8530048e+06	3.8309159e+05	0.0000000e+00	0.0000000e+00	0.0000000e+00	2.1255205e+04	NaN	NaN	NaN
3.2400000e+02	3.4200000e+02	3.0000000e+00	0.0000000e+00	6.9201883e+02	7.0000000e+00	1.6000000e+01	8.1427167e+00	8.5513667e+00	6.9242180e+02	-1.2453403e-01	1.0000000e+00	NaN	NaN	NaN	NaN	NaN	7.5871295e-02	NaN	6.0864535e+06	7.1466185e+06	4.7544423e+06	2.0597332e+06	3.8685033e+05	6.2709670e+04	0.0000000e+00	0.0000000e+00	NaN	NaN	NaN
3.2400000e+02	3.4800000e+02	3.0000000e+00	0.0000000e+00	9.1879602e+02	8.0000000e+00	2.0000000e+01	9.4907667e+00	9.6349500e+00	9.1935977e+02	-1.2171084e-01	1.0000000e+00	NaN	NaN	NaN	NaN	NaN	5.9398481e-02	NaN	1.2585516e+06	1.9680889e+06	1.8389015e+06	1.0526338e+06	4.2363100e+05	9.7910822e+04	1.9422103e+04	1.2731172e+03	1.7902801e+04	NaN	NaN
3.2400000e+02	3.5000000e+02	2.0000000e+00	0.0000000e+00	1.4567250e+03	8.0000000e+00	2.2000000e+01	9.1752000e+00	9.6857333e+00	1.4575699e+03	-2.0814135e-01	1.0000000e+00	NaN	NaN	NaN	NaN	NaN	1.5688314e-01	NaN	4.2511557e+06	7.3098113e+06	6.4569914e+06	4.3359592e+06	1.3256001e+06	3.0607805e+05	3.2723673e+04	0.0000000e+00	3.0489464e+04	NaN	NaN
3.2400000e+02	3.5000000e+02	3.0000000e+00	0.0000000e+00	9.7148574e+02	8.0000000e+00	2.2000000e+01	9.0823667e+00	1.0000200e+01	9.7211443e+02	-1.2009816e-02	1.0000000e+00	NaN	NaN	NaN	NaN	NaN	4.8236610e-02	NaN	4.9210820e+07	7.5192016e+07	6.7805181e+07	4.5468138e+07	2.3356472e+07	1.0069895e+07	3.4362233e+06	7.1546544e+05	1.2748454e+05	NaN	NaN
3.2400000e+02	3.5000000e+02	4.0000000e+00	0.0000000e+00	7.2886612e+02	8.0000000e+00	2.2000000e+01	9.2181167e+00	9.6155000e+00	7.2937726e+02	1.4644971e-01	1.0000000e+00	NaN	NaN	NaN	NaN	NaN	8.9371373e-02	NaN	1.7179336e+06	3.0911804e+06	2.9542609e+06	1.8195256e+06	7.2990581e+05	9.0907431e+05	2.0210470e+05	1.3316608e+04	1.2529482e+04	NaN	NaN
3.2400000e+02	3.5100000e+02	2.0000000e+00	0.0000000e+00	1.5302592e+03	8.0000000e+00	2.3000000e+01	1.0479433e+01	1.1257033e+01	1.5312203e+03	-8.2075915e-02	1.0000000e+00	NaN	NaN	NaN	NaN	NaN	1.9738246e-01	NaN	1.2881253e+07	2.3382730e+07	2.0988479e+07	1.4174683e+07	5.9553916e+06	2.4155780e+06	8.2410336e+05	1.0341735e+06	7.5598031e+04	NaN	NaN
3.2400000e+02	3.5100000e+02	3.0000000e+00	0.0000000e+00	1.0205085e+03	8.0000000e+00	2.3000000e+01	1.0454800e+01	1.1384283e+01	1.0211615e+03	-4.5308838e-02	1.0000000e+00	NaN	NaN	NaN	NaN	NaN	2.2782106e-02	NaN	1.4980946e+08	2.3563741e+08	2.1137845e+08	1.4285041e+08	7.8280782e+07	3.6126788e+07	1.4079006e+07	4.5502562e+06	1.1210922e+06	NaN	NaN
3.2400000e+02	3.5100000e+02	4.0000000e+00	0.0000000e+00	7.6563322e+02	8.0000000e+00	2.3000000e+01	1.0464750e+01	1.1236900e+01	7.6608628e+02	-1.9209300e-01	1.0000000e+00	NaN	NaN	NaN	NaN	NaN	6.8638376e-02	NaN	1.1499594e+07	1.8399083e+07	1.6618255e+07	1.0899548e+07	5.3693352e+06	1.9134595e+06	3.1278947e+05	3.1301795e+04	0.0000000e+00	NaN	NaN
3.3200000e+02	3.4200000e+02	2.0000000e+00	0.0000000e+00	6.2628903e+02	5.0000000e+00	9.0000000e+00	6.3130667e+00	6.5685167e+00	6.2653471e+02	-3.5384187e-01	1.0000000e+00	NaN	NaN	NaN	NaN	NaN	2.4046232e-01	NaN	7.7145453e+05	3.2329830e+05	1.1425896e+05	0.0000000e+00	1.1466915e+04	0.0000000e+00	NaN	NaN	NaN	NaN	NaN
3.3200000e+02	3.5000000e+02	2.0000000e+00	0.0000000e+00	1.0454894e+03	7.0000000e+00	1.5000000e+01	8.9683500e+00	9.2678833e+00	1.0460934e+03	-2.0652000e-01	1.0000000e+00	NaN	NaN	NaN	NaN	NaN	1.7186524e-01	NaN	4.8723795e+06	4.7678988e+06	3.2929629e+06	1.4057475e+06	4.8790745e+05	5.5728015e+04	2.4310742e+04	0.0000000e+00	NaN	NaN	NaN
3.3200000e+02	3.5000000e+02	3.0000000e+00	0.0000000e+00	6.9732868e+02	7.0000000e+00	1.5000000e+01	NaN	NaN	NaN	NaN	-1.0000000e+00	NaN	NaN	NaN	NaN	NaN	NaN	NaN	NaN	NaN	NaN	NaN	NaN	NaN	NaN	NaN	NaN	NaN	NaN
3.3200000e+02	3.5100000e+02	2.0000000e+00	0.0000000e+00	1.1190236e+03	7.0000000e+00	1.6000000e+01	NaN	NaN	NaN	NaN	-1.0000000e+00	NaN	NaN	NaN	NaN	NaN	NaN	NaN	NaN	NaN	NaN	NaN	NaN	NaN	NaN	NaN	NaN	NaN	NaN
3.3200000e+02	3.5100000e+02	3.0000000e+00	0.0000000e+00	7.4635149e+02	7.0000000e+00	1.6000000e+01	NaN	NaN	NaN	NaN	-1.0000000e+00	NaN	NaN	NaN	NaN	NaN	NaN	NaN	NaN	NaN	NaN	NaN	NaN	NaN	NaN	NaN	NaN	NaN	NaN
3.3300000e+02	3.5000000e+02	2.0000000e+00	0.0000000e+00	9.9496555e+02	7.0000000e+00	1.4000000e+01	8.7861500e+00	9.1324833e+00	9.9542904e+02	-4.3199103e-01	1.0000000e+00	NaN	NaN	NaN	NaN	NaN	1.3858241e-01	NaN	1.8596150e+06	2.3335404e+06	1.0945163e+06	1.1294048e+05	4.1644327e+04	0.0000000e+00	0.0000000e+00	0.0000000e+00	NaN	NaN	NaN
3.3400000e+02	3.5000000e+02	2.0000000e+00	0.0000000e+00	9.2944530e+02	6.0000000e+00	1.3000000e+01	8.5089333e+00	9.0175333e+00	9.2998886e+02	-1.2005895e-01	6.0000000e-01	NaN	NaN	NaN	NaN	NaN	1.2061183e-01	NaN	1.0263639e+07	1.3352492e+07	5.6665587e+06	3.1500380e+06	2.5498640e+05	6.6490647e+04	0.0000000e+00	NaN	NaN	NaN	NaN
3.3400000e+02	3.5100000e+02	2.0000000e+00	0.0000000e+00	1.0029795e+03	7.0000000e+00	1.4000000e+01	1.0541867e+01	1.1088683e+01	1.0036207e+03	-3.6223838e-02	1.0000000e+00	NaN	NaN	NaN	NaN	NaN	7.5965191e-02	NaN	5.2195432e+07	5.1143501e+07	3.5264756e+07	1.7632144e+07	5.7644298e+06	1.9860892e+06	1.0029927e+05	2.7054483e+05	NaN	NaN	NaN
3.3500000e+02	3.4200000e+02	2.0000000e+00	0.0000000e+00	4.4572365e+02	5.0000000e+00	6.0000000e+00	5.0704000e+00	5.6439167e+00	4.4591713e+02	-1.8675948e-01	1.0000000e+00	NaN	NaN	NaN	NaN	NaN	8.1817513e-02	NaN	4.9982206e+06	1.8299949e+06	3.9743294e+05	3.4315980e+04	0.0000000e+00	1.5631956e+04	NaN	NaN	NaN	NaN	NaN
3.3500000e+02	3.5000000e+02	2.0000000e+00	0.0000000e+00	8.6492401e+02	6.0000000e+00	1.2000000e+01	8.4797333e+00	9.0691333e+00	8.6547652e+02	-3.2146149e-02	1.0000000e+00	NaN	NaN	NaN	NaN	NaN	4.6328103e-02	NaN	8.2481336e+07	7.3140907e+07	4.2479584e+07	1.8742014e+07	6.3806221e+06	1.3857822e+06	1.1772708e+05	NaN	NaN	NaN	NaN
3.3500000e+02	3.5000000e+02	3.0000000e+00	0.0000000e+00	5.7695176e+02	6.0000000e+00	1.2000000e+01	NaN	NaN	NaN	NaN	-1.0000000e+00	NaN	NaN	NaN	NaN	NaN	NaN	NaN	NaN	NaN	NaN	NaN	NaN	NaN	NaN	NaN	NaN	NaN	NaN
3.4300000e+02	3.5000000e+02	1.0000000e+00	0.0000000e+00	8.5741856e+02	4.0000000e+00	5.0000000e+00	6.4960167e+00	6.8331000e+00	8.5802005e+02	3.9557527e-02	1.0000000e+00	NaN	NaN	NaN	NaN	NaN	2.6915559e-01	NaN	1.0737229e+07	4.3761519e+06	1.2046803e+06	1.4210718e+05	7.8020680e+05	NaN	NaN	NaN	NaN	NaN	NaN
3.4300000e+02	3.5000000e+02	2.0000000e+00	0.0000000e+00	4.2921292e+02	4.0000000e+00	5.0000000e+00	NaN	NaN	NaN	NaN	-1.0000000e+00	NaN	NaN	NaN	NaN	NaN	NaN	NaN	NaN	NaN	NaN	NaN	NaN	NaN	NaN	NaN	NaN	NaN	NaN
3.4300000e+02	3.5100000e+02	2.0000000e+00	0.0000000e+00	5.0274712e+02	5.0000000e+00	6.0000000e+00	9.5480667e+00	1.0056150e+01	5.0304898e+02	-6.9255225e-02	1.0000000e+00	NaN	NaN	NaN	NaN	NaN	1.1017868e-01	NaN	6.7870836e+06	3.8659960e+06	8.2569793e+05	4.1196451e+05	7.8336227e+04	3.0667819e+04	NaN	NaN	NaN	NaN	NaN
3.5100000e+02	3.5700000e+02	2.0000000e+00	0.0000000e+00	4.7174524e+02	4.0000000e+00	5.0000000e+00	9.3509000e+00	1.0006317e+01	4.7201546e+02	-5.5222809e-02	1.0000000e+00	NaN	NaN	NaN	NaN	NaN	1.9890956e-02	NaN	1.1148282e+08	6.0172835e+07	1.7206440e+07	2.7369200e+06	1.1613056e+05	NaN	NaN	NaN	NaN	NaN	NaN
3.5100000e+02	3.5900000e+02	2.0000000e+00	0.0000000e+00	5.5679800e+02	5.0000000e+00	7.0000000e+00	1.0194200e+01	1.0384550e+01	5.5708262e+02	-1.3269114e-01	1.0000000e+00	NaN	NaN	NaN	NaN	NaN	5.7303199e-01	NaN	7.2116468e+05	4.3368411e+05	1.1705443e+04	0.0000000e+00	0.0000000e+00	4.6158678e+04	NaN	NaN	NaN	NaN	NaN
3.5100000e+02	3.6200000e+02	2.0000000e+00	0.0000000e+00	7.0588005e+02	5.0000000e+00	1.0000000e+01	1.0669850e+01	1.1494850e+01	7.0626307e+02	-1.0927982e-01	1.0000000e+00	NaN	NaN	NaN	NaN	NaN	6.1768288e-02	NaN	2.8672837e+07	2.2702732e+07	9.2335038e+06	1.6828721e+06	5.1361242e+04	2.7701496e+05	NaN	NaN	NaN	NaN	NaN
3.5100000e+02	3.7100000e+02	2.0000000e+00	0.0000000e+00	1.1775980e+03	6.0000000e+00	1.9000000e+01	1.1257033e+01	1.2090017e+01	1.1783003e+03	9.4934820e-03	1.0000000e+00	NaN	NaN	NaN	NaN	NaN	4.5088780e-01	NaN	1.9659062e+07	3.4567091e+07	2.3125929e+07	9.7409043e+06	3.3691829e+06	2.2737011e+05	4.9852330e+05	NaN	NaN	NaN	NaN
3.5100000e+02	3.7100000e+02	3.0000000e+00	0.0000000e+00	7.8540109e+02	6.0000000e+00	1.9000000e+01	1.1268550e+01	1.1657467e+01	7.8589105e+02	7.4765885e-02	1.0000000e+00	NaN	NaN	NaN	NaN	NaN	5.8477382e-02	NaN	1.0874428e+07	1.8100143e+07	1.2918635e+07	6.5705477e+06	2.1449004e+06	4.1573572e+05	9.6201509e+04	NaN	NaN	NaN	NaN
3.5100000e+02	3.8100000e+02	3.0000000e+00	0.0000000e+00	1.1188953e+03	8.0000000e+00	2.9000000e+01	1.2203417e+01	1.3679233e+01	1.1195674e+03	4.9349195e-02	1.0000000e+00	NaN	NaN	NaN	NaN	NaN	3.3627162e-02	NaN	1.4474425e+08	2.5261741e+08	2.4847857e+08	1.6352273e+08	8.3702430e+07	3.9486547e+07	1.6204837e+07	6.2255951e+06	9.5600956e+05	NaN	NaN
3.5100000e+02	3.8100000e+02	4.0000000e+00	0.0000000e+00	8.3942327e+02	8.0000000e+00	2.9000000e+01	1.2315900e+01	1.3054900e+01	8.3994157e+02	1.0629114e-01	1.0000000e+00	NaN	NaN	NaN	NaN	NaN	4.9312966e-02	NaN	2.2778168e+07	4.3330547e+07	4.3223622e+07	2.8520009e+07	1.8958324e+07	5.7917175e+06	1.7681248e+06	3.8857067e+05	1.1724052e+06	NaN	NaN
3.5200000e+02	3.5700000e+02	1.0000000e+00	0.0000000e+00	7.9541479e+02	4.0000000e+00	4.0000000e+00	7.4442000e+00	7.9888500e+00	7.9584688e+02	-5.7464386e-02	1.0000000e+00	NaN	NaN	NaN	NaN	NaN	1.3569801e-01	NaN	4.0874709e+07	1.7655140e+07	4.1685891e+06	3.7968877e+05	9.0364439e+03	NaN	NaN	NaN	NaN	NaN	NaN
3.5200000e+02	3.5700000e+02	2.0000000e+00	0.0000000e+00	3.9821103e+02	4.0000000e+00	4.0000000e+00	7.4377167e+00	7.9888500e+00	3.9843717e+02	-3.7274700e-02	1.0000000e+00	NaN	NaN	NaN	NaN	NaN	1.6094363e-02	NaN	1.1142286e+08	4.9109496e+07	1.1890228e+07	1.8038584e+06	6.5098323e+04	NaN	NaN	NaN	NaN	NaN	NaN
3.5200000e+02	3.6200000e+02	1.0000000e+00	0.0000000e+00	1.2636844e+03	5.0000000e+00	9.0000000e+00	9.0823667e+00	9.4241000e+00	1.2641348e+03	-3.1854329e-01	1.0000000e+00	NaN	NaN	NaN	NaN	NaN	2.2236633e-01	NaN	4.0035730e+06	2.3604668e+06	3.1975532e+05	0.0000000e+00	0.0000000e+00	0.0000000e+00	NaN	NaN	NaN	NaN	NaN
3.5200000e+02	3.6200000e+02	2.0000000e+00	0.0000000e+00	6.3234584e+02	5.0000000e+00	9.0000000e+00	8.8998167e+00	9.7072667e+00	6.3271572e+02	-2.9147508e-02	1.0000000e+00	NaN	NaN	NaN	NaN	NaN	3.6474085e-02	NaN	1.1126544e+08	7.8389837e+07	2.9062058e+07	7.1009564e+06	2.6568878e+06	0.0000000e+00	NaN	NaN	NaN	NaN	NaN
3.5200000e+02	3.6700000e+02	2.0000000e+00	0.0000000e+00	8.8197099e+02	6.0000000e+00	1.4000000e+01	8.9801167e+00	9.4341500e+00	8.8239467e+02	-1.9408486e-01	1.0000000e+00	NaN	NaN	NaN	NaN	NaN	1.1363126e-01	NaN	3.3616061e+06	3.5874776e+06	1.5899330e+06	1.5572428e+05	0.0000000e+00	0.0000000e+00	2.1020925e+04	NaN	NaN	NaN	NaN
3.5200000e+02	3.7000000e+02	2.0000000e+00	0.0000000e+00	1.0395425e+03	6.0000000e+00	1.7000000e+01	9.0457500e+00	9.5904667e+00	1.0400285e+03	-2.4736941e-01	1.0000000e+00	NaN	NaN	NaN	NaN	NaN	1.1470922e-01	NaN	7.0602219e+06	7.7925768e+06	4.1974931e+06	7.7595330e+05	1.6171840e+05	4.9384931e+04	0.0000000e+00	NaN	NaN	NaN	NaN
3.5200000e+02	3.7000000e+02	3.0000000e+00	0.0000000e+00	6.9336409e+02	6.0000000e+00	1.7000000e+01	9.0457500e+00	9.6287667e+00	6.9372716e+02	-1.3008652e-01	1.0000000e+00	NaN	NaN	NaN	NaN	NaN	1.2865196e-01	NaN	4.6159034e+06	5.2943803e+06	2.6336064e+06	6.2469022e+05	3.5560384e+05	9.7769001e+04	8.9400873e+04	NaN	NaN	NaN	NaN
3.5200000e+02	3.7100000e+02	2.0000000e+00	0.0000000e+00	1.1040638e+03	6.0000000e+00	1.8000000e+01	9.0324167e+00	9.8634500e+00	1.1046864e+03	-4.4360038e-02	1.0000000e+00	NaN	NaN	NaN	NaN	NaN	1.8667433e-01	NaN	1.4391081e+08	1.6403714e+08	1.0523984e+08	4.6184869e+07	1.5651196e+07	3.3345950e+06	2.6118225e+05	NaN	NaN	NaN	NaN
3.5200000e+02	3.7100000e+02	3.0000000e+00	0.0000000e+00	7.3637829e+02	6.0000000e+00	1.8000000e+01	9.0011500e+00	9.8264000e+00	7.3680251e+02	-1.6832884e-02	1.0000000e+00	NaN	NaN	NaN	NaN	NaN	1.2343228e-01	NaN	1.0743571e+08	1.2921375e+08	8.0130621e+07	3.7124299e+07	1.1733523e+07	2.9318114e+06	1.0614469e+06	NaN	NaN	NaN	NaN
3.5200000e+02	3.7300000e+02	2.0000000e+00	0.0000000e+00	1.1961244e+03	6.0000000e+00	2.0000000e+01	1.0121917e+01	1.0793367e+01	1.1967406e+03	-1.7021647e-01	1.0000000e+00	NaN	NaN	NaN	NaN	NaN	1.2643189e-01	NaN	1.1371815e+07	1.5438529e+07	9.6680223e+06	4.2734241e+06	6.7871349e+05	9.0014057e+04	4.9293830e+04	NaN	NaN	NaN	NaN
3.5200000e+02	3.7300000e+02	3.0000000e+00	0.0000000e+00	7.9775201e+02	6.0000000e+00	2.0000000e+01	1.0169617e+01	1.0683067e+01	7.9814919e+02	-2.1102949e-01	4.0000000e-01	NaN	NaN	NaN	NaN	NaN	8.2296792e-02	NaN	1.1601257e+07	1.6182813e+07	2.4750429e+06	4.4067040e+06	1.7362801e+06	1.4163204e+04	3.8915376e+05	NaN	NaN	NaN	NaN
3.5200000e+02	3.8100000e+02	3.0000000e+00	0.0000000e+00	1.0698725e+03	7.0000000e+00	2.8000000e+01	1.0517500e+01	1.1494850e+01	1.0704791e+03	-3.4100372e-02	1.0000000e+00	NaN	NaN	NaN	NaN	NaN	2.7711864e-02	NaN	4.4646377e+08	7.5784087e+08	6.6602887e+08	3.9936573e+08	1.9723514e+08	7.9139958e+07	2.6513028e+07	6.6388260e+06	NaN	NaN	NaN
3.5200000e+02	3.8100000e+02	4.0000000e+00	0.0000000e+00	8.0265617e+02	7.0000000e+00	2.8000000e+01	1.0525817e+01	1.0915967e+01	8.0312988e+02	4.0790959e-02	1.0000000e+00	NaN	NaN	NaN	NaN	NaN	3.4944633e-02	NaN	4.6418209e+07	7.6826651e+07	6.9134231e+07	5.7333071e+07	2.1366744e+07	7.3954269e+06	2.5569703e+06	1.1405934e+06	NaN	NaN	NaN
3.5200000e+02	3.9000000e+02	3.0000000e+00	0.0000000e+00	1.4187031e+03	9.0000000e+00	3.6000000e+01	1.1222383e+01	1.2129317e+01	1.4195384e+03	1.9799312e-02	1.0000000e+00	NaN	NaN	NaN	NaN	NaN	2.7583529e-02	NaN	9.2868433e+07	2.1041436e+08	2.5001923e+08	2.0051316e+08	1.3219523e+08	6.9430047e+07	3.0411817e+07	1.2923973e+07	4.8256846e+06	1.0422267e+06	NaN
3.5200000e+02	3.9000000e+02	4.0000000e+00	0.0000000e+00	1.0642792e+03	9.0000000e+00	3.6000000e+01	1.1222383e+01	1.1785567e+01	1.0648963e+03	-1.7239926e-02	1.0000000e+00	NaN	NaN	NaN	NaN	NaN	4.6209515e-02	NaN	3.7328913e+07	7.5480785e+07	1.0071816e+08	7.6224680e+07	5.1864279e+07	2.6276669e+07	1.1027809e+07	3.8770660e+06	5.4642874e+05	1.6179465e+05	NaN
3.5300000e+02	3.6200000e+02	1.0000000e+00	0.0000000e+00	1.0776051e+03	4.0000000e+00	8.0000000e+00	6.6400667e+00	7.0258000e+00	1.0780577e+03	-1.8006460e-01	1.0000000e+00	NaN	NaN	NaN	NaN	NaN	1.4750566e-01	NaN	5.1604760e+06	2.7471207e+06	4.8274876e+05	2.8140894e+04	0.0000000e+00	NaN	NaN	NaN	NaN	NaN	NaN
3.5300000e+02	3.6200000e+02	2.0000000e+00	0.0000000e+00	5.3930619e+02	4.0000000e+00	8.0000000e+00	6.6019833e+00	7.1113500e+00	5.3959344e+02	-5.8117768e-02	1.0000000e+00	NaN	NaN	NaN	NaN	NaN	2.7937517e-02	NaN	4.8730019e+07	2.6820602e+07	8.5421468e+06	1.7317887e+06	1.1264544e+04	NaN	NaN	NaN	NaN	NaN	NaN
3.5300000e+02	3.6700000e+02	3.0000000e+00	0.0000000e+00	5.2628998e+02	5.0000000e+00	1.3000000e+01	NaN	NaN	NaN	NaN	-1.0000000e+00	NaN	NaN	NaN	NaN	NaN	NaN	NaN	NaN	NaN	NaN	NaN	NaN	NaN	NaN	NaN	NaN	NaN	NaN
3.5300000e+02	3.7000000e+02	2.0000000e+00	0.0000000e+00	9.4650285e+02	6.0000000e+00	1.6000000e+01	7.3639833e+00	7.8771833e+00	9.4697193e+02	-1.4903313e-01	1.0000000e+00	NaN	NaN	NaN	NaN	NaN	7.5974241e-02	NaN	9.0772617e+06	8.9626824e+06	4.5991324e+06	1.1250766e+06	1.5782077e+05	1.4061775e+04	2.8170736e+04	NaN	NaN	NaN	NaN
3.5300000e+02	3.7000000e+02	3.0000000e+00	0.0000000e+00	6.3133766e+02	6.0000000e+00	1.6000000e+01	7.4944667e+00	7.7499500e+00	6.3168488e+02	-4.5519994e-02	1.0000000e+00	NaN	NaN	NaN	NaN	NaN	8.7322904e-02	NaN	2.1592459e+06	2.2434178e+06	1.1475433e+06	3.6254524e+05	2.9824657e+04	0.0000000e+00	8.5391159e+04	NaN	NaN	NaN	NaN
3.5300000e+02	3.7100000e+02	2.0000000e+00	0.0000000e+00	1.0110241e+03	6.0000000e+00	1.7000000e+01	7.3856500e+00	7.8158833e+00	1.0115868e+03	-3.2502222e-02	1.0000000e+00	NaN	NaN	NaN	NaN	NaN	1.4895992e-02	NaN	1.0237777e+08	1.0369267e+08	5.8981762e+07	2.4397994e+07	7.7008097e+06	1.7877416e+06	1.3504958e+05	NaN	NaN	NaN	NaN
3.5300000e+02	3.7100000e+02	3.0000000e+00	0.0000000e+00	6.7435185e+02	6.0000000e+00	1.7000000e+01	7.3856500e+00	7.8519833e+00	6.7466347e+02	-2.2294436e-01	4.0000000e-01	NaN	NaN	NaN	NaN	NaN	5.3102697e-02	NaN	9.0866835e+07	5.3568043e+07	2.9697397e+07	1.6129848e+07	3.7498988e+06	7.7290868e+05	2.4862202e+05	NaN	NaN	NaN	NaN
3.5300000e+02	3.7200000e+02	3.0000000e+00	0.0000000e+00	6.9803089e+02	6.0000000e+00	1.8000000e+01	7.8308500e+00	7.8433833e+00	6.9825147e+02	-5.3655809e-01	4.0000000e-01	NaN	NaN	NaN	NaN	NaN	1.4179462e-01	NaN	1.8678396e+05	2.0461618e+05	3.9929122e+04	0.0000000e+00	0.0000000e+00	0.0000000e+00	0.0000000e+00	NaN	NaN	NaN	NaN
3.5300000e+02	3.7300000e+02	2.0000000e+00	0.0000000e+00	1.1030847e+03	6.0000000e+00	1.9000000e+01	8.7614500e+00	9.4241000e+00	1.1035243e+03	-3.9247641e-01	4.0000000e-01	NaN	NaN	NaN	NaN	NaN	1.4989563e-01	NaN	1.2667249e+07	1.4957335e+07	4.7827215e+06	1.2413511e+06	9.6106206e+04	4.7696686e+04	1.4375746e+05	NaN	NaN	NaN	NaN
3.5300000e+02	3.7300000e+02	3.0000000e+00	0.0000000e+00	7.3572558e+02	6.0000000e+00	1.9000000e+01	8.8998167e+00	9.3654833e+00	7.3597846e+02	-5.1290767e-01	4.0000000e-01	NaN	NaN	NaN	NaN	NaN	7.1562290e-02	NaN	8.0159130e+06	9.6815761e+06	2.1345097e+06	3.4801887e+05	4.3493411e+04	1.0893372e+04	1.4569507e+04	NaN	NaN	NaN	NaN
3.5300000e+02	3.7500000e+02	3.0000000e+00	0.0000000e+00	8.1676621e+02	6.0000000e+00	2.1000000e+01	NaN	NaN	NaN	NaN	-1.0000000e+00	NaN	NaN	NaN	NaN	NaN	NaN	NaN	NaN	NaN	NaN	NaN	NaN	NaN	NaN	NaN	NaN	NaN	NaN
3.5300000e+02	3.8100000e+02	2.0000000e+00	0.0000000e+00	1.5112654e+03	7.0000000e+00	2.7000000e+01	9.6724333e+00	1.0080167e+01	1.5122808e+03	3.0761875e-01	1.0000000e+00	NaN	NaN	NaN	NaN	NaN	6.7305548e-02	NaN	3.4291187e+07	5.4576304e+07	4.5330772e+07	2.6638355e+07	1.5052084e+07	8.9636332e+06	6.2299004e+06	3.8475727e+06	NaN	NaN	NaN
3.5300000e+02	3.8100000e+02	3.0000000e+00	0.0000000e+00	1.0078460e+03	7.0000000e+00	2.7000000e+01	9.6857333e+00	1.0384550e+01	1.0085041e+03	2.5116906e-01	1.0000000e+00	NaN	NaN	NaN	NaN	NaN	2.3533779e-02	NaN	3.5508594e+08	5.5742080e+08	4.6083985e+08	2.6694119e+08	1.4538966e+08	8.8773946e+07	5.5259750e+07	3.1764482e+07	NaN	NaN	NaN
3.5300000e+02	3.8100000e+02	4.0000000e+00	0.0000000e+00	7.5613634e+02	7.0000000e+00	2.7000000e+01	9.6956000e+00	1.0371350e+01	7.5660967e+02	1.7015715e-01	1.0000000e+00	NaN	NaN	NaN	NaN	NaN	4.9483961e-02	NaN	3.3135535e+07	5.2779929e+07	4.2968118e+07	2.4180056e+07	1.2901946e+07	7.2245253e+06	4.0811135e+06	2.1527396e+06	NaN	NaN	NaN
3.5300000e+02	3.9000000e+02	3.0000000e+00	0.0000000e+00	1.3566767e+03	9.0000000e+00	3.5000000e+01	1.0443133e+01	1.0734233e+01	1.3575160e+03	1.6413151e-01	1.0000000e+00	NaN	NaN	NaN	NaN	NaN	5.3428540e-02	NaN	5.1751789e+07	1.1330823e+08	1.2774598e+08	9.6232435e+07	5.6625773e+07	2.8274756e+07	1.3977568e+07	9.5655185e+06	7.0431703e+06	5.1486359e+06	NaN
3.5300000e+02	3.9000000e+02	4.0000000e+00	0.0000000e+00	1.0177593e+03	9.0000000e+00	3.5000000e+01	1.0454800e+01	1.0609167e+01	1.0183943e+03	1.8601212e-01	1.0000000e+00	NaN	NaN	NaN	NaN	NaN	2.9170314e-02	NaN	7.1624260e+06	1.4954958e+07	1.6425824e+07	1.3742182e+07	8.1781946e+06	3.7671136e+06	1.6018955e+06	1.5773246e+06	8.4841830e+05	7.3300102e+05	NaN
3.5400000e+02	3.7100000e+02	3.0000000e+00	0.0000000e+00	6.1999741e+02	6.0000000e+00	1.6000000e+01	NaN	NaN	NaN	NaN	-1.0000000e+00	NaN	NaN	NaN	NaN	NaN	NaN	NaN	NaN	NaN	NaN	NaN	NaN	NaN	NaN	NaN	NaN	NaN	NaN
3.5500000e+02	3.7100000e+02	2.0000000e+00	0.0000000e+00	8.9397392e+02	6.0000000e+00	1.5000000e+01	5.6801333e+00	6.0379333e+00	8.9433323e+02	-2.8780154e-01	1.0000000e+00	NaN	NaN	NaN	NaN	NaN	1.0755829e-01	NaN	1.4187634e+06	1.4335695e+06	3.9571574e+05	4.4358389e+04	0.0000000e+00	0.0000000e+00	0.0000000e+00	NaN	NaN	NaN	NaN
3.5500000e+02	3.8100000e+02	3.0000000e+00	0.0000000e+00	9.2981255e+02	7.0000000e+00	2.5000000e+01	9.1093167e+00	9.1898000e+00	9.3026446e+02	-2.1693218e-01	1.0000000e+00	NaN	NaN	NaN	NaN	NaN	9.3388780e-02	NaN	1.1137754e+06	1.7364882e+06	1.2150937e+06	3.9696731e+05	1.6401398e+05	6.5062129e+04	0.0000000e+00	0.0000000e+00	NaN	NaN	NaN
3.5800000e+02	3.6700000e+02	2.0000000e+00	0.0000000e+00	4.9377251e+02	4.0000000e+00	8.0000000e+00	3.9588333e+00	4.3484667e+00	4.9392346e+02	-2.4714508e-01	1.0000000e+00	NaN	NaN	NaN	NaN	NaN	9.8286028e-02	NaN	9.2951767e+05	3.2611321e+05	1.2466044e+04	1.1290915e+04	0.0000000e+00	NaN	NaN	NaN	NaN	NaN	NaN
3.5800000e+02	3.7000000e+02	2.0000000e+00	0.0000000e+00	6.5134403e+02	5.0000000e+00	1.1000000e+01	4.8537667e+00	5.3135667e+00	6.5164987e+02	-1.1833361e-01	1.0000000e+00	NaN	NaN	NaN	NaN	NaN	6.5621645e-02	NaN	4.0260314e+06	2.6464986e+06	8.3729530e+05	1.0758247e+05	0.0000000e+00	0.0000000e+00	NaN	NaN	NaN	NaN	NaN
3.5800000e+02	3.7100000e+02	1.0000000e+00	0.0000000e+00	1.4307234e+03	5.0000000e+00	1.2000000e+01	5.1495167e+00	5.4372833e+00	1.4311871e+03	-3.3683133e-01	1.0000000e+00	NaN	NaN	NaN	NaN	NaN	2.1939873e-01	NaN	1.0237426e+06	6.7682813e+05	7.0914676e+04	0.0000000e+00	0.0000000e+00	0.0000000e+00	NaN	NaN	NaN	NaN	NaN
3.5800000e+02	3.7100000e+02	2.0000000e+00	0.0000000e+00	7.1586532e+02	5.0000000e+00	1.2000000e+01	5.0767833e+00	5.6502500e+00	7.1625257e+02	-2.6015818e-02	1.0000000e+00	NaN	NaN	NaN	NaN	NaN	2.8053685e-02	NaN	7.7210410e+07	5.5859394e+07	2.2405452e+07	6.4940933e+06	1.2871555e+06	1.6916180e+05	NaN	NaN	NaN	NaN	NaN
3.5800000e+02	3.7200000e+02	2.0000000e+00	0.0000000e+00	7.5138388e+02	5.0000000e+00	1.3000000e+01	5.6863333e+00	5.9735500e+00	7.5167029e+02	-2.6811401e-01	1.0000000e+00	NaN	NaN	NaN	NaN	NaN	1.4049149e-01	NaN	1.2101770e+06	8.5419871e+05	1.8596527e+05	1.4951370e+04	6.5024588e+03	0.0000000e+00	NaN	NaN	NaN	NaN	NaN
3.5800000e+02	3.7300000e+02	2.0000000e+00	0.0000000e+00	8.0792591e+02	5.0000000e+00	1.4000000e+01	7.9692000e+00	8.2028500e+00	8.0830161e+02	-1.6262340e-01	1.0000000e+00	NaN	NaN	NaN	NaN	NaN	3.7800263e-02	NaN	1.0058444e+07	8.3629124e+06	3.7231902e+06	3.3486593e+04	1.6591036e+05	3.7517154e+04	NaN	NaN	NaN	NaN	NaN
3.5800000e+02	3.8100000e+02	2.0000000e+00	0.0000000e+00	1.2161066e+03	6.0000000e+00	2.2000000e+01	9.0457500e+00	9.7255833e+00	1.2167948e+03	1.1750143e-02	1.0000000e+00	NaN	NaN	NaN	NaN	NaN	3.0280491e-01	NaN	9.5148251e+07	1.2127930e+08	8.3217349e+07	4.0349197e+07	1.5259118e+07	4.2480605e+06	4.4808017e+05	NaN	NaN	NaN	NaN
3.5800000e+02	3.9000000e+02	2.0000000e+00	0.0000000e+00	1.7393526e+03	8.0000000e+00	3.0000000e+01	1.0294050e+01	1.0793367e+01	1.7402143e+03	-2.7194484e-01	1.0000000e+00	NaN	NaN	NaN	NaN	NaN	1.3679332e-01	NaN	5.2336101e+06	1.1204860e+07	1.0288674e+07	6.1975177e+06	2.3767334e+06	2.2982014e+05	0.0000000e+00	0.0000000e+00	0.0000000e+00	NaN	NaN
3.5800000e+02	3.9000000e+02	3.0000000e+00	0.0000000e+00	1.1599042e+03	8.0000000e+00	3.0000000e+01	1.0271150e+01	1.0793367e+01	1.1605755e+03	1.8578156e-02	1.0000000e+00	NaN	NaN	NaN	NaN	NaN	3.1712629e-02	NaN	5.1354298e+07	9.5412859e+07	8.7115501e+07	5.8711635e+07	3.0580997e+07	1.2999238e+07	4.1941749e+06	4.8932369e+06	7.5058189e+04	NaN	NaN
3.5800000e+02	3.9000000e+02	4.0000000e+00	0.0000000e+00	8.7017994e+02	8.0000000e+00	3.0000000e+01	1.0397550e+01	1.0587783e+01	8.7060534e+02	-2.9376142e-01	1.0000000e+00	NaN	NaN	NaN	NaN	NaN	9.3308128e-02	NaN	7.0334978e+05	1.1983708e+06	1.1547201e+06	8.1265969e+05	1.6738710e+05	3.5012425e+04	0.0000000e+00	2.1576689e+04	0.0000000e+00	NaN	NaN
3.6000000e+02	3.7100000e+02	2.0000000e+00	0.0000000e+00	6.3081256e+02	5.0000000e+00	1.0000000e+01	4.0022833e+00	4.3770167e+00	6.3109392e+02	-1.3463490e-01	1.0000000e+00	NaN	NaN	NaN	NaN	NaN	8.0443618e-02	NaN	1.5905192e+06	1.1448380e+06	2.4900550e+05	1.2669244e+04	0.0000000e+00	0.0000000e+00	NaN	NaN	NaN	NaN	NaN
3.6000000e+02	3.8100000e+02	2.0000000e+00	0.0000000e+00	1.1310538e+03	6.0000000e+00	2.0000000e+01	NaN	NaN	NaN	NaN	-1.0000000e+00	NaN	NaN	NaN	NaN	NaN	NaN	NaN	NaN	NaN	NaN	NaN	NaN	NaN	NaN	NaN	NaN	NaN	NaN
3.6000000e+02	3.8100000e+02	3.0000000e+00	0.0000000e+00	7.5437164e+02	6.0000000e+00	2.0000000e+01	8.6078167e+00	8.8557000e+00	7.5483112e+02	1.1599548e-01	1.0000000e+00	NaN	NaN	NaN	NaN	NaN	1.3978980e-01	NaN	3.1336001e+06	3.5096579e+06	1.9669404e+06	1.8152965e+06	1.9239816e+05	1.5039108e+04	1.8856073e+05	NaN	NaN	NaN	NaN
3.6000000e+02	3.9000000e+02	3.0000000e+00	0.0000000e+00	1.1032023e+03	8.0000000e+00	2.8000000e+01	1.0073933e+01	1.0343500e+01	1.1037737e+03	-1.7792019e-01	1.0000000e+00	NaN	NaN	NaN	NaN	NaN	1.1807878e-01	NaN	1.3251983e+06	2.5218760e+06	2.3429369e+06	1.4524832e+06	5.8944298e+04	2.8509567e+05	6.7309169e+04	0.0000000e+00	2.0513386e+04	NaN	NaN
3.6300000e+02	3.7100000e+02	2.0000000e+00	0.0000000e+00	4.8173051e+02	4.0000000e+00	7.0000000e+00	3.1980167e+00	3.5773833e+00	4.8193008e+02	-1.2159059e-01	1.0000000e+00	NaN	NaN	NaN	NaN	NaN	1.0288565e-01	NaN	2.2161383e+06	9.3826025e+05	1.9087855e+05	4.1310047e+03	0.0000000e+00	NaN	NaN	NaN	NaN	NaN	NaN
3.6300000e+02	3.7300000e+02	2.0000000e+00	0.0000000e+00	5.7379110e+02	5.0000000e+00	9.0000000e+00	6.3039500e+00	6.7363333e+00	5.7401649e+02	-1.8718548e-01	1.0000000e+00	NaN	NaN	NaN	NaN	NaN	9.4536331e-02	NaN	5.7648223e+06	2.3413431e+06	7.7825729e+05	2.1014219e+04	1.1302738e+04	0.0000000e+00	NaN	NaN	NaN	NaN	NaN
3.6300000e+02	3.8100000e+02	2.0000000e+00	0.0000000e+00	9.8197177e+02	6.0000000e+00	1.7000000e+01	7.7819667e+00	8.4489000e+00	9.8251098e+02	-1.1184914e-02	6.0000000e-01	NaN	NaN	NaN	NaN	NaN	3.1440986e-01	NaN	8.4440974e+07	8.5044946e+07	4.4916798e+07	1.6783733e+07	4.9037863e+06	2.2034247e+06	4.9963289e+04	NaN	NaN	NaN	NaN
3.6300000e+02	3.8100000e+02	3.0000000e+00	0.0000000e+00	6.5498361e+02	6.0000000e+00	1.7000000e+01	7.7648333e+00	8.3887833e+00	6.5532684e+02	-5.9913772e-02	6.0000000e-01	NaN	NaN	NaN	NaN	NaN	3.6829119e-02	NaN	3.1366105e+07	3.0048277e+07	1.6005881e+07	5.9742291e+06	1.5985371e+06	1.8392991e+05	2.2796000e+04	NaN	NaN	NaN	NaN
3.6300000e+02	3.9000000e+02	3.0000000e+00	0.0000000e+00	1.0038143e+03	7.0000000e+00	2.5000000e+01	9.8441833e+00	9.9784667e+00	1.0045310e+03	4.3627294e-01	4.0000000e-01	NaN	NaN	NaN	NaN	NaN	2.0711236e-02	NaN	8.6865249e+06	1.4539559e+07	2.6345940e+07	6.4757135e+06	3.2684975e+06	9.2232723e+06	2.6044310e+05	0.0000000e+00	NaN	NaN	NaN
3.7200000e+02	3.8100000e+02	1.0000000e+00	0.0000000e+00	1.0195004e+03	4.0000000e+00	8.0000000e+00	3.2764333e+00	3.6975333e+00	1.0200059e+03	-5.9154637e-02	1.0000000e+00	NaN	NaN	NaN	NaN	NaN	7.9265825e-02	NaN	7.0800276e+06	3.3555282e+06	1.0249154e+06	1.4417568e+05	2.5215708e+03	NaN	NaN	NaN	NaN	NaN	NaN
3.7200000e+02	3.8100000e+02	2.0000000e+00	0.0000000e+00	5.1025382e+02	4.0000000e+00	8.0000000e+00	3.2627833e+00	3.7477833e+00	5.1052721e+02	-1.7899350e-02	1.0000000e+00	NaN	NaN	NaN	NaN	NaN	1.3031859e-02	NaN	5.5693000e+07	2.8690970e+07	8.4442973e+06	1.7224056e+06	2.2471953e+05	NaN	NaN	NaN	NaN	NaN	NaN
3.7200000e+02	3.9000000e+02	2.0000000e+00	0.0000000e+00	1.0334998e+03	6.0000000e+00	1.6000000e+01	8.4405667e+00	8.8935667e+00	1.0341171e+03	4.1937032e-02	1.0000000e+00	NaN	NaN	NaN	NaN	NaN	1.4325749e-01	NaN	1.6048238e+08	1.6855625e+08	1.0229666e+08	4.1120768e+07	1.3492502e+07	3.4887654e+06	7.1758014e+06	NaN	NaN	NaN	NaN
3.7200000e+02	3.9000000e+02	3.0000000e+00	0.0000000e+00	6.8933565e+02	6.0000000e+00	1.6000000e+01	8.5089333e+00	8.7481333e+00	6.8966412e+02	-2.0717805e-01	1.0000000e+00	NaN	NaN	NaN	NaN	NaN	1.2002756e-01	NaN	9.0496794e+05	1.0603809e+06	4.0852208e+05	1.8648626e+05	2.5745713e+04	0.0000000e+00	0.0000000e+00	NaN	NaN	NaN	NaN
3.7300000e+02	3.8100000e+02	2.0000000e+00	0.0000000e+00	4.7473526e+02	4.0000000e+00	7.0000000e+00	NaN	NaN	NaN	NaN	-1.0000000e+00	NaN	NaN	NaN	NaN	NaN	NaN	NaN	NaN	NaN	NaN	NaN	NaN	NaN	NaN	NaN	NaN	NaN	NaN
3.7400000e+02	3.9000000e+02	2.0000000e+00	0.0000000e+00	9.4143925e+02	6.0000000e+00	1.4000000e+01	8.1062333e+00	8.6347000e+00	9.4192592e+02	-1.0523619e-01	1.0000000e+00	NaN	NaN	NaN	NaN	NaN	8.2152991e-02	NaN	1.8448003e+07	1.7529569e+07	8.6858492e+06	3.2943355e+06	5.1868457e+05	4.1211173e+04	0.0000000e+00	NaN	NaN	NaN	NaN
3.8200000e+02	3.8800000e+02	1.0000000e+00	0.0000000e+00	8.3838288e+02	4.0000000e+00	4.0000000e+00	6.1257833e+00	6.5469667e+00	8.3873959e+02	-1.3467403e-01	1.0000000e+00	NaN	NaN	NaN	NaN	NaN	1.5193499e-01	NaN	5.8303619e+06	2.2505814e+06	3.2252519e+05	3.4734694e+04	0.0000000e+00	NaN	NaN	NaN	NaN	NaN	NaN
3.8200000e+02	3.8900000e+02	1.0000000e+00	0.0000000e+00	9.5242581e+02	4.0000000e+00	5.0000000e+00	5.6604500e+00	6.1734333e+00	9.5289522e+02	-8.0695925e-02	1.0000000e+00	NaN	NaN	NaN	NaN	NaN	1.2292674e-01	NaN	2.1134778e+07	9.8377516e+06	2.7884854e+06	1.3454164e+05	1.1028147e+04	NaN	NaN	NaN	NaN	NaN	NaN
3.8200000e+02	3.8900000e+02	2.0000000e+00	0.0000000e+00	4.7671654e+02	4.0000000e+00	5.0000000e+00	5.7059000e+00	6.0275833e+00	4.7682908e+02	-3.2502572e-01	1.0000000e+00	NaN	NaN	NaN	NaN	NaN	1.2927761e-01	NaN	1.0715945e+06	2.6841213e+05	1.8123288e+04	0.0000000e+00	0.0000000e+00	NaN	NaN	NaN	NaN	NaN	NaN
3.8200000e+02	3.9000000e+02	1.0000000e+00	0.0000000e+00	1.0655099e+03	4.0000000e+00	6.0000000e+00	8.3757667e+00	8.8688167e+00	1.0661196e+03	-1.3042898e-02	1.0000000e+00	NaN	NaN	NaN	NaN	NaN	1.5806667e-02	NaN	1.0136365e+09	5.8661818e+08	1.8363842e+08	4.3410301e+07	7.7354504e+06	NaN	NaN	NaN	NaN	NaN	NaN
3.8200000e+02	3.9000000e+02	2.0000000e+00	0.0000000e+00	5.3325857e+02	4.0000000e+00	6.0000000e+00	8.3887833e+00	8.8835167e+00	5.3355902e+02	-2.1888716e-02	1.0000000e+00	NaN	NaN	NaN	NaN	NaN	1.3146209e-02	NaN	6.0693302e+08	3.2641677e+08	1.1016539e+08	2.5992626e+07	4.6262186e+06	NaN	NaN	NaN	NaN	NaN	NaN
3.9000000e+02	3.9600000e+02	2.0000000e+00	0.0000000e+00	4.4821018e+02	5.0000000e+00	5.0000000e+00	8.7792667e+00	9.0457500e+00	4.4839950e+02	-2.4563398e-01	4.0000000e-01	NaN	NaN	NaN	NaN	NaN	2.2242641e-01	NaN	6.7131944e+05	1.0651144e+05	1.1525786e+05	0.0000000e+00	0.0000000e+00	0.0000000e+00	NaN	NaN	NaN	NaN	NaN
3.9100000e+02	3.9600000e+02	1.0000000e+00	0.0000000e+00	7.8232902e+02	4.0000000e+00	4.0000000e+00	6.7597333e+00	7.2151500e+00	7.8269364e+02	-1.8229240e-01	1.0000000e+00	NaN	NaN	NaN	NaN	NaN	1.6454176e-01	NaN	4.8211225e+06	1.9050971e+06	3.0854657e+05	0.0000000e+00	9.4171962e+03	NaN	NaN	NaN	NaN	NaN	NaN
3.9100000e+02	3.9600000e+02	2.0000000e+00	0.0000000e+00	3.9166815e+02	4.0000000e+00	4.0000000e+00	6.7658833e+00	7.2680667e+00	3.9186500e+02	-1.5322150e-01	1.0000000e+00	NaN	NaN	NaN	NaN	NaN	5.0063333e-02	NaN	1.4739691e+07	5.8024333e+06	1.2368077e+06	9.8940815e+04	3.1519976e+03	NaN	NaN	NaN	NaN	NaN	NaN
3.9100000e+02	3.9900000e+02	1.0000000e+00	0.0000000e+00	1.0714387e+03	5.0000000e+00	7.0000000e+00	7.9156167e+00	8.2456000e+00	1.0719939e+03	-2.2678976e-01	1.0000000e+00	NaN	NaN	NaN	NaN	NaN	2.6273646e-01	NaN	3.3728932e+06	1.9280007e+06	5.6375717e+05	3.9762002e+04	1.1467773e+04	1.1932479e+04	NaN	NaN	NaN	NaN	NaN
3.9100000e+02	4.1000000e+02	2.0000000e+00	0.0000000e+00	1.0514537e+03	7.0000000e+00	1.8000000e+01	7.3795000e+00	8.0440833e+00	1.0521401e+03	-4.8111010e-02	1.0000000e+00	NaN	NaN	NaN	NaN	NaN	5.1291432e-02	NaN	4.8117639e+07	4.8822982e+07	3.5661400e+07	1.8063134e+07	7.7879619e+06	2.3725910e+06	5.5818477e+05	1.8726927e+04	NaN	NaN	NaN
3.9100000e+02	4.1000000e+02	3.0000000e+00	0.0000000e+00	7.0130487e+02	7.0000000e+00	1.8000000e+01	7.3795000e+00	7.9692000e+00	7.0175353e+02	-7.4970109e-02	1.0000000e+00	NaN	NaN	NaN	NaN	NaN	2.0824834e-02	NaN	6.6828361e+07	7.0529363e+07	4.8117971e+07	2.5217060e+07	9.9809979e+06	3.5243272e+06	3.1006144e+04	1.1307952e+05	NaN	NaN	NaN
3.9100000e+02	4.1100000e+02	2.0000000e+00	0.0000000e+00	1.0869722e+03	7.0000000e+00	1.9000000e+01	7.3639833e+00	7.7751000e+00	1.0877352e+03	6.4448905e-02	1.0000000e+00	NaN	NaN	NaN	NaN	NaN	1.6284396e-01	NaN	1.7443032e+07	1.9637379e+07	1.4143375e+07	7.3288775e+06	2.7094703e+06	5.2784360e+05	1.0893424e+05	1.8403925e+06	NaN	NaN	NaN
3.9100000e+02	4.1100000e+02	3.0000000e+00	0.0000000e+00	7.2498391e+02	7.0000000e+00	1.9000000e+01	7.3512833e+00	7.6396167e+00	7.2545173e+02	-5.7983976e-02	1.0000000e+00	NaN	NaN	NaN	NaN	NaN	2.5690274e-02	NaN	1.8380555e+07	2.1177557e+07	1.4447718e+07	7.6625972e+06	3.4658362e+06	9.0370924e+05	1.3785516e+05	5.2130024e+04	NaN	NaN	NaN
3.9100000e+02	4.1200000e+02	2.0000000e+00	0.0000000e+00	1.1435143e+03	7.0000000e+00	2.0000000e+01	8.4489000e+00	8.9620333e+00	1.1442303e+03	-1.0260254e-01	1.0000000e+00	NaN	NaN	NaN	NaN	NaN	5.4453135e-02	NaN	3.4791187e+07	3.7212757e+07	3.7643805e+07	1.4968889e+07	6.7527407e+06	8.2573763e+05	0.0000000e+00	2.4616456e+04	NaN	NaN	NaN
3.9100000e+02	4.1200000e+02	3.0000000e+00	0.0000000e+00	7.6267860e+02	7.0000000e+00	2.0000000e+01	8.6597667e+00	9.0074333e+00	7.6315865e+02	-9.4564372e-02	1.0000000e+00	NaN	NaN	NaN	NaN	NaN	2.0196480e-02	NaN	4.7059867e+07	5.6315693e+07	4.1742307e+07	2.3525649e+07	9.1241910e+06	2.1785918e+06	8.4481924e+04	2.2827468e+04	NaN	NaN	NaN
3.9100000e+02	4.2500000e+02	2.0000000e+00	0.0000000e+00	1.6347195e+03	8.0000000e+00	3.2000000e+01	7.7751000e+00	8.2244000e+00	1.6356393e+03	-2.3540056e-01	1.0000000e+00	NaN	NaN	NaN	NaN	NaN	1.5577854e-01	NaN	2.3152738e+06	4.9052657e+06	4.6986853e+06	3.0261517e+06	1.4303062e+06	2.5806176e+05	2.5194479e+04	0.0000000e+00	0.0000000e+00	NaN	NaN
3.9100000e+02	4.2500000e+02	3.0000000e+00	0.0000000e+00	1.0901487e+03	8.0000000e+00	3.2000000e+01	7.7751000e+00	8.4681667e+00	1.0908292e+03	-3.3758204e-02	1.0000000e+00	NaN	NaN	NaN	NaN	NaN	8.5383843e-02	NaN	5.4820241e+07	8.9659902e+07	8.7047742e+07	6.1631849e+07	3.3857991e+07	1.5901262e+07	5.8872284e+06	1.7905223e+06	2.9895046e+05	NaN	NaN
3.9100000e+02	4.2500000e+02	4.0000000e+00	0.0000000e+00	8.1786337e+02	8.0000000e+00	3.2000000e+01	7.8873833e+00	8.1572500e+00	8.1831176e+02	-2.8149607e-01	1.0000000e+00	NaN	NaN	NaN	NaN	NaN	1.4562956e-01	NaN	7.5073249e+05	1.0894750e+06	1.0236348e+06	7.1364382e+05	4.0745739e+05	5.0865603e+04	1.2420380e+04	0.0000000e+00	0.0000000e+00	NaN	NaN
3.9100000e+02	4.2600000e+02	3.0000000e+00	0.0000000e+00	1.1278434e+03	8.0000000e+00	3.3000000e+01	8.5027667e+00	9.2678833e+00	1.1285635e+03	1.2224144e-02	1.0000000e+00	NaN	NaN	NaN	NaN	NaN	9.6805435e-03	NaN	4.3670781e+08	7.6800902e+08	7.6827736e+08	5.6121935e+08	3.2430099e+08	1.5869178e+08	6.6896021e+07	2.4021385e+07	7.3095415e+06	NaN	NaN
3.9100000e+02	4.2600000e+02	4.0000000e+00	0.0000000e+00	8.4613438e+02	8.0000000e+00	3.3000000e+01	8.5336167e+00	9.1898000e+00	8.4664218e+02	-1.1678183e-01	1.0000000e+00	NaN	NaN	NaN	NaN	NaN	5.7678280e-02	NaN	9.1113801e+06	1.7218661e+07	1.6119089e+07	1.1998880e+07	6.4830276e+06	2.9400579e+06	6.7981312e+05	1.0162322e+05	0.0000000e+00	NaN	NaN
3.9100000e+02	4.2700000e+02	3.0000000e+00	0.0000000e+00	1.1768662e+03	9.0000000e+00	3.4000000e+01	9.8958833e+00	1.0771917e+01	1.1776176e+03	-6.7172296e-03	1.0000000e+00	NaN	NaN	NaN	NaN	NaN	3.3728275e-02	NaN	1.0949946e+08	2.0614120e+08	2.1803458e+08	1.6853543e+08	9.9082016e+07	4.8598352e+07	2.0203103e+07	7.6522751e+06	1.5216015e+06	1.8166892e+05	NaN
3.9100000e+02	4.2700000e+02	4.0000000e+00	0.0000000e+00	8.8290148e+02	9.0000000e+00	3.4000000e+01	9.9901500e+00	1.0418633e+01	8.8340856e+02	-2.3257350e-01	1.0000000e+00	NaN	NaN	NaN	NaN	NaN	8.8979447e-02	NaN	1.3742066e+06	3.8852553e+06	4.0432923e+06	2.8104447e+06	1.2597601e+06	3.9472310e+05	1.0447012e+05	0.0000000e+00	0.0000000e+00	0.0000000e+00	NaN
3.9100000e+02	4.2900000e+02	3.0000000e+00	0.0000000e+00	1.2338877e+03	9.0000000e+00	3.6000000e+01	9.3571667e+00	1.0136400e+01	1.2346594e+03	-3.4544997e-02	1.0000000e+00	NaN	NaN	NaN	NaN	NaN	3.0594685e-02	NaN	5.6579972e+07	1.1698153e+08	1.1926937e+08	9.7005414e+07	5.9241485e+07	3.0068741e+07	1.2574509e+07	4.5889367e+06	6.5792890e+05	0.0000000e+00	NaN
3.9100000e+02	4.2900000e+02	4.0000000e+00	0.0000000e+00	9.2566758e+02	9.0000000e+00	3.6000000e+01	9.4689500e+00	9.8634500e+00	9.2623941e+02	-6.2406537e-02	1.0000000e+00	NaN	NaN	NaN	NaN	NaN	9.0791223e-02	NaN	1.4486294e+06	3.4310780e+06	3.6476593e+06	2.5043012e+06	1.4826257e+06	5.3450704e+05	1.3526884e+05	1.2075545e+05	3.1976790e+05	0.0000000e+00	NaN
3.9500000e+02	4.2600000e+02	3.0000000e+00	0.0000000e+00	9.6277282e+02	8.0000000e+00	2.9000000e+01	7.5007167e+00	7.9241000e+00	9.6328214e+02	-3.0470637e-01	1.0000000e+00	NaN	NaN	NaN	NaN	NaN	1.0065512e-01	NaN	1.9912166e+06	2.8784263e+06	2.4961013e+06	1.3552238e+06	4.1394909e+05	7.6414060e+04	0.0000000e+00	9.6831110e+03	0.0000000e+00	NaN	NaN
3.9700000e+02	4.2600000e+02	2.0000000e+00	0.0000000e+00	1.3096059e+03	7.0000000e+00	2.7000000e+01	7.2903500e+00	7.6779667e+00	1.3102886e+03	-2.3450734e-01	1.0000000e+00	NaN	NaN	NaN	NaN	NaN	1.1864483e-01	NaN	1.9825505e+06	2.8939645e+06	2.0187895e+06	9.5693473e+05	2.8552662e+05	3.5700203e+04	0.0000000e+00	0.0000000e+00	NaN	NaN	NaN
3.9700000e+02	4.2600000e+02	3.0000000e+00	0.0000000e+00	8.7340636e+02	7.0000000e+00	2.7000000e+01	7.5844833e+00	7.5949167e+00	8.7379144e+02	-4.4469652e-01	4.0000000e-01	NaN	NaN	NaN	NaN	NaN	1.6122415e-02	NaN	5.0206372e+04	6.3408563e+04	2.5757024e+04	2.4638769e+04	0.0000000e+00	0.0000000e+00	0.0000000e+00	0.0000000e+00	NaN	NaN	NaN
4.0000000e+02	4.1100000e+02	2.0000000e+00	0.0000000e+00	5.6076182e+02	5.0000000e+00	1.0000000e+01	3.3906000e+00	3.4396167e+00	5.6089743e+02	-4.0634907e-01	1.0000000e+00	NaN	NaN	NaN	NaN	NaN	8.5000291e-02	NaN	6.3065019e+04	2.3361512e+04	0.0000000e+00	0.0000000e+00	0.0000000e+00	0.0000000e+00	NaN	NaN	NaN	NaN	NaN
4.0000000e+02	4.1200000e+02	2.0000000e+00	0.0000000e+00	6.1730385e+02	5.0000000e+00	1.1000000e+01	5.5735667e+00	5.7470167e+00	6.1766870e+02	-2.1344457e-02	1.0000000e+00	NaN	NaN	NaN	NaN	NaN	1.9947702e-01	NaN	5.1730789e+05	4.5080932e+05	1.8215475e+05	9.4206566e+03	0.0000000e+00	0.0000000e+00	NaN	NaN	NaN	NaN	NaN
4.0000000e+02	4.2500000e+02	3.0000000e+00	0.0000000e+00	7.3934179e+02	6.0000000e+00	2.3000000e+01	5.2509333e+00	5.2699000e+00	7.3953046e+02	-7.2365243e-01	4.0000000e-01	NaN	NaN	NaN	NaN	NaN	9.8313888e-02	NaN	1.1525542e+04	1.4914982e+04	0.0000000e+00	0.0000000e+00	0.0000000e+00	0.0000000e+00	0.0000000e+00	NaN	NaN	NaN	NaN
4.0000000e+02	4.2600000e+02	2.0000000e+00	0.0000000e+00	1.1650511e+03	7.0000000e+00	2.4000000e+01	6.7033500e+00	7.2366000e+00	1.1656320e+03	-2.0666555e-01	1.0000000e+00	NaN	NaN	NaN	NaN	NaN	1.8480240e-01	NaN	6.6287894e+06	7.5797224e+06	4.6147640e+06	2.1180899e+06	3.4831591e+05	2.4554142e+04	0.0000000e+00	0.0000000e+00	NaN	NaN	NaN
4.0000000e+02	4.2600000e+02	3.0000000e+00	0.0000000e+00	7.7703648e+02	7.0000000e+00	2.4000000e+01	6.8463333e+00	7.0019167e+00	7.7746805e+02	-7.3728750e-02	1.0000000e+00	NaN	NaN	NaN	NaN	NaN	7.7029064e-02	NaN	1.0964257e+06	1.1455145e+06	7.9876281e+05	4.1217090e+05	1.1459089e+05	4.1122957e+04	0.0000000e+00	2.2532586e+03	NaN	NaN	NaN
4.0000000e+02	4.2700000e+02	3.0000000e+00	0.0000000e+00	8.2605928e+02	7.0000000e+00	2.5000000e+01	8.9801167e+00	8.9950500e+00	8.2662648e+02	2.2645638e-01	4.0000000e-01	NaN	NaN	NaN	NaN	NaN	1.2633183e-01	NaN	1.6719369e+04	7.3603808e+04	5.0336529e+04	1.2231526e+04	2.0970184e+04	0.0000000e+00	0.0000000e+00	0.0000000e+00	NaN	NaN	NaN
4.0500000e+02	4.2600000e+02	2.0000000e+00	0.0000000e+00	9.2944720e+02	6.0000000e+00	1.9000000e+01	6.9166000e+00	6.9318667e+00	9.3010993e+02	2.1612025e-01	4.0000000e-01	NaN	NaN	NaN	NaN	NaN	1.0236887e-01	NaN	2.8539388e+05	2.8621833e+05	7.2299441e+04	2.7705147e+04	8.8891701e+03	0.0000000e+00	7.4618055e+04	NaN	NaN	NaN	NaN
4.1100000e+02	4.2600000e+02	2.0000000e+00	0.0000000e+00	6.4982037e+02	5.0000000e+00	1.3000000e+01	5.9111167e+00	6.6083333e+00	6.5015989e+02	-5.1353859e-02	1.0000000e+00	NaN	NaN	NaN	NaN	NaN	7.2294857e-02	NaN	2.8317687e+07	1.8164798e+07	6.4383686e+06	1.5317575e+06	3.0219524e+05	4.8659457e+04	NaN	NaN	NaN	NaN	NaN
4.1100000e+02	4.2700000e+02	2.0000000e+00	0.0000000e+00	7.2335458e+02	5.0000000e+00	1.4000000e+01	8.9620333e+00	9.4001167e+00	7.2370317e+02	-1.3965379e-01	1.0000000e+00	NaN	NaN	NaN	NaN	NaN	9.5458279e-02	NaN	1.5036782e+07	1.0538821e+07	4.0960583e+06	7.1962199e+05	4.2165354e+04	2.0428204e+04	NaN	NaN	NaN	NaN	NaN
4.1100000e+02	4.2900000e+02	2.0000000e+00	0.0000000e+00	8.0888677e+02	5.0000000e+00	1.6000000e+01	8.2028500e+00	8.6201500e+00	8.0924624e+02	-2.0599058e-01	1.0000000e+00	NaN	NaN	NaN	NaN	NaN	9.7723794e-02	NaN	6.5376134e+06	4.8898214e+06	2.1561248e+06	2.3257570e+05	0.0000000e+00	0.0000000e+00	NaN	NaN	NaN	NaN	NaN
4.1200000e+02	4.2600000e+02	2.0000000e+00	0.0000000e+00	6.1430182e+02	5.0000000e+00	1.2000000e+01	5.5184333e+00	6.1806000e+00	6.1459641e+02	-1.0056324e-01	1.0000000e+00	NaN	NaN	NaN	NaN	NaN	5.5646402e-02	NaN	1.3653657e+07	8.1807870e+06	2.5876183e+06	3.6315322e+05	2.2146328e+04	7.4501865e+03	NaN	NaN	NaN	NaN	NaN
4.1300000e+02	4.2600000e+02	2.0000000e+00	0.0000000e+00	5.5775979e+02	4.0000000e+00	1.1000000e+01	4.8252333e+00	5.6211833e+00	5.5801988e+02	-9.1657646e-02	1.0000000e+00	NaN	NaN	NaN	NaN	NaN	7.7377422e-02	NaN	9.8383472e+06	5.0056227e+06	1.4772676e+06	1.9893191e+05	2.1169545e+03	NaN	NaN	NaN	NaN	NaN	NaN
4.1300000e+02	4.2900000e+02	2.0000000e+00	0.0000000e+00	7.1682619e+02	5.0000000e+00	1.4000000e+01	7.7180333e+00	8.1717167e+00	7.1714628e+02	-1.7130595e-01	1.0000000e+00	NaN	NaN	NaN	NaN	NaN	9.9066150e-02	NaN	4.9032056e+06	3.3187038e+06	1.1557997e+06	1.4946096e+05	0.0000000e+00	0.0000000e+00	NaN	NaN	NaN	NaN	NaN
4.2700000e+02	4.4500000e+02	2.0000000e+00	0.0000000e+00	8.5535719e+02	6.0000000e+00	1.6000000e+01	5.9308667e+00	6.3937500e+00	8.5579878e+02	-1.5361254e-01	1.0000000e+00	NaN	NaN	NaN	NaN	NaN	9.5488220e-02	NaN	8.1388511e+06	6.9094219e+06	3.5009601e+06	1.0024450e+06	9.3204066e+04	0.0000000e+00	0.0000000e+00	NaN	NaN	NaN	NaN
4.2700000e+02	4.5600000e+02	3.0000000e+00	0.0000000e+00	9.6342747e+02	7.0000000e+00	2.5000000e+01	NaN	NaN	NaN	NaN	-1.0000000e+00	NaN	NaN	NaN	NaN	NaN	NaN	NaN	NaN	NaN	NaN	NaN	NaN	NaN	NaN	NaN	NaN	NaN	NaN
4.2700000e+02	4.6000000e+02	3.0000000e+00	0.0000000e+00	1.1245210e+03	8.0000000e+00	2.9000000e+01	1.0161100e+01	1.0300200e+01	1.1252070e+03	1.6742789e-02	1.0000000e+00	NaN	NaN	NaN	NaN	NaN	1.5532572e-01	NaN	3.0406294e+05	9.7687790e+05	8.0013535e+05	6.3683040e+05	1.6268281e+05	6.1462972e+04	0.0000000e+00	6.8618181e+04	4.1763121e+04	NaN	NaN
4.2700000e+02	4.6100000e+02	3.0000000e+00	0.0000000e+00	1.1682011e+03	8.0000000e+00	3.0000000e+01	NaN	NaN	NaN	NaN	-1.0000000e+00	NaN	NaN	NaN	NaN	NaN	NaN	NaN	NaN	NaN	NaN	NaN	NaN	NaN	NaN	NaN	NaN	NaN	NaN
4.2700000e+02	4.7200000e+02	4.0000000e+00	0.0000000e+00	1.1953323e+03	1.0000000e+01	4.1000000e+01	1.4532550e+01	1.4619067e+01	1.1960479e+03	-9.5526866e-02	1.0000000e+00	NaN	NaN	NaN	NaN	NaN	1.1103994e-01	NaN	6.8162786e+04	6.6655959e+05	9.8398787e+05	8.0953879e+05	5.0050095e+05	2.5850561e+05	9.9734541e+04	3.3813293e+04	0.0000000e+00	5.2958764e+04	3.3503840e+04
4.2800000e+02	4.6000000e+02	3.0000000e+00	0.0000000e+00	1.0754982e+03	8.0000000e+00	2.8000000e+01	NaN	NaN	NaN	NaN	-1.0000000e+00	NaN	NaN	NaN	NaN	NaN	NaN	NaN	NaN	NaN	NaN	NaN	NaN	NaN	NaN	NaN	NaN	NaN	NaN
4.3000000e+02	4.6000000e+02	3.0000000e+00	0.0000000e+00	1.0184767e+03	8.0000000e+00	2.6000000e+01	NaN	NaN	NaN	NaN	-1.0000000e+00	NaN	NaN	NaN	NaN	NaN	NaN	NaN	NaN	NaN	NaN	NaN	NaN	NaN	NaN	NaN	NaN	NaN	NaN
4.4600000e+02	4.7200000e+02	3.0000000e+00	0.0000000e+00	1.0298776e+03	8.0000000e+00	2.3000000e+01	NaN	NaN	NaN	NaN	-1.0000000e+00	NaN	NaN	NaN	NaN	NaN	NaN	NaN	NaN	NaN	NaN	NaN	NaN	NaN	NaN	NaN	NaN	NaN	NaN
4.4600000e+02	4.7200000e+02	4.0000000e+00	0.0000000e+00	7.7266002e+02	8.0000000e+00	2.3000000e+01	NaN	NaN	NaN	NaN	-1.0000000e+00	NaN	NaN	NaN	NaN	NaN	NaN	NaN	NaN	NaN	NaN	NaN	NaN	NaN	NaN	NaN	NaN	NaN	NaN
4.5700000e+02	4.7200000e+02	2.0000000e+00	0.0000000e+00	9.5503240e+02	6.0000000e+00	1.4000000e+01	1.3146150e+01	1.3199283e+01	9.5549291e+02	-2.7524228e-01	4.0000000e-01	NaN	NaN	NaN	NaN	NaN	3.5352654e-02	NaN	4.1959368e+05	7.7940112e+05	2.0960226e+05	4.5344128e+04	0.0000000e+00	0.0000000e+00	0.0000000e+00	NaN	NaN	NaN	NaN
4.5700000e+02	4.7200000e+02	3.0000000e+00	0.0000000e+00	6.3702402e+02	6.0000000e+00	1.4000000e+01	1.2811683e+01	1.3492267e+01	6.3733639e+02	-2.5915983e-01	1.0000000e+00	NaN	NaN	NaN	NaN	NaN	1.3000639e-01	NaN	3.2083641e+06	3.1736167e+06	1.6553492e+06	4.3872654e+05	1.9681836e+04	0.0000000e+00	1.0954799e+04	NaN	NaN	NaN	NaN
4.5700000e+02	4.7300000e+02	3.0000000e+00	0.0000000e+00	6.7471871e+02	6.0000000e+00	1.5000000e+01	NaN	NaN	NaN	NaN	-1.0000000e+00	NaN	NaN	NaN	NaN	NaN	NaN	NaN	NaN	NaN	NaN	NaN	NaN	NaN	NaN	NaN	NaN	NaN	NaN
4.6100000e+02	4.6700000e+02	2.0000000e+00	0.0000000e+00	4.3173877e+02	4.0000000e+00	5.0000000e+00	6.8119167e+00	6.8331000e+00	4.3182937e+02	-3.8801273e-01	1.0000000e+00	NaN	NaN	NaN	NaN	NaN	5.9259039e-02	NaN	1.6512546e+05	3.6392329e+04	0.0000000e+00	0.0000000e+00	0.0000000e+00	NaN	NaN	NaN	NaN	NaN	NaN
4.6100000e+02	4.7200000e+02	3.0000000e+00	0.0000000e+00	4.7593051e+02	5.0000000e+00	1.0000000e+01	9.2678833e+00	9.6625500e+00	4.7619747e+02	-1.1073921e-01	1.0000000e+00	NaN	NaN	NaN	NaN	NaN	8.9841576e-02	NaN	2.7198082e+06	2.8612209e+06	5.5821032e+05	1.0147757e+05	2.1828252e+05	0.0000000e+00	NaN	NaN	NaN	NaN	NaN
4.6500000e+02	4.7200000e+02	2.0000000e+00	0.0000000e+00	4.7074035e+02	4.0000000e+00	6.0000000e+00	5.4758500e+00	5.8317167e+00	4.7081348e+02	-3.9230985e-01	4.0000000e-01	NaN	NaN	NaN	NaN	NaN	8.6095572e-02	NaN	4.9406885e+06	7.3840172e+05	3.6695055e+04	7.5166319e+03	0.0000000e+00	NaN	NaN	NaN	NaN	NaN	NaN
4.7200000e+02	4.8700000e+02	2.0000000e+00	0.0000000e+00	9.0046995e+02	6.0000000e+00	1.2000000e+01	1.0335083e+01	1.0343500e+01	9.0104090e+02	4.4357318e-02	4.0000000e-01	NaN	NaN	NaN	NaN	NaN	3.9147154e-01	NaN	7.7372943e+04	5.8949387e+04	0.0000000e+00	0.0000000e+00	0.0000000e+00	0.0000000e+00	1.9768363e+04	NaN	NaN	NaN	NaN
4.7300000e+02	4.8500000e+02	2.0000000e+00	0.0000000e+00	7.0585422e+02	5.0000000e+00	9.0000000e+00	NaN	NaN	NaN	NaN	-1.0000000e+00	NaN	NaN	NaN	NaN	NaN	NaN	NaN	NaN	NaN	NaN	NaN	NaN	NaN	NaN	NaN	NaN	NaN	NaN
4.7300000e+02	4.8500000e+02	3.0000000e+00	0.0000000e+00	4.7090524e+02	5.0000000e+00	9.0000000e+00	7.3993833e+00	7.6396167e+00	4.7113562e+02	-1.4514996e-01	4.0000000e-01	NaN	NaN	NaN	NaN	NaN	1.0291463e-01	NaN	2.9635776e+05	3.6003094e+05	4.1125902e+04	1.6525631e+04	0.0000000e+00	0.0000000e+00	NaN	NaN	NaN	NaN	NaN
4.7300000e+02	4.8600000e+02	2.0000000e+00	0.0000000e+00	7.8738589e+02	5.0000000e+00	1.0000000e+01	7.8071833e+00	8.5089333e+00	7.8781805e+02	-8.1813948e-02	1.0000000e+00	NaN	NaN	NaN	NaN	NaN	8.2843016e-02	NaN	1.9461255e+07	1.7712116e+07	7.2522524e+06	2.0357862e+06	4.9363383e+05	3.5982684e+04	NaN	NaN	NaN	NaN	NaN
4.7300000e+02	4.8600000e+02	3.0000000e+00	0.0000000e+00	5.2525968e+02	5.0000000e+00	1.0000000e+01	7.8771833e+00	8.3757667e+00	5.2553860e+02	-1.0937310e-01	1.0000000e+00	NaN	NaN	NaN	NaN	NaN	6.8868153e-02	NaN	6.4941206e+06	6.1404597e+06	2.6358460e+06	5.2383602e+05	2.8725731e+04	2.3292494e+04	NaN	NaN	NaN	NaN	NaN
4.7300000e+02	4.8700000e+02	3.0000000e+00	0.0000000e+00	5.6295437e+02	5.0000000e+00	1.1000000e+01	9.4970333e+00	1.0080167e+01	5.6320337e+02	-2.7179459e-01	1.0000000e+00	NaN	NaN	NaN	NaN	NaN	7.3907109e-02	NaN	4.4576349e+06	4.1915715e+06	1.6090532e+06	8.8305234e+04	8.7149357e+03	0.0000000e+00	NaN	NaN	NaN	NaN	NaN
4.7300000e+02	4.8900000e+02	2.0000000e+00	0.0000000e+00	9.4396777e+02	6.0000000e+00	1.3000000e+01	9.0691333e+00	9.6021833e+00	9.4460972e+02	1.4870718e-01	1.0000000e+00	NaN	NaN	NaN	NaN	NaN	9.3855168e-02	NaN	1.4124043e+07	1.4453646e+07	8.0320167e+06	4.6225204e+06	2.0330175e+06	6.9032327e+05	5.7503172e+04	NaN	NaN	NaN	NaN
4.7300000e+02	4.8900000e+02	3.0000000e+00	0.0000000e+00	6.2964760e+02	6.0000000e+00	1.3000000e+01	9.1457167e+00	9.7318167e+00	6.3009174e+02	1.9720943e-01	1.0000000e+00	NaN	NaN	NaN	NaN	NaN	9.8545377e-02	NaN	1.1659510e+07	1.1845969e+07	6.2332478e+06	3.8626456e+06	2.2925299e+06	6.7248882e+05	2.5607189e+04	NaN	NaN	NaN	NaN
4.7400000e+02	4.8600000e+02	2.0000000e+00	0.0000000e+00	7.3084386e+02	5.0000000e+00	9.0000000e+00	7.5599667e+00	7.6841167e+00	7.3121040e+02	-1.4002269e-01	1.0000000e+00	NaN	NaN	NaN	NaN	NaN	4.0428927e-02	NaN	1.1086446e+06	1.0420885e+06	3.9506685e+05	0.0000000e+00	8.5071408e+03	0.0000000e+00	NaN	NaN	NaN	NaN	NaN
4.8800000e+02	4.9700000e+02	2.0000000e+00	0.0000000e+00	6.1678769e+02	5.0000000e+00	8.0000000e+00	8.2244000e+00	8.4797333e+00	6.1711443e+02	-7.7291673e-02	1.0000000e+00	NaN	NaN	NaN	NaN	NaN	1.5056220e-01	NaN	1.9727597e+06	1.0871462e+06	2.0921095e+05	2.1136561e+05	0.0000000e+00	2.9208217e+04	NaN	NaN	NaN	NaN	NaN
4.8800000e+02	5.0700000e+02	3.0000000e+00	0.0000000e+00	8.1473095e+02	7.0000000e+00	1.8000000e+01	9.6155000e+00	9.8896667e+00	8.1516016e+02	-1.3349381e-01	1.0000000e+00	NaN	NaN	NaN	NaN	NaN	1.3454539e-01	NaN	1.7542538e+06	2.2330747e+06	1.3045313e+06	5.2299548e+05	1.3276090e+05	0.0000000e+00	1.0937686e+05	3.0475672e+04	NaN	NaN	NaN
4.9000000e+02	4.9700000e+02	1.0000000e+00	0.0000000e+00	1.0324884e+03	4.0000000e+00	6.0000000e+00	7.2018333e+00	7.6468333e+00	1.0327652e+03	-3.3859483e-01	1.0000000e+00	NaN	NaN	NaN	NaN	NaN	1.9849042e-01	NaN	2.0893505e+06	6.7277350e+05	5.1780437e+04	0.0000000e+00	0.0000000e+00	NaN	NaN	NaN	NaN	NaN	NaN
4.9000000e+02	4.9700000e+02	2.0000000e+00	0.0000000e+00	5.1674784e+02	4.0000000e+00	6.0000000e+00	7.1434000e+00	7.5844833e+00	5.1702795e+02	-5.5191037e-02	1.0000000e+00	NaN	NaN	NaN	NaN	NaN	3.4388742e-02	NaN	2.1468527e+07	1.1288187e+07	3.7251441e+06	5.5539546e+05	7.9609618e+04	NaN	NaN	NaN	NaN	NaN	NaN
4.9000000e+02	5.0700000e+02	2.0000000e+00	0.0000000e+00	1.1215529e+03	6.0000000e+00	1.6000000e+01	8.8998167e+00	9.3917500e+00	1.1221119e+03	-1.8752096e-01	1.0000000e+00	NaN	NaN	NaN	NaN	NaN	1.2658266e-01	NaN	6.1716958e+06	7.1440055e+06	4.1249646e+06	1.7001567e+06	2.4445168e+05	1.5370231e+04	1.3432070e+04	NaN	NaN	NaN	NaN
4.9000000e+02	5.0700000e+02	3.0000000e+00	0.0000000e+00	7.4803772e+02	6.0000000e+00	1.6000000e+01	8.9801167e+00	9.5297000e+00	7.4844983e+02	-6.9052979e-02	1.0000000e+00	NaN	NaN	NaN	NaN	NaN	5.1068706e-02	NaN	1.6600522e+07	1.9207900e+07	1.2704273e+07	5.3022981e+06	1.7693959e+06	2.2083828e+05	1.1705152e+04	NaN	NaN	NaN	NaN
4.9000000e+02	5.0800000e+02	3.0000000e+00	0.0000000e+00	7.8573240e+02	6.0000000e+00	1.7000000e+01	1.0121917e+01	1.0669850e+01	7.8612264e+02	-2.0754380e-01	1.0000000e+00	NaN	NaN	NaN	NaN	NaN	9.4325559e-02	NaN	7.5603066e+06	9.2044676e+06	5.7324381e+06	2.4166923e+06	3.6027575e+05	3.3537233e+04	0.0000000e+00	NaN	NaN	NaN	NaN
4.9000000e+02	5.1600000e+02	3.0000000e+00	0.0000000e+00	1.0435055e+03	7.0000000e+00	2.5000000e+01	1.1864417e+01	1.2017317e+01	1.0439209e+03	-5.5818812e-01	4.0000000e-01	NaN	NaN	NaN	NaN	NaN	1.3278419e-01	NaN	1.0455981e+06	1.8063865e+06	1.0399377e+06	3.4603289e+05	1.2321451e+05	0.0000000e+00	0.0000000e+00	0.0000000e+00	NaN	NaN	NaN
4.9000000e+02	5.1700000e+02	3.0000000e+00	0.0000000e+00	1.0925283e+03	8.0000000e+00	2.6000000e+01	1.2706900e+01	1.3235533e+01	1.0931110e+03	-1.6867922e-01	1.0000000e+00	NaN	NaN	NaN	NaN	NaN	1.0705644e-01	NaN	3.4300894e+06	6.7418615e+06	6.1048247e+06	3.5441866e+06	1.5123440e+06	2.8885484e+05	2.8142243e+04	0.0000000e+00	7.6026455e+04	NaN	NaN
4.9300000e+02	5.0700000e+02	2.0000000e+00	0.0000000e+00	9.1097868e+02	6.0000000e+00	1.3000000e+01	8.3138833e+00	8.3353667e+00	9.1127957e+02	-4.5255585e-01	4.0000000e-01	NaN	NaN	NaN	NaN	NaN	2.3945059e-01	NaN	9.4738768e+04	6.1207411e+04	2.3083574e+04	0.0000000e+00	0.0000000e+00	0.0000000e+00	0.0000000e+00	NaN	NaN	NaN	NaN
4.9300000e+02	5.0700000e+02	3.0000000e+00	0.0000000e+00	6.0765488e+02	6.0000000e+00	1.3000000e+01	8.2538000e+00	8.2779667e+00	6.0783080e+02	-5.2656167e-01	4.0000000e-01	NaN	NaN	NaN	NaN	NaN	1.4208475e-01	NaN	1.1353998e+05	5.4010791e+04	2.3148494e+04	0.0000000e+00	0.0000000e+00	0.0000000e+00	0.0000000e+00	NaN	NaN	NaN	NaN
4.9300000e+02	5.1700000e+02	3.0000000e+00	0.0000000e+00	9.5214542e+02	7.0000000e+00	2.3000000e+01	NaN	NaN	NaN	NaN	-1.0000000e+00	NaN	NaN	NaN	NaN	NaN	NaN	NaN	NaN	NaN	NaN	NaN	NaN	NaN	NaN	NaN	NaN	NaN	NaN
4.9800000e+02	5.0700000e+02	1.0000000e+00	0.0000000e+00	1.2286280e+03	5.0000000e+00	8.0000000e+00	6.9379167e+00	7.1218333e+00	1.2288812e+03	-4.3612877e-01	4.0000000e-01	NaN	NaN	NaN	NaN	NaN	2.0655959e-01	NaN	5.4347354e+05	1.8345397e+05	0.0000000e+00	0.0000000e+00	0.0000000e+00	0.0000000e+00	NaN	NaN	NaN	NaN	NaN
4.9800000e+02	5.0700000e+02	2.0000000e+00	0.0000000e+00	6.1481765e+02	5.0000000e+00	8.0000000e+00	6.8119167e+00	7.3512833e+00	6.1513886e+02	-4.6925938e-02	1.0000000e+00	NaN	NaN	NaN	NaN	NaN	3.1894044e-02	NaN	3.1083178e+07	1.9295293e+07	6.5957386e+06	1.5098239e+06	1.1336669e+05	1.1073093e+04	NaN	NaN	NaN	NaN	NaN
4.9800000e+02	5.0800000e+02	2.0000000e+00	0.0000000e+00	6.7135968e+02	5.0000000e+00	9.0000000e+00	8.7614500e+00	9.1519833e+00	6.7170251e+02	-7.7373902e-02	1.0000000e+00	NaN	NaN	NaN	NaN	NaN	1.0048947e-01	NaN	8.1750276e+06	5.6746087e+06	2.0405772e+06	3.8546986e+05	6.3279059e+04	0.0000000e+00	NaN	NaN	NaN	NaN	NaN
4.9800000e+02	5.1700000e+02	2.0000000e+00	0.0000000e+00	1.1315535e+03	6.0000000e+00	1.8000000e+01	NaN	NaN	NaN	NaN	-1.0000000e+00	NaN	NaN	NaN	NaN	NaN	NaN	NaN	NaN	NaN	NaN	NaN	NaN	NaN	NaN	NaN	NaN	NaN	NaN
4.9800000e+02	5.1700000e+02	3.0000000e+00	0.0000000e+00	7.5470473e+02	6.0000000e+00	1.8000000e+01	NaN	NaN	NaN	NaN	-1.0000000e+00	NaN	NaN	NaN	NaN	NaN	NaN	NaN	NaN	NaN	NaN	NaN	NaN	NaN	NaN	NaN	NaN	NaN	NaN
5.0800000e+02	5.1600000e+02	1.0000000e+00	0.0000000e+00	9.0542105e+02	4.0000000e+00	7.0000000e+00	4.9841667e+00	5.4508333e+00	9.0581815e+02	-1.0193464e-01	1.0000000e+00	NaN	NaN	NaN	NaN	NaN	1.4048331e-01	NaN	8.3844351e+06	3.3992758e+06	7.4069731e+05	2.4073922e+04	3.6990966e+03	NaN	NaN	NaN	NaN	NaN	NaN
5.0800000e+02	5.1700000e+02	1.0000000e+00	0.0000000e+00	1.0524895e+03	4.0000000e+00	8.0000000e+00	8.6285000e+00	9.1457167e+00	1.0530728e+03	-2.1313968e-02	5.0000000e-01	NaN	NaN	NaN	NaN	NaN	0.0000000e+00	NaN	3.4979356e+07	1.9499513e+07	6.4585241e+06	1.1526403e+06	6.4632281e+04	NaN	NaN	NaN	NaN	NaN	NaN
5.0800000e+02	5.1700000e+02	2.0000000e+00	0.0000000e+00	5.2674837e+02	4.0000000e+00	8.0000000e+00	8.6975667e+00	9.0558500e+00	5.2701704e+02	-6.7281808e-02	1.0000000e+00	NaN	NaN	NaN	NaN	NaN	5.8773648e-02	NaN	9.2526559e+06	5.3009815e+06	1.2458467e+06	2.7123432e+05	0.0000000e+00	NaN	NaN	NaN	NaN	NaN	NaN
5.0900000e+02	5.1700000e+02	1.0000000e+00	0.0000000e+00	9.3940540e+02	4.0000000e+00	7.0000000e+00	7.6708667e+00	8.0852833e+00	9.3987041e+02	-6.6836843e-02	1.0000000e+00	NaN	NaN	NaN	NaN	NaN	1.1050243e-01	NaN	1.6496529e+07	7.4996237e+06	1.8818456e+06	2.6617213e+05	1.5341330e+04	NaN	NaN	NaN	NaN	NaN	NaN
5.1700000e+02	5.2200000e+02	1.0000000e+00	0.0000000e+00	6.1328278e+02	4.0000000e+00	4.0000000e+00	4.7371833e+00	5.2258833e+00	6.1353660e+02	-9.6971364e-02	1.0000000e+00	NaN	NaN	NaN	NaN	NaN	1.0594982e-01	NaN	5.1054998e+06	1.3547902e+06	1.2952264e+05	1.9341479e+04	0.0000000e+00	NaN	NaN	NaN	NaN	NaN	NaN
5.1700000e+02	5.2500000e+02	1.0000000e+00	0.0000000e+00	9.0239241e+02	5.0000000e+00	7.0000000e+00	7.0731833e+00	7.7180333e+00	9.0316156e+02	1.8358040e-01	1.0000000e+00	NaN	NaN	NaN	NaN	NaN	9.1568701e-02	NaN	4.2357080e+08	1.8735078e+08	1.5305849e+08	3.3110472e+07	4.6436309e+06	7.5825097e+05	NaN	NaN	NaN	NaN	NaN
5.1800000e+02	5.2600000e+02	1.0000000e+00	0.0000000e+00	8.7035094e+02	4.0000000e+00	7.0000000e+00	3.6741500e+00	4.2025333e+00	8.7080978e+02	-7.5238887e-02	1.0000000e+00	NaN	NaN	NaN	NaN	NaN	5.2111777e-02	NaN	2.7041349e+07	9.9251664e+06	3.3084330e+06	6.7471512e+05	4.4895906e+04	NaN	NaN	NaN	NaN	NaN	NaN
5.1800000e+02	5.3600000e+02	2.0000000e+00	0.0000000e+00	9.0389911e+02	6.0000000e+00	1.7000000e+01	6.8586833e+00	6.9253000e+00	9.0430310e+02	-2.4915101e-01	6.0000000e-01	NaN	NaN	NaN	NaN	NaN	1.0413348e-01	NaN	5.1334138e+05	4.1558977e+05	1.4818223e+05	4.7197973e+04	0.0000000e+00	1.2348366e+04	0.0000000e+00	NaN	NaN	NaN	NaN
5.2000000e+02	5.3800000e+02	2.0000000e+00	0.0000000e+00	9.0389911e+02	6.0000000e+00	1.7000000e+01	6.8586833e+00	6.9253000e+00	9.0430310e+02	-2.4915101e-01	6.0000000e-01	NaN	NaN	NaN	NaN	NaN	1.0413348e-01	NaN	5.1334138e+05	4.1558977e+05	1.4818223e+05	4.7197973e+04	0.0000000e+00	1.2348366e+04	0.0000000e+00	NaN	NaN	NaN	NaN
5.2600000e+02	5.3600000e+02	1.0000000e+00	0.0000000e+00	1.0704848e+03	4.0000000e+00	9.0000000e+00	4.7371833e+00	5.3261333e+00	1.0710495e+03	-1.1738254e-02	1.0000000e+00	NaN	NaN	NaN	NaN	NaN	1.0064169e-02	NaN	9.1335477e+08	4.4898109e+08	1.4584713e+08	3.4622237e+07	6.9199158e+06	NaN	NaN	NaN	NaN	NaN	NaN
5.2600000e+02	5.3600000e+02	2.0000000e+00	0.0000000e+00	5.3574603e+02	4.0000000e+00	9.0000000e+00	4.7371833e+00	5.3499333e+00	5.3602203e+02	-2.4502573e-02	1.0000000e+00	NaN	NaN	NaN	NaN	NaN	1.6019226e-01	NaN	1.2207836e+08	5.9415671e+07	1.8937103e+07	4.2554428e+06	7.3720163e+05	NaN	NaN	NaN	NaN	NaN	NaN
5.2600000e+02	5.4300000e+02	2.0000000e+00	0.0000000e+00	8.7743872e+02	6.0000000e+00	1.5000000e+01	9.2810167e+00	9.8441833e+00	8.7788628e+02	-9.5085110e-02	1.0000000e+00	NaN	NaN	NaN	NaN	NaN	5.2962058e-02	NaN	3.3928002e+07	2.9102213e+07	1.3755682e+07	4.4781346e+06	7.3620316e+05	3.9081202e+04	0.0000000e+00	NaN	NaN	NaN	NaN
5.2700000e+02	5.3600000e+02	1.0000000e+00	0.0000000e+00	9.5545785e+02	4.0000000e+00	8.0000000e+00	4.3984167e+00	4.9915500e+00	9.5594560e+02	-3.0012722e-02	1.0000000e+00	NaN	NaN	NaN	NaN	NaN	4.5723837e-02	NaN	9.2357204e+07	4.0514195e+07	1.1339652e+07	2.3423254e+06	2.8961912e+05	NaN	NaN	NaN	NaN	NaN	NaN
5.3700000e+02	5.4200000e+02	1.0000000e+00	0.0000000e+00	5.8931916e+02	3.0000000e+00	3.0000000e+00	4.7121833e+00	5.0959000e+00	5.8953757e+02	-1.1398321e-01	1.0000000e+00	NaN	NaN	NaN	NaN	NaN	1.2136002e-01	NaN	4.0635748e+06	9.4486206e+05	8.1551618e+04	0.0000000e+00	NaN	NaN	NaN	NaN	NaN	NaN	NaN
5.3700000e+02	5.4300000e+02	1.0000000e+00	0.0000000e+00	7.0240322e+02	4.0000000e+00	4.0000000e+00	8.0588667e+00	8.5675833e+00	7.0280610e+02	-6.7011636e-03	1.0000000e+00	NaN	NaN	NaN	NaN	NaN	1.4952888e-02	NaN	1.9731910e+09	7.3797921e+08	1.6765738e+08	2.7350926e+07	3.2073802e+06	NaN	NaN	NaN	NaN	NaN	NaN
5.3700000e+02	5.4300000e+02	2.0000000e+00	0.0000000e+00	3.5170525e+02	4.0000000e+00	4.0000000e+00	8.0999833e+00	8.4197167e+00	3.5184428e+02	-1.3152002e-01	1.0000000e+00	NaN	NaN	NaN	NaN	NaN	7.6225218e-02	NaN	2.9730140e+06	9.2513475e+05	9.0070806e+04	0.0000000e+00	0.0000000e+00	NaN	NaN	NaN	NaN	NaN	NaN
5.4400000e+02	5.5100000e+02	1.0000000e+00	0.0000000e+00	9.0741558e+02	4.0000000e+00	5.0000000e+00	6.0911000e+00	6.6664333e+00	9.0791351e+02	-2.6127165e-02	1.0000000e+00	NaN	NaN	NaN	NaN	NaN	7.2952262e-02	NaN	6.6158569e+07	3.0628627e+07	8.0988046e+06	1.8333935e+06	1.8026527e+05	NaN	NaN	NaN	NaN	NaN	NaN
5.4400000e+02	5.5100000e+02	2.0000000e+00	0.0000000e+00	4.5421143e+02	4.0000000e+00	5.0000000e+00	6.0973167e+00	6.4875833e+00	4.5440655e+02	-1.3380943e-01	1.0000000e+00	NaN	NaN	NaN	NaN	NaN	9.2185703e-02	NaN	4.4141377e+06	1.7439919e+06	3.3743332e+05	3.2076578e+04	6.5718070e+03	NaN	NaN	NaN	NaN	NaN	NaN
5.4400000e+02	5.5200000e+02	2.0000000e+00	0.0000000e+00	5.0374563e+02	4.0000000e+00	6.0000000e+00	NaN	NaN	NaN	NaN	-1.0000000e+00	NaN	NaN	NaN	NaN	NaN	NaN	NaN	NaN	NaN	NaN	NaN	NaN	NaN	NaN	NaN	NaN	NaN	NaN
5.4400000e+02	5.6500000e+02	2.0000000e+00	0.0000000e+00	1.2051479e+03	6.0000000e+00	1.6000000e+01	7.7091167e+00	8.0015000e+00	1.2056783e+03	-3.5255803e-01	4.0000000e-01	NaN	NaN	NaN	NaN	NaN	1.8292318e-01	NaN	9.8095251e+05	1.9703800e+06	8.8036152e+05	1.6483162e+05	0.0000000e+00	0.0000000e+00	0.0000000e+00	NaN	NaN	NaN	NaN
5.4400000e+02	5.6500000e+02	3.0000000e+00	0.0000000e+00	8.0376767e+02	6.0000000e+00	1.6000000e+01	7.6396167e+00	8.3353667e+00	8.0421045e+02	-8.5067251e-02	1.0000000e+00	NaN	NaN	NaN	NaN	NaN	6.3189970e-02	NaN	1.3640359e+07	1.8248198e+07	1.2632298e+07	5.7298911e+06	1.6870788e+06	3.4215072e+05	1.0514572e+04	NaN	NaN	NaN	NaN
5.4600000e+02	5.5100000e+02	1.0000000e+00	0.0000000e+00	7.2131514e+02	4.0000000e+00	3.0000000e+00	4.3770167e+00	4.7121833e+00	7.2183924e+02	1.0692196e-01	1.0000000e+00	NaN	NaN	NaN	NaN	NaN	0.0000000e+00	NaN	1.7870239e+06	5.5906996e+05	3.7292244e+05	4.1357279e+04	3.6876491e+03	NaN	NaN	NaN	NaN	NaN	NaN
5.4600000e+02	5.6500000e+02	3.0000000e+00	0.0000000e+00	7.4173419e+02	6.0000000e+00	1.4000000e+01	7.1369833e+00	7.1741833e+00	7.4197103e+02	-5.9688532e-01	4.0000000e-01	NaN	NaN	NaN	NaN	NaN	9.9879686e-02	NaN	1.0075243e+05	8.6003541e+04	1.6535896e+04	1.0857698e+04	0.0000000e+00	0.0000000e+00	0.0000000e+00	NaN	NaN	NaN	NaN
5.5200000e+02	5.6500000e+02	3.0000000e+00	0.0000000e+00	5.0763509e+02	5.0000000e+00	9.0000000e+00	4.9841667e+00	5.2258833e+00	5.0781062e+02	-3.6393723e-01	1.0000000e+00	NaN	NaN	NaN	NaN	NaN	7.5755869e-02	NaN	5.0691145e+05	3.6852938e+05	4.3059882e+04	0.0000000e+00	7.8870329e+03	0.0000000e+00	NaN	NaN	NaN	NaN	NaN
5.8200000e+02	5.9400000e+02	2.0000000e+00	0.0000000e+00	7.0941340e+02	5.0000000e+00	1.1000000e+01	8.2665833e+00	9.1324833e+00	7.0981625e+02	-8.7390342e-02	1.0000000e+00	NaN	NaN	NaN	NaN	NaN	1.3923737e-13	NaN	6.8892595e+07	4.8600214e+07	2.1677444e+07	7.2078204e+06	1.1586070e+06	6.1879797e+04	NaN	NaN	NaN	NaN	NaN
5.8200000e+02	5.9400000e+02	3.0000000e+00	0.0000000e+00	4.7327802e+02	5.0000000e+00	1.1000000e+01	8.2863167e+00	9.1093167e+00	4.7352639e+02	-1.4799867e-01	1.0000000e+00	NaN	NaN	NaN	NaN	NaN	5.1887424e-02	NaN	2.6423153e+07	1.9119540e+07	7.7219670e+06	1.5733050e+06	4.4185734e+05	0.0000000e+00	NaN	NaN	NaN	NaN	NaN
5.8200000e+02	5.9500000e+02	2.0000000e+00	0.0000000e+00	7.7493364e+02	6.0000000e+00	1.2000000e+01	9.7817667e+00	1.0371350e+01	7.7536395e+02	-1.8371796e-01	1.0000000e+00	NaN	NaN	NaN	NaN	NaN	1.1416178e-01	NaN	7.7367982e+06	6.2905819e+06	3.1242502e+06	7.1089969e+05	1.6673403e+05	3.0253013e+04	0.0000000e+00	NaN	NaN	NaN	NaN
5.8400000e+02	5.9400000e+02	2.0000000e+00	0.0000000e+00	6.3136846e+02	5.0000000e+00	9.0000000e+00	8.5792333e+00	8.8493500e+00	6.3178458e+02	3.0536257e-02	4.0000000e-01	NaN	NaN	NaN	NaN	NaN	6.7454840e-02	NaN	1.7717073e+07	6.0649769e+05	5.1749781e+06	1.5769313e+04	2.3027619e+06	2.8649738e+05	NaN	NaN	NaN	NaN	NaN
5.8400000e+02	5.9400000e+02	3.0000000e+00	0.0000000e+00	4.2124807e+02	5.0000000e+00	9.0000000e+00	7.8158833e+00	8.2604333e+00	4.2153691e+02	6.4835177e-02	1.0000000e+00	NaN	NaN	NaN	NaN	NaN	7.2338304e-02	NaN	5.4742904e+06	3.6117157e+06	1.1588602e+06	1.3430895e+06	1.5613866e+04	0.0000000e+00	NaN	NaN	NaN	NaN	NaN
5.8400000e+02	5.9500000e+02	2.0000000e+00	0.0000000e+00	6.9688871e+02	6.0000000e+00	1.0000000e+01	9.4063000e+00	9.7072667e+00	6.9712756e+02	-4.7440496e-01	4.0000000e-01	NaN	NaN	NaN	NaN	NaN	1.2473950e-01	NaN	1.5067090e+06	9.9016108e+05	1.0412591e+05	1.5826265e+04	0.0000000e+00	0.0000000e+00	0.0000000e+00	NaN	NaN	NaN	NaN
5.8400000e+02	5.9500000e+02	3.0000000e+00	0.0000000e+00	4.6492823e+02	6.0000000e+00	1.0000000e+01	9.6021833e+00	9.6625500e+00	4.6507596e+02	-5.0891786e-01	4.0000000e-01	NaN	NaN	NaN	NaN	NaN	1.3822499e-01	NaN	1.0318477e+05	8.1638499e+04	0.0000000e+00	0.0000000e+00	0.0000000e+00	0.0000000e+00	0.0000000e+00	NaN	NaN	NaN	NaN
5.8500000e+02	5.9400000e+02	2.0000000e+00	0.0000000e+00	5.8084462e+02	5.0000000e+00	8.0000000e+00	6.8778000e+00	7.4241000e+00	5.8117114e+02	-9.3309220e-02	1.0000000e+00	NaN	NaN	NaN	NaN	NaN	7.1026401e-02	NaN	1.7084750e+07	1.0010412e+07	3.5090716e+06	9.4321756e+05	1.1905015e+05	6.3322778e+04	NaN	NaN	NaN	NaN	NaN
5.8500000e+02	5.9400000e+02	3.0000000e+00	0.0000000e+00	3.8756551e+02	5.0000000e+00	8.0000000e+00	6.8970167e+00	7.3224667e+00	3.8776807e+02	-1.3864372e-01	1.0000000e+00	NaN	NaN	NaN	NaN	NaN	5.7905678e-02	NaN	4.1864920e+06	2.5680711e+06	8.4689188e+05	5.7819074e+04	1.6519955e+04	3.3558668e+04	NaN	NaN	NaN	NaN	NaN
5.8500000e+02	5.9500000e+02	2.0000000e+00	0.0000000e+00	6.4636487e+02	6.0000000e+00	9.0000000e+00	NaN	NaN	NaN	NaN	-1.0000000e+00	NaN	NaN	NaN	NaN	NaN	NaN	NaN	NaN	NaN	NaN	NaN	NaN	NaN	NaN	NaN	NaN	NaN	NaN
5.8500000e+02	5.9500000e+02	3.0000000e+00	0.0000000e+00	4.3124567e+02	6.0000000e+00	9.0000000e+00	8.6078167e+00	8.6743000e+00	4.3152680e+02	-5.2975413e-02	4.0000000e-01	NaN	NaN	NaN	NaN	NaN	2.5517550e-01	NaN	1.9944146e+05	1.9708493e+04	8.2560424e+03	4.4242774e+04	1.8788651e+04	0.0000000e+00	0.0000000e+00	NaN	NaN	NaN	NaN
5.8800000e+02	5.9400000e+02	2.0000000e+00	0.0000000e+00	3.9574639e+02	4.0000000e+00	5.0000000e+00	6.1061500e+00	6.3039500e+00	3.9591527e+02	-1.9828830e-01	1.0000000e+00	NaN	NaN	NaN	NaN	NaN	4.5043069e-02	NaN	8.5068108e+05	3.8061024e+05	1.3561604e+04	0.0000000e+00	3.0863612e+03	NaN	NaN	NaN	NaN	NaN	NaN
5.9000000e+02	6.0100000e+02	2.0000000e+00	0.0000000e+00	6.9390161e+02	6.0000000e+00	9.0000000e+00	5.5797167e+00	5.6273833e+00	6.9447695e+02	1.8456083e-01	4.0000000e-01	NaN	NaN	NaN	NaN	NaN	2.8900748e-01	NaN	1.2347597e+05	6.2880232e+04	8.3558210e+04	2.6643223e+04	0.0000000e+00	7.8250704e+03	0.0000000e+00	NaN	NaN	NaN	NaN
5.9000000e+02	6.0100000e+02	3.0000000e+00	0.0000000e+00	4.6293683e+02	6.0000000e+00	9.0000000e+00	5.3919833e+00	5.8549167e+00	4.6321557e+02	-1.2991201e-01	1.0000000e+00	NaN	NaN	NaN	NaN	NaN	1.5722441e-01	NaN	1.2746917e+06	1.3163781e+06	3.9442933e+05	1.1913435e+05	2.2434496e+04	6.9364716e+03	4.7932703e+03	NaN	NaN	NaN	NaN
6.0400000e+02	6.1900000e+02	3.0000000e+00	0.0000000e+00	6.2566348e+02	6.0000000e+00	1.3000000e+01	7.9951667e+00	8.7481333e+00	6.2598945e+02	-1.4549913e-01	1.0000000e+00	NaN	NaN	NaN	NaN	NaN	9.1938587e-02	NaN	9.7065001e+06	1.0407522e+07	5.5574498e+06	1.4136635e+06	2.0967306e+05	0.0000000e+00	0.0000000e+00	NaN	NaN	NaN	NaN
6.0400000e+02	6.2100000e+02	3.0000000e+00	0.0000000e+00	6.9768835e+02	6.0000000e+00	1.5000000e+01	7.8873833e+00	8.7037167e+00	6.9807816e+02	-6.8940334e-02	1.0000000e+00	NaN	NaN	NaN	NaN	NaN	4.2221647e-02	NaN	4.7250427e+07	5.2677605e+07	3.2671505e+07	1.3516135e+07	3.8298932e+06	1.7521189e+05	4.0580983e+04	NaN	NaN	NaN	NaN
6.0400000e+02	6.2400000e+02	3.0000000e+00	0.0000000e+00	8.2642015e+02	7.0000000e+00	1.8000000e+01	1.0823033e+01	1.1446733e+01	8.2688136e+02	-1.0913235e-01	1.0000000e+00	NaN	NaN	NaN	NaN	NaN	3.9666940e-02	NaN	2.4325123e+07	3.4857951e+07	2.4112033e+07	1.1434536e+07	3.9788094e+06	7.3925166e+05	0.0000000e+00	2.5152746e+04	NaN	NaN	NaN
6.0400000e+02	6.2500000e+02	3.0000000e+00	0.0000000e+00	8.6411484e+02	7.0000000e+00	1.9000000e+01	1.1808683e+01	1.2502033e+01	8.6462237e+02	-4.3803341e-02	1.0000000e+00	NaN	NaN	NaN	NaN	NaN	8.9703625e-02	NaN	1.0556740e+07	1.4757237e+07	1.2283184e+07	6.0129698e+06	2.2629513e+06	4.9978162e+05	6.6660412e+04	2.1115788e+05	NaN	NaN	NaN
6.0400000e+02	6.2500000e+02	4.0000000e+00	0.0000000e+00	6.4833795e+02	7.0000000e+00	1.9000000e+01	1.1985983e+01	1.2073533e+01	6.4866734e+02	-2.4882834e-01	1.0000000e+00	NaN	NaN	NaN	NaN	NaN	1.7839078e-01	NaN	3.4383150e+05	3.8134816e+05	2.2258740e+05	9.1218764e+04	9.8328822e+04	0.0000000e+00	0.0000000e+00	0.0000000e+00	NaN	NaN	NaN
6.0400000e+02	6.3000000e+02	2.0000000e+00	0.0000000e+00	1.5602878e+03	7.0000000e+00	2.4000000e+01	1.3024650e+01	1.3540100e+01	1.5613899e+03	3.3974888e-01	4.0000000e-01	NaN	NaN	NaN	NaN	NaN	2.4118112e-01	NaN	3.1024454e+06	7.9317737e+06	5.8548107e+06	5.2833657e+06	6.3767245e+05	6.2610546e+05	1.0382869e+06	1.3227696e+06	NaN	NaN	NaN
6.0400000e+02	6.3000000e+02	3.0000000e+00	0.0000000e+00	1.0405276e+03	7.0000000e+00	2.4000000e+01	1.2470783e+01	1.3254833e+01	1.0411614e+03	3.6891274e-02	1.0000000e+00	NaN	NaN	NaN	NaN	NaN	2.0091524e-02	NaN	2.3407869e+08	4.0316206e+08	3.6041688e+08	2.2498796e+08	1.0818632e+08	4.3731723e+07	2.2982699e+07	1.1724792e+07	NaN	NaN	NaN
6.0400000e+02	6.3000000e+02	4.0000000e+00	0.0000000e+00	7.8064754e+02	7.0000000e+00	2.4000000e+01	1.2360350e+01	1.3306017e+01	7.8109986e+02	-5.5170664e-02	1.0000000e+00	NaN	NaN	NaN	NaN	NaN	2.7843218e-02	NaN	5.1638783e+07	9.2821483e+07	8.1210713e+07	5.1467201e+07	2.3902072e+07	8.3328435e+06	2.2104921e+06	3.1751107e+05	NaN	NaN	NaN
6.0500000e+02	6.1900000e+02	3.0000000e+00	0.0000000e+00	6.0198444e+02	6.0000000e+00	1.2000000e+01	7.9309833e+00	8.7676667e+00	6.0232712e+02	-5.4702657e-02	1.0000000e+00	NaN	NaN	NaN	NaN	NaN	6.4901227e-02	NaN	2.1958817e+07	2.2425737e+07	1.1278216e+07	3.5071967e+06	1.6071563e+06	8.4934986e+04	0.0000000e+00	NaN	NaN	NaN	NaN
6.0500000e+02	6.1900000e+02	4.0000000e+00	0.0000000e+00	4.5174015e+02	6.0000000e+00	1.2000000e+01	NaN	NaN	NaN	NaN	-1.0000000e+00	NaN	NaN	NaN	NaN	NaN	NaN	NaN	NaN	NaN	NaN	NaN	NaN	NaN	NaN	NaN	NaN	NaN	NaN
6.0500000e+02	6.2100000e+02	2.0000000e+00	0.0000000e+00	1.0105103e+03	6.0000000e+00	1.4000000e+01	7.8991333e+00	8.6078167e+00	1.0111326e+03	4.6673774e-02	1.0000000e+00	NaN	NaN	NaN	NaN	NaN	8.1859833e-02	NaN	3.7126219e+07	4.8928391e+07	3.2827256e+07	1.2450907e+07	3.2845345e+06	4.8900636e+05	1.3307681e+04	NaN	NaN	NaN	NaN
6.0500000e+02	6.2100000e+02	3.0000000e+00	0.0000000e+00	6.7400931e+02	6.0000000e+00	1.4000000e+01	7.9309833e+00	8.5398167e+00	6.7439700e+02	-3.4845211e-02	4.0000000e-01	NaN	NaN	NaN	NaN	NaN	2.5806030e-02	NaN	8.6707177e+07	1.7001561e+08	5.8301958e+07	2.4536048e+07	8.9000574e+06	1.8247230e+06	2.2115584e+05	NaN	NaN	NaN	NaN
6.0500000e+02	6.2100000e+02	4.0000000e+00	0.0000000e+00	5.0575880e+02	6.0000000e+00	1.4000000e+01	7.7819667e+00	8.3613667e+00	5.0602519e+02	-1.3234848e-01	1.0000000e+00	NaN	NaN	NaN	NaN	NaN	7.7034219e-02	NaN	6.9349179e+06	6.6705026e+06	4.1230569e+06	1.2696196e+06	2.8607522e+05	5.6008102e+04	7.8662539e+04	NaN	NaN	NaN	NaN
6.0500000e+02	6.2400000e+02	2.0000000e+00	0.0000000e+00	1.2036080e+03	7.0000000e+00	1.7000000e+01	1.0745683e+01	1.1471467e+01	1.2042805e+03	-1.0712700e-01	1.0000000e+00	NaN	NaN	NaN	NaN	NaN	1.0578657e-01	NaN	1.7196274e+07	2.1925159e+07	1.6697197e+07	7.4983434e+06	2.4259382e+06	8.9536663e+04	5.9921052e+04	0.0000000e+00	NaN	NaN	NaN
6.0500000e+02	6.2400000e+02	3.0000000e+00	0.0000000e+00	8.0274111e+02	7.0000000e+00	1.7000000e+01	1.0984900e+01	1.1328400e+01	8.0323104e+02	1.7703348e-02	1.0000000e+00	NaN	NaN	NaN	NaN	NaN	1.8152837e-02	NaN	3.5231455e+07	4.8209478e+07	4.6295215e+07	1.6289789e+07	6.0355071e+06	2.1494460e+06	2.4617363e+05	3.9715183e+04	NaN	NaN	NaN
6.0500000e+02	6.2400000e+02	4.0000000e+00	0.0000000e+00	6.0230765e+02	7.0000000e+00	1.7000000e+01	1.0780133e+01	1.1459867e+01	6.0261757e+02	-2.1240782e-01	1.0000000e+00	NaN	NaN	NaN	NaN	NaN	7.1154430e-02	NaN	4.9292219e+06	7.0478675e+06	4.6171072e+06	2.0919185e+06	1.9149216e+05	0.0000000e+00	0.0000000e+00	0.0000000e+00	NaN	NaN	NaN
6.0500000e+02	6.2500000e+02	2.0000000e+00	0.0000000e+00	1.2601501e+03	7.0000000e+00	1.8000000e+01	1.1864417e+01	1.2315900e+01	1.2608457e+03	-1.3450494e-01	1.0000000e+00	NaN	NaN	NaN	NaN	NaN	3.2155669e-01	NaN	4.2674875e+06	6.9995663e+06	4.6716915e+06	2.7473180e+06	7.8184357e+04	7.0543416e+04	1.1181201e+05	6.2393522e+04	NaN	NaN	NaN
6.0500000e+02	6.2500000e+02	3.0000000e+00	0.0000000e+00	8.4043580e+02	7.0000000e+00	1.8000000e+01	1.1864417e+01	1.2324117e+01	8.4091592e+02	-8.5427781e-02	1.0000000e+00	NaN	NaN	NaN	NaN	NaN	3.6955885e-02	NaN	2.2647403e+07	3.2314916e+07	2.2775160e+07	1.2340294e+07	4.0976257e+06	7.0231760e+05	2.6226929e+05	3.8632781e+04	NaN	NaN	NaN
6.0500000e+02	6.2700000e+02	3.0000000e+00	0.0000000e+00	8.9312551e+02	7.0000000e+00	2.0000000e+01	NaN	NaN	NaN	NaN	-1.0000000e+00	NaN	NaN	NaN	NaN	NaN	NaN	NaN	NaN	NaN	NaN	NaN	NaN	NaN	NaN	NaN	NaN	NaN	NaN
6.0500000e+02	6.2900000e+02	3.0000000e+00	0.0000000e+00	9.7915391e+02	7.0000000e+00	2.2000000e+01	1.1936667e+01	1.1962850e+01	9.7986743e+02	3.8914120e-01	4.0000000e-01	NaN	NaN	NaN	NaN	NaN	4.0035774e-02	NaN	2.6979349e+05	5.0184687e+05	4.9515221e+05	3.0072444e+05	5.0885990e+05	0.0000000e+00	0.0000000e+00	0.0000000e+00	NaN	NaN	NaN
6.0500000e+02	6.3000000e+02	2.0000000e+00	0.0000000e+00	1.5247693e+03	7.0000000e+00	2.3000000e+01	1.2383333e+01	1.3318533e+01	1.5256610e+03	-4.0868536e-02	1.0000000e+00	NaN	NaN	NaN	NaN	NaN	5.5826704e-02	NaN	8.0928000e+07	1.3304408e+08	1.2112063e+08	7.1168998e+07	3.5658288e+07	1.2510232e+07	2.7505132e+06	4.0821744e+05	NaN	NaN	NaN
6.0500000e+02	6.3000000e+02	3.0000000e+00	0.0000000e+00	1.0168486e+03	7.0000000e+00	2.3000000e+01	1.2371817e+01	1.3383367e+01	1.0174507e+03	-1.7888919e-02	1.0000000e+00	NaN	NaN	NaN	NaN	NaN	1.1318474e-02	NaN	5.3419249e+08	9.1441425e+08	8.1061718e+08	4.7309362e+08	2.3321648e+08	9.1257314e+07	2.8933433e+07	7.2355820e+06	NaN	NaN	NaN
6.0500000e+02	6.3000000e+02	4.0000000e+00	0.0000000e+00	7.6288826e+02	7.0000000e+00	2.3000000e+01	1.2371817e+01	1.3374800e+01	7.6333943e+02	-1.9691574e-02	1.0000000e+00	NaN	NaN	NaN	NaN	NaN	2.0043706e-02	NaN	1.1442654e+08	1.9481533e+08	1.7669301e+08	1.0529713e+08	4.9487024e+07	1.8904029e+07	5.9255876e+06	9.4163057e+05	NaN	NaN	NaN
6.0500000e+02	6.3500000e+02	3.0000000e+00	0.0000000e+00	1.2092894e+03	8.0000000e+00	2.8000000e+01	1.2821683e+01	1.3580150e+01	1.2099447e+03	-2.1386759e-01	1.0000000e+00	NaN	NaN	NaN	NaN	NaN	9.3154874e-02	NaN	8.7283891e+06	1.9415623e+07	1.8572145e+07	1.2516491e+07	7.2352452e+06	1.6259639e+06	3.3096428e+05	1.7738029e+05	0.0000000e+00	NaN	NaN
6.0600000e+02	6.1900000e+02	2.0000000e+00	0.0000000e+00	8.5293882e+02	5.0000000e+00	1.1000000e+01	7.7374833e+00	8.3138833e+00	8.5345522e+02	1.7755137e-02	1.0000000e+00	NaN	NaN	NaN	NaN	NaN	1.4932234e-01	NaN	1.0139651e+07	9.3973611e+06	4.4743329e+06	1.2217820e+06	8.0530902e+05	3.9487073e+05	NaN	NaN	NaN	NaN	NaN
6.0600000e+02	6.1900000e+02	3.0000000e+00	0.0000000e+00	5.6896164e+02	5.0000000e+00	1.1000000e+01	7.7180333e+00	8.6078167e+00	5.6928602e+02	-4.1905428e-02	1.0000000e+00	NaN	NaN	NaN	NaN	NaN	8.4137330e-02	NaN	1.6068977e+07	1.5264446e+07	6.6804607e+06	2.0622879e+06	9.4754811e+05	2.9379947e+05	NaN	NaN	NaN	NaN	NaN
6.0600000e+02	6.1900000e+02	4.0000000e+00	0.0000000e+00	4.2697305e+02	5.0000000e+00	1.1000000e+01	NaN	NaN	NaN	NaN	-1.0000000e+00	NaN	NaN	NaN	NaN	NaN	NaN	NaN	NaN	NaN	NaN	NaN	NaN	NaN	NaN	NaN	NaN	NaN	NaN
6.0600000e+02	6.2100000e+02	2.0000000e+00	0.0000000e+00	9.6097613e+02	6.0000000e+00	1.3000000e+01	7.5949167e+00	8.3468333e+00	9.6152128e+02	-4.5096562e-02	1.0000000e+00	NaN	NaN	NaN	NaN	NaN	9.2369208e-02	NaN	2.1731373e+07	2.2098478e+07	1.2682170e+07	5.0779387e+06	1.1998325e+06	5.5760852e+04	1.0466969e+05	NaN	NaN	NaN	NaN
6.0600000e+02	6.2100000e+02	3.0000000e+00	0.0000000e+00	6.4098651e+02	6.0000000e+00	1.3000000e+01	7.5783000e+00	8.0999833e+00	6.4135592e+02	-2.7162117e-02	1.0000000e+00	NaN	NaN	NaN	NaN	NaN	1.9976026e-02	NaN	3.7464950e+07	3.8585113e+07	2.2038937e+07	8.4871236e+06	2.4562890e+06	5.5681290e+05	6.2393277e+04	NaN	NaN	NaN	NaN
6.0600000e+02	6.2100000e+02	4.0000000e+00	0.0000000e+00	4.8099170e+02	6.0000000e+00	1.3000000e+01	7.8519833e+00	7.8771833e+00	4.8123238e+02	-1.7270553e-01	4.0000000e-01	NaN	NaN	NaN	NaN	NaN	3.4762017e-02	NaN	3.4546699e+04	9.8809415e+04	1.7368614e+04	5.4248586e+03	0.0000000e+00	0.0000000e+00	0.0000000e+00	NaN	NaN	NaN	NaN
6.0600000e+02	6.2400000e+02	3.0000000e+00	0.0000000e+00	7.6971831e+02	6.0000000e+00	1.6000000e+01	1.0683067e+01	1.0856983e+01	7.7013632e+02	-1.3037021e-01	1.0000000e+00	NaN	NaN	NaN	NaN	NaN	4.1821593e-02	NaN	5.0155877e+06	6.7358448e+06	4.5034339e+06	2.0111198e+06	3.5108677e+05	2.3305763e+04	0.0000000e+00	NaN	NaN	NaN	NaN
6.0600000e+02	6.2400000e+02	4.0000000e+00	0.0000000e+00	5.7754055e+02	6.0000000e+00	1.6000000e+01	NaN	NaN	NaN	NaN	-1.0000000e+00	NaN	NaN	NaN	NaN	NaN	NaN	NaN	NaN	NaN	NaN	NaN	NaN	NaN	NaN	NaN	NaN	NaN	NaN
6.0600000e+02	6.2500000e+02	2.0000000e+00	0.0000000e+00	1.2106159e+03	7.0000000e+00	1.7000000e+01	1.2007417e+01	1.2073533e+01	1.2112457e+03	-2.0340214e-01	4.0000000e-01	NaN	NaN	NaN	NaN	NaN	2.9432863e-01	NaN	7.7757238e+05	7.3007361e+05	4.5521693e+05	1.1898930e+05	7.8025317e+04	0.0000000e+00	8.4703985e+04	0.0000000e+00	NaN	NaN	NaN
6.0600000e+02	6.2500000e+02	3.0000000e+00	0.0000000e+00	8.0741300e+02	7.0000000e+00	1.7000000e+01	1.1864417e+01	1.2524950e+01	8.0784412e+02	-1.6972588e-01	1.0000000e+00	NaN	NaN	NaN	NaN	NaN	8.7033442e-02	NaN	1.1395976e+07	1.6143734e+07	1.0546125e+07	4.8508568e+06	6.0896476e+05	2.2123046e+05	2.0688712e+05	1.9542851e+04	NaN	NaN	NaN
6.0600000e+02	6.2500000e+02	4.0000000e+00	0.0000000e+00	6.0581157e+02	7.0000000e+00	1.7000000e+01	1.2158983e+01	1.2203417e+01	6.0606215e+02	-4.6077756e-01	4.0000000e-01	NaN	NaN	NaN	NaN	NaN	8.7857416e-02	NaN	4.5508080e+04	1.2152615e+05	4.5290255e+04	0.0000000e+00	0.0000000e+00	0.0000000e+00	0.0000000e+00	0.0000000e+00	NaN	NaN	NaN
6.0600000e+02	6.2700000e+02	3.0000000e+00	0.0000000e+00	8.6010271e+02	7.0000000e+00	1.9000000e+01	1.1739883e+01	1.1761183e+01	8.6067859e+02	1.7919986e-01	4.0000000e-01	NaN	NaN	NaN	NaN	NaN	8.7707411e-02	NaN	0.0000000e+00	1.2033224e+05	7.9549943e+04	5.0646910e+04	0.0000000e+00	0.0000000e+00	0.0000000e+00	0.0000000e+00	NaN	NaN	NaN
6.0600000e+02	6.3000000e+02	2.0000000e+00	0.0000000e+00	1.4752350e+03	7.0000000e+00	2.2000000e+01	1.2432850e+01	1.3235533e+01	1.4760743e+03	-8.3869909e-02	1.0000000e+00	NaN	NaN	NaN	NaN	NaN	7.1692224e-02	NaN	2.5500975e+07	4.5064745e+07	3.6607966e+07	2.1876501e+07	8.4551500e+06	3.0207796e+06	2.4865864e+05	2.1843479e+05	NaN	NaN	NaN
6.0600000e+02	6.3000000e+02	3.0000000e+00	0.0000000e+00	9.8382579e+02	7.0000000e+00	2.2000000e+01	1.2419750e+01	1.3425117e+01	9.8440493e+02	-2.4927220e-02	1.0000000e+00	NaN	NaN	NaN	NaN	NaN	2.4803504e-02	NaN	1.5563107e+08	2.4399946e+08	2.0749421e+08	1.2688503e+08	5.5387177e+07	2.1588937e+07	6.3713618e+06	1.5030052e+06	NaN	NaN	NaN
6.0700000e+02	6.2100000e+02	2.0000000e+00	0.0000000e+00	8.7944446e+02	6.0000000e+00	1.2000000e+01	6.8867000e+00	7.6972833e+00	8.7988778e+02	-1.3800609e-01	1.0000000e+00	NaN	NaN	NaN	NaN	NaN	1.3108199e-01	NaN	7.5666234e+06	7.6368542e+06	3.3336676e+06	8.3059934e+05	4.2976981e+04	1.5841326e+04	2.3317175e+04	NaN	NaN	NaN	NaN
6.0700000e+02	6.2100000e+02	3.0000000e+00	0.0000000e+00	5.8663207e+02	6.0000000e+00	1.2000000e+01	6.8778000e+00	7.5599667e+00	5.8693655e+02	-1.1119185e-01	1.0000000e+00	NaN	NaN	NaN	NaN	NaN	4.3364893e-02	NaN	1.0799883e+07	1.0035382e+07	4.9692816e+06	1.4606735e+06	1.3545895e+05	1.1569072e+04	0.0000000e+00	NaN	NaN	NaN	NaN
6.0700000e+02	6.2100000e+02	4.0000000e+00	0.0000000e+00	4.4022587e+02	6.0000000e+00	1.2000000e+01	NaN	NaN	NaN	NaN	-1.0000000e+00	NaN	NaN	NaN	NaN	NaN	NaN	NaN	NaN	NaN	NaN	NaN	NaN	NaN	NaN	NaN	NaN	NaN	NaN
6.0700000e+02	6.2400000e+02	2.0000000e+00	0.0000000e+00	1.0725422e+03	6.0000000e+00	1.5000000e+01	1.0745683e+01	1.0868483e+01	1.0732375e+03	1.1595354e-01	1.0000000e+00	NaN	NaN	NaN	NaN	NaN	2.9214016e-01	NaN	1.0982217e+06	1.0252514e+06	9.0327896e+05	2.4718444e+05	1.8587643e+05	0.0000000e+00	1.0360579e+05	NaN	NaN	NaN	NaN
6.0700000e+02	6.2400000e+02	3.0000000e+00	0.0000000e+00	7.1536387e+02	6.0000000e+00	1.5000000e+01	1.0696233e+01	1.1206283e+01	7.1576782e+02	-6.2921344e-02	1.0000000e+00	NaN	NaN	NaN	NaN	NaN	8.1609348e-02	NaN	6.8527753e+06	8.6603825e+06	4.7061146e+06	2.1440471e+06	5.3493841e+05	5.8028387e+04	1.6498452e+05	NaN	NaN	NaN	NaN
6.0700000e+02	6.2500000e+02	2.0000000e+00	0.0000000e+00	1.1290842e+03	6.0000000e+00	1.6000000e+01	1.1908767e+01	1.1949733e+01	1.1294938e+03	-5.2862991e-01	4.0000000e-01	NaN	NaN	NaN	NaN	NaN	2.1623535e-01	NaN	1.7936672e+05	3.1558778e+05	7.4792951e+04	0.0000000e+00	0.0000000e+00	0.0000000e+00	0.0000000e+00	NaN	NaN	NaN	NaN
6.0700000e+02	6.2500000e+02	3.0000000e+00	0.0000000e+00	7.5305855e+02	6.0000000e+00	1.6000000e+01	1.1785567e+01	1.2244583e+01	7.5343150e+02	-2.2897831e-01	1.0000000e+00	NaN	NaN	NaN	NaN	NaN	1.2540375e-01	NaN	4.0684972e+06	4.8146367e+06	2.8966952e+06	8.4341196e+05	2.7807521e+05	0.0000000e+00	2.7685289e+04	NaN	NaN	NaN	NaN
6.0700000e+02	6.2500000e+02	4.0000000e+00	0.0000000e+00	5.6504573e+02	6.0000000e+00	1.6000000e+01	NaN	NaN	NaN	NaN	-1.0000000e+00	NaN	NaN	NaN	NaN	NaN	NaN	NaN	NaN	NaN	NaN	NaN	NaN	NaN	NaN	NaN	NaN	NaN	NaN
6.0700000e+02	6.2700000e+02	3.0000000e+00	0.0000000e+00	8.0574827e+02	7.0000000e+00	1.8000000e+01	NaN	NaN	NaN	NaN	-1.0000000e+00	NaN	NaN	NaN	NaN	NaN	NaN	NaN	NaN	NaN	NaN	NaN	NaN	NaN	NaN	NaN	NaN	NaN	NaN
6.0700000e+02	6.3000000e+02	2.0000000e+00	0.0000000e+00	1.3937034e+03	7.0000000e+00	2.1000000e+01	1.2335567e+01	1.2502033e+01	1.3946678e+03	2.7632826e-01	1.0000000e+00	NaN	NaN	NaN	NaN	NaN	1.2233514e-01	NaN	5.0364133e+06	6.3104212e+06	5.5962810e+06	2.7055353e+06	1.6124450e+06	9.3838860e+05	5.2796769e+05	7.3924733e+05	NaN	NaN	NaN
6.0700000e+02	6.3000000e+02	3.0000000e+00	0.0000000e+00	9.2947135e+02	7.0000000e+00	2.1000000e+01	1.2272783e+01	1.3219250e+01	9.3000906e+02	-3.9284500e-02	1.0000000e+00	NaN	NaN	NaN	NaN	NaN	2.6757757e-02	NaN	8.0099052e+07	1.2457230e+08	1.0544921e+08	5.3016479e+07	2.3283584e+07	7.3308016e+06	1.8247372e+06	1.3171679e+05	NaN	NaN	NaN
6.0700000e+02	6.3000000e+02	4.0000000e+00	0.0000000e+00	6.9735533e+02	7.0000000e+00	2.1000000e+01	1.2348783e+01	1.3033167e+01	6.9772261e+02	-1.8331378e-01	1.0000000e+00	NaN	NaN	NaN	NaN	NaN	6.8022225e-02	NaN	4.6351506e+06	8.8946748e+06	6.8128806e+06	2.9199137e+06	7.5096677e+05	1.7609498e+05	5.5869814e+04	0.0000000e+00	NaN	NaN	NaN
6.0700000e+02	6.3200000e+02	3.0000000e+00	0.0000000e+00	1.0081805e+03	7.0000000e+00	2.3000000e+01	NaN	NaN	NaN	NaN	-1.0000000e+00	NaN	NaN	NaN	NaN	NaN	NaN	NaN	NaN	NaN	NaN	NaN	NaN	NaN	NaN	NaN	NaN	NaN	NaN
6.2000000e+02	6.3000000e+02	1.0000000e+00	0.0000000e+00	1.2636103e+03	5.0000000e+00	9.0000000e+00	1.1829933e+01	1.2348783e+01	1.2642191e+03	-1.3655829e-01	1.0000000e+00	NaN	NaN	NaN	NaN	NaN	1.3601914e-01	NaN	3.3494835e+07	2.2163710e+07	7.0837956e+06	6.4026296e+05	6.0957057e+04	0.0000000e+00	NaN	NaN	NaN	NaN	NaN
6.2000000e+02	6.3000000e+02	2.0000000e+00	0.0000000e+00	6.3230879e+02	5.0000000e+00	9.0000000e+00	1.1921817e+01	1.2272783e+01	6.3258641e+02	-1.9012668e-01	1.0000000e+00	NaN	NaN	NaN	NaN	NaN	1.2261194e-01	NaN	3.4597973e+06	2.4080115e+06	4.9823284e+05	0.0000000e+00	1.7838965e+04	1.2786419e+04	NaN	NaN	NaN	NaN	NaN
6.2200000e+02	6.3200000e+02	2.0000000e+00	0.0000000e+00	6.4233514e+02	5.0000000e+00	9.0000000e+00	1.1384283e+01	1.1739883e+01	6.4260680e+02	-2.3031023e-01	1.0000000e+00	NaN	NaN	NaN	NaN	NaN	1.2630796e-01	NaN	2.2708737e+06	1.5398622e+06	2.3473264e+05	1.0582246e+04	1.7360950e+04	2.1346470e+04	NaN	NaN	NaN	NaN	NaN
6.2500000e+02	6.3000000e+02	1.0000000e+00	0.0000000e+00	6.6134028e+02	4.0000000e+00	4.0000000e+00	6.2979000e+00	6.8524500e+00	6.6169048e+02	-2.6677194e-02	1.0000000e+00	NaN	NaN	NaN	NaN	NaN	2.7062681e-02	NaN	1.4161814e+08	4.5505836e+07	9.4596033e+06	1.2665345e+06	2.2665660e+05	NaN	NaN	NaN	NaN	NaN	NaN
6.2500000e+02	6.3200000e+02	2.0000000e+00	0.0000000e+00	4.4923744e+02	4.0000000e+00	6.0000000e+00	7.7751000e+00	7.8669500e+00	4.4968472e+02	3.7440614e-01	4.0000000e-01	NaN	NaN	NaN	NaN	NaN	5.5003683e-02	NaN	8.4767272e+05	2.8589854e+05	5.9175469e+05	1.9311008e+04	9.0311319e+03	NaN	NaN	NaN	NaN	NaN	NaN
