# Supplementary material for: Unveiling the domain-specific and RAS isoform-specific details of BRAF kinase regulation
Source: eLife. 2023 Dec 27;12:RP88836. doi: 10.7554/eLife.88836 (PMC10752582; doi:10.7554/eLife.88836)
Supplement: Figure 4—source data 4. — Also applies to plots presented in Supplementary file 1. [file elife-88836-fig4-data4.zip › Figure 4- source data 4/(BRAF_N2_BRAF-NT2-KRAS-30m.mzXML) ExMS2_FinalTable.xls]

## Sheet: Sheet1
Sequence	START	END	Charge	ModMass	Monoisotopic m/z	maxND	maxD	RT Range(start, unit: min)	RT Range(end)	Centroid m/z	Delta Mass	Flag#1:Skip-tests	Flag#2:Unimodality check	Flag#3:Back exchange prediction check	Flag#4:Elution RT width check	Flag#5:Unique peptide RT/deltaD consistency check	Flag#6:Common-end peptides centroid subtraction check	Flag#7:Centroid shift within RT range check	Flag#8:Data multiple assignment check	Isotopic Envelope Amplitudes(start from this column(the Monoisotopic) to nonzero end):
GSSHHHHHHGTKTEEGKL	2	19	2	0	1008.48	6	16	3.86463	6.08593	1011.18	4.25014	1	0	0.336319	9.41443	-1	1	0.193874		433059	2.20246e+06	2.61147e+07	7.78191e+07	1.50725e+08	1.93138e+08	1.81368e+08	1.20013e+08	5.90641e+07	1.42593e+07	1.71487e+06	358242	167872	2931.17	407444	99313.2	1.01502e+06	28369.8	198007	86816.2	533305	221246	765026
GSSHHHHHHGTKTEEGKL	2	19	3	0	672.656	6	16	2.94157	5.20117	674.483	4.32595	1	0	0.356393	9.58933	-2	1	0.0795013		1.07831e+06	1.88829e+07	1.43034e+08	2.6449e+08	5.21414e+08	7.09152e+08	6.84614e+08	4.81821e+08	2.58049e+08	1.01045e+08	2.88622e+07	4.21361e+06	159784	50480.2	425813	0	31432.3	869326	21704.8	122098	753875	112038	90464.9
GSSHHHHHHGTKTEEGKL	2	19	4	0	504.744	6	16	3.76917	5.69255	506.141	4.43519	1	0	0.38532	8.05404	-1	1	0.216869		3.63208e+06	9.67746e+06	5.25563e+07	1.62346e+08	3.00979e+08	4.09059e+08	3.86237e+08	2.59917e+08	1.29799e+08	4.82977e+07	1.2615e+07	923617	222508	0	930549	0	150530	14126.5	769290	67303.4	2.97641e+06	10448.9	1.34677e+07
GSSHHHHHHGTKTEEGKL	2	19	5	0	403.997	6	16	4.78742	5.0624	405.086	4.29174	1	0	0.347334	0.526863	-2	1	0.0392015		0	813957	4.49939e+06	1.18916e+07	2.38496e+07	3.22656e+07	2.75468e+07	2.09505e+07	1.08855e+07	3.28519e+06	434738	469928	6104.29	0	0	0	76368.1	0	68629.5	0	0	14762.1	0
GSSHHHHHHGTKTEEGKLVIWINGDKGYNGL	2	32	4	0	862.178	8	29	9.45267	9.6107	865.992	13.2271	0.6	1					0.328946		876424	51240.8	76837.6	0	115954	325223	325865	208846	1.16415e+06	1.71324e+06	1.00562e+06	757076	1.15823e+06	2.48617e+06	3.07836e+06	5.0406e+06	4.68262e+06	5.95497e+06	4.42318e+06	3.36803e+06	1.94423e+06	1.15259e+06	303827	128256	84231	62578.2	117939	71066.2	96389.9	0
VIWINGDKGY	20	29	1	0	1164.6	5	8	7.68545	7.92062	1169.51	4.19546	0.4	1					0.88909		0	3.66703e+06	1.68262e+07	2.71133e+07	2.28059e+07	1.04074e+07	1.46418e+06	269189	106516	5.18754e+06	1.35879e+07	6.40997e+06	91381.8	0
VIWINGDKGY	20	29	2	0	582.806	5	8	7.65408	7.96762	584.545	2.76439	0.6	0					0.182725		3.95536e+06	4.54037e+07	1.441e+08	2.15038e+08	1.85122e+08	9.70325e+07	3.5961e+07	9.2584e+06	1.41746e+06	567534	0	7.25315e+06	0	95068.1
VIWINGDKGYNG	20	31	2	0	668.338	5	10	6.99328	7.21478	670.588	3.69607	1	0	0.776824	0.282639		1	0.443464		1.22345e+06	6.64557e+06	2.39552e+07	4.96485e+07	6.08296e+07	4.7087e+07	3.68419e+07	9.886e+06	5.17996e+06	1.48669e+06	6.35847e+06	3.54078e+06	75987.9	74171.3	118875	0
VIWINGDKGYNGL	20	32	1	0	1448.75	5	11	8.67838	8.97682	1453.27	3.63809	1	0	0.612136	0.633944	1	0	0.535674		428548	8.30864e+06	4.50993e+07	1.07937e+08	1.48107e+08	1.30378e+08	7.36953e+07	3.3852e+07	8.33079e+06	1.80996e+06	158518	633523	570248	2.3792e+06	4.5108e+06	466692	230963
VIWINGDKGYNGL	20	32	2	0	724.88	5	11	8.66268	9.02452	727.091	3.5455	1	0	0.576476	0.923451	1	0	0.0240474		4.69007e+07	3.68524e+08	1.32346e+09	2.9256e+09	3.89324e+09	3.47183e+09	2.16934e+09	9.9638e+08	3.69317e+08	1.26261e+08	3.78488e+07	9.41525e+06	2.08866e+06	388442	114521	208951	148922
VIWINGDKGYNGLAE	20	34	2	0	824.92	5	13	8.12447	8.45708	827.446	4.06584	0.6	0					0.411703		275112	5.93954e+06	2.7384e+07	6.24516e+07	8.62481e+07	8.38753e+07	5.69145e+07	2.85865e+07	1.0687e+07	2.8612e+06	295967	241749	67561.8	84350.4	0	1.20569e+07	48475.9	3.90512e+06	43624.7
VIWINGDKGYNGLAEVGKKFEKDTG	20	44	3	0	913.476	7	23					-1
VIWINGDKGYNGLAEVGKKFEKDTGIKV	20	47	3	0	1026.89	7	26	10.579	11.0957	1029.03	4.54904	1	0	-0.0478273	1.6307	1	1	0.104345		0	0	2.49863e+06	1.02872e+07	2.14929e+07	3.34989e+07	3.76212e+07	3.58008e+07	2.6094e+07	1.51002e+07	7.04686e+06	1.8639e+06	468270	156782	286262	206088	75366.6	20081.6	0	45098.3	19781.3	0	0	23550.2	48706.7	0	81401.3	73072.4	0	42852.6
VIWINGDKGYNGLAEVGKKFEKDTGIKV	20	47	4	0	770.421	7	26	10.4656	11.0957	772.054	4.6798	1	0	-0.0265204	2.14838	1	1	0.0820539		79927.5	166637	2.99156e+06	1.38994e+07	3.13091e+07	4.77112e+07	5.70282e+07	5.04974e+07	3.83536e+07	2.37636e+07	1.29089e+07	4.29737e+06	1.85443e+06	385180	127517	131218	349695	18057	40128.5	132558	296782	0	0	21221.1	72653.8	20145.7	15790.5	0	54105.9	129912
VIWINGDKGYNGLAEVGKKFEKDTGIKV	20	47	5	0	616.538	7	26	10.5305	10.707	617.864	4.77767	1	0	-0.0105724	0.077077	1	1	0.188324		0	0	35590.8	397111	1.56532e+06	2.41175e+06	2.67964e+06	2.82714e+06	1.97366e+06	928431	574672	210849	46173.1	19480.8	0	0	0	0	20344.5	0	20687.5	13388	0	0	15383.3	0	0	0	0	0
VIWINGDKGYNGLAEVGKKFEKDTGIKVTVEHPDKL	20	55	3	0	1333.38	9	33	9.7054	10.4656	1336.49	6.91994	1	0	0.0993221	2.74253	1	0	0.148639		83444.1	0	51545.6	1.20029e+06	1.09885e+07	3.38318e+07	7.43402e+07	1.2242e+08	1.56866e+08	1.76724e+08	1.62203e+08	1.26971e+08	8.51569e+07	5.29539e+07	2.7815e+07	7.21162e+06	2.00316e+06	636542	0	0	45242.6	0	0	0	0	0	0	43000.4	0	0
VIWINGDKGYNGLAEVGKKFEKDTGIKVTVEHPDKL	20	55	4	0	1000.29	9	33	9.7054	10.5143	1002.62	6.91375	1	0	0.0985275	2.96476	1	0	0.0706777		149637	325405	2.2404e+06	1.50285e+07	5.77404e+07	1.47891e+08	3.09311e+08	4.76741e+08	6.1205e+08	6.71991e+08	5.89539e+08	4.64417e+08	3.2847e+08	1.94377e+08	1.08163e+08	5.69336e+07	2.48972e+07	1.0269e+07	4.12709e+06	1.80062e+06	1.11249e+06	1.0517e+06	1.11711e+06	694913	1.06417e+06	909018	1.38323e+06	274711	416736	508625
VIWINGDKGYNGLAEVGKKFEKDTGIKVTVEHPDKL	20	55	5	0	800.434	9	33	9.68958	10.0834	802.482	7.83481	1	0	0.216779	1.06935	1	0	0.161302		533025	298907	1.13043e+06	6.46921e+06	2.77021e+07	8.69014e+07	1.40312e+08	2.39266e+08	3.1361e+08	3.31363e+08	3.11182e+08	2.50085e+08	1.65604e+08	1.00305e+08	5.65897e+07	3.70693e+07	1.36454e+07	6.42912e+06	2.02251e+06	1.2163e+06	1.08623e+07	4.24994e+06	401833	669800	996256	2.02139e+06	4.63801e+07	547662	3892.61	233123
VIWINGDKGYNGLAEVGKKFEKDTGIKVTVEHPDKL	20	55	6	0	667.196	9	33	9.72118	10.498	668.798	7.20759	1	0	0.136253	2.81849	1	0	0.0885665		143749	236076	430103	2.88717e+06	1.60339e+07	4.61723e+07	8.88661e+07	1.42105e+08	1.86061e+08	2.00192e+08	1.90661e+08	1.46922e+08	9.76731e+07	6.00125e+07	2.92022e+07	1.50544e+07	6.31858e+06	2.25531e+06	1.04939e+06	590879	260643	249053	321674	123476	275180	667429	155504	276483	385216	728535
VIWINGDKGYNGLAEVGKKFEKDTGIKVTVEHPDKL	20	55	7	0	572.026	9	33	9.78435	10.2258	573.365	6.96825	1	0	0.105525	1.28693	1	0	0.0770774		0	33799	94035.4	69213.3	1.29686e+06	3.21765e+06	9.39355e+06	1.60073e+07	2.31559e+07	2.46435e+07	2.35139e+07	1.785e+07	1.10167e+07	6.06487e+06	2.14236e+06	1.15541e+06	320981	92606.9	0	107156	74214.6	0	20913.9	60740	42205.8	24769.5	0	20446.5	0	47414.4
INGDKGYNGLAEVGKKFEKDTGIKVTVEHPDKLEEKFPQVAA	23	64	3	0	1533.81	9	38					-1
NGDKGYNGLAEVGKKFEKDTGIKVTVE	24	50	3	0	966.173	7	25	8.17167	8.31375	968.515	5.32575	1	0	0.113451	-0.0800056			0.0275479		5.44984e+06	1.41128e+07	3.44901e+07	7.0716e+07	1.17145e+08	1.66517e+08	1.98427e+08	2.01124e+08	1.7604e+08	1.36511e+08	9.33362e+07	5.65335e+07	3.44231e+07	1.70541e+07	8.43225e+06	3.25129e+06	1.55134e+06	802438	221888	1.92136e+06	141509	156089	546419	122472	72560.8	927688	661689	498245	687328	199917
NGLAEVGKKFEKDTGIKVTVEHPDKL	30	55	3	0	951.522	7	23	8.25058	8.66268	955.494	10.2269	0.4	1					1.25341		66319.7	757864	8.00428e+06	2.46258e+07	4.36103e+07	4.91088e+07	4.39904e+07	2.93235e+07	1.27667e+07	5.09985e+06	1.8918e+06	1.68411e+06	4.40278e+06	1.19715e+07	2.27939e+07	3.04149e+07	2.92804e+07	2.07071e+07	1.32514e+07	7.13907e+06	2.24943e+06	1.47632e+06	653616	550747	473285	179806	88724.4	1.14617e+07	53745.2	9702.02
NGLAEVGKKFEKDTGIKVTVEHPDKLEEKFPQVAATGDGPDIIF	30	73	4	0	1192.63	9	39	10.579	10.6432	1195.45	8.4495	1	0	0.128805	-0.43542		0	0.125554		38635	0	0	0	46427.3	0	42407.9	456517	944490	1.49147e+06	2.15486e+06	1.91419e+06	1.90715e+06	1.67808e+06	785375	460135	257485	208911	0	0	0	66913.6	0	0	0	0	0	0	0	0
LAEVGKKFEKDTGIKVTVEHPDKL	32	55	3	0	894.501	7	21	6.86713	7.13587	896.23	3.58878	1	0	-0.0650651	0.498323	1	-2	0.10815		0	814957	6.9682e+06	2.06804e+07	3.70622e+07	4.18826e+07	3.37545e+07	2.07354e+07	1.13664e+07	4.11699e+06	412088	170289	28465.1	0	0	63212.4	0	0	58429.6	0	0	0	0	0	60700.1	56318.1	0	0	0
LAEVGKKFEKDTGIKVTVEHPDKL	32	55	4	0	671.127	7	21	6.93025	6.99328	672.466	3.75545	1	1	-0.0314407	-0.440976	1	-2	0.0350808		0	0	2.41595e+06	6.65784e+06	1.06154e+07	8.47503e+06	9.72217e+06	5.92103e+06	2.71282e+06	457075	2.78443e+06	38421.6	0	0	0	0	38203	6479.05	0	0	0	0	39614.9	0	0	0	49682.7	0	0
LAEVGKKFEKDTGIKVTVEHPDKLEEKFPQVAATGDGPDIIF	32	73	5	0	920.091	9	37					-1
AEVGKKFEKDTG	33	44	2	0	654.843	5	10	3.28995	3.44878	655.713	0.976575	0.6	0					2.0176		3.22975e+06	1.01026e+07	9.4077e+06	5.03161e+06	1.38209e+06	259496	0	30340	0	0	0	0	0	0	0	0
AEVGKKFEKDTGIKV	33	47	2	0	824.967	5	13					0
AEVGKKFEKDTGIKV	33	47	3	0	550.314	5	13	5.93167	6.21883	551.193	1.66372	0.6	0					0.0440438		0	5.84253e+07	1.08621e+08	7.99017e+07	3.81625e+07	1.47044e+07	4.79914e+06	2.04618e+06	989798	1.03459e+06	533173	254152	123758	56593.2	24195	2699.22	96396.6	0	27858.1
AEVGKKFEKDTGIKVTVEHPDKL	33	55	3	0	856.806	7	20	6.17098	6.53337	858.519	3.61299	1	0	-0.0237367	0.925962	1	-2	0.0698156		1.01769e+07	1.09441e+08	4.83239e+08	1.20105e+09	1.87231e+09	1.97123e+09	1.56679e+09	9.77111e+08	4.99284e+08	2.26125e+08	9.53097e+07	3.76756e+07	1.69904e+07	1.17637e+07	1.20536e+07	1.03318e+07	9.77112e+06	7.0299e+06	2.90958e+06	1.1808e+06	280373	55046.7	0	0	28556.1	14637.2	23932.5	135291
AEVGKKFEKDTGIKVTVEHPDKL	33	55	4	0	642.856	7	20	6.1869	6.53337	644.172	3.73652	1	0	0.00243214	0.853281	1	-2	0.18098		1.0316e+07	8.28105e+07	3.50166e+08	8.61322e+08	1.3254e+09	1.40288e+09	1.08545e+09	7.05836e+08	3.57107e+08	1.56855e+08	6.31304e+07	2.55916e+07	1.19977e+07	7.45533e+06	6.10767e+06	6.71459e+06	5.85841e+06	4.74511e+06	6.34706e+07	637306	127879	0	4.06817e+06	60132.7	4.10795e+06	0	1.56063e+06	0
AEVGKKFEKDTGIKVTVEHPDKL	33	55	5	0	514.486	7	20	6.17098	6.5176	515.505	3.5663	1	0	-0.0336259	0.853966	1	-2	0.0392964		788759	1.64663e+07	8.36051e+07	2.04077e+08	3.13895e+08	3.37207e+08	2.64799e+08	1.65876e+08	8.43915e+07	3.67466e+07	1.31473e+07	4.39313e+06	1.90762e+06	972060	1.26321e+06	1.23427e+06	785563	111610	149452	274783	46475.4	38636.5	66791.9	29476.7	81162.3	0	63478.9	0
AEVGKKFEKDTGIKVTVEHPDKL	33	55	6	0	428.907	7	20	6.20285	6.50185	429.75	3.53369	1	0	-0.0405353	0.636532	1	-2	0.496867		56350	297002	4.32106e+06	9.29862e+06	1.68489e+07	1.65372e+07	1.29136e+07	6.95287e+06	3.39824e+06	702980	54272.9	31984.2	172111	36022.4	15982.5	0	0	0	0	0	0	57638	241939	0	195090	35567	42480.5	25780.5
AEVGKKFEKDTGIKVTVEHPDKLEEKFPQVAATGDGPDIIF	33	73	3	0	1495.12	9	36	8.9927	9.7054	1498.7	8.06828	1	0	0.160432	2.52563	1	1	0.11217		61406.1	0	83731.2	0	771518	8.07761e+06	2.4907e+07	5.32686e+07	9.34865e+07	1.27413e+08	1.42632e+08	1.47616e+08	1.23048e+08	9.26432e+07	6.33249e+07	3.35567e+07	1.62595e+07	6.70463e+06	1.52503e+06	389381	239910	0	0	236144	0	0	41914.2	0	69718	114150
AEVGKKFEKDTGIKVTVEHPDKLEEKFPQVAATGDGPDIIF	33	73	4	0	1121.59	9	36	8.97682	9.658	1124.46	8.80167	1	0	0.246741	2.38172	1	1	0.16682		121650	71623.1	237572	4.9195e+06	2.00883e+07	6.8757e+07	1.66869e+08	3.2907e+08	5.25916e+08	7.42237e+08	8.64169e+08	8.65552e+08	7.50058e+08	5.71284e+08	3.86719e+08	2.35756e+08	1.32896e+08	6.96812e+07	3.18611e+07	1.36897e+07	5.83145e+06	3.61687e+06	2.12943e+06	1.76136e+06	1.9534e+06	3.55117e+06	2.81136e+06	2.38704e+06	1.25891e+06	1.37692e+06
AEVGKKFEKDTGIKVTVEHPDKLEEKFPQVAATGDGPDIIF	33	73	5	0	897.474	9	36	9.04047	9.48435	899.658	8.23564	1	0	0.180128	1.29812	1	1	0.0270993		313818	208673	118393	1.90867e+06	9.66524e+06	3.22398e+07	7.82149e+07	1.45807e+08	2.55597e+08	3.41424e+08	4.10385e+08	4.07002e+08	3.41349e+08	2.61103e+08	1.77409e+08	1.27369e+08	6.3821e+07	3.11385e+07	1.57017e+07	5.8891e+06	5.94794e+06	1.02188e+06	1.16267e+06	1.01163e+06	995370	1.93386e+06	1.19889e+06	773146	899661	206320
AEVGKKFEKDTGIKVTVEHPDKLEEKFPQVAATGDGPDIIF	33	73	6	0	748.063	9	36	9.20003	9.48435	749.916	8.43658	1	0	0.203775	0.569482	1	1	0.15063		40222.8	57900.9	628945	447527	1.24498e+06	3.5153e+06	9.46828e+06	2.14081e+07	3.64105e+07	5.16031e+07	5.99756e+07	5.46028e+07	4.88186e+07	3.65485e+07	2.37368e+07	1.41684e+07	6.90332e+06	3.18856e+06	994455	315217	158600	87032.1	46327.9	32379.8	0	3359.49	7.88721e+06	0	98667.7	48120.1
AEVGKKFEKDTGIKVTVEHPDKLEEKFPQVAATGDGPDIIF	33	73	7	0	641.34	9	36					-1
VGKKFEKDTGIKVTVEHPDKL	35	55	3	0	790.113	6	18	5.75618	5.99547	792.04	4.37325	1	1	0.240249	0.363844		-7	0.231924		33034	2.58309e+06	1.30854e+07	3.24379e+07	4.90341e+07	5.13357e+07	3.76561e+07	2.93951e+07	1.02945e+07	4.35165e+06	1.38265e+07	295514	162395	1.04603e+07	35309.8	46029.5	4.55769e+06	0	0	672218	0	0	11499.7	0	0
VGKKFEKDTGIKVTVEHPDKLEEKFPQVAATGDGPDIIF	35	73	4	0	1071.57	9	34	9.1204	9.3578	1074.2	7.95943	1	0	0.202723	0.355244	1	1	0.179208		129790	0	0	0	112607	421112	910966	4.66227e+06	7.55725e+06	1.10483e+07	1.25758e+07	1.21817e+07	8.34525e+06	6.73788e+06	1.44047e+06	2.19279e+06	0	344359	0	0	0	0	0	0	0	0	120850	0	302304	0
VGKKFEKDTGIKVTVEHPDKLEEKFPQVAATGDGPDIIF	35	73	5	0	857.458	9	34					-1
IKVTVEHPDKL	45	55	2	0	639.874	5	8	5.21718	5.455	641.54	2.56801	1	0	0.570895	0.357147		0	0.129486		0	2.3101e+06	1.22001e+07	1.87586e+07	1.44852e+07	7.31476e+06	1.56079e+06	175992	0	0	0	51216.7	0	0
TVEHPDKL	48	55	1	0	938.494	4	5	6.83555	6.946	943.922	4.88183	1	0	3.34749	-0.224455	-1	-7	1.13315		0	0	0	158546	527650	1.67907e+06	835550	177989	157467	167678
TVEHPDKL	48	55	3	0	313.503	4	5	3.78512	4.04093	314.429	2.23301	0.4	0					0.282499		32886.8	1.56312e+06	5.0675e+06	4.46467e+06	1.89211e+06	980880	0	0	227129	0
TVEHPDKLEEKFPQVAATGDGPDIIF	48	73	3	0	951.815	7	21	9.38938	9.8158	954.555	6.51109	0.6	0					0.0870811		4355.28	114035	265044	3.92129e+06	1.51415e+07	2.95688e+07	6.33702e+07	8.74613e+07	9.22757e+07	8.22482e+07	6.1938e+07	3.69121e+07	1.99989e+07	8.01925e+06	3.71072e+06	336065	44904.3	212989	114265	0	0	69404.6	0	144769	70593.9	0	57923.4	92964.8	303119
LEEKFPQVAATGDGPDIIFWAHDRFGGYAQSGLLAEIT	55	92	4	0	1030.77	9	34					-1
EEKFPQVAATGDGPDIIF	56	73	2	0	967.481	6	14	9.73698	10.1783	970.289	4.45416	1	0	0.558835	1.28655	1	1	0.0398228		0	4.19862e+07	4.11186e+08	1.25902e+09	2.35969e+09	3.17782e+09	3.04549e+09	2.16191e+09	1.17222e+09	5.29243e+08	2.11799e+08	7.85311e+07	2.95932e+07	1.09783e+07	2.60962e+06	319886	113899	0	272762	0	305034
EEKFPQVAATGDGPDIIF	56	73	3	0	645.323	6	14	9.78435	10.0992	647.111	4.20334	1	0	0.482928	0.70906	1	1	0.157083		86319	79843.1	2.6409e+06	9.81274e+06	1.74927e+07	2.30041e+07	2.03869e+07	1.31709e+07	5.5013e+06	1.91486e+06	518335	57035.4	144393	51650.3	0	0	0	28021.7	0	76806.4	115790
WAHDRFGG	74	81	2	0	473.22	4	6	5.35988	5.69255	474.457	1.90826	1	0	0.558364	0.790265	1	1	0.0546095		2.68445e+07	9.23197e+07	1.34229e+08	1.15107e+08	6.46965e+07	2.78941e+07	7.83739e+06	908122	59872.8	33634.3	0
WAHDRFGG	74	81	3	0	315.816	4	6					-1
WAHDRFGGY	74	82	1	0	1108.5	5	7	6.85133	7.13587	1111.52	2.3392	1	0	0.626694	0.570472	1	1	0.172642		1.11107e+07	5.29097e+07	1.01171e+08	1.19384e+08	8.748e+07	4.46844e+07	1.62978e+07	3.64729e+06	62168.6	0	101563	214249	97414.7
WAHDRFGGY	74	82	2	0	554.752	5	7	6.85133	7.18332	556.263	2.3428	1	0	0.628872	0.787145	1	1	0.0432066		1.25732e+08	5.41099e+08	1.04577e+09	1.17947e+09	8.77864e+08	4.42405e+08	1.7034e+08	5.23069e+07	1.17919e+07	1.98321e+06	89191.6	188611	208395
WAHDRFGGY	74	82	3	0	370.17	5	7	6.85133	7.16752	371.168	2.31202	1	0	0.610243	0.714997	1	1	0.043543		1.46039e+07	6.42506e+07	1.22867e+08	1.37211e+08	1.02961e+08	5.04863e+07	1.83178e+07	5.18264e+06	645910	124340	0	0	207545
WAHDRFGGYAQSGL	74	87	1	0	1564.73	5	12	7.57558	7.811	1570.52	4.85495	1	0	0.924991	0.346187	1	1	0.302107		0	0	122421	3.49198e+06	1.20877e+07	1.73988e+07	1.80449e+07	1.37782e+07	7.34282e+06	1.49632e+06	588210	0	0	0	0	0	0	0
WAHDRFGGYAQSGL	74	87	2	0	782.868	5	12	7.51282	7.93627	785.909	5.14278	1	0	1.02661	1.20481	1	1	0.24028		2.45427e+06	3.99588e+07	1.9105e+08	5.04093e+08	1.03346e+09	1.41667e+09	1.45251e+09	1.211e+09	7.88366e+08	4.5229e+08	2.30479e+08	1.0556e+08	4.01737e+07	1.77328e+07	1.0607e+07	1.37561e+07	1.24201e+07	8.09875e+06
WAHDRFGGYAQSGL	74	87	3	0	522.248	5	12	7.51282	7.90495	524.208	4.94204	1	0	0.955741	1.06181	1	1	0.0719156		1.6141e+06	2.14172e+07	8.78535e+07	2.51506e+08	5.07484e+08	6.90265e+08	7.01474e+08	5.7778e+08	3.52305e+08	1.8149e+08	6.82987e+07	2.19355e+07	8.97951e+06	1.8464e+06	3.92114e+06	3.88635e+06	5.17374e+06	2.33e+06
WAHDRFGGYAQSGLL	74	88	2	0	839.41	5	13	8.5841	9.02452	842.617	5.40211	1	0	0.971457	1.28229	1	1	0.166075		235054	1.48822e+07	6.02679e+07	1.73637e+08	3.68848e+08	5.93118e+08	7.5057e+08	7.09671e+08	4.71301e+08	2.32015e+08	1.0289e+08	3.51811e+07	5.14598e+07	8.38631e+06	2.3002e+07	2.09955e+06	3.82057e+06	449980	270460
WAHDRFGGYAQSGLL	74	88	3	0	559.943	5	13	8.66268	9.05643	561.904	4.87351	1	0	0.799186	1.06919	1	1	0.0459129		494846	9.00063e+06	3.64946e+07	1.03042e+08	2.01675e+08	2.88731e+08	3.05017e+08	2.44627e+08	1.5323e+08	7.85189e+07	3.34149e+07	1.08201e+07	1.81306e+06	86805.7	59274.2	0	147324	0	3214.82
WAHDRFGGYAQSGLLA	74	89	2	0	874.929	6	14	8.31375	8.61555	878.585	6.25588	0.6	0					1.47135		90802	104519	1.87224e+06	7.7187e+06	1.5952e+07	2.4483e+07	2.67408e+07	2.27482e+07	1.33966e+07	6.79653e+06	3.32288e+06	1.75223e+06	1.24671e+06	926590	1.49485e+06	2.13596e+06	3.73947e+06	3.47372e+06	2.86941e+06	1.60719e+06	174004
WAHDRFGGYAQSGLLA	74	89	3	0	583.622	6	14	8.34545	8.61555	585.669	5.08599	0.6	0					0.215842		22737.5	102167	1.12241e+06	5.49813e+06	1.22075e+07	1.81151e+07	2.0349e+07	1.64305e+07	1.08108e+07	5.49309e+06	2.28245e+06	687215	48967.4	75737.7	32382.8	0	293942	29344.7	23915.5	66082.5	175869
YAQSGL	82	87	1	0	638.314	4	4	4.13692	4.43815	640.716	2.02922	1	0	1.36021	0.64673		1	0.257432		1.67666e+06	1.5452e+07	3.60512e+07	3.43535e+07	8.52821e+06	90207.9	131350	693677	217740
AQSGLL	83	88	1	0	588.335	3	4	5.04123	5.48652	590.336	1.66838	1	0	0.978017	1.30451		1	0.0523217		2.64439e+07	1.44217e+08	2.2979e+08	1.21904e+08	3.21981e+07	1.64422e+06	189138	279799
LAEITPDKA	88	96	1	0	957.525	4	6	3.9924	4.69243	961.336	3.25419	1	0	1.50875	2.46779	1	1	0.89408		2.51123e+06	2.26641e+07	6.86457e+07	1.2849e+08	1.53702e+08	1.10374e+08	4.22836e+07	1.07386e+07	1.26853e+06	65406.5	63800.1
LAEITPDKA	88	96	2	0	479.266	4	6	3.9924	4.37462	481.282	3.47502	1	0	1.66468	1.01653	1	1	0.0325155		3.40589e+06	4.17356e+07	1.99078e+08	4.93446e+08	6.6615e+08	4.86779e+08	1.87147e+08	5.08425e+07	1.08287e+07	934564	50676
LAEITPDKAFQDKL	88	101	2	0	794.933	5	11	7.55988	7.90495	797.702	4.59246	1	0	0.979719	0.846888	1	1	0.0722485		32770	231212	1.57361e+07	4.78338e+07	1.39281e+08	1.84987e+08	1.80188e+08	1.1351e+08	5.47328e+07	1.86415e+07	4.40462e+06	583455	158497	271620	0	50429.9	0
LAEITPDKAFQDKL	88	101	3	0	530.291	5	11	7.65408	7.92062	532.129	4.56785	0.6	0					0.0582989		184796	446187	6.5383e+06	3.29978e+07	6.92301e+07	1.0228e+08	9.41687e+07	6.30344e+07	2.74103e+07	1.02764e+07	2.5788e+06	260178	78338	0	0	0	0
LAEITPDKAFQDKLYPFT	88	105	2	0	1049.05	6	14	9.5476	9.84722	1052.34	5.29015	0.6	0					0.112325		0	367524	1.06344e+06	1.24523e+07	3.14765e+07	6.33562e+07	8.48263e+07	8.42695e+07	5.87614e+07	3.20746e+07	1.29912e+07	4.19256e+06	618451	337095	327285	145600	67979.6	0	0	0	8223.84
LAEITPDKAFQDKLYPFT	88	105	3	0	699.702	6	14	9.516	9.86292	701.908	5.33273	0.6	0					0.0624142		0	24307.4	1.75244e+06	1.27125e+07	4.06675e+07	8.49013e+07	1.18354e+08	1.12765e+08	8.12604e+07	4.30709e+07	1.69853e+07	6.00639e+06	1.4311e+06	161030	75529.6	51565.6	0	106087	0	0	290099
LAEITPDKAFQDKLYPFTW	88	106	2	0	1142.09	6	15	11.3275	11.6772	1145.4	5.21422	1	0	0.68365	0.86797	1	1	0.102888		0	48205.5	134523	2.3407e+06	7.0874e+06	1.38232e+07	1.86876e+07	1.90658e+07	1.37279e+07	7.92833e+06	2.99076e+06	650520	28876	66723.7	16992.5	44328.5	84836.2	20503.9	0	0	18924.1	0
LAEITPDKAFQDKLYPFTW	88	106	3	0	761.728	6	15					-1
LAEITPDKAFQDKLYPFTWD	88	107	2	0	1199.6	7	16	10.8023	11.2617	1203.22	5.75408	0.6	0					0.345864		64521	194968	4.92963e+06	2.12875e+07	6.36219e+07	1.24661e+08	1.80172e+08	1.78782e+08	1.37001e+08	8.40424e+07	4.32153e+07	1.82382e+07	7.47515e+06	2.60299e+06	1.58291e+06	191200	4.59969e+06	0	1.31295e+07	47657.5	9.73493e+06	21456.8	1.90153e+06	67068.2
LAEITPDKAFQDKLYPFTWD	88	107	3	0	800.07	7	16	10.9151	11.1616	802.35	5.35607	0.6	0					0.0314019		92311.2	1.29745e+06	1.04492e+07	4.20212e+07	1.13321e+08	2.25949e+08	3.23555e+08	3.28361e+08	2.49896e+08	1.49721e+08	7.37048e+07	3.21528e+07	1.29106e+07	7.76607e+06	2.94357e+06	1.35805e+06	0	88046.8	48727.8	0	0	20471.3	40320.7	29716
LAEITPDKAFQDKLYPFTWDA	88	108	2	0	1235.12	7	17	10.8826	11.2617	1238.57	5.37441	1	0	0.550306	1.00207	1	0	0.0945293		53868.6	104499	987834	8.1226e+06	2.39621e+07	5.0479e+07	7.14516e+07	7.12507e+07	5.78617e+07	3.44159e+07	1.80572e+07	7.8597e+06	2.55235e+06	1.07601e+06	24999.9	234457	0	0	0	0	0	0	0	74741.4	124137
LAEITPDKAFQDKLYPFTWDA	88	108	3	0	823.749	7	17	10.9475	11.2946	826.132	5.62587	0.6	0					0.126505		0	218134	4.41562e+06	1.97935e+07	5.68621e+07	1.16884e+08	1.63017e+08	1.71156e+08	1.31396e+08	8.20001e+07	4.03078e+07	2.98922e+07	7.53293e+06	3.1546e+06	2.48461e+07	358159	0	156208	0	0	0	0	0	0	0
LAEITPDKAFQDKLYPFTWDAVRY	88	111	3	0	963.16	7	20					-1
LAEITPDKAFQDKLYPFTWDAVRYNGK	88	114	4	0	797.412	8	23	10.4818	10.7864	799.853	7.81251	0.6	0					0.191624		380318	139586	276057	888027	3.67877e+06	9.35345e+06	2.10461e+07	3.71259e+07	5.21472e+07	5.7042e+07	5.04411e+07	3.63226e+07	2.34003e+07	1.30525e+07	6.25155e+06	2.60711e+06	4.30698e+06	577694	282561	141142	1.22973e+07	103138	0	0	579522	38418.7	33225.7	216234	157281	282402
LAEITPDKAFQDKLYPFTWDAVRYNGKL	88	115	3	0	1100.57	8	24	10.7228	11.0957	1103.91	7.97291	1	0	0.61836	0.973985	0	1	0.0864334		27403.3	57365.4	808863	172494	5.38178e+06	1.46889e+07	2.37033e+07	6.7967e+07	1.11227e+08	1.30746e+08	1.45725e+08	1.17464e+08	8.38234e+07	5.05343e+07	2.71054e+07	1.19083e+07	5.56669e+06	2.29042e+06	1.07736e+06	736941	179023	185370	32169.5	3015.71	0	56176.1	0	7677.21	0	19001.4
LAEITPDKAFQDKLYPFTWDAVRYNGKL	88	115	4	0	825.683	8	24	10.6272	10.8665	828.308	8.47625	1	0	0.707216	0.36392	0	1	0.337953		0	29205	237052	3.96275e+06	3.20553e+06	9.05178e+06	2.22046e+07	4.92063e+07	7.36394e+07	9.98033e+07	9.77199e+07	8.76069e+07	6.07138e+07	3.66577e+07	1.99458e+07	8.4507e+06	4.45809e+06	2.45137e+06	1.08525e+06	1.00966e+06	531765	281596	178012	239627	4445.15	0	44747.8	65804	31377.5	2.00208e+06
LAEITPDKAFQDKLYPFTWDAVRYNGKL	88	115	5	0	660.748	8	24	10.8183	10.9151	663.243	10.4505	1	1	1.05573	-0.28709	0	-1	0.36333		27219.5	0	37311.5	0	74255.1	306342	438221	2.20218e+06	3.28489e+06	3.81096e+06	3.67574e+06	3.18506e+06	2.26809e+06	1.36159e+06	548105	255129	75342.1	20844	65450.3	0	0	0	0	18370.8	13399.4	0	0	24116	194269	357047
AEITPDKA	89	96	1	0	844.441	4	5	3.13175	3.38542	848.11	3.18492	1	0	1.90962	0.429523		1	0.17458		46982.2	2.63535e+06	1.62208e+07	3.4652e+07	3.80811e+07	2.0606e+07	6.14287e+06	321179	0	36883.6
AEITPDKAFQDKL	89	101	2	0	738.391	5	10	6.9775	7.27762	740.906	4.15718	1	0	0.972184	0.641631	1	1	0.0997842		78695.8	237793	7.03925e+06	2.76083e+07	5.16641e+07	6.04987e+07	4.43225e+07	2.38531e+07	8.34551e+06	2.44423e+06	389692	254315	0	0	61291.9	74152
AEITPDKAFQDKL	89	101	3	0	492.596	5	10	6.99328	7.2619	494.319	4.29532	1	0	1.03071	0.49779	1	1	0.22849		55392.5	62794.1	2.42425e+06	9.57289e+06	1.80646e+07	2.1703e+07	1.54642e+07	7.87587e+06	2.75927e+06	587986	144731	42046.4	0	20347.3	1.51147e+06	25245
AEITPDKAFQDKLYPFT	89	105	2	0	992.507	6	13	9.29477	9.34203	995.399	4.5729	0.2	0					0.0855688		1.27778e+06	458608	171313	1.69446e+06	5.02606e+06	8.06207e+06	9.40375e+06	7.30169e+06	4.41202e+06	1.47369e+06	818175	83326.7	0	0	0	0	0	0	0	0
AEITPDKAFQDKLYPFT	89	105	3	0	662.007	6	13	9.2159	9.37357	664.031	4.85982	1	0	0.794726	-0.00884656	1	0	0.0622995		60530.4	225767	561750	4.92805e+06	1.51865e+07	2.32736e+07	2.54578e+07	2.05234e+07	1.20822e+07	4.86998e+06	2.43824e+06	476575	127827	530158	41640.4	8427.99	34437.7	7806.79	0	44272.1
AEITPDKAFQDKLYPFTW	89	106	2	0	1085.55	6	14	11.0133	11.3772	1088.6	4.7681	1	0	0.653838	0.93304	1	0	0.192574		0	0	127967	1.49487e+06	5.22462e+06	8.93322e+06	1.03856e+07	8.50178e+06	5.10529e+06	2.11361e+06	504935	65609.7	20603.8	0	0	0	21949.1	0	0	0	21202.2
AEITPDKAFQDKLYPFTW	89	106	3	0	724.033	6	14	11.0296	11.311	725.925	4.33175	0.4	1					0.342907		20896	9.112e+06	421959	2.68596e+06	7.46665e+06	1.2155e+07	1.34231e+07	1.07346e+07	7.05622e+06	3.17587e+06	1.42395e+06	322412	52626.7	1.82083e+06	2488.77	27740.2	265077	0	13055.3	16628.7	0
AEITPDKAFQDKLYPFTWD	89	107	2	0	1143.06	6	15	10.5466	10.9151	1146.18	4.82941	1	0	0.574961	0.953437	1	0	0.10026		59667	252658	4.03297e+06	1.96527e+07	4.63941e+07	8.13274e+07	9.34664e+07	7.74046e+07	5.14183e+07	2.55139e+07	1.05847e+07	4.02612e+06	908638	1.12675e+06	0	0	0	0	0	37164.6	60024.8	165393
AEITPDKAFQDKLYPFTWD	89	107	3	0	762.376	6	15	10.5305	10.7864	764.459	4.84797	1	0	0.580201	0.439646	1	0	0.0439381		40491.4	266218	5.86212e+06	2.65504e+07	6.82752e+07	1.14257e+08	1.34882e+08	1.15886e+08	7.15481e+07	3.76095e+07	1.77985e+07	6.20537e+06	242403	1.1153e+06	336326	74533.8	42092.6	91408	65049.6	0	0	83847.5
AEITPDKAFQDKLYPFTWDA	89	108	2	0	1178.58	7	16	10.6272	10.9313	1181.98	5.3454	0.6	0					0.248413		0	57305.6	419849	5.33996e+06	1.68314e+07	3.22964e+07	3.81428e+07	3.336e+07	2.39632e+07	1.32224e+07	6.32264e+06	2.584e+06	831357	176660	47003.2	0	1.6586e+06	0	2.12455e+06	0	698335	44116.4	139552	0
AEITPDKAFQDKLYPFTWDA	89	108	3	0	786.055	7	16	10.353	10.9151	789.175	7.91102	0.6	1					0.599239		30183	388531	1.68216e+06	1.01972e+07	3.03208e+07	5.42037e+07	7.05857e+07	7.54432e+07	1.09236e+08	1.86511e+08	2.13293e+08	1.64469e+08	1.02131e+08	5.02506e+07	2.05668e+07	7.27576e+06	3.72308e+06	1.1728e+06	880082	38509.4	1.08355e+06	967892	247314	0
AEITPDKAFQDKLYPFTWDAVRYNGKL	89	115	3	0	1062.88	8	23					-1
AEITPDKAFQDKLYPFTWDAVRYNGKL	89	115	4	0	797.412	8	23	10.4818	10.7864	799.853	7.81251	0.6	0					0.191624		380318	139586	276057	888027	3.67877e+06	9.35345e+06	2.10461e+07	3.71259e+07	5.21472e+07	5.7042e+07	5.04411e+07	3.63226e+07	2.34003e+07	1.30525e+07	6.25155e+06	2.60711e+06	4.30698e+06	577694	282561	141142	1.22973e+07	103138	0	0	579522	38418.7	33225.7	216234	157281	282402
EITPDKAFQDKLYPFTWDAVRYNGKL	90	115	3	0	1039.2	8	22					-1
ITPDKAFQDKLYPFTWDAVRYNGKL	91	115	3	0	996.187	7	21					-1
FQDKLYPFT	97	105	2	0	579.795	5	6	8.4731	8.8507	580.77	1.22029	0.6	0					1.34408		1.3305e+07	6.69125e+07	8.37784e+07	4.43615e+07	1.43914e+07	1.57442e+06	42644.7	17816.5	11741.8	53468.7	0	223962
FQDKLYPFTW	97	106	1	0	1344.66	5	7	11.2282	11.3935	1346.54	1.01337	0.4	0					0.415122		0	1.18274e+06	1.73022e+06	470384	0	37275	36029.4	0	0	0	0	0	0
FQDKLYPFTW	97	106	2	0	672.835	5	7	11.1616	11.559	673.902	1.27404	1	0	-0.017993	1.08617	1	1	0.0491204		9.06012e+06	4.61763e+07	6.00023e+07	3.73063e+07	1.55585e+07	4.31478e+06	1.03061e+06	84083.4	35205.4	0	0	0	32596.3
FQDKLYPFTWD	97	107	1	0	1459.69	5	8	10.6112	10.8988	1461.81	1.19726	1	0	-0.155038	0.584627	1	1	0.203242		697845	1.25857e+07	1.82386e+07	1.14104e+07	3.08839e+06	497289	0	5582.33	0	0	0	0	0	0
FQDKLYPFTWD	97	107	2	0	730.348	5	8	10.5628	10.9313	731.47	1.3229	1	0	-0.0885026	0.953741	1	1	0.0225464		8.26096e+07	3.6987e+08	5.01934e+08	3.30615e+08	1.46853e+08	5.20776e+07	1.67065e+07	4.49848e+06	2.05758e+06	299009	373796	46228.8	116037	77811.4
FQDKLYPFTWDA	97	108	2	0	765.867	5	9	10.6112	10.9802	767.018	1.34188	1	0	-0.157413	0.956329		1	0.0325755		3.2009e+07	1.56115e+08	2.13759e+08	1.48852e+08	7.11909e+07	2.49157e+07	7.41094e+06	2.16431e+06	520757	155302	61525.2	22476.4	51837	55964.9	82422.4
FQDKLYPFTWDAVRYNGKL	97	115	2	0	1181.1	7	16	10.1941	10.5951	1185.88	8.07937	0.6	0					2.03457		245050	2.53803e+06	8.62443e+06	2.18551e+07	3.78343e+07	4.36164e+07	3.55608e+07	2.17804e+07	1.02632e+07	3.94444e+06	1.09093e+06	181169	2.5162e+06	2.47608e+07	5.19036e+07	5.39512e+07	2.59537e+07	1.66966e+06	1.53516e+06	1.03673e+06	179977	88184.3	0	0
FQDKLYPFTWDAVRYNGKL	97	115	3	0	787.739	7	16	10.3051	10.5951	789.494	3.79959	0.6	0					0.143818		1.32959e+06	7.83013e+06	3.24201e+07	8.80678e+07	1.57542e+08	1.89314e+08	1.48555e+08	9.3091e+07	4.72481e+07	2.01152e+07	7.85384e+06	3.56344e+06	1.32199e+06	1.79067e+06	57595.8	1.20923e+06	423466	394897	0	56162.5	0	17781.6	0	66454.9
FQDKLYPFTWDAVRYNGKL	97	115	4	0	591.056	7	16	10.3211	10.6592	592.36	3.74826	1	0	0.203423	0.815304	0	1	0.0515728		15338.4	256597	3.14507e+06	1.38299e+07	2.33766e+07	2.77472e+07	2.16885e+07	1.31943e+07	6.6258e+06	2.45841e+06	416756	92789.4	53205.3	52826.9	0	0	33994.5	0	0	0	0	28981.6	10780.7	70876.8
DKLYPFTWD	99	107	2	0	592.785	5	6	9.92565	10.3051	593.507	0.700644	0.4	0					0.112263		3.79766e+06	1.70372e+07	1.19283e+07	3.51732e+06	172832	36918.9	0	0	0	0	24547.4	0
DKLYPFTWDA	99	108	2	0	628.303	5	7					0
DKLYPFTWDAVRYNGKL	99	115	3	0	696.03	6	14	9.89428	10.1467	697.619	3.4825	0.6	0					0.112362		0	33170.3	1.09201e+06	6.13025e+06	1.04598e+07	9.63494e+06	5.83593e+06	1.48327e+06	114038	37329.4	33719.4	50849.2	0	87611	0	90875.9	101804	95196.7	54419.5	123305	74006.2
YPFTWD	102	107	1	0	828.356	4	4	9.56338	10.02	829.521	0.6338	0.4	0					0.13828		1.87329e+07	5.34168e+07	2.49654e+07	4.49519e+06	81425.9	76594.4	112585	0	0
YPFTWDAVRYNGKL	102	115	2	0	865.438	6	12	9.95702	9.97275	867.543	3.13445	0.6	0					0.156794		0	0	60808.7	458150	574492	432887	150766	0	44399	0	0	0	0	0	0	0	0	0	0
YPFTWDAVRYNGKL	102	115	3	0	577.295	6	12	9.67378	9.97275	578.737	3.25375	0.6	0					0.0872836		0	244369	6.13566e+06	1.64731e+07	2.54972e+07	1.96274e+07	1.00917e+07	3.59887e+06	567257	295322	0	31639	45011	0	0	26769.7	0	0	0
WDAVRYNGKL	106	115	2	0	611.322	5	8	6.9775	7.29333	612.902	2.42434	0.6	0					0.0321271		5.80814e+06	6.13011e+07	2.10501e+08	3.1209e+08	2.09142e+08	8.88545e+07	2.15587e+07	6.55558e+06	874645	102665	333055	178274	57439.1	0
DAVRYNGKL	107	115	1	0	1035.56	4	7	4.73988	5.1051	1038.67	2.51476	1	0	0.732948	0.9389	1	1	0.419107		88334	5.75298e+06	2.80306e+07	4.17438e+07	2.70297e+07	8.95813e+06	1.81477e+06	265619	0	0	0	0
DAVRYNGKL	107	115	2	0	518.283	4	7	4.72405	5.13715	519.838	2.51011	1	0	0.730135	1.15755	1	1	0.0388229		8.3117e+06	8.87119e+07	2.95412e+08	4.36833e+08	2.8236e+08	1.08523e+08	3.10887e+07	6.0209e+06	617014	12070.9	76950.6	38631.7
AVRYNGKL	108	115	1	0	920.531	4	6	4.46988	4.77158	923.656	2.58361	1	0	1.03524	0.648861	1	1	0.0576318		3.06802e+06	3.87132e+07	1.26581e+08	1.92671e+08	1.26313e+08	4.99459e+07	1.33654e+07	2.19728e+06	40900.4	0	2840.98
AVRYNGKL	108	115	2	0	460.769	4	6	4.43815	4.77158	462.355	2.6305	1	0	1.06835	0.793766	1	1	0.029049		3.89789e+07	3.48233e+08	1.19453e+09	1.84873e+09	1.31047e+09	5.16617e+08	1.32489e+08	2.68968e+07	4.08871e+06	93414.1	0
AVRYNGKLIAYPIAVEA	108	124	3	0	616.684	6	14					-1
VRYNGKL	109	115	2	0	425.251	4	5	4.29513	4.69243	426.75	2.4982	1	0	1.32774	1.0854	1	1	0.0437377		1.78926e+07	1.71879e+08	5.53903e+08	7.7308e+08	4.70994e+08	1.5884e+08	3.61231e+07	5.9416e+06	439139	26238.2
VRYNGKL	109	115	3	0	283.836	4	5	4.29513	4.62885	284.818	2.44557	1	0	1.28314	0.79506	1	1	0.0762884		246281	7.9448e+06	2.75634e+07	3.92653e+07	2.15207e+07	6.24483e+06	1.02919e+06	80432.1	0	0
RYNGKL	110	115	2	0	375.716	4	4	4.35863	4.85078	377.008	2.14487	1	0	1.48271	1.51852		1	0.146762		268620	1.24715e+07	3.26786e+07	3.13945e+07	1.47426e+07	1.69926e+06	100682	33553.2	0
IAYPIA	116	121	1	0	647.376	4	3	5.86773	6.21883	647.89	0.108684	1	0	-0.635609	0.874439	1	1	0.103357		1.25422e+09	5.49479e+08	1.28227e+08	2.15975e+07	1.98018e+06	2.02836e+07	4.81634e+06	751240
IAYPIA	116	121	2	0	324.192	4	3	5.91573	6.0753	324.467	0.144711	1	0	-0.58473	-0.000170485	1	1	0.333693		2.41073e+06	658760	592880	0	20769	0	16538	0
IAYPIAV	116	122	2	0	373.726	4	4	7.27762	7.68545	374.194	0.468373	0.4	0					0.415251		1.07031e+06	4.85154e+06	26297	0	0	96039.5	0	40777.1	891.739
IAYPIAVE	116	123	1	0	875.487	4	5	6.80385	7.15172	876.127	0.101755	1	0	-0.702876	0.859674	1	1	0.0516069		4.82618e+08	2.94311e+08	9.98352e+07	2.2701e+07	2.48857e+06	16697.2	0	117646	300181	0
IAYPIAVE	116	123	2	0	438.247	4	5	6.83555	7.08833	438.508	-0.0169725	1	0	-0.803478	0.42549	1	1	0.906464		7.36712e+06	4.12939e+06	441527	23496.7	36228.8	19768.7	83048.6	32249.4	0	29246.1
IAYPIAVEA	116	124	1	0	946.524	4	6	7.07252	7.40317	947.22	0.117498	1	0	-0.706129	0.781057	1	1	0.027046		2.08642e+09	1.34818e+09	4.74305e+08	1.20107e+08	2.4948e+07	6.93812e+06	3.2406e+06	851717	73528.7	0	107210
IAYPIAVEA	116	124	2	0	473.766	4	6	7.21478	7.41885	474.066	0.0218126	1	0	-0.773695	0.203032	1	1	0.179586		5.96732e+07	3.59433e+07	1.12314e+07	1.8787e+06	78531.8	162278	0	0	0	0	0
IAYPIAVEAL	116	125	2	0	530.308	4	7	9.43687	9.64223	530.667	0.066749	0.6	0					0		2.73407e+06	1.48602e+06	268111	31155.4	0	0	18693.5	0	0	0	109397	0
EALSLIYNKDLLPNPPKTWEEIPALDKELKAKGKSALM	123	160	4	0	1066.84	9	32					-1
ALSLIYNKDLLPNPPKT	124	140	2	0	949.043	6	12					-1
ALSLIYNKDLLPNPPKT	124	140	3	0	633.031	6	12	8.4251	8.96102	634.06	1.93836	1	0	-0.104741	1.71838	1	1	0.137504		2.62489e+06	2.79728e+07	7.37838e+07	8.92459e+07	5.9057e+07	2.23323e+07	5.42012e+06	1.2384e+06	318924	449575	181284	210704	163287	446668	125371	1.40923e+06	37678.8	156277	18188.7
ALSLIYNKDLLPNPPKTWEEIPAL	124	147	3	0	912.505	7	18	11.2282	11.3935	913.683	1.8573	1	0	-0.351937	0.0263144		1	0.0796049		113776	2.48168e+06	5.89862e+06	8.05292e+06	6.44471e+06	4.05981e+06	1.87358e+06	614741	48122.9	43519.3	22624.8	0	35956.8	0	59150.4	33162.9	0	0	0	0	4717.55	6330.76	4880.91	8763.35	3722.13	71026.9
LSLIYNKDLLPNPPKT	125	140	2	0	913.525	6	11	8.34545	8.45708	914.929	1.69951	1	0	-0.134519	-0.219051	1	1	0.0449912		1.66044e+06	1.39636e+07	2.78928e+07	2.60847e+07	1.68063e+07	7.45538e+06	2.42641e+06	370223	71247.3	52353.4	0	0	0	0	9766.51	0	0	0
LSLIYNKDLLPNPPKT	125	140	3	0	609.352	6	11	8.36132	8.52092	610.265	1.62916	1	0	-0.161616	-1.82735e-05	1	1	0.0325131		2.44493e+06	1.73695e+07	3.41618e+07	3.27778e+07	1.82172e+07	7.81009e+06	2.59198e+06	352320	36199.6	102845	2320.09	0	0	21518	40001	0	15854.4	0
LSLIYNKDLLPNPPKTW	125	141	3	0	671.379	6	12					-1
LSLIYNKDLLPNPPKTWEEIPAL	125	147	2	0	1332.74	7	17	11.0788	11.4099	1334.43	1.74832	1	0	-0.353384	0.783112	1	1	0.142247		0	3.09192e+06	9.06547e+06	1.24166e+07	1.01316e+07	5.79478e+06	2.53838e+06	230977	156842	0	0	0	4298.41	0	0	0	0	25735.7	0	0	0	0	0	0	0
LSLIYNKDLLPNPPKTWEEIPAL	125	147	3	0	888.826	7	17	10.9313	11.4758	889.989	1.85217	1	0	-0.3275	1.75757	1	1	0.0599881		3.3504e+06	2.37216e+07	5.55479e+07	7.3135e+07	6.25512e+07	3.87148e+07	1.96081e+07	7.77804e+06	2.25601e+06	493129	86763.5	99656.1	53832.1	22510	90495.3	0	88874.6	0	0	20801.7	19517.9	17297.4	0	0	27244.6
LSLIYNKDLLPNPPKTWEEIPALDKELKAKGKSAL	125	159	4	0	984.058	9	29					0
LSLIYNKDLLPNPPKTWEEIPALDKELKAKGKSALM	125	160	3	0	1355.42	9	30	10.5305	10.579	1358.14	5.61074	1	0	0.00327451	-0.50734	1	-1	0.203243		0	0	0	0	0	41108.6	355747	462903	771912	728423	274528	109223	0	0	0	0	0	0	0	0	0	0	0	0	0	0	0	0	0	0
LSLIYNKDLLPNPPKTWEEIPALDKELKAKGKSALM	125	160	4	0	1016.82	9	30	10.401	10.8665	1018.9	5.79378	1	0	0.0291234	1.39683	1	-1	0.118732		0	44021.6	31812.4	502008	3.04921e+06	8.27279e+06	1.59177e+07	2.20407e+07	2.25314e+07	2.13017e+07	1.57058e+07	1.00182e+07	5.45632e+06	2.23984e+06	934767	207347	76762.6	59357.8	0	0	76096.1	82517	0	29173	59648.6	31350.3	0	44721.9	33272.5	0
LSLIYNKDLLPNPPKTWEEIPALDKELKAKGKSALM	125	160	5	0	813.656	9	30	10.4333	10.7705	815.372	6.04758	1	0	0.0649661	0.810738	1	1	0.138752		168783	0	91812	373173	1.77846e+06	3.9687e+06	6.86506e+06	1.08996e+07	1.15829e+07	9.57944e+06	9.04454e+06	5.26776e+06	2.60995e+06	898766	493302	600695	62011.8	75519.9	46199.6	95775.1	64038.1	28456.4	30483.4	0	15521	42757	0	22449.6	16199	44273.5
LSLIYNKDLLPNPPKTWEEIPALDKELKAKGKSALM	125	160	7	0	581.471	9	30					-1
LSLIYNKDLLPNPPKTWEEIPALDKELKAKGKSALMF	125	161	5	0	843.07	9	31					-1
SLIYNKDLLPNPPKT	126	140	2	0	856.983	6	10	7.38748	7.51282	858.422	1.84345	1	0	-0.00808083	-0.156492	1	1	0.062141		3.93183e+06	3.02866e+07	5.26865e+07	4.72328e+07	2.44544e+07	1.83622e+07	2.49882e+06	6.83319e+06	6452.39	453737	107078	0	0	71616.3	0	9055	0
SLIYNKDLLPNPPKT	126	140	3	0	571.658	6	10	7.27762	7.5442	572.516	1.53965	0.6	0					0.076974		5.97334e+06	4.2578e+07	7.09654e+07	5.92257e+07	3.15913e+07	9.86683e+06	2.16968e+06	118526	715248	54418.5	34627.1	471542	0	0	921768	0	0
SLIYNKDLLPNPPKTWEEIPAL	126	147	2	0	1276.19	7	16	10.5143	10.9802	1277.77	1.5829	1	0	-0.369953	1.39881	1	1	0.0656329		5.0894e+06	3.88982e+07	8.03627e+07	9.54831e+07	7.12694e+07	3.81062e+07	1.74419e+07	3.99087e+06	636035	82990.9	0	42857	24496.8	26844.9	30229.5	0	0	0	0	0	0	0	0	6106.05
SLIYNKDLLPNPPKTWEEIPAL	126	147	3	0	851.132	7	16	10.4333	10.9966	852.212	1.67878	1	0	-0.344565	1.84319	1	1	0.023095		2.38323e+07	1.48402e+08	3.26146e+08	3.61755e+08	2.80441e+08	1.62127e+08	7.12031e+07	2.88087e+07	8.61457e+06	1.96352e+06	1.36376e+06	411056	469319	698621	152104	138540	99228.1	0	32180.5	59594.3	24362.2	31528.2	45206.2	0
SLIYNKDLLPNPPKTWEEIPALDKELKAKGKSALM	126	160	3	0	1317.73	9	29	10.1151	10.5143	1320.66	6.32541	1	0	0.135005	1.094	1	-1	0.231943		0	0	0	55399	1.82138e+06	7.99912e+06	1.50306e+07	2.08616e+07	2.257e+07	1.88382e+07	1.2745e+07	6.91676e+06	2.45778e+06	588440	1.2723e+06	147903	0	4.56028e+06	7441.48	0	2.69421e+06	104684	0	0	4087.86	0	0	0	108559	73760.6
SLIYNKDLLPNPPKTWEEIPALDKELKAKGKSALM	126	160	4	0	988.547	9	29	10.0992	10.6112	990.594	5.72788	0.6	0					0.0713968		810887	138585	487225	3.6039e+06	1.68591e+07	3.99029e+07	7.41026e+07	9.5761e+07	1.05194e+08	9.15938e+07	6.70869e+07	4.0002e+07	2.35139e+07	8.97409e+06	4.82546e+06	1.31803e+06	626373	68821.7	170387	0	174459	0	36783.2	0	32241.1	139432	35844.7	0	0	8539.54
SLIYNKDLLPNPPKTWEEIPALDKELKAKGKSALM	126	160	5	0	791.039	9	29	10.1625	10.5143	792.707	5.8789	1	0	0.0697734	0.877331	1	0	0.0835845		120208	0	1.41633e+06	1.21987e+06	6.85368e+06	1.57073e+07	2.96183e+07	3.35129e+07	3.92744e+07	3.48926e+07	2.43615e+07	1.53618e+07	4.88451e+06	3.36492e+06	858136	132102	262162	49284.5	371415	524617	16730.8	71421.8	109103	519203	98579.9	76654.8	83117.9	0	20618.3	17098.2
LIYNKDLLPNPPKT	127	140	2	0	813.467	5	9	7.04075	7.18332	814.694	1.46804	1	0	-0.0980204	-0.0777985	1	1	0.0594963		370152	9.71073e+06	1.80418e+07	1.39903e+07	6.96024e+06	1.39667e+06	108078	0	0	0	39067.1	0	8973.03	0	5223.4
LIYNKDLLPNPPKT	127	140	3	0	542.647	5	9	7.05667	7.27762	543.455	1.43891	1	0	-0.111735	0.280128	1	1	0.128043		730601	8.14266e+06	1.81129e+07	1.13188e+07	5.85038e+06	1.27116e+06	174883	54627	72565	0	19625.4	28984	0	0	0
LIYNKDLLPNPPKTWEEIPA	127	146	3	0	784.426	7	14					-1
LIYNKDLLPNPPKTWEEIPAL	127	147	2	0	1232.68	7	15	10.3849	10.8183	1234.19	1.51308	1	0	-0.361731	1.25017	1	1	0.15651		758388	1.27233e+07	2.89354e+07	3.24193e+07	2.24269e+07	1.17011e+07	3.21143e+06	352704	50088.1	0	0	29693.3	7408.96	0	0	87597.9	0	0	33364.9	0	0	0	0
LIYNKDLLPNPPKTWEEIPAL	127	147	3	0	822.121	7	15	10.337	10.7387	823.174	1.64132	1	0	-0.32551	1.10527	1	1	0.0914836		6.01925e+06	4.53683e+07	9.6376e+07	1.11138e+08	8.01387e+07	4.19446e+07	1.87978e+07	6.18942e+06	1.47705e+06	119882	265425	29161.4	68066.5	74426	0	13861.5	286512	0	59331	132074	0	88312.1	28212.9
LIYNKDLLPNPPKTWEEIPALDKELKAKGKSALM	127	160	5	0	773.633	9	28	10.02	10.353	775.238	5.60943	1	0	0.0596729	0.791483		0	0.0748634		0	38437.6	61149.5	187999	1.73612e+06	6.34987e+06	1.30466e+07	1.94533e+07	1.86044e+07	1.60806e+07	1.20115e+07	5.4646e+06	2.48284e+06	410483	100992	194253	0	0	0	28410.2	0	0	0	0	27746.1	0	0	0	0	0
IYNKDLLPNPPKT	128	140	2	0	756.925	5	8	5.93167	6.25063	758.139	1.51626	1	0	0.0139001	0.727706	1	1	0.0210448		6.6966e+07	3.65756e+08	6.30889e+08	4.84159e+08	2.2025e+08	7.73262e+07	2.33371e+07	5.79021e+06	1.5528e+06	92386.4	0	0	0	0
IYNKDLLPNPPKT	128	140	3	0	504.952	5	8	6.02753	6.21883	505.754	1.4912	1	0	0.000625612	0.144735	1	1	0.012164		3.45693e+07	1.85689e+08	3.15469e+08	2.30517e+08	1.08988e+08	3.82747e+07	1.11337e+07	2.42506e+06	215157	27268.3	0	0	0	28131.8
IYNKDLLPNPPKTW	128	141	3	0	566.979	6	9	8.12447	8.32958	568.323	2.98572	0.4	1					0.171354		3.92023e+06	2.44139e+07	4.48263e+07	3.75898e+07	1.89661e+07	6.58301e+06	881661	298818	47747.6	23592.1	203931	21480.1	0	2.31052e+07	4905.11	0
IYNKDLLPNPPKTWEEIPAL	128	147	2	0	1176.14	7	14	9.98848	10.3849	1177.65	1.59175	1	0	-0.307396	1.08152	1	0	0.0714382		8.75141e+07	4.89838e+08	1.06793e+09	1.08494e+09	7.70962e+08	3.91517e+08	1.57104e+08	5.18204e+07	1.72884e+07	5.08609e+06	3.57522e+06	2.95877e+06	1.14739e+06	258159	18390.2	9854.72	146379	4831	58984.1	55766.7	0	0
IYNKDLLPNPPKTWEEIPAL	128	147	3	0	784.426	7	14	9.80008	10.3849	785.448	1.62067	1	0	-0.298645	1.94182	1	0	0.0365971		2.55515e+08	1.43417e+09	2.97074e+09	3.12116e+09	2.17643e+09	1.13077e+09	4.60893e+08	1.66648e+08	5.46878e+07	2.2427e+07	1.31902e+07	1.22221e+07	8.69791e+06	4.62623e+06	1.70063e+06	614215	49774.7	64509.5	354793	160194	29792.1	64677.8
IYNKDLLPNPPKTWEEIPAL	128	147	4	0	588.572	7	14					-1
IYNKDLLPNPPKTWEEIPALD	128	148	2	0	1233.65	7	15	9.67378	9.98848	1235.2	1.5956	1	0	-0.338423	0.708223	1	0	0.123899		769082	1.00939e+07	3.04047e+07	3.41979e+07	2.35114e+07	1.10758e+07	3.72915e+06	449054	149165	84486.5	0	0	0	0	174469	0	0	0	0	0	75002.9	0	0
IYNKDLLPNPPKTWEEIPALD	128	148	3	0	822.769	7	15	9.72118	10.0358	823.837	1.70155	0.6	0					0.0498545		4.78301e+06	4.45814e+07	9.81183e+07	1.09203e+08	8.41648e+07	4.7188e+07	1.92487e+07	6.61671e+06	2.15458e+06	168572	0	29041.6	145325	0	194900	0	0	108359	0	39475.5	74148.6	56397.7	0
IYNKDLLPNPPKTWEEIPALDKE	128	150	3	0	908.481	7	17	9.27905	9.37357	909.972	2.82176	0.6	0					0.216093		132359	133900	1.98841e+06	3.98632e+06	5.03972e+06	4.72616e+06	2.77825e+06	866182	0	56741.9	0	0	0	0	0	0	3283.98	0	0	0	0	283768	0	0	0
IYNKDLLPNPPKTWEEIPALDKELKAKGKSAL	128	159	3	0	1207.34	8	26	9.45267	9.7054	1209.92	5.55301	1	0	0.11577	0.425262	1	1	0.155719		0	0	0	1664.87	692464	8.87204e+06	1.71199e+07	2.08346e+07	2.09208e+07	1.63589e+07	9.6753e+06	3.48259e+06	1.00856e+06	79939.3	0	0	86303.2	0	0	0	0	0	62837.4	0	0	0	0	0	0	0
IYNKDLLPNPPKTWEEIPALDKELKAKGKSAL	128	159	4	0	905.758	8	26	9.32628	9.76855	907.713	5.62918	1	0	0.128181	1.29074	1	1	0.0959361		87165.6	39830.1	109817	4.08696e+06	1.79124e+07	4.56615e+07	7.51915e+07	9.94722e+07	9.82968e+07	7.62621e+07	5.09072e+07	2.66192e+07	1.14773e+07	5.44118e+06	1.40125e+06	280934	2449.55	122694	47183.6	118410	41793.2	71344.7	69422.2	0	77465.5	49318	114838	163364	0	0
IYNKDLLPNPPKTWEEIPALDKELKAKGKSALM	128	160	3	0	1251.02	9	27	9.57915	10.0834	1253.68	5.63963	1	0	0.0958481	1.57362	1	1	0.0846081		0	0	1.04071e+06	1.53784e+07	6.54822e+07	1.50139e+08	2.60885e+08	3.33702e+08	3.52741e+08	2.94313e+08	2.00333e+08	1.13336e+08	6.09382e+07	2.7666e+07	9.29868e+06	3.70441e+06	992669	0	0	217525	77830.8	187346	93209.6	0	287521	0	72364.1	13882.4	0	7130.78
IYNKDLLPNPPKTWEEIPALDKELKAKGKSALM	128	160	4	0	938.518	9	27	9.67378	10.0992	940.725	6.48537	1	1	0.228559	1.21395	1	-4	0.0960089		66992.3	854899	1.29515e+07	6.64272e+07	2.01597e+08	5.14609e+08	9.03323e+08	1.15516e+09	1.15637e+09	9.99036e+08	6.60152e+08	4.05803e+08	1.96952e+08	1.01603e+08	4.58643e+07	1.97422e+08	6.26059e+06	7.01711e+06	1.67696e+06	3.00593e+08	981328	3.32557e+06	1.6624e+06	7.15871e+07	1.00612e+06	598321	148460	8.39314e+06	20569.6	53016.4
IYNKDLLPNPPKTWEEIPALDKELKAKGKSALM	128	160	5	0	751.016	9	27	9.6107	10.1467	752.618	5.6674	1	0	0.100207	1.71899	1	1	0.0331887		130561	161447	4.15486e+06	3.16582e+07	1.07406e+08	2.53235e+08	4.41278e+08	5.56668e+08	5.80404e+08	4.82628e+08	3.25247e+08	1.99486e+08	9.47744e+07	4.95103e+07	2.25327e+07	9.97539e+06	4.14552e+06	2.14034e+06	1.70792e+06	1.21649e+06	1.1608e+06	1.06627e+06	1.58127e+06	756904	555445	264066	265776	418995	24264.7	0
IYNKDLLPNPPKTWEEIPALDKELKAKGKSALM	128	160	6	0	626.014	9	27	9.59493	10.1151	627.348	5.66097	1	0	0.0991964	1.64638	1	1	0.0327086		46609	58610.2	1.31988e+06	8.48004e+06	3.38577e+07	8.47825e+07	1.49859e+08	1.93805e+08	1.96929e+08	1.65566e+08	1.12771e+08	6.67653e+07	3.36561e+07	1.59326e+07	6.25112e+06	1.73286e+06	868746	282718	376672	482054	434862	278676	181123	192017	195379	3476.59	334123	63458.9	0	138934
IYNKDLLPNPPKTWEEIPALDKELKAKGKSALMF	128	161	3	0	1300.04	9	28	10.5143	10.7546	1302.91	6.13621	1	0	0.139381	0.36841	1	1	0.145167		0	9510.24	459945	0	235881	2.55567e+06	5.09088e+06	8.99211e+06	1.04372e+07	1.06222e+07	8.21772e+06	4.75869e+06	2.26353e+06	130359	43914.5	0	0	0	0	0	0	0	0	101104	0	0	0	47664.1	0	46992
IYNKDLLPNPPKTWEEIPALDKELKAKGKSALMF	128	161	4	0	975.285	9	28	10.401	11.046	977.473	6.3023	1	0	0.164512	2.21641	1	1	0.0841612		0	37235.4	87429.7	746206	6.88088e+06	2.02266e+07	3.89475e+07	5.95203e+07	7.19368e+07	6.8594e+07	5.32425e+07	3.53761e+07	2.00547e+07	1.04727e+07	4.41017e+06	2.13696e+06	518314	341841	197798	139596	20807.1	92553.4	115214	67725.1	75430.4	171894	130010	24043.1	0	26740.4
IYNKDLLPNPPKTWEEIPALDKELKAKGKSALMF	128	161	5	0	780.43	9	28	10.5466	10.691	782.277	6.79091	1	0	0.238445	-0.0694269	1	1	0.106312		0	29455.4	0	54747.7	1.43733e+06	4.0739e+06	7.71525e+06	1.31429e+07	1.68636e+07	1.48193e+07	1.08387e+07	8.15507e+06	4.57552e+06	2.10919e+06	799209	263524	154647	28843.5	0	0	30190.3	100746	0	45152.3	59095.5	4976.19	0	28523.4	50936.5	35061.9
IYNKDLLPNPPKTWEEIPALDKELKAKGKSALMF	128	161	6	0	650.526	9	28	10.498	10.7864	651.965	6.18749	1	0	0.147141	0.587824	1	1	0.0999221		13110	0	442532	52406.1	596303	2.10176e+06	4.0227e+06	6.91793e+06	8.25106e+06	7.42533e+06	6.24462e+06	3.98089e+06	1.54413e+06	666062	197115	121603	55098.9	30587.7	27397.9	0	0	11078.4	31062.3	28532.7	0	78528.9	62981	37849	0	87559.7
YNKDLLPNPPKTWEEIPAL	129	147	3	0	746.732	6	13					-1
WEEIPAL	141	147	1	0	857.44	4	4	9.45267	9.658	858.548	0.581012	0.4	0					0.109208		3.63724e+08	7.51125e+08	4.17736e+08	5.21199e+07	1.97068e+06	176163	33199.2	86444.7	0
WEEIPAL	141	147	2	0	429.224	4	4	9.37357	9.68958	429.446	-0.0817347	0.4	0					0.605387		5.46937e+06	2.45112e+06	127660	23387.3	27455.1	0	41595.1	19430.4	46106.1
WEEIPALDKELKAKGKSALM	141	160	2	0	1129.12	7	17	8.96102	8.9927	1131.79	3.92807	0.3	0					0.0715799		55928.5	0	809854	2.80109e+06	5.42464e+06	6.8294e+06	5.42073e+06	3.60775e+06	1.68958e+06	516937	0	0	0	0	0	110091	0	53716.5	0	96785.4	0	0	0	0	0
WEEIPALDKELKAKGKSALM	141	160	3	0	753.08	7	17	8.75675	9.07238	754.908	4.05657	1	0	0.221876	0.712485	1	1	0.0609994		96166	5.94709e+06	4.47752e+07	1.44369e+08	2.96057e+08	3.87188e+08	3.31815e+08	2.18539e+08	1.15804e+08	5.01043e+07	1.99182e+07	6.9394e+06	1.7315e+06	631504	314957	404677	410730	0	85713.6	26192.5	24262.2	93176.8	91047.3	0	83390.1
WEEIPALDKELKAKGKSALM	141	160	4	0	565.062	7	17	8.7724	9.07238	566.449	4.12305	1	0	0.238445	0.641022	1	1	0.103567		0	57162.8	2.4598e+06	1.10483e+07	2.1985e+07	2.90859e+07	2.43248e+07	1.53259e+07	1.23784e+07	2.07225e+06	275971	105866	229002	92336.1	0	70527.9	0	85509.1	0	50263.8	0	347199	0	66309.4	57255.6
WEEIPALDKELKAKGKSALMF	141	161	3	0	802.103	7	18					-1
EEIPAL	142	147	1	0	671.361	4	3	6.89872	6.96175	671.747	-0.00912244	1	0	-0.80198	-0.440976		1	0.22897		1.52349e+07	4.74411e+06	1.48555e+06	205786	0	0	0	0
EEIPALDKELKAKGKSALM	142	160	3	0	691.054	6	16					-1
PALDKELKAKGKSALM	145	160	3	0	567.331	6	14	5.99547	6.05942	568.868	3.53603	1	0	0.280986	-0.43679		1	0.1055		0	0	361653	1.83297e+06	2.38595e+06	2.12132e+06	1.52873e+06	349145	129871	66328.5	0	0	0	0	0	0	23612.1	0	30712.7	0	0
DKELKAKGKSAL	148	159	2	0	644.385	5	10	3.08408	3.38542	646.246	2.97433	1	0	0.471043	0.647186	1	1	0.0668212		33041.6	4.10466e+06	1.89842e+07	4.12873e+07	4.09779e+07	2.47419e+07	9.20653e+06	2.20053e+06	152498	0	0	0	0	0	0	0
DKELKAKGKSAL	148	159	3	0	429.926	5	10	3.08408	3.38542	431.16	2.9535	1	0	0.462218	0.647186	1	1	0.0593695		31492.2	3.54826e+06	2.19502e+07	4.4043e+07	4.34583e+07	2.4666e+07	9.42292e+06	2.30903e+06	367043	0	0	0	0	0	0	0
DKELKAKGKSALM	148	160	1	0	1418.8	5	11	3.68922	3.8327	1422.55	2.8541	1	0	0.310178	-0.0736127	1	1	0.170181		0	0	1.54961e+06	4.43776e+06	5.15217e+06	2.94738e+06	370058	0	0	0	0	0	0	0	0	0	0
DKELKAKGKSALM	148	160	2	0	709.905	5	11	3.62527	3.9924	711.858	3.01259	1	0	0.37122	0.947652	1	1	0.0410017		1.08604e+07	1.15712e+08	4.83265e+08	9.83025e+08	1.09398e+09	6.84524e+08	3.08225e+08	1.159e+08	4.02454e+07	1.35653e+07	5.14646e+06	1.37789e+06	266488	0	0	0	0
DKELKAKGKSALM	148	160	3	0	473.606	5	11	3.62527	4.00893	474.879	2.92663	1	0	0.338111	1.02315	1	1	0.0283405		2.19535e+07	1.91092e+08	6.95656e+08	1.30341e+09	1.35385e+09	8.57765e+08	3.8567e+08	1.35971e+08	4.44851e+07	1.46463e+07	5.71791e+06	2.31322e+06	165452	24854.2	3.98126e+06	0	0
DKELKAKGKSALM	148	160	4	0	355.456	5	11	3.64125	4.00893	356.524	3.377	1	0	0.511574	0.950164	1	1	0.255367		67007	3.91174e+06	2.11285e+07	4.61919e+07	5.0334e+07	3.02439e+07	1.34281e+07	3.83024e+06	684872	0	43457.2	229792	0	0	0	6.54543e+06	0
DKELKAKGKSALMF	148	161	2	0	783.44	6	12	6.25063	6.43883	785.674	3.46473	1	0	0.434159	0.130579	1	1	0.0445546		33274	3.56565e+06	2.82718e+07	7.36543e+07	1.01716e+08	9.15552e+07	5.31119e+07	2.23693e+07	8.48795e+06	2.13494e+06	431304	0	0	58810.7	4674.97	7840.95	9628.15	30476.9	140967
DKELKAKGKSALMF	148	161	3	0	522.629	6	12	6.23473	6.5176	524.108	3.43287	0.6	0					0.0415119		266543	1.37374e+07	6.46693e+07	1.52927e+08	2.07642e+08	1.81985e+08	1.00665e+08	4.65707e+07	1.56041e+07	4.29926e+06	812619	523571	0	86253.3	1.0444e+06	0	18550.3	2.06749e+06	280255
DKELKAKGKSALMF	148	161	4	0	392.223	6	12	6.34488	6.47032	393.362	3.54877	1	0	0.463832	-0.156035	1	1	0.0983645		0	53036.2	1.73382e+06	6.21585e+06	1.02514e+07	9.48044e+06	4.79064e+06	1.47961e+06	1.04715e+06	0	0	0	39845.6	0	66345	0	0	0	0
KELKAKGKSALM	149	160	2	0	652.392	5	10	3.43295	3.80103	654.003	2.38675	1	0	0.2221	0.951991	1	1	0.181609		376051	6.96823e+06	2.71582e+07	4.04763e+07	2.79351e+07	1.24425e+07	3.57825e+06	662619	105735	0	18799.1	39750.3	2113.5	0	11304.3	0
KELKAKGKSALM	149	160	3	0	435.264	5	10	3.43295	3.80103	436.296	2.26103	1	0	0.168838	0.951991	1	1	0.138353		867528	1.09946e+07	3.19751e+07	4.24922e+07	2.88065e+07	1.21642e+07	3.14213e+06	677726	101658	75073	0	0	35780.2	77037.3	30234.1	0
KELKAKGKSALMF	149	161	3	0	484.287	5	11					-1
MFNLQEPY	160	167	2	0	521.239	5	5					-1
MFNLQEPYFTWPLIA	160	174	2	0	935.466	6	11	14.2074	14.3414	937.379	2.57263	1	0	0.201766	-0.116841		1	0.523746		223054	771178	964534	920035	921806	604146	238285	73950.8	54851.2	43281.6	0	47022.4	0	68179.5	53244.7	34617.8	87090	34114.1
FNLQEPY	161	167	1	0	910.431	4	4	7.38748	8.31375	916.682	5.69521	0.4	1					2.5116		2.32778e+07	6.80852e+07	3.33926e+07	9.10823e+06	5.7639e+06	6.10254e+06	4.82787e+07	4.47273e+08	1.98235e+08
FNLQEPY	161	167	2	0	455.719	4	4	7.24617	7.4345	458.12	4.24538	0.4	0					0.395379		118768	0	0	0	1.01296e+07	1.69121e+07	3.19675e+06	301128	60942
FNLQEPYFTW	161	170	2	0	672.817	5	7					-1
FNLQEPYFTWPLI	161	173	2	0	834.427	6	9	14.0894	14.2746	835.774	1.6271	1	0	-0.0231437	0.1165		-1	0.145437		551201	2.04162e+06	2.28147e+06	2.04185e+06	1.46859e+06	785543	301461	54644.3	11712.2	0	0	28584.3	35438	21131.5	0	0
FNLQEPYFTWPLIA	161	174	1	0	1738.88	6	10	13.6152	13.818	1741.34	1.34983	1	0	-0.217211	0.197324	1	-1	0.282563		135774	1.58812e+06	1.93889e+06	1.58162e+06	1.08181e+06	320882	38295.7	0	0	0	0	0	0	0	0	0	0
FNLQEPYFTWPLIA	161	174	2	0	869.946	6	10	13.5617	13.954	871.374	1.74935	1	0	-0.0479473	1.06257	1	-1	0.0812494		1.13728e+07	3.38738e+07	3.69044e+07	3.24716e+07	2.41194e+07	1.5811e+07	9.00711e+06	4.49203e+06	1.63892e+06	437231	0	25929.1	0	0	0	12509.4	56275.8
FNLQEPYFTWPLIA	161	174	3	0	580.299	6	10					-1
FNLQEPYFTWPLIAA	161	175	2	0	905.464	6	11	13.4431	13.7164	906.726	1.37604	0.4	0					0.280177		676770	3.55349e+06	3.59321e+06	2.60489e+06	1.51373e+06	728755	238393	30377.9	0	30858.7	15854.1	0	0	0	14490	36413.4	0	117908
FNLQEPYFTWPLIAADGGYAFKYENGKYDIKDVGVDNAGAKAGL	161	204	4	0	1207.35	10	40					-1
NLQEPY	162	167	1	0	763.362	4	3	5.3441	5.58117	765.42	1.60771	0.4	0					0.224661		370655	6.09879e+06	1.82195e+07	5.47687e+06	968511	339981	0	0
NLQEPYFTWPLI	162	173	2	0	760.893	5	8	13.46	13.5279	761.804	0.865943	0.4	0					0.174934		49609.4	287344	256037	136439	15501.3	9704.46	0	9882.95	0	0	0	0	0	0
NLQEPYFTWPLIA	162	174	1	0	1591.82	5	9	12.8357	13.1561	1593.6	0.791192	1	0	-0.416646	0.73448	1	0	0.240819		1.07901e+06	5.07488e+06	4.67126e+06	2.32218e+06	756261	88682	18239	0	0	0	0	0	0	0	0
NLQEPYFTWPLIA	162	174	2	0	796.411	5	9	12.8187	13.19	797.36	0.900524	1	0	-0.365178	0.966375	1	0	0.040757		1.9104e+07	6.98839e+07	6.40237e+07	3.29701e+07	1.35431e+07	4.72326e+06	1.28492e+06	660140	161682	62012.2	31357.7	13474.2	67530.2	0	29047.6
NLQEPYFTWPLIAADGGYA	162	180	2	0	1063.52	6	15					-1
NLQEPYFTWPLIAADGGYAFKYENGKYDIKDVGVDNAGAKAGL	162	204	4	0	1170.58	9	39					-1
FTWPLIA	168	174	1	0	847.471	4	4	11.3772	11.7966	847.942	-0.0769866	1	0	-0.87064	1.18609	1	1	0.672079		2.72759e+07	1.13942e+07	2.79633e+06	540456	53428.8	75864.2	22540.2	31239.9	34137.1
FTWPLIA	168	174	2	0	424.239	4	4	11.6093	11.6261	424.524	0.0204218	0.4	0					0.372187		50617.7	0	20015.1	0	0	0	0	0	0
AADGGYA	174	180	1	0	624.262	4	5	3.24227	3.3217	627.349	2.73197	0.4	1					1.0463		92062.5	752715	604465	29614.7	0	500590	81318.1	283378	36196.2	0
AADGGYAF	174	181	1	0	771.331	4	6	6.86713	7.05667	773.285	1.49279	1	0	0.264993	0.136668		0	0.776795		2.18687e+06	7.85477e+06	8.67058e+06	4.72215e+06	973744	120904	33802.9	1702.47	0	325782	179358
AADGGYAFKYENGKY	174	188	2	0	827.381	5	13	6.70808	6.80385	829.699	3.63889	1	1	0.396823	-0.291504	1	-1	0.187977		2.00822e+06	3.95167e+06	6.45278e+06	7.95915e+06	8.02095e+06	7.20812e+06	6.74501e+06	5.19524e+06	4.06442e+06	2.17109e+06	1.0701e+06	364004	243902	35967.4	0	0	28925.7	0	0
AADGGYAFKYENGKY	174	188	3	0	551.923	5	13	6.70808	6.80385	553.56	3.91323	1	1	0.486231	-0.291504	1	-1	0.154765		792747	2.1691e+06	3.50704e+06	4.14566e+06	4.5778e+06	4.3777e+06	4.38219e+06	4.10151e+06	2.75898e+06	1.48901e+06	730530	236010	19538.4	34071.6	0	0	4943.08	0	0
AADGGYAFKYENGKYDIKDVGVDNAGAKAGL	174	204	3	0	1059.85	8	29	7.74825	7.85797	1064.51	12.0768	1	0	0.975245	-0.227803	1	0	0.173632		0	72830.5	0	0	0	0	0	0	599968	1.46057e+06	3.9723e+06	5.96594e+06	8.43868e+06	1.04239e+07	9.52777e+06	9.09175e+06	7.26163e+06	4.89107e+06	3.45753e+06	1.16496e+06	546892	0	80590.8	80808.9	0	0	0	0	0	93199.2
AADGGYAFKYENGKYDIKDVGVDNAGAKAGL	174	204	4	0	795.143	8	29					-1
AADGGYAFKYENGKYDIKDVGVDNAGAKAGLTF	174	206	3	0	1142.56	8	31					0
AADGGYAFKYENGKYDIKDVGVDNAGAKAGLTF	174	206	4	0	857.172	8	31	8.5841	8.8037	860.685	12.0058	0.6	0					0.209806		91096.2	79070.5	78765.2	72444.1	215106	135732	88953.2	279421	420067	3.30282e+06	6.05445e+06	1.02316e+07	1.63645e+07	1.77095e+07	1.90973e+07	1.72969e+07	1.50276e+07	9.57948e+06	6.35544e+06	2.09885e+06	734428	367793	156014	0	0	54450	0	0	0	199467
AADGGYAFKYENGKYDIKDVGVDNAGAKAGLTFL	174	207	3	0	1180.25	8	32					-1
ADGGYA	175	180	1	0	553.225	3	4	3.13175	3.3537	554.695	1.15857	1	0	0.438033	0.284694		0	0.932239		8.31422e+06	2.02138e+07	1.65622e+07	6.21339e+06	1.07131e+06	56340.5	36092.7	9961.49
ADGGYAFKYENGKY	175	188	2	0	791.862	5	12	6.64425	6.91448	795.16	5.63903	1	0	1.20182	0.505173	1	-1	0.0448448		0	538565	5.98641e+06	2.50085e+07	6.57759e+07	1.2024e+08	1.51885e+08	1.46141e+08	1.05527e+08	6.5894e+07	2.89529e+07	1.32805e+07	3.31e+06	1.31822e+06	0	277052	0	67931.2
ADGGYAFKYENGKY	175	188	3	0	528.244	5	12	6.62832	6.86713	530.499	5.80697	1	0	1.26111	0.361713	1	-1	0.0781544		18286.4	243205	3.8196e+06	1.52787e+07	4.27564e+07	7.56546e+07	1.01676e+08	9.44973e+07	6.76525e+07	4.33167e+07	1.88953e+07	6.90741e+06	1.46852e+07	463785	79283.7	2.19069e+06	5896.15	0
ADGGYAFKYENGKYDIKD	175	192	2	0	1027.48	6	16	6.85133	7.04075	1031.98	7.77478	1	0	1.26962	0.136135	1	1	0.133394		0	0	0	0	772385	3.54969e+06	8.69161e+06	1.56172e+07	2.02189e+07	2.24364e+07	1.78953e+07	1.24397e+07	7.1028e+06	3.27164e+06	830681	54348.6	0	57788.6	0	49549.4	136446	304470	279732
ADGGYAFKYENGKYDIKD	175	192	3	0	685.322	6	16	6.89872	7.05667	688.363	7.89407	0.6	0					0.0873994		426435	0	9460.89	1.05988e+06	3.4163e+06	1.04539e+07	2.32521e+07	3.81736e+07	5.27977e+07	5.5147e+07	4.50185e+07	3.28135e+07	1.89575e+07	9.57348e+06	4.02809e+06	1.52766e+06	254666	107053	21307.4	0	1.49921e+06	3.18773e+06	0
ADGGYAFKYENGKYDIKDVGVDNAGAKAGL	175	204	3	0	1036.18	7	28	7.66977	7.96762	1040.72	11.8063	1	0	0.997334	0.63128	1	-1	0.0734378		0	0	74114.4	126559	98534	561932	4.4092e+06	1.27129e+07	3.35753e+07	7.05248e+07	1.16572e+08	1.73469e+08	2.30387e+08	2.55444e+08	2.48701e+08	2.11915e+08	1.60896e+08	1.14341e+08	7.20672e+07	4.02893e+07	2.30868e+07	1.0393e+07	3.13305e+06	1.75556e+06	606057	0	70100.2	0	0	65555.6
ADGGYAFKYENGKYDIKDVGVDNAGAKAGL	175	204	4	0	777.383	7	28	7.811	7.92062	780.809	11.8639	0.4	1					0.0390373		0	0	0	93005.8	689604	298220	1.64052e+06	4.17221e+06	1.49609e+07	2.51985e+07	4.21584e+07	6.41537e+07	1.51907e+08	8.75349e+07	8.03893e+07	7.41101e+07	1.05443e+08	3.83117e+07	2.24401e+07	1.35276e+07	2.44048e+07	3.15665e+06	955710	260071	0	0	339798	0	160512	12463.7
ADGGYAFKYENGKYDIKDVGVDNAGAKAGL	175	204	5	0	622.108	7	28					-1
ADGGYAFKYENGKYDIKDVGVDNAGAKAGLTF	175	206	2	0	1677.82	8	30	8.64698	8.7724	1684.5	11.355	1	0	0.814499	-0.156111	1	0	0.379412		0	0	0	0	0	0	0	0	116360	587649	3.07851e+06	4.05092e+06	7.19296e+06	5.22009e+06	6.53198e+06	5.1134e+06	3.51505e+06	1.19572e+06	412362	114076	265234	0	0	0	0	0	0	0	0	0
ADGGYAFKYENGKYDIKDVGVDNAGAKAGLTF	175	206	3	0	1118.88	8	30	8.56833	8.92937	1123.64	12.269	1	0	0.943581	0.919798	1	0	0.67161		65152.6	0	118413	88731.4	105240	755655	3.66919e+06	1.52984e+07	3.87246e+07	7.77691e+07	1.41069e+08	2.0689e+08	2.57575e+08	2.9612e+08	2.91956e+08	2.65741e+08	2.06234e+08	1.45231e+08	9.37674e+07	5.86233e+07	3.07326e+07	1.97543e+07	1.34162e+07	6.68664e+06	2.58673e+06	2.09496e+06	337208	320237	594804	0
ADGGYAFKYENGKYDIKDVGVDNAGAKAGLTF	175	206	4	0	839.412	8	30	8.56833	8.78803	842.791	11.5069	1	0	0.835958	0.27442	1	1	0.12699		66233.6	0	3.04226e+06	0	1.44321e+07	995594	4.65557e+07	1.37147e+07	1.183e+08	6.87759e+07	2.4106e+08	1.78499e+08	3.61481e+08	2.70248e+08	3.69947e+08	2.42286e+08	2.62321e+08	1.3413e+08	1.21014e+08	5.58697e+07	4.77532e+07	1.95344e+07	1.81574e+07	6.15281e+06	9.74758e+06	1.28985e+06	2.64459e+06	37277.7	2.56455e+06	0
ADGGYAFKYENGKYDIKDVGVDNAGAKAGLTF	175	206	5	0	671.731	8	30					-1
ADGGYAFKYENGKYDIKDVGVDNAGAKAGLTFL	175	207	3	0	1156.58	8	31	9.3578	9.68958	1160.99	11.1671	0.6	0					0.334294		1.16223e+06	318097	1.14297e+06	1.80469e+06	1.09381e+06	2.80076e+06	6.82683e+06	7.11216e+06	1.34255e+07	2.55574e+07	3.15998e+07	4.56351e+07	5.49623e+07	6.13673e+07	6.14301e+07	5.33217e+07	4.12665e+07	3.1631e+07	1.68036e+07	1.08249e+07	7.39443e+06	1.85934e+06	1.20583e+06	652556	546453	215490	125363	84033.1	0	0
ADGGYAFKYENGKYDIKDVGVDNAGAKAGLTFL	175	207	4	0	867.683	8	31	9.34203	9.5476	871.161	11.83	0.6	0					0.0736921		0	0	0	227636	41949.1	457268	625325	4.02936e+06	8.66112e+06	1.77882e+07	3.03493e+07	4.30481e+07	5.51956e+07	6.16931e+07	6.55213e+07	5.82766e+07	4.61599e+07	3.35798e+07	2.11663e+07	1.33729e+07	7.25293e+06	3.93754e+06	2.43966e+06	1.18747e+06	381695	64112.7	105131	73946.3	177572	59771.8
ADGGYAFKYENGKYDIKDVGVDNAGAKAGLTFL	175	207	5	0	694.348	8	31					-1
DGGYAFKYENGKY	176	188	2	0	756.344	5	11					-1
DGGYAFKYENGKYDIKDVGVDNAGAKAGL	176	204	3	0	1012.5	7	27	7.811	7.90495	1016.91	11.4323	0.6	0					0.200013		117355	0	0	0	0	0	76817.6	0	290500	1.45233e+06	1.8065e+06	4.04565e+06	3.96554e+06	4.91013e+06	5.39671e+06	4.24779e+06	2.05022e+06	1.32247e+06	245049	0	0	92208.3	0	0	0	0	0	165135	0	0
DGGYAFKYENGKYDIKDVGVDNAGAKAGL	176	204	4	0	759.624	7	27					-1
DGGYAFKYENGKYDIKDVGVDNAGAKAGLTF	176	206	4	0	821.653	8	29					-1
DGGYAFKYENGKYDIKDVGVDNAGAKAGLTFL	176	207	3	0	1132.9	8	30					-1
YAFKYENGKYDIKDVGVDNAGAKAGL	179	204	3	0	936.14	7	24	7.93627	8.31902	941.213	13.5398	0.6	0					0.0787737		617110	0	271363	0	293814	172338	207146	2.59145e+06	252712	312619	1.91279e+06	1.50809e+07	8.83352e+07	2.67199e+08	5.13429e+08	6.79922e+08	6.8581e+08	4.78617e+08	5.99137e+07	0	0	149873	0	0	0	0	0	8547.33	12858.2	0
AFKYENGKYDIKD	180	192	2	0	795.894	5	11	5.80395	6.01155	799.56	6.37467	1	0	1.66615	0.219167	1	1	0.140922		0	85948.2	105506	580928	4.68595e+06	9.37393e+06	1.66746e+07	2.08569e+07	1.95216e+07	1.25089e+07	6.65054e+06	2.60989e+06	617599	192705	134360	71236.2	40563
AFKYENGKYDIKD	180	192	3	0	530.931	5	11	5.80395	6.02753	533.312	6.18467	1	0	1.59297	0.292152	1	1	0.064817		0	248937	165472	1.50377e+06	9.00506e+06	1.38406e+07	2.18935e+07	2.76222e+07	2.33527e+07	1.58717e+07	7.88002e+06	3.24726e+06	795899	301971	68156.2	28856	45560.7
AFKYENGKYDIKDVGVDNAGAKAGL	180	204	3	0	881.785	7	23	7.10417	7.32473	885.756	10.34	1	0	1.11559	0.278377	1	0	0.112091		1.12689e+06	142098	164002	257462	292205	3.39448e+06	7.75012e+06	2.17404e+07	4.67238e+07	7.31768e+07	1.07385e+08	1.26876e+08	1.27809e+08	1.16131e+08	8.65363e+07	5.78459e+07	3.4947e+07	1.84751e+07	8.76986e+06	3.54322e+06	1.25511e+06	143271	0	401.142	0	0	560045	4874.71	0	1.8864e+06
AFKYENGKYDIKDVGVDNAGAKAGL	180	204	4	0	661.591	7	23	7.07252	7.34043	664.636	10.6117	1	0	1.16563	0.494594	1	0	0.10021		1.11588e+06	0	43558	0	116851	264.068	3.6335e+06	4854.3	1.90409e+07	1.06501e+07	4.82834e+07	4.71947e+07	6.21172e+07	4.74375e+07	4.10208e+07	2.37951e+07	1.53166e+07	6.79096e+06	3.38338e+06	691729	71519.9	168064	40256.5	108568	56190.8	73463	0	110399	10986.4	42353.2
AFKYENGKYDIKDVGVDNAGAKAGLTF	180	206	4	0	723.62	7	25	8.10878	8.40913	726.643	10.3583	0.6	0					0.0473923		0	0	240588	321998	785055	2.91133e+06	9.92981e+06	2.30408e+06	5.01912e+07	8.69777e+07	1.24873e+08	1.23349e+08	1.46945e+08	1.31526e+08	1.05232e+08	6.12899e+07	4.25333e+07	2.46951e+07	1.15679e+07	4.96288e+06	2.34784e+06	522839	82369.2	198046	58196.9	50629.2	131235	128095	150817	179381
AFKYENGKYDIKDVGVDNAGAKAGLTFL	180	207	3	0	1002.19	7	26	9.00855	9.27905	1006.2	10.2253	0.6	0					0.109106		0	121194	48171.2	90804.5	429202	1.97111e+06	5.96257e+06	1.70204e+07	3.37723e+07	5.79307e+07	8.48191e+07	9.543e+07	9.9943e+07	9.43428e+07	7.17359e+07	4.84355e+07	3.23538e+07	1.52571e+07	8.40106e+06	5.46296e+06	808985	250874	542606	49144.5	0	50738.6	28643.1	2088.46	68501.6	29240.3
AFKYENGKYDIKDVGVDNAGAKAGLTFL	180	207	4	0	751.891	7	26	9.05643	9.29477	754.897	10.2184	0.6	0					0.0662503		0	0	0	68714.6	313547	794342	3.72094e+06	1.01328e+07	1.88584e+07	3.29618e+07	4.28336e+07	5.93432e+07	6.11075e+07	5.26917e+07	3.89196e+07	2.77479e+07	1.79054e+07	9.8478e+06	4.24344e+06	1.82112e+06	698754	347368	129934	0	43009.2	0	59104.6	24005.7	77670.6	50860.7
FKYENGKY	181	188	1	0	1048.51	4	6	5.1051	5.3283	1053.05	3.89466	1	0	1.961	0.290402	1	1	0.368745		157250	145067	755750	3.97214e+06	7.83609e+06	8.20783e+06	4.70807e+06	813024	77527.4	0	0
FKYENGKY	181	188	2	0	524.759	4	6	5.08898	5.39162	527.069	3.97747	1	0	2.01947	0.653123	1	1	0.0414857		100718	3.56185e+06	2.37986e+07	6.93565e+07	1.21645e+08	1.27198e+08	7.74099e+07	3.00125e+07	6.9411e+06	947569	62954.2
FKYENGKYDIKD	181	192	2	0	760.375	5	10	5.64465	5.89977	763.84	6.01342	1	0	1.75862	0.436145	1	1	0.0737339		103482	0	144932	2.3805e+06	6.74498e+06	2.0745e+07	2.96703e+07	3.47813e+07	2.76543e+07	1.61698e+07	6.34986e+06	1.77872e+06	120397	0	23800.8	74289.5
FKYENGKYDIKD	181	192	3	0	507.252	5	10	5.62877	5.80395	509.596	6.11442	1	0	1.80141	0.0711408	1	1	0.10235		414642	0	295972	2.71807e+06	8.67243e+06	1.86988e+07	3.01044e+07	2.9938e+07	2.50671e+07	1.88999e+07	6.12242e+06	2.18068e+06	3.23667e+06	17831.1	30378.3	273698
FKYENGKYDIKDVGVDNAGAKAGL	181	204	2	0	1286.66	7	22	6.99328	7.23048	1292.49	10.1429	1	0	1.1642	0.354331	1	-3	0.208352		0	0	0	61546.3	91559.4	0	717102	2.32261e+06	8.33576e+06	1.41176e+07	1.96944e+07	2.23856e+07	2.37644e+07	1.95439e+07	1.47024e+07	7.9913e+06	4.04844e+06	1.09764e+06	305873	0	66998.1	0	131968	0	166976	0	0	0	52087.6	0
FKYENGKYDIKDVGVDNAGAKAGL	181	204	3	0	858.106	7	22	6.9775	7.13587	862.029	10.2373	1	0	1.18239	-0.00565011	1	-3	0.0559776		94411.9	0	61538.7	0	699815	4.37096e+06	484677	2.83515e+07	5.62597e+07	9.19965e+07	1.31738e+08	1.51858e+08	1.52967e+08	1.28741e+08	9.29926e+07	5.85187e+07	3.56332e+07	1.77217e+07	8.4157e+06	3.62313e+06	1.25359e+06	221387	152906	0	0	527898	47031.7	0	35171.3	0
FKYENGKYDIKDVGVDNAGAKAGL	181	204	4	0	643.831	7	22	7.02492	7.16752	646.822	10.4301	1	0	1.21951	-0.0776463	1	-3	0.0505304		0	58649.6	35479.5	72403.6	524244	1.62981e+06	5.65382e+06	1.31665e+07	2.55525e+07	4.20176e+07	5.74153e+07	6.5506e+07	6.73685e+07	5.42853e+07	4.94762e+07	2.42832e+07	2.63921e+07	7.41434e+06	1.26108e+07	964400	3.29972e+06	0	310622	0	0	0	0	0	0	0
FKYENGKYDIKDVGVDNAGAKAGLTF	181	206	2	0	1410.71	7	24	8.07738	8.31375	1416.34	9.56171	1	0	0.898831	0.350526		-3	0.211971		322048	0	0	89530.6	1.5324e+06	2.02866e+06	4.1671e+06	6.09776e+06	1.10883e+07	1.65335e+07	2.45459e+07	2.73201e+07	2.82258e+07	2.23304e+07	1.54297e+07	1.02718e+07	4.39079e+06	1.21939e+06	266008	0	287584	0	75261.1	98699.1	77554.6	0	0	0	77908.1	0
FKYENGKYDIKDVGVDNAGAKAGLTFL	181	207	3	0	978.506	7	25	8.9452	9.24753	982.25	9.46469	1	0	0.814873	0.651753	1	-2	0.151194		0	0	0	597748	9.99271e+06	3.28904e+07	2.90002e+07	3.63715e+07	5.84833e+07	9.01547e+07	1.21907e+08	1.39265e+08	1.3384e+08	1.15146e+08	8.38926e+07	5.53085e+07	3.20504e+07	1.7145e+07	8.51034e+06	3.62861e+06	977904	475107	62995.3	0	53438.8	50336.3	39822.9	0	130866	53987.9
FKYENGKYDIKDVGVDNAGAKAGLTFL	181	207	4	0	734.132	7	25	8.97682	9.29477	736.853	9.11867	1	0	0.756233	0.723064	1	-2	0.170692		267018	0	1.26687e+06	1.21273e+06	1.50634e+07	2.79107e+07	1.67248e+07	2.22518e+07	3.35634e+07	5.05193e+07	6.84465e+07	7.44623e+07	7.62576e+07	6.3658e+07	4.84212e+07	2.8133e+07	1.76964e+07	6.93118e+06	4.19431e+06	343376	494201	91573	101062	22191.9	43710.3	110570	22992.1	25189	38297.3	523004
KYENGKYDIKD	182	192	2	0	686.841	5	9	4.13692	4.20027	689.95	5.40821	0.4	0					0.229821		0	86593.1	139951	0	1.35358e+06	991449	2.74904e+06	1.92207e+06	1.0073e+06	365210	0	0	0	37832.2	134924
KYENGKYDIKDVGVDNAGAKAGL	182	204	2	0	1213.12	7	21	6.28222	6.45455	1218.5	9.32735	1	0	1.09268	0.0581266	1	0	0.581378		0	79487.3	0	77569.3	168871	0	293090	1.2044e+06	2.76611e+06	6.21429e+06	7.1367e+06	7.57497e+06	5.5726e+06	3.85269e+06	847123	581439	381146	474877	0	104749	0	174944	0	0	0	0	0	0	0
KYENGKYDIKDVGVDNAGAKAGL	182	204	3	0	809.083	7	21	6.25063	6.48605	812.694	9.40729	1	0	1.10881	0.346187	1	-1	0.184341		31861.3	198762	54011	114709	843590	2.924e+06	8.32307e+06	2.02963e+07	3.58265e+07	4.7219e+07	5.50058e+07	5.45575e+07	4.81465e+07	3.50838e+07	2.07931e+07	1.21698e+07	6.27239e+06	3.5455e+06	2.04858e+06	1.10938e+06	1.18269e+06	751516	341156	0	71377.3	0	5489.04	0	0
KYENGKYDIKDVGVDNAGAKAGL	182	204	4	0	607.064	7	21	6.25063	6.45455	609.8	9.5194	1	0	1.13143	0.202347	1	-1	0.16836		1475.2	122145	0	0	0	558481	1.12131e+06	4.95886e+06	8.26485e+06	1.33701e+07	1.45496e+07	1.55272e+07	1.26547e+07	8.22892e+06	6.21134e+06	3.7878e+06	1.73095e+06	1.2397e+06	116036	387468	0	37309.2	39502.4	79662.3	56281.5	0	0	34200.3	0
KYENGKYDIKDVGVDNAGAKAGLTF	182	206	3	0	891.789	7	23	7.57558	7.76393	895.264	8.83819	1	0	0.838943	0.131264	0	-1	0.194635		52981	1.65663e+07	6.20349e+06	79266.8	2.50493e+06	1.84523e+07	1.34525e+07	2.78427e+07	5.35675e+07	6.51923e+07	7.12226e+07	7.23368e+07	6.00802e+07	4.38661e+07	2.61968e+07	1.53821e+07	7.80944e+06	1.56499e+07	3.32639e+06	1.06839e+06	6.36322e+06	94310.5	0	1.56994e+06	0	96759.1	1.2252e+06	0	0	576740
KYENGKYDIKDVGVDNAGAKAGLTF	182	206	4	0	669.093	7	23	7.55988	7.71683	672.327	11.3472	1	1	1.30111	-0.0121191	0	-2	0.350413		0	367673	0	371632	281148	2.34053e+06	6.72147e+06	1.30558e+07	2.17623e+07	3.29503e+07	3.47504e+07	3.46139e+07	3.09283e+07	2.21015e+07	1.42669e+07	1.09313e+07	5.7536e+06	9.70355e+06	1.86134e+06	9.92302e+06	336211	1.19501e+07	55580.5	1.197e+07	0	8.6619e+06	0	4.36281e+06	0	1.07819e+06
KYENGKYDIKDVGVDNAGAKAGLTFL	182	207	3	0	929.483	7	24					0
KYENGKYDIKDVGVDNAGAKAGLTFL	182	207	4	0	697.364	7	24	8.56833	8.70977	700.159	9.52049	1	0	0.891554	-0.0829737	1	0	0.100578		0	0	0	0	0	313649	2.19354e+06	5.98688e+06	1.05131e+07	1.49622e+07	1.73786e+07	1.80703e+07	1.56391e+07	1.12893e+07	7.84881e+06	4.39683e+06	1.3932e+06	498037	175121	285081	48734.5	166933	0	222180	503045	0	378204	503623	181774	51278.1
DIKDVGVDNAGAKAGL	189	204	2	0	771.91	5	14	5.23312	5.89977	775.499	6.29815	1	1	1.11687	2.31535	0	-3	1.15082		31209.4	3.99905e+06	2.16214e+07	7.84123e+07	1.29707e+08	1.96756e+08	1.8817e+08	1.5968e+08	9.60484e+07	5.1259e+07	2.16004e+07	9.33593e+06	3.03432e+06	828769	94817.9	1.0041e+07	3.7603e+07	4.24527e+07	2.4244e+07	1.19583e+07
DIKDVGVDNAGAKAGL	189	204	3	0	514.942	5	14	5.25437	5.77208	516.827	4.77374	1	0	0.655545	1.63527	0	1	0.123476		23891.3	382070	8.20424e+06	3.08626e+07	5.86738e+07	7.90922e+07	7.78032e+07	5.59475e+07	3.14724e+07	1.44344e+07	3.69641e+06	1.31472e+06	227537	70021.6	0	0	307165	42992.7	0	75402.8
DIKDVGVDNAGAKAGLTF	189	206	2	0	895.968	6	16	7.41885	7.59127	899.016	5.04914	0.6	0					0.060603		66868.6	5.07916e+06	2.14013e+07	9.12811e+07	1.3051e+08	2.04484e+08	2.04916e+08	1.81561e+08	1.27684e+08	7.21091e+07	3.53191e+07	1.59241e+07	5.94653e+06	1.16181e+06	351498	84573.3	0	90391.2	0	154077	0	202773	11191.7
DIKDVGVDNAGAKAGLTF	189	206	3	0	597.648	6	16	7.40317	7.65408	599.687	5.0722	0.6	0					0.068611		124572	2.50574e+06	1.77713e+07	5.58254e+07	1.07537e+08	1.61368e+08	1.73024e+08	1.43969e+08	9.95117e+07	5.51296e+07	2.63489e+07	1.08448e+07	3.94405e+06	1.44182e+06	585252	9816.69	57106.6	0	0	0	84549.4	4605.3	0
DIKDVGVDNAGAKAGLTFL	189	207	2	0	952.51	6	17	8.8664	9.15235	955.662	5.18368	1	0	0.502773	0.576941	1	0	0.135854		154844	1.73432e+06	1.22059e+07	3.51659e+07	7.08895e+07	1.03218e+08	1.13863e+08	1.02213e+08	6.92211e+07	4.1002e+07	1.89718e+07	8.55717e+06	3.26964e+06	2.18029e+06	2.84855e+06	1.86712e+06	815456	242914	80756.2	44544.6	148147	0	52627.4	0
DIKDVGVDNAGAKAGLTFL	189	207	3	0	635.342	6	17	8.78803	9.04047	637.448	5.19783	1	0	0.506299	0.423892	1	0	0.109673		425307	729296	7.58541e+06	2.38352e+07	4.94267e+07	7.56667e+07	8.58249e+07	7.41806e+07	5.14588e+07	3.11623e+07	1.49941e+07	6.6406e+06	2.91551e+06	1.06561e+06	339580	872374	482413	38603	105621	33441.1	0	63432.6	0	0
VGVDNAGAKAGLTF	193	206	2	0	660.351	5	12	7.02492	7.35612	662.586	3.69553	0.6	0					0.0975396		664488	1.00587e+07	5.14801e+07	1.11068e+08	1.66078e+08	1.55385e+08	1.09188e+08	4.77359e+07	5.31449e+06	280035	75415.8	75677.5	107607	0	73242.1	0	130512	11596.8
VGVDNAGAKAGLTFL	193	207	2	0	716.893	5	13	8.7724	9.05643	719.342	4.04993	0.6	0					0.255698		985058	4.55532e+06	2.66452e+07	5.753e+07	8.89499e+07	8.8015e+07	6.58763e+07	3.55422e+07	1.54257e+07	6.28315e+06	1.65955e+06	503161	171509	300643	90947.5	78182.9	72005.5	0	2.52251e+06
NAGAKAGLTFL	197	207	2	0	531.801	4	9					-1
LVDLIKNKHMNA	207	218	2	0	698.392	5	10	5.66063	5.91573	699.714	1.75471	0.6	0					0.121897		3.27011e+06	2.0849e+07	3.85471e+07	3.62176e+07	1.98392e+07	7.29736e+06	548316	58394	96028.7	0	437350	0	323223	0	61522.3	0
LVDLIKNKHMNA	207	218	3	0	465.931	5	10	5.64465	5.96358	466.811	1.75207	0.6	0					0.0723245		2.60812e+06	1.89589e+07	3.56617e+07	3.20096e+07	1.82615e+07	7.1289e+06	1.51924e+06	186101	42199.9	0	0	0	0	51820.1	0	0
LVDLIKNKHMNADTD	207	221	2	0	863.943	6	13	5.518	5.75618	865.643	2.33177	1	0	-0.0291685	0.358821	1	0	0.382848		107879	9.25198e+06	1.28387e+07	2.75748e+07	1.77588e+07	1.24223e+07	4.74642e+06	1.05979e+06	0	99112.5	0	57818.2	0	36598.8	0	0	0	60961	0	105599
LVDLIKNKHMNADTD	207	221	3	0	576.298	6	13	5.518	5.75618	577.501	2.54089	0.6	0					0.0878522		448241	5.82315e+06	1.86691e+07	2.81122e+07	2.40187e+07	1.61869e+07	7.0543e+06	1.96825e+06	465252	150906	27885.1	0	263941	0	0	150954	0	0	12986.6	0
LVDLIKNKHMNADTDY	207	222	2	0	945.475	6	14	6.53337	6.83555	947.794	3.45983	1	0	0.257928	0.651068	1	-1	0.0830995		158901	1.08405e+07	3.80862e+07	8.81155e+07	1.13299e+08	9.39079e+07	6.41798e+07	3.06496e+07	1.45453e+07	6.48594e+06	4.16442e+06	3.3898e+06	1.99323e+06	1.04493e+06	341651	0	0	0	47295.5	204051	242683
LVDLIKNKHMNADTDY	207	222	3	0	630.652	6	14	6.53337	6.83555	632.219	3.52259	1	0	0.276919	0.651068	1	-1	0.0359444		1.84023e+06	2.37248e+07	8.82623e+07	1.89026e+08	2.42996e+08	2.12334e+08	1.39598e+08	7.06115e+07	3.54722e+07	1.72915e+07	9.71337e+06	8.28845e+06	6.20992e+06	3.20302e+06	1.28919e+06	413403	23924.3	218396	602800	299256	103286
LVDLIKNKHMNADTDY	207	222	4	0	473.241	6	14					-1
LVDLIKNKHMNADTDYSIA	207	225	3	0	721.037	6	17	7.15172	7.32473	723.067	4.7549	0.6	0					0.101967		0	0	294366	3.39598e+06	8.07243e+06	1.53379e+07	1.63869e+07	1.39095e+07	7.61331e+06	2.7854e+06	684257	76250.7	51765.2	0	0	0	0	0	104790	64852.6	59219.3	45668.4	116624	55562.5
LVDLIKNKHMNADTDYSIAE	207	226	2	0	1145.57	7	18	7.08833	7.23048	1148.54	4.52336	1	0	0.275581	-0.0797012	1	-1	0.334762		0	0	0	1.19029e+06	4.47513e+06	7.57204e+06	8.52e+06	6.08742e+06	2.12933e+06	2890.86	1142.93	0	0	204278	0	0	0	370069	129031	0	0	0	0	0	0	0
LVDLIKNKHMNADTDYSIAE	207	226	3	0	764.051	7	18					-1
LVDLIKNKHMNADTDYSIAE	207	226	4	0	573.29	7	18					-1
LVDLIKNKHMNADTDYSIAEAA	207	228	3	0	811.409	7	20	8.10878	8.14543	815.527	10.8605	0.6	0					0.043187		0	0	0	0	64926.9	61264.5	49282.3	1.76022e+06	3.59762e+06	6.63103e+06	1.37854e+07	1.67126e+07	1.81089e+07	1.5922e+07	1.29634e+07	8.23568e+06	4.92672e+06	2.7474e+06	1.81959e+06	501534	75771	264157	298990	0	0	0	0	0
LVDLIKNKHMNADTDYSIAEAAF	207	229	3	0	860.432	7	21					-1
VDLIKNKHMNA	208	218	2	0	641.85	5	9	4.29513	4.56552	643.166	1.81508	1	0	0.0653456	0.505858	1	-1	0.054346		1.23757e+07	6.13482e+07	1.20399e+08	1.03204e+08	5.70974e+07	2.34516e+07	7.12634e+06	1.77635e+06	39720.6	20315.7	0	94239.3	0	37104.3	0
VDLIKNKHMNA	208	218	3	0	428.236	5	9	4.29513	4.58137	429.092	1.75154	1	0	0.0354358	0.578234	1	-1	0.0424036		8.16277e+06	4.01942e+07	7.38483e+07	6.48002e+07	3.33686e+07	1.27772e+07	3.75638e+06	284935	255663	157037	0	0	33370.9	0	0
VDLIKNKHMNADTDY	208	222	2	0	888.933	6	13	5.59702	5.89977	891.112	3.25332	1	0	0.271163	0.653655	1	-3	0.0622188		8.06657e+06	6.72731e+07	2.53399e+08	5.16533e+08	6.74577e+08	5.61055e+08	3.34054e+08	1.57874e+08	6.58745e+07	2.28121e+07	8.62611e+06	2.76795e+06	739351	33778.2	0	63669.5	377699	340611	214728	61399
VDLIKNKHMNADTDY	208	222	3	0	592.958	6	13	5.64465	5.89977	594.399	3.21992	1	0	0.260281	0.436145	1	-3	0.024621		1.09502e+07	8.92481e+07	3.49762e+08	7.37027e+08	8.95621e+08	7.68276e+08	4.65532e+08	2.16542e+08	8.34554e+07	3.09796e+07	284318	3.60569e+06	1.01059e+06	0	29754.5	0	81581.1	4308.52	8522.15	38027.5
VDLIKNKHMNADTDY	208	222	4	0	444.97	6	13	5.78805	5.81988	446.118	3.487	1	0	0.347323	-0.583446	1	-3	0.138265		0	0	89518.9	278189	357627	339473	26703.6	94388.6	0	53407.6	0	0	0	26774.3	0	0	0	0	0	0
VDLIKNKHMNADTDYS	208	223	3	0	621.968	6	14					0
VDLIKNKHMNADTDYSI	208	224	3	0	659.663	6	15	6.20285	6.31358	661.366	3.88646	0.6	0					0.2335		150063	235113	793484	1.67624e+06	5.01996e+06	4.83454e+06	3.397e+06	2.25242e+06	727406	56423.4	36848.9	99529.9	0	0	77091.7	0	0	0	0	40666.7	121315	0
VDLIKNKHMNADTDYSIA	208	225	2	0	1024.51	6	16	6.28222	6.58087	1027.97	5.65676	1	0	0.708784	0.634933	0	-6	1.06007		539758	389856	3.82121e+06	1.00894e+07	2.46356e+07	3.79738e+07	3.86673e+07	2.76546e+07	1.60004e+07	6.46681e+06	1.56721e+06	1.32567e+06	1.11063e+06	2.52432e+06	3.29463e+06	4.57321e+06	3.83852e+06	2.55708e+06	325810	69303.9	248722	0	3.05651e+06
VDLIKNKHMNADTDYSIA	208	225	3	0	683.342	6	16	6.26647	6.64425	686.098	7.00415	1	1	1.06557	0.996284	1	-10	1.05535		72637.6	408798	5.16791e+06	2.22114e+07	5.68745e+07	8.81379e+07	9.69665e+07	7.84201e+07	4.57113e+07	2.77963e+07	1.03191e+07	4.92498e+06	1.29801e+07	1.21858e+07	2.31568e+07	3.27927e+07	2.53767e+07	1.53928e+07	8.78907e+06	2.11058e+06	423897	2.89397e+06	45140.1
VDLIKNKHMNADTDYSIAE	208	226	2	0	1089.03	6	17	6.25063	6.43883	1092.16	4.93483	1	0	0.440755	0.130579	1	-3	0.261845		208209	0	975301	6.48642e+06	2.75925e+07	5.12495e+07	6.97347e+07	5.69797e+07	3.27961e+07	1.43567e+07	3.40104e+06	617251	8721.95	114587	95773.2	257680	382597	159981	0	133983	0	0	0	87148.1
VDLIKNKHMNADTDYSIAE	208	226	3	0	726.356	6	17	6.28222	6.43883	728.529	5.18428	0.6	0					0.147082		48229.3	0	159313	1.19564e+07	5.95445e+07	1.34518e+08	1.76634e+08	1.50279e+08	9.94932e+07	4.83037e+07	1.86002e+07	6.97765e+06	1.89672e+06	298717	158091	60365.4	200662	231545	396477	625714	53635.8	64112.6	0	0
VDLIKNKHMNADTDYSIAE	208	226	4	0	545.019	6	17					-1
VDLIKNKHMNADTDYSIAEA	208	227	3	0	750.035	7	18					-1
VDLIKNKHMNADTDYSIAEAA	208	228	2	0	1160.07	7	19	6.70808	6.89872	1163.13	4.70109	0.6	0					0.189663		0	0	0	1.10936e+06	4.92883e+06	8.4621e+06	1.00664e+07	7.86091e+06	4.82869e+06	1.85932e+06	410922	0	0	0	0	0	0	52253.7	0	0	0	0	0	0	0	9122.81	0
VDLIKNKHMNADTDYSIAEAA	208	228	3	0	773.714	7	19	6.67608	6.93025	775.782	4.78401	0.6	0					0.175267		69806	159520	2.38291e+06	8.86535e+06	2.41728e+07	3.69333e+07	4.26265e+07	3.4903e+07	2.35251e+07	1.15828e+07	4.78891e+06	1.17763e+06	95696.9	0	440429	0	0	172293	0	0	194079	33503.3	0	137903	0	50934.4	142436
VDLIKNKHMNADTDYSIAEAAF	208	229	3	0	822.737	7	20	9.45267	9.5476	829.568	18.9648	0.6	0					0.0440437		0	0	0	0	0	42691.6	0	0	0	0	0	0	86741.2	0	0	188285	952583	2.81487e+06	5.80051e+06	8.34286e+06	1.04349e+07	9.70446e+06	7.22699e+06	4.84697e+06	2.43775e+06	948140	180459	104559
VDLIKNKHMNADTDYSIAEAAFNKGETA	208	235	4	0	767.376	8	26					-1
VDLIKNKHMNADTDYSIAEAAFNKGETAM	208	236	3	0	1066.51	8	27	9.67378	9.74752	1074.57	22.1702	0.6	0					0.097378		123255	0	0	0	0	0	0	0	0	0	9941.64	210013	0	0	0	0	438104	946268	0	5.51063e+06	1.11972e+07	1.56334e+07	2.47793e+07	2.87146e+07	3.03261e+07	2.65868e+07	1.97346e+07	1.27797e+07	8.73121e+06	4.82655e+06
LIKNKHMNA	210	218	2	0	534.803	5	7	3.02068	3.14755	536.054	1.80885	1	0	0.305701	-0.14949	1	1	0.0643185		1.74084e+06	1.27568e+07	2.35196e+07	1.82949e+07	9.72247e+06	3.52575e+06	457570	21573.9	0	0	0	72551.4	0
LIKNKHMNA	210	218	3	0	356.871	5	7	3.02068	3.17902	357.694	1.77426	1	0	0.284764	-0.00580232	1	1	0.0814557		287227	6.24776e+06	1.22582e+07	1.05074e+07	4.62471e+06	756068	97751.1	0	0	0	54233.8	0	0
LIKNKHMNADTD	210	221	2	0	700.354	5	10	3.02068	3.44878	702.109	2.64172	1	0	0.330125	1.22605	1	1	0.218617		0	2.83622e+06	1.66711e+07	2.63407e+07	2.04517e+07	1.13075e+07	4.71835e+06	737928	25103.6	34138.1	84802.8	99812.9	27871	84311.5	76798.7	0
LIKNKHMNADTD	210	221	3	0	467.238	5	10	3.02068	3.06828	468.412	2.65355	1	0	0.335139	-0.51145	1	1	0.113744		0	329428	1.19458e+06	2.14902e+06	2.04998e+06	1.15454e+06	376503	15945.3	0	0	0	0	0	0	0	0
LIKNKHMNADTDY	210	222	2	0	781.885	6	11	4.24773	4.54965	784.012	3.26964	1	0	0.470224	0.64985		0	0.0453856		8.04843e+06	7.35039e+07	2.77304e+08	5.70775e+08	7.13714e+08	5.69314e+08	3.30849e+08	1.47026e+08	5.6127e+07	1.94662e+07	5.55771e+06	699777	26946.7	0	0	70035.5	0	0
LIKNKHMNADTDYSIA	210	225	3	0	611.977	6	14	5.2967	5.50228	613.94	4.74598	1	0	0.647144	0.209958		1	0.0513502		27616.7	214167	3.58632e+06	1.82496e+07	3.8885e+07	6.45258e+07	6.60292e+07	5.00818e+07	2.9762e+07	1.23283e+07	4.40224e+06	593548	0	132936	0	0	134179	0	22768.7	254805	0
LIKNKHMNADTDYSIAE	210	226	2	0	981.983	6	15	5.3283	5.58117	984.968	4.75792	1	0	0.554768	0.42587	1	1	0.0458662		0	263780	8.90699e+06	3.80042e+07	8.97543e+07	1.3869e+08	1.51854e+08	1.15153e+08	7.21236e+07	3.15086e+07	1.36057e+07	3.66789e+06	566467	48423.2	0	0	0	51927.7	0	0	0	98206.8
LIKNKHMNADTDYSIAE	210	226	3	0	654.991	6	15	5.2967	5.61295	656.995	4.79861	0.6	0					0.0484758		0	2.26342e+06	1.63635e+07	6.0881e+07	1.45171e+08	2.34111e+08	2.55687e+08	1.93753e+08	1.1629e+08	5.73528e+07	2.16762e+07	7.97286e+06	2.41564e+06	1.2495e+06	142588	10939.3	1.3703e+06	48339.8	55118.2	231917	0	0
LIKNKHMNADTDYSIAE	210	226	4	0	491.495	6	15					-1
LIKNKHMNADTDYSIAEAA	210	228	2	0	1053.02	6	17	5.67658	5.80395	1056.85	6.37215	1	0	0.798961	-0.147207	0	-3	0.112061		0	0	0	0	254978	4.55235e+06	1.14828e+07	1.72425e+07	1.54192e+07	9.9314e+06	5.41389e+06	1.65697e+06	712164	101314	0	78277.4	0	0	0	0	0	38059.7	0	0
LIKNKHMNADTDYSIAEAA	210	228	3	0	702.349	6	17	6.02753	6.13903	704.412	4.89492	0.6	0					0.066172		0	0	824531	4.20653e+06	1.00496e+07	1.60456e+07	1.6779e+07	1.2976e+07	7.20031e+06	5.56519e+06	1.52633e+06	848250	1.41485e+06	35732.8	3474.59	47314.9	4304.23	0	4729.73	0	38883.6	19707.8	0	0
LIKNKHMNADTDYSIAEAAFNKGETA	210	235	3	0	951.468	7	24					-1
LIKNKHMNADTDYSIAEAAFNKGETAM	210	236	3	0	995.148	8	25					-1
LIKNKHMNADTDYSIAEAAFNKGETAM	210	236	4	0	746.613	8	25					-1
IKNKHMNADTD	211	221	2	0	643.812	5	9	2.79973	2.83133	645.439	2.46035	1	0	0.369106	-0.584512		0	0.346194		0	38031.9	399038	479070	389332	230120	0	0	0	0	0	0	0	0	0
IKNKHMNADTDY	211	222	2	0	725.343	5	10	3.68922	4.29513	728.151	4.7114	1	1	1.20699	2.03802		-6	1.22129		4.51883e+06	1.85031e+07	7.33321e+07	1.44643e+08	1.74056e+08	1.29798e+08	7.60054e+07	4.73371e+07	4.65759e+07	5.40425e+07	4.98065e+07	3.47126e+07	2.02318e+07	8.1495e+06	4.23024e+06	7.96998e+06
IKNKHMNADTDYSIA	211	225	2	0	860.92	6	13	4.81908	5.1051	863.997	5.08529	1	1	0.868208	0.577245	1	0	0.203103		0	59698.5	299665	4.04395e+06	1.06857e+07	1.67226e+07	1.70004e+07	1.32638e+07	5.45371e+06	6.92462e+06	115301	2.94859e+06	0	105032	0	37387.6	0	0	33218.7	0
IKNKHMNADTDYSIA	211	225	3	0	574.282	6	13	4.81908	4.99317	576.178	4.61796	1	1	0.715904	0.0661178	1	1	0.0678203		0	0	367683	1.96935e+06	9.14494e+06	1.44618e+07	8.59691e+06	9.44829e+06	5.36454e+06	0	455871	65976.8	154616	0	0	0	0	0	0	0
IKNKHMNADTDYSIAE	211	226	3	0	617.296	6	14	4.92983	5.21718	619.236	4.68066	0.6	0					0.0448821		154866	317065	4.52031e+06	1.66382e+07	4.73678e+07	7.37562e+07	7.32374e+07	5.39405e+07	2.9203e+07	1.22458e+07	4.40143e+06	1.05719e+06	36562.4	0	0	27695.1	0	0	67298.6	27308.9	31779.4
IKNKHMNADTDYSIAEAA	211	228	3	0	664.655	6	16	5.62877	5.80395	666.579	4.5528	0.6	0					0.100069		29860.7	178821	995136	2.50117e+06	5.9744e+06	9.49968e+06	9.66279e+06	7.34215e+06	4.64813e+06	1.33312e+06	312669	106215	0	0	0	18108	0	0	0	0	21080	26074.8	0
DTDYSIA	219	225	1	0	784.336	4	5	5.48652	5.58117	785.942	1.15865	0.6	0					2.07327		1.50029e+06	2.02582e+06	1.26578e+06	217846	0	0	0	0	0	378615
DYSIAE	221	226	1	0	697.304	4	4	4.78742	4.99317	699.381	1.6739	0.4	0					1.19927		0	1.2195e+06	2.30506e+06	583875	259457	46548.1	31117.4	32592.4	0
YSIAEAA	222	228	1	0	724.351	4	5	5.12108	5.28085	726.152	1.37646	0.4	0					0.273629		1.87782e+06	1.00404e+07	1.03426e+07	3.43578e+06	306897	142433	0	0	481400	132771
SIAEAA	223	228	1	0	561.288	3	4	3.13175	3.3217	561.983	0.384121	1	0	-0.382244	0.138571		0	2.20528		2.73084e+07	2.58803e+07	6.66949e+06	642220	163961	48084.2	0	0
SIAEAAFNKGETA	223	235	1	0	1308.64	5	11	5.40745	5.48652	1320.63	11.2339	0.4	0					0.678765		0	0	62728.5	52542.6	0	0	42851	0	0	0	0	2.32138e+06	3.77027e+06	2.44289e+06	189068	0	51011.7
SIAEAAFNKGETAM	223	236	2	0	720.345	5	12	7.23048	7.49713	721.031	0.469825	0.6	0					0.215642		6.06663e+07	7.7156e+07	4.71071e+07	2.12543e+07	5.20701e+06	1.39606e+06	133895	0	238508	57402	114285	0	916785	0	1.0926e+06	46179.4	0	0
IAEAAF	224	229	1	0	621.324	4	4	5.67658	5.91573	623.675	1.97487	0.4	0					0.166398		2.84636e+06	1.04575e+06	6.42653e+07	2.85104e+07	5.67874e+06	204244	24504.9	18557	209323
EAAFNKGETA	226	235	2	0	519.249	4	8	3.48073	3.6733	519.733	0.37499	0.6	0					0.0954535		4.39887e+07	3.85617e+07	1.75892e+07	5.62919e+06	1.20581e+06	49183	29678.5	0	6126.44	0	14370.2	0	657539
EAAFNKGETAM	226	236	1	0	1168.53	5	9	4.80323	5.07302	1169.59	0.312666	1	0	-0.64191	0.503118	1	-1	0.810485		1.92802e+07	1.69703e+07	7.4211e+06	1.06943e+06	82967.4	355498	472753	50713.1	0	64998	0	0	65548.8	156461	361913
EAAFNKGETAM	226	236	2	0	584.769	5	9	4.78742	5.1051	585.252	0.223353	1	0	-0.683954	0.721846	1	-1	0.0264646		2.14305e+08	1.94014e+08	9.56048e+07	3.35501e+07	9.08263e+06	811116	0	31655.1	0	31870.5	0	69732.2	0	25908.2	0
AAFNKGETA	227	235	2	0	454.727	4	7	3.28995	3.5931	455.125	0.272757	1	0	-0.624012	0.655482		-1	0.0245335		2.17238e+08	1.70786e+08	6.74948e+07	1.86572e+07	3.46068e+06	524402	54552.7	58238.9	21527.9	21057.3	25486	11840.7
AAFNKGETAM	227	236	1	0	1039.49	5	8	4.46988	5.02522	1040.45	0.291161	1	0	-0.634901	1.80704	1	-1	0.443288		2.3639e+08	1.96745e+08	9.26027e+07	3.37084e+07	1.09765e+07	3.14933e+06	149889	222100	155543	141554	131684	233835	76689.3	0
AAFNKGETAM	227	236	2	0	520.247	5	8	4.46988	4.81908	520.744	0.319591	0.6	0					0.201778		1.31492e+09	1.1186e+09	5.17923e+08	1.61933e+08	4.91683e+07	8.0282e+06	3.27984e+07	2.93146e+06	5.29176e+06	213406	848402	44265.1	2.62095e+06	257457
AAFNKGETAMT	227	237	2	0	570.771	5	9	4.29513	4.53367	571.272	0.272593	1	0	-0.660775	0.360419		1	0.112281		2.45698e+07	2.23006e+07	1.0721e+07	3.46075e+06	473916	95880.5	0	55491.4	0	88244.3	0	33440.2	1813.46	277691	21627
AAFNKGETAMTINGPWAWSNIDTSKVNY	227	254	3	0	1029.49	8	25					-1
FNKGETA	229	235	2	0	383.69	4	5	3.44878	3.48073	387.627	7.43076	0.4	1					0.400301		0	0	0	0	0	20459.2	0	187693	0	183699
FNKGETAM	229	236	1	0	897.413	5	6	3.78512	4.10513	898.14	0.134696	1	0	-0.693986	0.732501	1	-2	0.092253		7.9983e+07	5.69482e+07	2.17591e+07	5.07405e+06	615668	22679.1	0	0	34368.4	31951.6	0	31158.3
FNKGETAM	229	236	2	0	449.21	5	6	3.47003	4.13692	449.646	0.278663	1	0	-0.592327	2.31642	1	-2	0.809548		2.9752e+08	1.96127e+08	7.0508e+07	1.7744e+07	1.65098e+06	221129	1.20823e+06	3.28147e+06	8.36585e+06	1.92281e+06	586323	141647
NKGETAM	230	236	1	0	750.345	4	5	4.39042	4.4063	756.181	5.35363	0.4	0					1.52296		0	0	0	30183.1	0	66892.7	0	116443	0	0
NKGETAM	230	236	2	0	375.676	4	5	2.94157	3.09998	375.881	-0.0718709	1	0	-0.849996	-0.00542179	-1	1	0.0975498		1.27958e+07	7.15771e+06	630651	0	0	0	0	0	0	0
NKGETAMTINGPWAWSNIDTSKVNY	230	254	3	0	933.113	7	22					-1
NKGETAMTINGPWAWSNIDTSKVNYGVTVL	230	259	3	0	1089.54	8	27					-1
MTINGPWAWSNIDT	236	249	2	0	803.372	6	11	10.9966	11.3275	805.346	2.91269	1	0	0.332743	0.782503		1	0.115907		2.68735e+06	1.6261e+07	5.49779e+07	9.9431e+07	1.04339e+08	6.87181e+07	3.62068e+07	1.46501e+07	4.52403e+06	1.50327e+06	538287	93934.7	2.00766e+06	27403.1	919551	0	84651.3	15808.8
MTINGPWAWSNIDTSKVNY	236	254	3	0	733.018	7	16					-1
MTINGPWAWSNIDTSKVNYGVTVL	236	259	2	0	1333.67	7	21	11.6941	12.172	1338.45	7.8825	1	0	0.801185	1.45345	1	0	0.218653		0	0	0	16321.3	366607	1.63332e+06	3.88039e+06	6.26859e+06	8.36042e+06	9.04205e+06	8.05215e+06	6.77247e+06	5.49395e+06	3.88846e+06	2.03478e+06	886463	112603	27408.6	14445.5	0	0	0	0	0	0	0	0	0	0
MTINGPWAWSNIDTSKVNYGVTVL	236	259	3	0	889.448	7	21					0
MTINGPWAWSNIDTSKVNYGVTVLPTFKGQPSKPFVGVL	236	274	4	0	1063.06	9	33	11.7626	11.8481	1066.31	10.3159	1	0	0.535315	-0.338461		1	0.237077		0	0	0	0	0	0	0	13805.8	108342	226547	368274	371785	425433	335929	355553	246910	217190	226738	34187.9	39635.8	0	0	0	0	0	0	0	0	0	0
TINGPWAWSN	237	246	2	0	573.272	5	7	9.3578	9.72118	574.615	1.99076	1	0	0.415804	0.930529		1	0.511785		1.95783e+06	1.41241e+07	1.99459e+07	1.24635e+07	3.66568e+06	169637	0	0	62558.4	0	1.95625e+06	91580.3	1.89545e+06
TINGPWAWSNI	237	247	2	0	629.814	5	8	11.0957	11.643	631.053	1.70716	0.6	0					0.114524		960440	8.91298e+06	1.66944e+07	1.3962e+07	6.18139e+06	1.82194e+06	207575	39075.3	28308.5	9981.07	55840.5	22709.6	0	0
TINGPWAWSNIDT	237	249	2	0	737.852	5	10	10.1625	10.8343	739.715	2.84261	1	0	0.415236	2.33879		1	0.0451358		4.56367e+06	5.10145e+07	1.67942e+08	2.98026e+08	2.81582e+08	1.85573e+08	8.15517e+07	3.05679e+07	7.00076e+06	1.78043e+06	278049	210118	41916.2	242998	17819.8	257298
TINGPWAWSNIDTSKVNY	237	254	2	0	1033.5	6	15	9.90997	10.5143	1036.79	5.33475	1	0	0.717693	2.03064	1	1	0.0460189		5.08718e+06	1.05445e+06	1.90714e+07	6.85938e+07	2.02912e+08	3.63517e+08	5.10476e+08	4.59745e+08	3.41761e+08	1.83959e+08	8.22901e+07	3.14189e+07	1.18164e+07	3.37898e+06	1.64331e+06	198805	1.15812e+06	0	3.11064e+06	0	164902	28796
TINGPWAWSNIDTSKVNY	237	254	3	0	689.337	6	15	10.21	10.4333	691.339	4.76184	1	0	0.555875	0.291011	1	1	0.325034		1.03944e+06	35319.2	27015.6	696425	1.73705e+06	4.00426e+06	6.02005e+06	4.19242e+06	2.74941e+06	1.47307e+06	178061	57447.7	0	0	0	0	0	0	0	15719.1	0	18960.8
TINGPWAWSNIDTSKVNYGVTVL	237	259	2	0	1268.15	7	20	11.1285	11.728	1272.49	7.16381	0.6	0					0.281644		44185.9	2.42983e+06	105748	3.96553e+06	6.89349e+06	2.09101e+07	4.35316e+07	7.19369e+07	8.58416e+07	8.06769e+07	6.61922e+07	4.45924e+07	2.61269e+07	1.47373e+07	7.10682e+06	3.08913e+06	841087	236127	192229	23910.4	25214.5	0	0	2698.56	0	0	0	26303.8
TINGPWAWSNIDTSKVNYGVTVLPTFKGQPSKPFVGVL	237	274	3	0	1373.4	9	32	11.4428	11.7111	1377.46	9.65461	1	1	0.489149	0.495964	1	1	0.174053		0	0	0	0	0	33111.4	224518	907306	2.18922e+06	3.19017e+06	4.59499e+06	4.59599e+06	3.79984e+06	4.04151e+06	2.16646e+06	1.48848e+06	2.93908e+06	484048	253214	1.48511e+06	51644.6	0	22776.2	15727.8	0	0	0	0	13402.1	0
TINGPWAWSNIDTSKVNYGVTVLPTFKGQPSKPFVGVL	237	274	4	0	1030.3	9	32	11.3935	11.7796	1033.18	8.99605	1	0	0.401957	1.03411	1	1	0.168817		15542	1.0333e+06	0	76762.7	50138.5	828958	1.09438e+06	2.73092e+06	4.83136e+06	7.94678e+06	9.15497e+06	1.08102e+07	8.92502e+06	7.18938e+06	5.08976e+06	3.87067e+06	2.24663e+06	1.32165e+06	482856	2.33794e+06	120132	50490.6	0	118487	141616	13425.3	34985.1	16480	0	0
NIDTSKVNYGVTVL	246	259	2	0	761.909	5	12					-1
IDTSKVNYGVTVL	247	259	2	0	704.888	5	11	6.91448	7.13587	711.076	11.5425	1	0	3.65658	0.282106		-5	0.100748		2.80521e+06	710638	1.62469e+06	44749.6	165598	15484.6	59274.9	49335.6	375311	9.41947e+06	1.09484e+08	3.18844e+08	4.28526e+08	3.29821e+08	1.93917e+08	8.47893e+07	3.10753e+07
IDTSKVNYGVTVLPTFKGQPSKPFVGVL	247	274	3	0	997.89	7	23					-1
DTSKVNYGVTVL	248	259	2	0	648.346	5	10	6.946	7.18332	650.632	3.81225	1	0	0.826047	0.354864		0	0.125781		297941	0	1.499e+07	2.63202e+07	5.14576e+07	4.97036e+07	2.75768e+07	1.16465e+07	3.35946e+06	482040	89353.6	26383.5	239182	271951	0	0
DTSKVNYGVTVLPTFKGQPSKPFVGVL	248	274	3	0	960.195	7	22					-1
SKVNYGVTVL	250	259	1	0	1079.61	4	8	6.83555	7.10417	1082.87	2.62209	0.6	0					0.135851		124442	9.21908e+06	4.11075e+07	6.50696e+07	4.99597e+07	2.13839e+07	4.31357e+06	431670	0	0	0	11472.1	21439.3
SKVNYGVTVL	250	259	2	0	540.308	4	8	6.8197	7.15172	541.957	2.65645	0.6	0					0.21293		1.02329e+06	6.27582e+07	2.35623e+08	4.26158e+08	2.96753e+08	1.24732e+08	3.79401e+07	8.99852e+06	868906	91156.3	87342.4	168528	0
SKVNYGVTVLPTF	250	262	2	0	712.893	5	10					0
SKVNYGVTVLPTFKGQPSKPFVGVL	250	274	3	0	888.17	7	20	9.38938	9.56338	890.071	4.06606	0.6	0					0.0345226		5.30066e+06	4.09682e+06	1.64141e+07	5.39417e+07	1.24522e+08	1.80643e+08	1.73878e+08	1.25176e+08	6.79682e+07	3.15932e+07	1.20876e+07	4.80454e+06	906838	153874	0	62783.4	0	100772	173226	0	0	0	0	51916.2	106170	0	64202.1	450019
SKVNYGVTVLPTFKGQPSKPFVGVLSAGINAASPNKELAKE	250	290	4	0	1061.58	9	35					-1
KVNYGVTVL	251	259	2	0	496.792	4	7	6.85133	7.13587	498.299	2.4163	1	0	0.673357	0.570472		0	0.111552		33144.6	2.58943e+06	1.32225e+07	1.94761e+07	1.03271e+07	3.29776e+06	203850	91042.9	0	21027.5	18720.5	48632.9
KVNYGVTVLPTFKGQPSKPFVGVL	251	274	3	0	859.16	7	19					-1
GVTVLPTF	255	262	1	0	833.477	4	5					-1
GVTVLPTFKGQPSKPFVGVL	255	274	2	0	1036.1	6	15	9.24753	9.658	1038.16	2.8374	1	0	0.0123219	1.14553	1	1	0.0497729		1.34488e+06	3.30816e+07	1.41297e+08	2.96619e+08	3.53299e+08	2.56678e+08	1.3521e+08	5.6369e+07	1.93752e+07	5.32584e+06	965741	369410	208389	5688.04	184766	0	0	0	0	0	0	0
GVTVLPTFKGQPSKPFVGVL	255	274	3	0	691.07	6	15	9.24753	9.658	692.447	2.85468	1	0	0.0172017	1.14553	1	1	0.0228798		4.81492e+06	6.79282e+07	2.92284e+08	6.04376e+08	6.76845e+08	5.19279e+08	2.74625e+08	1.1263e+08	3.958e+07	1.2399e+07	4.12998e+06	1.39401e+06	1.86377e+06	796344	833607	331723	106111	671524	114691	38971.9	361939	111342
GVTVLPTFKGQPSKPFVGVLSAGINAASPNKELAKE	255	290	3	0	1218.01	8	30					-1
GVTVLPTFKGQPSKPFVGVLSAGINAASPNKELAKE	255	290	4	0	913.758	8	30					-1
VTVLPTFKGQPSKPFVGVL	256	274	3	0	672.063	6	14					-1
TVLPTFKGQPSKPFVGVL	257	274	3	0	639.04	6	13					-1
PTFKGQPSKPFVG	260	272	2	0	695.38	5	9	5.3283	5.93167	698.074	4.53497	0.6	1					1.57309		1.3644e+07	4.37623e+07	3.35988e+07	1.46658e+07	3.08568e+06	470388	3.3749e+06	2.14782e+07	3.96999e+07	3.73163e+07	2.06202e+07	6.97473e+06	450085	48729.8	26810.2
PTFKGQPSKPFVGVL	260	274	1	0	1601.9	5	11	7.74825	8.046	1604.28	1.38641	1	0	-0.255112	0.630824	1	0	0.261784		874956	1.96724e+07	3.84353e+07	3.19066e+07	1.12421e+07	1.69924e+06	0	0	0	0	0	6858.33	0	0	0	0	0
PTFKGQPSKPFVGVL	260	274	2	0	801.456	5	11	7.71683	8.15592	802.744	1.58712	1	0	-0.177808	1.2762	1	0	0.0150348		4.6064e+08	2.66114e+09	4.87295e+09	3.92271e+09	2.01222e+09	7.61457e+08	2.34433e+08	7.5177e+07	3.2993e+07	2.17288e+07	1.71137e+07	8.2802e+06	1.79557e+06	325645	102364	70059.1	176317
PTFKGQPSKPFVGVL	260	274	3	0	534.64	5	11	7.71683	8.15592	535.498	1.58543	1	0	-0.178461	1.2762	1	0	0.0141766		4.65211e+08	2.51493e+09	4.56383e+09	3.78833e+09	1.92659e+09	7.16942e+08	2.33849e+08	6.94731e+07	2.85633e+07	1.9629e+07	1.2179e+07	6.40986e+06	1.13135e+06	313213	56722.2	0	0
PTFKGQPSKPFVGVLSA	260	276	2	0	880.491	6	13	7.55988	7.70113	881.827	1.59371	1	0	-0.269706	-0.0838109	1	0	0.35964		70426.2	4.21041e+06	9.47384e+06	7.40713e+06	3.04209e+06	358692	83541	0	0	84702.3	77212.1	0	77761.3	0	156548	0	79832.9	65548.1	0	10336
PTFKGQPSKPFVGVLSA	260	276	3	0	587.33	6	13					-1
PTFKGQPSKPFVGVLSAGIN	260	279	3	0	682.046	6	16					-1
PTFKGQPSKPFVGVLSAGINAASPNKELAKE	260	290	3	0	1061.58	8	26	8.52092	8.88212	1063.85	4.90186	1	0	0.0096649	0.920559	1	1	0.198475		0	0	209033	5.11373e+06	2.05444e+07	4.07409e+07	5.62385e+07	5.77447e+07	4.30034e+07	2.58117e+07	1.11015e+07	2.79634e+06	1.85094e+06	0	0	544606	0	80178.6	0	0	0	74167.6	0	0	0	0	0	0	0	284497
PTFKGQPSKPFVGVLSAGINAASPNKELAKE	260	290	4	0	796.436	8	26	8.53675	8.88212	798.19	5.11072	1	0	0.0436982	0.848258	1	1	0.113723		0	0	1.08839e+06	9.01462e+06	2.80329e+07	5.99936e+07	8.25552e+07	8.25971e+07	6.46348e+07	4.21636e+07	2.04776e+07	6.67551e+06	3.0605e+06	583854	0	69702.2	220218	0	164035	143618	282447	173349	171625	76869.2	504662	55072.1	441739	0	140913	108176
PTFKGQPSKPFVGVLSAGINAASPNKELAKEFLEN	260	294	3	0	1229.32	8	30					-1
PTFKGQPSKPFVGVLSAGINAASPNKELAKEFLEN	260	294	4	0	922.245	8	30					-1
PTFKGQPSKPFVGVLSAGINAASPNKELAKEFLENYL	260	296	3	0	1321.37	9	32					-1
PTFKGQPSKPFVGVLSAGINAASPNKELAKEFLENYL	260	296	5	0	793.227	9	32					-1
KGQPSKPFVGVL	263	274	2	0	628.872	5	8	6.85133	7.21478	629.717	0.924735	0.6	0					0.0154802		1.55188e+08	5.68207e+08	4.72206e+08	2.2574e+08	7.40597e+07	2.46464e+06	3.70055e+06	543709	47857.6	21914.4	71506.6	332529	31835.9	93499.8
KGQPSKPFVGVL	263	274	3	0	419.584	5	8	6.86713	7.21478	420.132	0.879134	0.6	0					0.0459551		2.60993e+07	8.92252e+07	7.14947e+07	3.30009e+07	9.7371e+06	1.18478e+06	196593	70388.9	77967.1	44279.5	0	0	0	0
VLSAGINAASPNKELAKE	273	290	3	0	604.667	6	15	5.35988	5.50228	606.347	3.99088	1	1	0.338119	-0.0785596		1	0.131878		158592	552215	3.60514e+06	8.38346e+06	1.26928e+07	1.14945e+07	6.18637e+06	2.59119e+06	344188	33588.7	0	3.5587e+06	0	0	792414	0	0	52116.9	0	0	178869	0
SAGINAASPNKE	275	286	2	0	579.791	5	9	3.25817	3.60913	582.849	5.4676	0.4	0					0.0692276		2298.72	130917	290430	1.19655e+06	504637	1.22629e+08	1.39666e+08	7.74135e+07	2.93226e+07	7.68291e+06	962459	43911.4	0	0	11094.6
SAGINAASPNKEL	275	287	1	0	1271.66	5	10	4.59725	4.75578	1275.57	3.18599	1	0	0.560717	-0.00488905	1	-1	0.268713		0	22900	748967	2.75731e+06	3.87787e+06	2.4373e+06	271709	0	66551	0	0	0	0	0	0	0
SAGINAASPNKEL	275	287	2	0	636.333	5	10	4.50188	4.86653	638.358	3.32634	1	0	0.620179	0.936313	1	-1	0.077035		311582	6.74345e+06	3.42881e+07	8.2502e+07	1.01493e+08	7.41898e+07	3.36928e+07	1.10255e+07	611278	252184	334804	172398	95174.2	28306.1	113983	41107.8
SAGINAASPNKELAKE	275	290	2	0	800.42	5	13	4.02497	4.37462	802.608	3.46536	1	0	0.340268	0.867817	1	-1	0.0586012		9.66301e+06	1.24089e+08	6.20868e+08	1.55483e+09	2.19047e+09	1.85834e+09	1.03829e+09	4.23077e+08	1.42669e+08	4.14702e+07	1.0723e+07	3.05877e+06	1.15346e+06	364720	31975.3	0	162840	0	19264.6
SAGINAASPNKELAKE	275	290	3	0	533.949	5	13	4.04093	4.37462	535.404	3.45231	1	0	0.336017	0.794908	1	-1	0.0406541		5.26483e+06	7.0468e+07	3.55772e+08	8.88919e+08	1.24859e+09	1.03513e+09	5.87254e+08	2.41729e+08	7.95768e+07	2.2364e+07	3.11238e+06	1.38543e+06	649803	143128	12763.5	52709.3	62304.4	19344.3	43589.8
SAGINAASPNKELAKEF	275	291	3	0	582.972	6	14	6.78792	7.08833	587.508	12.5865	0.6	0					0.139114		0	217637	4.90656e+06	1.33027e+07	1.68023e+07	1.69244e+07	9.86358e+06	3.5298e+06	757982	37515.3	272561	4.46561e+06	2.60773e+07	6.46579e+07	1.01048e+08	1.09594e+08	7.9958e+07	4.61481e+07	2.06661e+07	4.68707e+06	1.63325e+06
SAGINAASPNKELAKEFL	275	292	2	0	930.497	6	15	8.31375	8.4411	933.782	5.47528	1	1	0.757385	-0.147283		-3	0.412103		624699	2.12944e+06	4.64985e+06	9.97083e+06	1.33834e+07	1.19665e+07	7.51149e+06	2.71264e+06	582449	57385.6	0	0	43653.5	248559	1.94456e+06	4.70816e+06	4.11364e+06	1.83234e+06	473382	137689	327885	47948.3
SAGINAASPNKELAKEFLEN	275	294	2	0	1052.04	6	17	7.99895	8.2032	1054.51	3.71661	0.6	0					0.0711606		68152.2	98685	1.79402e+07	3.35572e+07	8.63181e+07	7.48311e+07	6.24086e+07	2.78815e+07	1.37457e+07	1.98887e+06	551853	289116	0	0	0	0	0	71274.6	0	389092	0	199566	0	77588.9
SAGINAASPNKELAKEFLEN	275	294	3	0	701.695	6	17					-1
SAGINAASPNKELAKEFLENYL	275	296	2	0	1190.11	6	19	10.9966	11.4264	1192.68	3.71991	0.6	0					0.258062		15565.1	1.62687e+06	1.07708e+07	2.69103e+07	4.3894e+07	4.79719e+07	3.30331e+07	2.1574e+07	8.92384e+06	4.98273e+06	3.01776e+06	2.01301e+06	382299	27975.2	0	25499	0	25713.4	0	0	0	36201.3	33294.3	36386.8	67502.5	89339.3
SAGINAASPNKELAKEFLENYL	275	296	3	0	793.745	6	19	11.1285	11.4099	795.378	3.49238	0.6	0					0.043995		81694.6	1.70629e+06	1.00605e+07	2.60589e+07	3.96576e+07	4.07241e+07	3.0206e+07	1.68735e+07	7.45836e+06	2.55962e+06	570756	99995	14548.7	35198.2	44908.8	0	13756.4	57925.2	0	0	28643.4	3104.87	46437.6	65561.7	95408.4	101622
GINAASPNKELAKE	277	290	2	0	721.386	5	11	3.9764	4.32695	723.463	3.32757	1	0	0.492539	0.871927		1	0.130037		0	1.00941e+06	1.89697e+07	4.37175e+07	5.38589e+07	3.95861e+07	1.98774e+07	6.24019e+06	1.11525e+06	100902	49262.4	148432	214941	157825	264531	0	0
AASPNKELAKE	280	290	2	0	579.312	5	8	3.05235	3.38542	581.28	3.27271	1	0	0.944097	0.792092	1	1	0.12813		2.69922e+06	2.52184e+07	1.13596e+08	2.66902e+08	3.16675e+08	2.09094e+08	8.77e+07	2.72833e+07	6.26031e+06	741804	204023	121543	14035.7	0
AASPNKELAKE	280	290	3	0	386.544	5	8	3.08408	3.3537	387.815	3.14954	1	0	0.878866	0.502357	1	1	0.0432717		0	3.76781e+06	2.05669e+07	4.60552e+07	5.29496e+07	3.12303e+07	1.22252e+07	2.65253e+06	176257	0	0	0	0	0
AASPNKELAKEFLEN	280	294	2	0	830.931	5	12	7.34043	7.63842	833.052	3.26963	0.6	0					0.135138		57128.2	2.54916e+06	1.64737e+07	4.48249e+07	5.67937e+07	4.74006e+07	2.4209e+07	9.24068e+06	1.15138e+06	184410	0	122585	0	0	0	136968	0	0
AASPNKELAKEFLENYL	280	296	3	0	646.339	6	14	10.8023	11.1785	647.936	3.63119	0.4	0					0.331292		15118.9	773370	5.43507e+06	1.14772e+07	1.58074e+07	1.28575e+07	6.57755e+06	2.48578e+06	736599	52056.4	13024.8	0	41793	0	22858.2	188683	1.08635e+06	1.1969e+06	97474.9	60693.2	0
LAKEFLENYL	287	296	2	0	620.335	5	8	10.1783	10.4171	620.842	0.251671	1	0	-0.655815	0.361561		1	0.259382		3.75263e+06	4.23704e+06	2.01185e+06	108812	0	13482.3	0	0	0	24026.6	0	0	125796	0
FLENYL	291	296	1	0	798.403	4	4	9.1364	9.516	798.938	0.0367935	1	0	-0.750126	1.00458	1	1	0.021512		2.67439e+09	1.3878e+09	3.77434e+08	7.33043e+07	1.07186e+07	565610	138928	31802.7	40074.9
FLENYL	291	296	2	0	399.705	4	4	9.16828	9.37357	399.903	-0.10144	1	0	-0.89654	0.208588	1	1	1.44991		5.21524e+06	2.18275e+06	177638	0	0	98288	0	0	0
YLLTDEGL	295	302	1	0	923.472	4	6	8.64698	8.92937	925.211	1.18909	1	0	0.0505451	0.560654		1	0.0799148		8.27785e+07	2.52773e+08	2.62746e+08	1.17481e+08	3.72222e+07	7.15474e+06	214701	0	0	26264.1	63262
YLLTDEGLEAVNKDKPLGA	295	313	2	0	1023.54	6	16	8.31375	8.63127	1025.01	1.73346	0.6	0					0.211303		2.56836e+07	1.17785e+08	2.16475e+08	2.11251e+08	1.4556e+08	7.36705e+07	2.87077e+07	1.04061e+07	3.43175e+06	2.36223e+06	1.19968e+06	467183	368734	1599.46	60572.2	0	0	0	0	44976.3	78469.2	0	119365
YLLTDEGLEAVNKDKPLGA	295	313	3	0	682.697	6	16	8.31375	8.61555	683.735	1.9052	0.6	0					0.117994		5.01059e+07	2.26424e+08	4.09208e+08	4.0929e+08	2.69549e+08	1.35106e+08	5.60754e+07	2.04829e+07	8.40302e+06	5.91684e+06	4.49994e+06	1.84043e+06	31184.2	371228	145654	53326.4	0	436233	64368.8	58368.2	1.45757e+07	73734	84293.3
LTDEGL	297	302	1	0	647.325	4	4	5.1692	5.47075	648.955	1.26419	1	0	0.549908	0.648176		1	0.105502		2.31165e+08	7.32252e+08	7.79411e+08	2.75213e+08	5.82952e+07	5.73973e+06	293913	115745	216969
LTDEGLE	297	303	1	0	776.367	4	5	4.50188	4.77158	777.985	1.18131	1	0	0.211878	0.502737		1	0.17276		2.38418e+07	6.98316e+07	6.29352e+07	2.42425e+07	5.75627e+06	425253	670672	141985	0	569485
LTDEGLEA	297	304	1	0	847.404	4	6	4.89825	5.24908	849.031	1.14958	1	0	0.0226442	0.873221		1	0.117169		2.76506e+07	7.32931e+07	7.07166e+07	2.9897e+07	7.29161e+06	325884	101076	223153	0	55654.6	209221
LTDEGLEAVNKDKPLGA	297	313	2	0	885.468	6	14	6.23473	6.53337	886.719	1.47735	1	0	-0.342018	0.634857	1	0	0.0500035		3.89957e+08	1.33917e+09	1.82896e+09	1.47839e+09	8.47089e+08	3.77343e+08	1.4052e+08	4.42648e+07	1.42754e+07	5.80697e+06	0	1.91042e+06	71724.9	67589.7	358443	61038.5	1.25269e+06	3427.69	197109	1.62191e+06	1.63321e+06
LTDEGLEAVNKDKPLGA	297	313	3	0	590.647	6	14	6.23473	6.5176	591.491	1.50542	1	0	-0.333523	0.562861	1	0	0.0460429		3.99133e+08	1.36378e+09	1.88037e+09	1.54617e+09	8.86091e+08	3.90114e+08	1.41033e+08	4.53524e+07	1.29141e+07	4.9355e+06	2.81586e+06	2.83823e+06	1.46583e+06	90876.4	8815.83	0	42015.6	537485	617519	3.92898e+06	6.17534e+06
LTDEGLEAVNKDKPLGAVA	297	315	2	0	970.52	6	16	6.72407	6.89872	971.93	1.69094	1	0	-0.341344	0.0687054		1	0.650791		562691	5.38279e+06	7.7378e+06	6.83428e+06	3.58743e+06	1.50444e+06	490519	0	55944.2	0	0	0	30934.9	0	0	52207.5	0	0	0	0	0	94047.5	219927
LTDEGLEAVNKDKPLGAVAL	297	316	2	0	1027.06	6	17	8.12447	8.29797	1028.37	1.40661	0.6	0					0.204149		1.48079e+06	8.58057e+06	1.42731e+07	1.20766e+07	7.45449e+06	2.54097e+06	380140	316692	0	0	0	0	79913.9	0	0	0	0	91657	0	0	0	0	0	0
LTDEGLEAVNKDKPLGAVALKSYEEE	297	322	3	0	940.15	7	23	7.93627	8.74108	943.162	7.38708	0.6	1					2.44959		8.9879e+07	2.77821e+08	5.29236e+08	7.04545e+08	7.07593e+08	5.55327e+08	3.63452e+08	2.39373e+08	1.194e+08	1.08789e+08	1.83089e+08	2.25541e+08	3.00377e+08	3.67704e+08	3.39377e+08	2.78603e+08	2.1557e+08	1.37156e+08	7.7516e+07	4.09605e+07	1.64941e+07	6.02931e+06	2.29432e+06	2.57231e+06	4.8109e+06	4.58909e+06	6.98747e+06	1.43828e+07	5.97e+07	1.10998e+08
TDEGLEAVNKDKPLGA	298	313	2	0	828.926	5	13	6.28222	6.47032	831.056	3.3133	0.4	1					0.941389		2.83166e+06	1.20237e+07	1.60903e+07	1.14373e+07	5.27998e+06	842310	92610	168731	0	2.36256e+06	56347.4	6.44275e+06	158561	4.21818e+06	0	554620	0	156560	0
EGLEAVNKDKPLGAVALKSYEEELA	300	324	2	0	1337.2	7	22	6.83555	6.96175	1339.86	3.74408	0.5	0					0.294433		209421	432366	2.39477e+06	4.87677e+06	5.60381e+06	6.65321e+06	6.14025e+06	5.20172e+06	3.09916e+06	1.68565e+06	368280	0	0	0	0	0	0	0	0	0	127177	0	0	0	0	0	0	0	0	0
EAVNKDKPLGA	303	313	1	0	1141.62	5	8	3.28995	3.5931	1142.72	0.440066	1	0	-0.556043	0.655482	1	0	0.131071		5.21548e+07	6.18179e+07	3.40904e+07	1.24794e+07	2.66767e+06	98035.4	0	0	51161.6	0	0	0	0	0
EAVNKDKPLGA	303	313	2	0	571.314	5	8	3.25817	3.62527	571.9	0.512881	1	0	-0.51748	0.9475	1	0	0.0215274		1.18135e+09	1.36712e+09	7.9357e+08	3.05638e+08	8.9112e+07	2.34e+07	5.9523e+06	2.14996e+06	914124	119687	0	0	0	0
EAVNKDKPLGA	303	313	3	0	381.212	5	8	3.27405	3.62527	381.568	0.408668	1	0	-0.572671	0.874971	1	0	0.0557614		4.34655e+07	4.70175e+07	2.65788e+07	9.0984e+06	2.09335e+06	135502	0	0	0	18680	0	0	0	0
EAVNKDKPLGAVAL	303	316	2	0	712.909	5	11	6.20285	6.54922	713.538	0.42195	0.6	0					0.124642		4.71008e+07	6.08599e+07	3.74074e+07	1.59203e+07	3.82526e+06	587508	145161	0	0	43846.4	0	149662	109547	207575	0	0	0
EAVNKDKPLGAVALKS	303	318	2	0	820.472	5	13					0
EAVNKDKPLGAVALKS	303	318	3	0	547.317	5	13					0
EAVNKDKPLGAVALKSYEEE	303	322	2	0	1095.57	6	17	7.05667	7.24617	1103.17	13.9274	0.6	0					0.209885		0	290080	117062	337996	204896	0	101405	0	0	0	0	317275	746044	8.54891e+06	1.76539e+07	2.33444e+07	2.14118e+07	1.19162e+07	4.33628e+06	789555	101548	0	112514	0
EAVNKDKPLGAVALKSYEEE	303	322	3	0	730.714	6	17	6.53337	6.86713	731.858	2.14651	0.6	0					0.155444		2.8867e+06	2.3403e+07	4.63245e+07	5.50789e+07	4.37357e+07	2.71427e+07	1.30376e+07	4.80539e+06	1.49139e+06	174387	30135.2	94264.3	223820	175018	127425	177380	134452	325513	194150	23142.4	388952	27469.5	0	189314
EAVNKDKPLGAVALKSYEEEL	303	323	3	0	768.409	6	18	8.53675	8.61555	769.568	2.11952	1	0	-0.290218	-0.36898		0	0.194701		412903	2.77285e+06	6.00147e+06	7.05741e+06	7.02924e+06	3.96158e+06	1.56422e+06	206765	0	0	44020.1	57516.8	0	0	76777.7	0	47815.5	0	0	0	120512	91915.9	0	0	0
EAVNKDKPLGAVALKSYEEELAKDPRIAATME	303	334	3	0	1162.94	8	28					-1
EAVNKDKPLGAVALKSYEEELAKDPRIAATME	303	334	4	0	872.459	8	28					-1
AVNKDKPLGA	304	313	2	0	506.793	4	7	3.19475	3.38542	507.31	0.447821	1	0	-0.518055	0.141843	1	1	0.0255368		7.66367e+07	8.1833e+07	4.29213e+07	1.40976e+07	3.3373e+06	312895	55177.6	63620.7	0	15194.4	0	0
AVNKDKPLGA	304	313	3	0	338.198	4	7	3.17902	3.3537	338.493	0.300182	1	0	-0.607413	0.0688576	1	1	0.111853		4.44628e+06	5.29497e+06	2.14374e+06	127607	0	0	0	0	0	25382.1	0	42622.8
AVNKDKPLGAVALKSYEEE	304	322	2	0	1031.05	6	16	6.45455	6.61248	1032.24	1.17244	1	0	-0.47864	-0.00762886	1	-1	0.282227		2.17914e+06	3.45253e+06	5.03228e+06	4.10602e+06	2.9858e+06	325810	0	57552.7	0	50445.1	91316.7	0	0	0	38196.5	0	0	39907.8	0	0	0	67002.1	0
AVNKDKPLGAVALKSYEEE	304	322	3	0	687.7	6	16	6.42315	6.50185	688.527	1.26641	0.2	0					0.343614		3.7549e+06	7.33826e+06	9.97163e+06	7.82477e+06	4.55813e+06	2.94082e+06	591315	126629	0	45140.1	42765.7	0	0	59348.3	55484.2	0	0	41598.1	0	0	60655.2	0	0
VNKDKPLGA	305	313	1	0	941.541	4	6	3.08408	3.25817	942.35	0.263334	1	0	-0.603152	0.0661178	1	1	0.31317		6.90597e+06	7.33285e+06	2.93272e+06	246461	0	0	19223.9	0	0	0	0
VNKDKPLGA	305	313	2	0	471.274	4	6	3.02068	3.43295	471.823	0.551517	0.6	0					0.132784		7.75641e+07	7.58063e+07	4.0245e+07	1.69532e+07	6.32795e+06	997963	54875.7	0	60663.1	0	0
VNKDKPLGAVALKSYEEE	305	322	2	0	995.528	6	15	6.47032	6.50185	996.853	1.47735	0.4	0					0.518737		0	231492	295200	283011	84123.3	149578	0	0	0	0	0	0	0	0	0	0	0	0	0	0	0	0
VALKSY	314	319	2	0	340.703	4	4	4.1686	4.37462	341.323	0.827738	0.4	0					0.100137		1.48967e+06	7.18582e+06	3.52018e+06	444157	0	0	0	11493.3	0
VALKSYE	314	320	1	0	809.44	4	5	4.51787	4.78742	811.175	1.2515	0.4	0					0.279231		4.69774e+06	6.2368e+07	5.53289e+07	2.07172e+07	4.74062e+06	174354	37527.3	38540.4	79754.3	0
VALKSYE	314	320	2	0	405.224	4	5	4.50188	4.81908	406.024	1.11777	0.4	0					0.0707626		3.14026e+07	1.75648e+08	1.36092e+08	4.76376e+07	1.11819e+07	1.52071e+06	62905.7	34847.2	22696.4	0
VALKSYEEE	314	322	1	0	1067.53	4	7	4.6766	5.02522	1069.69	1.5464	1	0	0.146855	0.863099	1	-1	0.0917793		4.17407e+07	1.84655e+08	2.28236e+08	1.524e+08	6.88131e+07	2.21454e+07	4.85022e+06	349219	280346	150772	142798	0
VALKSYEEE	314	322	2	0	534.266	4	7	4.6766	5.0571	535.347	1.53885	1	0	0.142282	1.00869	1	-1	0.0407506		2.25335e+08	9.77122e+08	1.20553e+09	8.07028e+08	3.56718e+08	1.09633e+08	2.81151e+07	5.90741e+06	850425	0	186074	53355.7
VALKSYEEEL	314	323	1	0	1180.61	5	8	7.38748	7.63842	1182.9	1.59128	1	0	0.0536271	0.417042	1	1	0.24464		8.3015e+06	4.88596e+07	6.89986e+07	5.0653e+07	2.46303e+07	6.35009e+06	314078	0	163168	0	0	20988	332884	0
VALKSYEEEL	314	323	2	0	590.808	5	8	7.34043	7.63842	591.992	1.66594	1	0	0.0931699	0.631889	1	1	0.094203		1.49611e+08	6.441e+08	9.36972e+08	7.03363e+08	3.40371e+08	1.29466e+08	3.8979e+07	9.57065e+06	1.7537e+06	432069	0	92054.4	298783	806707
VALKSYEEELAKDPRIAA	314	331	2	0	1002.04	6	15	7.74825	7.77963	1004.54	3.81645	0.6	0					2.40111		0	0	80414.9	731083	701756	599237	488528	0	0	0	0	0	0	0	0	0	0	119390	12869	18536.5	0	0
VALKSYEEELAKDPRIAATM	314	333	3	0	745.728	7	17					-1
VALKSYEEELAKDPRIAATME	314	334	3	0	788.742	7	18	8.37728	8.61555	790.445	3.65001	0.6	0					0.173874		3.00306e+06	2.00189e+06	1.17653e+07	3.02854e+07	4.87098e+07	5.22757e+07	4.33024e+07	2.73041e+07	1.43888e+07	6.53941e+06	1.75389e+06	518417	59912.2	0	218221	174395	86041.9	189745	0	0	28273.7	90389.1	35555.5	40558.4	0	0
VALKSYEEELAKDPRIAATMENAQKGEIM	314	342	3	0	1079.22	8	26	9.56338	9.89428	1081.6	5.10591	0.6	0					0.24707		256375	119618	322280	2.4105e+06	5.69023e+06	1.02487e+07	1.42104e+07	1.49772e+07	1.28604e+07	9.63779e+06	3.97038e+06	2.17851e+06	667894	127938	0	0	53310.3	124959	149716	126916	0	0	74491.4	0	0	0	0	0	110198	77391.1
VALKSYEEELAKDPRIAATMENAQKGEIMPNIPQMSA	314	350	5	0	815.613	9	32					-1
KSYEEE	317	322	1	0	784.336	4	4	4.77158	5.23312	786.836	2.05217	0.4	0					1.34532		1.10505e+06	5.5665e+06	1.2734e+07	1.07833e+07	2.02447e+06	84706.4	24182.1	101740	1.44673e+06
KSYEEE	317	322	2	0	392.672	4	4					-1
KSYEEEL	317	323	2	0	449.214	4	5	5.42335	5.77208	449.937	0.926067	0.6	0					1.76384		5.0954e+07	8.2646e+07	5.99922e+07	2.65769e+07	8.49573e+06	1.7952e+06	288027	361787	461233	75281.9
KSYEEELAKDPRIAA	317	331	3	0	573.969	6	12					-1
KSYEEELAKDPRIAATME	317	334	3	0	694.345	6	15					-1
KSYEEELAKDPRIAATMENAQKGEIMPNIPQMSA	317	350	4	0	948.467	9	29					-1
YEEELAKDPRIAATME	319	334	2	0	933.451	6	13					0
YEEELAKDPRIAATME	319	334	3	0	622.636	6	13					0
EELAKDPRIAATME	321	334	2	0	787.398	6	11	5.67658	5.80395	789.004	2.23508	0.6	0					2.42993		92166.2	2.38512e+06	6.49779e+06	6.73416e+06	4.43036e+06	1.92871e+06	681683	135509	509690	0	81440	0	50511.1	85949.9	35717.7	47884.9	0	0
EELAKDPRIAATME	321	334	3	0	525.268	6	11					0
EELAKDPRIAATMENAQKGEIMPNIPQMSA	321	350	3	0	1095.21	8	25	8.67838	8.89783	1099.05	9.39753	0.6	0					0.605953		0	0	185660	0	0	576784	2.58529e+06	4.29616e+06	6.20651e+06	6.82592e+06	8.13355e+06	8.84366e+06	7.76592e+06	7.03323e+06	6.86391e+06	3.55818e+06	2.07863e+06	764934	991531	184990	88292.3	1.05191e+06	0	92840	494294	0	87303.7	153743	0	0
ELAKDPRIAATME	322	334	2	0	722.877	5	10	5.97953	6.0753	726.396	6.13715	0.6	0					0.285677		0	36555.8	0	1242.94	185717	875206	1.29054e+06	1.65589e+06	1.29192e+06	539622	76853.1	0	36619.1	4541.35	41514.9	94524.1
LAKDPRIAA	323	331	2	0	477.79	4	6	3.56093	3.80103	479.06	1.9835	1	0	0.61149	0.367573	1	1	0.0380674		6.41353e+06	4.23233e+07	8.36077e+07	7.07848e+07	3.57938e+07	1.18417e+07	2.82038e+06	0	0	48424.6	0
LAKDPRIAA	323	331	3	0	318.863	4	6	3.5931	3.81692	319.684	1.90906	1	0	0.558925	0.293218	1	1	0.0662349		465991	6.29652e+06	1.36797e+07	1.15982e+07	5.23813e+06	843266	0	0	0	0	0
LAKDPRIAAT	323	332	2	0	528.314	4	7	3.3537	3.62527	529.652	2.06521	1	0	0.46086	0.511261		1	0.175626		707117	1.23524e+07	2.57282e+07	2.51993e+07	1.3286e+07	4.0282e+06	446705	37488.7	94409.1	0	131561	110489
LAKDPRIAATM	323	333	2	0	593.834	5	8					-1
LAKDPRIAATM	323	333	3	0	396.225	5	8	4.99317	5.18518	397.048	1.7063	1	0	0.11454	0.148008	1	1	0.0492866		1.6481e+06	1.23673e+07	2.32402e+07	1.80624e+07	8.63049e+06	2.79598e+06	417928	29726.5	0	112541	0	0	24418.3	0
LAKDPRIAATME	323	334	2	0	658.356	5	9	4.81908	5.21718	659.687	1.8321	0.6	0					0.0470676		7.63247e+07	4.37368e+08	8.65935e+08	7.6768e+08	4.19493e+08	1.70478e+08	5.19447e+07	1.58194e+07	1.17788e+06	387724	748069	0	342520	0	195549
LAKDPRIAATME	323	334	3	0	439.239	5	9	4.83493	5.21718	440.105	1.7648	1	0	0.0416742	1.01668	1	0	0.0359256		1.35552e+07	7.73196e+07	1.46948e+08	1.25978e+08	6.61501e+07	2.64451e+07	8.17415e+06	1.30099e+06	14033.5	69280	0	0	61028.5	0	0
LAKDPRIAATMENAQKGEIM	323	342	2	0	1094.07	7	17	7.04075	7.5442	1098.91	8.27709	0.6	1					2.9293		0	828213	2.3871e+07	4.64806e+07	5.93774e+07	4.98394e+07	3.14115e+07	1.5547e+07	4.84703e+06	861290	197385	190433	225653	414263	582489	2.37885e+06	1.41007e+07	2.78444e+07	3.27975e+07	3.02011e+07	1.55198e+07	9.54797e+06	1.27006e+06	5.47038e+06	0
LAKDPRIAATMENAQKGEIM	323	342	3	0	729.714	7	17	7.34043	7.59127	731.405	3.6675	0.6	1					0.187098		507563	2.54076e+07	1.0181e+08	2.01207e+08	2.4084e+08	1.99331e+08	1.21714e+08	6.34485e+07	1.2474e+08	1.10703e+07	3.11829e+06	4.67117e+07	1.07075e+06	603263	1.20882e+07	554893	387444	682706	128489	49021.8	234156	43837	106542	119264	196165
LAKDPRIAATMENAQKGEIMPNIPQM	323	348	3	0	956.491	8	21	8.67838	8.92937	958.716	4.79049	1	0	0.177377	0.41727	1	0	0.0757047		3663.63	15584.3	5.7403e+06	2.0914e+07	5.50528e+07	9.17819e+07	1.12196e+08	9.97078e+07	7.41832e+07	4.60217e+07	2.45102e+07	1.13597e+07	2.99051e+06	847045	500393	0	23374.5	0	0	0	59635.3	203639	66173.6	94389.6	346350	111016	391771	88971.1	300193	1.93981e+06
LAKDPRIAATMENAQKGEIMPNIPQM	323	348	4	0	717.62	8	21	8.67838	8.75675	719.334	4.96964	1	0	0.21352	-0.370958	1	0	0.319352		0	319328	0	1.48121e+06	1.05667e+06	3.63162e+06	3.3638e+06	3.73992e+06	2.23857e+06	1.49336e+06	293079	203755	0	225987	0	0	56094.2	39665.6	0	0	51504.3	73389.7	53345.4	0	0	8330.23	56848.1	0	0	251146
LAKDPRIAATMENAQKGEIMPNIPQMSA	323	350	2	0	1513.27	8	23	8.4411	8.75675	1517.65	6.7995	0.6	0					0.304099		401254	510876	829268	659372	2.82558e+06	1.42674e+07	2.7057e+07	3.91749e+07	4.49681e+07	3.96945e+07	3.10931e+07	2.01648e+07	1.3709e+07	8.65802e+06	4.01903e+06	1.4886e+06	620251	120207	99897	0	0	205493	530517	700497	258437	641141	122281	220348	0	2605.18
LAKDPRIAATMENAQKGEIMPNIPQMSA	323	350	3	0	1009.18	8	23	8.36132	8.78803	1011.95	6.3331	0.6	0					0.0843818		6.99071e+06	8.62163e+07	1.7997e+07	4.68708e+07	1.63769e+08	3.20685e+08	5.78586e+08	8.1053e+08	8.86663e+08	8.25117e+08	6.47864e+08	4.25409e+08	2.53518e+08	1.36962e+08	7.07974e+07	3.27356e+07	1.53167e+07	7.52665e+06	3.29209e+06	1.57054e+06	1.0961e+06	205384	41283	150057	4452.21	0	13167.7	35233	49670.4	122834
LAKDPRIAATMENAQKGEIMPNIPQMSA	323	350	4	0	757.137	8	23	8.4251	8.96102	759.289	6.63415	0.6	0					0.126406		117930	152895	231350	5.31024e+06	2.54311e+07	6.80564e+07	1.18599e+08	1.66522e+08	1.83595e+08	1.68404e+08	1.27765e+08	8.70665e+07	5.03042e+07	2.78134e+07	1.1904e+07	4.9295e+06	1.39398e+06	1.21396e+06	182542	3.24373e+06	193886	4.20473e+06	0	3.18318e+06	84294.4	1.64426e+06	0	485362	50412	170115
LAKDPRIAATMENAQKGEIMPNIPQMSAF	323	351	3	0	1058.2	8	24	9.57915	9.97275	1061.08	6.54506	0.6	0					0.0653162		84556.8	251536	3.16436e+06	2.11189e+07	8.63389e+07	2.18817e+08	4.3131e+08	6.32125e+08	7.42234e+08	6.85843e+08	5.30767e+08	3.76175e+08	2.17547e+08	1.15717e+08	5.12344e+07	2.17432e+07	1.52289e+07	3.018e+06	1.66572e+06	3.01892e+06	727705	324595	0	0	0	76264.6	168809	636446	615863	619391
LAKDPRIAATMENAQKGEIMPNIPQMSAF	323	351	4	0	793.904	8	24	9.5476	9.83152	796.179	7.02109	0.6	0					0.124882		0	0	203565	3.1717e+06	1.25188e+07	3.51565e+07	6.98499e+07	1.02849e+08	1.20311e+08	1.14142e+08	9.1405e+07	5.70051e+07	3.39487e+07	1.69703e+07	1.03735e+07	2.90851e+06	776415	140103	193322	32246.6	52097.8	0	258109	0	34888.3	207196	835142	1.45953e+06	1.89476e+06	2.34474e+06
AKDPRIAAT	324	332	2	0	471.772	4	6					0
AKDPRIAATM	324	333	2	0	537.292	5	7	4.18443	4.48585	538.266	1.25999	0.6	0					0.0585302		3.59187e+07	1.09217e+08	1.19867e+08	6.71785e+07	2.89962e+07	8.0439e+06	2.15853e+06	190624	42671.7	0	0	0	0
AKDPRIAATME	324	334	2	0	601.814	5	8	4.1686	4.48585	602.932	1.47874	1	0	-0.0059734	0.719868	1	0	0.0487622		1.34496e+08	4.31591e+08	4.68324e+08	2.79033e+08	1.17397e+08	4.0806e+07	1.16615e+07	8.61888e+06	1.48389e+07	1.46352e+07	1.02007e+07	3.86467e+06	1.07007e+06	697334
AKDPRIAATME	324	334	3	0	401.545	5	8	4.18443	4.39042	402.284	1.45934	1	0	-0.0162439	0.211784	1	0	0.194005		9.37162e+06	3.28668e+07	3.77841e+07	2.02878e+07	8.49136e+06	2.29106e+06	259235	73693.8	789291	188718	18003.5	2.61036e+06	2012.69	40158.2
AKDPRIAATMENAQKGEIM	324	342	2	0	1037.52	7	16	6.86713	7.13587	1039.39	2.39102	0.6	0					0.311571		834301	1.38432e+07	4.04147e+07	5.49268e+07	4.6627e+07	2.96864e+07	1.55326e+07	5.90442e+06	1.88054e+06	497848	796139	260983	93060.7	0	397485	393611	480144	77020.9	121145	41878.8	59778.6	0	269821	0
AKDPRIAATMENAQKGEIM	324	342	3	0	692.019	7	16	6.88292	7.16752	693.2	2.20875	0.6	0					0.0450814		4.47145e+06	4.23894e+07	1.13297e+08	1.46192e+08	1.25712e+08	8.26827e+07	4.15064e+07	1.69861e+07	5.04911e+06	135053	0	0	37699	204824	0	40868.6	39064.6	0	0	129852	0	0	122726	40394.8
AKDPRIAATMENAQKGEIMPNIPQM	324	348	3	0	918.796	8	20	8.4251	8.69405	920.744	4.03221	0.6	0					0.0910169		0	1.30743e+06	1.18087e+07	3.26216e+07	5.76547e+07	8.04576e+07	7.44554e+07	5.44835e+07	3.78756e+07	1.89202e+07	7.44008e+06	4.91081e+06	757717	141219	2.33072e+06	58343.3	0	72953.7	0	0	114323	74146.4	109113	81806	0	0	171531	131913	0
AKDPRIAATMENAQKGEIMPNIPQMSA	324	350	2	0	1456.72	8	22	8.17167	8.4251	1460.5	5.64757	1	0	0.298501	0.428458	1	0	0.193608		0	0	0	925982	7.65482e+06	1.60031e+07	2.49746e+07	2.78501e+07	2.55432e+07	1.81032e+07	1.22448e+07	5.93405e+06	3.26143e+06	1.21618e+06	529505	399056	112193	0	0	0	0	0	0	0	0	0	0	0	138645	0
AKDPRIAATMENAQKGEIMPNIPQMSA	324	350	3	0	971.486	8	22	8.046	8.50502	973.981	5.58703	1	0	0.286842	1.36722	1	0	0.0648441		0	359077	1.0188e+07	4.82192e+07	1.44348e+08	2.97168e+08	4.24588e+08	4.88532e+08	4.28097e+08	3.10866e+08	2.00767e+08	1.12397e+08	5.86313e+07	3.21068e+07	1.74048e+07	8.7395e+06	4.61839e+06	1.63854e+06	582706	65036.5	62201.3	354083	96450.3	0	130298	92782.6	56405.7	261899	367762	73603.5
AKDPRIAATMENAQKGEIMPNIPQMSA	324	350	4	0	728.866	8	22	8.17167	8.48907	730.691	5.39987	0.6	0					0.116621		0	106203	4.41623e+06	4.81113e+06	1.62318e+07	3.04623e+07	4.5075e+07	5.05163e+07	4.56812e+07	3.15841e+07	1.96845e+07	9.15493e+06	4.24756e+06	1.67841e+06	1.15972e+06	34459.2	170513	226553	133253	0	39685.6	0	162359	0	161121	0	92001.6	28742.9	109272	34677.2
AKDPRIAATMENAQKGEIMPNIPQMSAF	324	351	2	0	1530.26	8	23	9.46853	9.72118	1534.11	5.69093	1	0	0.259202	0.424881	1	0	0.232065		0	0	0	421352	4.03342e+06	1.28794e+07	2.03867e+07	2.63645e+07	2.47692e+07	1.97136e+07	1.23339e+07	5.59158e+06	824091	108896	0	0	0	0	0	0	0	0	0	0	0	0	73796.9	160839	0	441281
AKDPRIAATMENAQKGEIMPNIPQMSAF	324	351	3	0	1020.51	8	23	9.38938	9.78435	1023.1	5.75546	0.6	0					0.0519515		52547.3	135818	6.5741e+06	3.68155e+07	1.18541e+08	2.54781e+08	4.16784e+08	5.19495e+08	5.03585e+08	3.93085e+08	2.64041e+08	1.51364e+08	7.81532e+07	3.66651e+07	1.53651e+07	6.17209e+06	1.38117e+06	510017	83159.4	133909	135776	574266	66309.6	0	63264.8	0	61697.8	100802	106451	180629
AKDPRIAATMENAQKGEIMPNIPQMSAF	324	351	4	0	765.633	8	23	9.45267	9.80008	767.554	5.68022	0.6	0					0.116126		62141.9	100230	408484	6.24112e+06	1.84158e+07	3.70557e+07	6.20805e+07	7.71294e+07	7.02368e+07	5.50485e+07	3.70987e+07	1.98698e+07	1.01079e+07	4.39992e+06	879751	511461	23985	155753	0	179532	34900.8	162034	43159.8	39911.3	31778.5	64749.7	328091	69137.5	0	0
TMENAQKGEIM	332	342	2	0	626.289	5	9	4.72405	5.0571	627.458	1.49225	0.4	0					0.901732		2.21388e+06	1.71907e+07	1.68382e+07	8.35941e+06	2.70285e+06	348385	493884	307511	430063	808729	726044	268443	153841	121391	60094.2
TMENAQKGEIMPNIPQMSA	332	350	2	0	1045.49	7	15	7.63842	7.96762	1048.39	4.38714	1	0	0.450041	0.774435	1	0	0.490669		0	0	4.97037e+06	2.37844e+07	6.12721e+07	7.0724e+07	7.10376e+07	5.09948e+07	2.66341e+07	1.11939e+07	3.25316e+06	444900	293418	0	1.52417e+06	0	1.07226e+06	668924	940636	707621	427766	0	0
TMENAQKGEIMPNIPQMSA	332	350	3	0	697.329	7	15					-1
TMENAQKGEIMPNIPQMSAF	332	351	2	0	1119.02	7	16	9.6107	10.02	1123.01	6.45659	1	1	0.920575	1.14035	1	-3	2.62153		53932.7	227500	7.30363e+06	3.54366e+07	8.20473e+07	1.34207e+08	1.36436e+08	1.16027e+08	7.38398e+07	3.73213e+07	1.56926e+07	8.22424e+06	1.68206e+06	3.86944e+06	8774.99	1.58247e+06	157319	3.47648e+06	7.17055e+06	2.242e+07	2.46216e+07	2.31311e+07	1.17762e+07	3.77324e+06
TMENAQKGEIMPNIPQMSAF	332	351	3	0	746.351	7	16					-1
MENAQKGEIMPNIPQMSA	333	350	2	0	994.966	7	14	7.60702	7.82668	997.742	4.19294	1	0	0.479782	0.274267		1	0.166692		0	0	1.51232e+06	7.34611e+06	1.48911e+07	1.99971e+07	1.9875e+07	1.29588e+07	6.35066e+06	1.37223e+06	212358	245093	99337.7	180661	0	258675	0	81310.2	0	63841.9	0	0
ENAQKGEIMPNIPQMSA	334	350	2	0	929.445	6	13	7.34043	7.70113	932.239	4.38029	0.6	0					0.15054		1.06995e+06	600256	1.35541e+07	4.41255e+07	8.61182e+07	1.11172e+08	1.01703e+08	6.11798e+07	3.46814e+07	1.22173e+07	1.13796e+07	790582	7.11153e+06	75159.8	461542	0	0	0	318963	0
ENAQKGEIMPNIPQMSAF	334	351	2	0	1002.98	7	14	9.4052	9.73698	1005.9	4.52342	1	0	0.579792	0.786232		1	0.0677369		0	1.73608e+06	1.97662e+07	7.37958e+07	1.5877e+08	2.35526e+08	2.2791e+08	1.78091e+08	1.03671e+08	5.17585e+07	1.97776e+07	7.27643e+06	620250	665038	0	71346.8	0	0	0	58466.1	0	70862.4
NAQKGEIM	335	342	2	0	445.724	5	6	3.75332	4.34285	448.632	5.24335	1	1	2.91334	1.96321		-4	0.944653		9.93099e+06	4.56303e+07	2.98481e+07	9.63642e+06	1.03933e+07	7.72076e+07	1.89438e+08	1.60429e+08	7.36306e+07	2.34674e+07	5.37489e+06	363497
NAQKGEIMPNIPQMSA	335	350	2	0	864.924	6	12	7.29333	7.52852	867.701	4.41616	0.6	0					0.202971		2.01979e+06	0	3.585e+06	8.07278e+07	2.70937e+08	4.21198e+08	3.31214e+08	1.95495e+08	9.30999e+07	3.59514e+07	1.11404e+07	2.89725e+06	290169	0	0	136418	0	0	0
NAQKGEIMPNIPQMSA	335	350	3	0	576.952	6	12					-1
PNIPQMSA	343	350	1	0	857.419	4	5	5.53377	5.80395	861.201	3.22075	1	1	1.93998	0.504944	0	0	0.555174		730174	1.4924e+07	5.19783e+07	8.41605e+07	7.03455e+07	3.04346e+07	1.5822e+07	2.36169e+07	8.00879e+06	155078
PNIPQMSA	343	350	2	0	429.213	4	5	5.59702	5.70847	430.709	2.43006	0.4	0					0.20179		37704.4	167437	1.5096e+06	1.7844e+06	1.39124e+06	136416	0	15274.4	26616.6	0
PNIPQMSAF	343	351	2	0	502.747	5	6	8.53675	8.72543	504.415	2.66223	0.6	0					0.273273		259586	1.23107e+06	5.17652e+06	9.68849e+06	7.92948e+06	3.56546e+06	489862	123512	24641.6	56125.2	23338.9	0
FWYAVRT	351	357	2	0	471.745	4	5	7.77963	8.17167	472.345	0.603203	1	0	-0.277977	1.06135		0	0.059419		4.24604e+08	5.61154e+08	3.23775e+08	1.18059e+08	3.35019e+07	7.88403e+06	1.19425e+06	134588	21629.4	1.52435e+06
FWYAVRTAV	351	359	2	0	556.798	5	7	8.12447	8.219	560.297	6.29621	0.4	0					1.58916		87816.3	31925.2	58497.1	318070	354397	0	134007	0	0	378549	0	684659	0
FWYAVRTAVINA	351	362	2	0	705.88	5	10	9.53182	9.94133	707.113	1.59009	0.6	0					1.01233		1.50927e+07	2.62045e+07	1.7257e+07	7.46075e+06	1.46468e+06	321829	76437.8	0	137588	0	119623	0	110718	1.14103e+06	2.84578e+06	2.22973e+06
FWYAVRTAVINAASGRQTVDE	351	371	2	0	1177.6	6	19	9.72645	9.95702	1178.9	1.21298	0.6	0					0.0962368		4.2303e+07	2.58137e+08	3.13631e+08	2.29271e+08	1.31802e+08	6.74664e+07	4.07737e+07	1.82426e+07	6.24014e+06	921367	1.0112e+06	225110	0	0	0	0	0	84981.4	0	0	0	118836	0	0	0	10919.3
FWYAVRTAVINAASGRQTVDE	351	371	3	0	785.401	6	19	10.3211	10.6432	789.37	10.512	0.6	0					0.26147		64656.1	8497.91	66654.5	147201	720167	2.36647e+06	4.43227e+06	4.4815e+06	8.19048e+06	3.40626e+07	9.37213e+07	1.67091e+08	2.00088e+08	1.45954e+08	4.18944e+07	8.48935e+06	3.7807e+06	2.01883e+06	589904	440371	440185	1.48662e+07	99710.5	8754.09	2.06462e+06	0
FWYAVRTAVINAASGRQTVDEALKDAQTGTD	351	381	3	0	1118.9	8	29	11.559	12.3595	1123.52	11.9056	1	0	0.95023	2.92641	1	0	0.176662		0	0	13107.9	0	0	0	0	111738	658461	2.39282e+06	4.82773e+06	8.3373e+06	1.01445e+07	1.1051e+07	1.37675e+07	8.43768e+06	6.17315e+06	8.55403e+06	2.39645e+06	1.04878e+06	1.28564e+06	425020	148328	170003	37242.8	11955	16843	12578.3	14868.8	25036.9
FWYAVRTAVINAASGRQTVDEALKDAQTGTD	351	381	4	0	839.423	8	29	11.9161	11.984	843.424	14.0356	0.4	1					0.195534		0	0	0	0	9723.43	0	0	0	21261.2	50008.2	164976	266542	398153	390575	439863	321954	215879	49789	60431.5	32048.7	8576.23	18606.7	31495.7	8902.68	13158.4	0	0	0	181221	0
WYAVRT	352	357	1	0	795.415	4	4	5.96358	6.26647	796.472	0.567847	1	0	-0.187645	0.654264	1	1	0.0650464		1.9418e+08	2.4337e+08	1.20508e+08	3.82652e+07	8.54253e+06	975251	32182.9	0	0
WYAVRT	352	357	2	0	398.211	4	4	5.96358	6.2979	398.759	0.606144	1	0	-0.147081	0.7978	1	1	0.331258		4.56289e+08	5.93309e+08	2.9645e+08	9.05557e+07	2.23307e+07	7.6535e+06	2.61694e+06	334793	145488
WYAVRTAVINA	352	362	1	0	1263.68	5	9	7.55988	7.71683	1264.89	0.441021	1	0	-0.581488	-0.0121191	0	1	0.274428		8.88867e+06	1.49851e+07	9.98027e+06	1.85951e+06	231257	0	0	0	109173	0	0	0	0	97469.3	0
WYAVRTAVINA	352	362	2	0	632.346	5	9	7.49713	7.79532	633.27	1.07921	1	0	-0.281061	0.632802	0	1	0.197238		1.99047e+08	3.48494e+08	2.34928e+08	1.19671e+08	3.89649e+07	1.23329e+07	4.25961e+06	3.28053e+06	1.66822e+07	1.88016e+06	2.12457e+07	2.30949e+06	1.16767e+06	158484	125609
WYAVRTAVINAASGRQ	352	367	2	0	881.971	6	14	7.93627	8.046	884.528	4.0733	0.6	0					0.627065		0	99312.6	111003	2.77735e+06	4.45904e+06	4.31807e+06	2.75547e+06	615877	164497	0	0	126811	0	0	0	0	0	65331.8	0	330828	105429
WYAVRTAVINAASGRQTVD	352	370	2	0	1039.54	6	17	8.01463	8.17167	1042.9	5.49479	0.6	0					0.239561		652732	0	2.25064e+06	160877	3.67562e+06	6.63304e+06	1.0236e+07	1.18105e+07	1.00591e+07	6.1387e+06	2.03172e+06	810386	0	0	0	0	128332	0	83108.3	0	0	0	0	0
WYAVRTAVINAASGRQTVD	352	370	3	0	693.364	6	17	8.07738	8.23478	695.918	6.44201	0.6	1					0.321063		55432.2	162980	116235	465890	1.88599e+06	5.33738e+06	8.73286e+06	9.15868e+06	6.87617e+06	3.60477e+06	829961	59122.8	190760	52711.3	0	2.82168e+06	0	0	1.21848e+06	0	0	63202.9	0	0
WYAVRTAVINAASGRQTVDE	352	371	2	0	1104.06	6	18	7.98327	8.31375	1107.73	6.03756	0.6	0					0.141976		366879	192175	1.04529e+06	1.47184e+07	4.88674e+07	1.03461e+08	1.64836e+08	1.86831e+08	1.71604e+08	1.16739e+08	7.19333e+07	3.49717e+07	1.29996e+07	3.69833e+06	340973	7687.82	0	223726	0	440751	0	94423.5	0	85788.8	0
WYAVRTAVINAASGRQTVDE	352	371	3	0	736.378	6	18	7.96762	8.31375	738.823	6.0448	0.6	0					0.147178		215757	226739	2.32929e+06	1.65503e+07	5.87155e+07	1.25165e+08	1.8548e+08	2.2042e+08	1.96576e+08	1.33754e+08	7.79541e+07	4.14522e+07	1.59179e+07	7.47879e+06	2.06684e+06	1.04986e+06	321520	131630	0	47778.4	0	61513.8	55496.2	0	131546
WYAVRTAVINAASGRQTVDEAL	352	373	2	0	1196.12	6	20	9.1204	9.27905	1199.96	6.27798	0.6	0					0.208651		94343.7	271220	0	0	301999	3.65581e+06	7.73761e+06	9.45523e+06	9.68837e+06	8.18242e+06	4.2758e+06	1.4109e+06	197260	69187.2	0	0	0	0	0	0	0	0	0	103102	0	0	0
WYAVRTAVINAASGRQTVDEAL	352	373	3	0	797.752	6	20					0
WYAVRTAVINAASGRQTVDEALKDAQTGTD	352	381	3	0	1069.87	7	28	9.7054	10.4386	1074.18	11.0572	0.6	0					0.132367		2.77119e+06	1.74539e+06	297003	633837	2.44726e+06	1.28011e+07	4.60562e+07	1.18855e+08	2.40884e+08	4.73101e+08	7.76167e+08	1.06102e+09	1.24509e+09	1.26694e+09	1.147e+09	9.04143e+08	6.30907e+08	3.90447e+08	2.16031e+08	1.05154e+08	4.52141e+07	1.80251e+07	5.88149e+06	1.37262e+06	447638	255930	122218	123205	10069.9	8152.12
WYAVRTAVINAASGRQTVDEALKDAQTGTD	352	381	4	0	802.656	7	28	9.73698	10.4063	805.869	10.9985	0.6	0					0.0916986		0	251977	235909	9.30988e+06	1.0116e+07	7.31769e+06	2.20076e+07	5.8617e+07	1.31261e+08	2.53547e+08	3.89805e+08	5.56094e+08	6.54423e+08	6.50337e+08	6.06611e+08	4.74723e+08	3.16426e+08	1.90634e+08	1.03926e+08	5.25347e+07	2.06437e+07	7.56733e+06	2.06825e+06	3.31664e+06	97826	288785	6193.53	1.816e+06	6004.14	0
WYAVRTAVINAASGRQTVDEALKDAQTGTDYDIPTTENL	352	390	3	0	1418.7	9	36	10.4656	10.6592	1424.73	15.6014	1	0	1.04698	0.155238	1	-3	0.176595		0	0	0	0	0	0	0	0	0	0	0	48786.8	900122	1.81077e+06	1.92275e+06	6.46932e+06	7.00013e+06	8.31231e+06	8.89921e+06	7.50795e+06	5.76296e+06	4.50001e+06	3.0574e+06	977823	587155	107303	0	0	0	39360.2
WYAVRTAVINAASGRQTVDEALKDAQTGTDYDIPTTENL	352	390	4	0	1064.28	9	36					-1
YAVRTAVINA	353	362	1	0	1077.61	4	8	5.35988	5.59702	1078.77	0.535243	1	0	-0.505638	0.354026	1	0	0.252084		1.37676e+07	2.16097e+07	1.38757e+07	3.72663e+06	394379	0	0	0	0	0	0	0	0
YAVRTAVINA	353	362	2	0	539.306	4	8	5.3283	5.62877	539.995	0.745405	1	0	-0.394338	0.643229	1	0	0.0458266		1.07264e+08	1.58951e+08	1.11209e+08	4.80052e+07	1.52597e+07	3.25786e+06	191354	469907	474604	24750.9	0	0	0
YAVRTAVINAASGRQ	353	367	3	0	526.29	5	13					0
YAVRTAVINAASGRQTVD	353	370	2	0	946.503	6	16	6.36052	6.58087	950.013	5.93395	1	0	0.782183	0.277388	1	0	0.252207		914027	215263	1.39504e+06	573438	5.18859e+06	1.40315e+07	2.28232e+07	2.46718e+07	2.16245e+07	1.10125e+07	6.29645e+06	840539	946129	131702	270268	42668.8	0	48015	343326	75963.6	201020	0	56110.9
YAVRTAVINAASGRQTVD	353	370	3	0	631.338	6	16					-1
YAVRTAVINAASGRQTVDE	353	371	2	0	1011.02	6	17	6.34488	6.72407	1014.66	6.11602	0.6	0					0.15183		0	163912	1.9718e+06	3.51919e+07	1.03272e+08	2.17195e+08	3.29158e+08	3.84665e+08	3.31125e+08	2.33756e+08	1.2929e+08	6.37172e+07	2.68826e+07	1.06876e+07	3.34551e+06	928673	375264	113454	0	45203.8	9288.99	0	0	20141.6
YAVRTAVINAASGRQTVDE	353	371	3	0	674.352	6	17	6.31358	6.48605	676.793	6.16492	0.6	0					0.0614099		0	28392.7	13390.1	1.38861e+07	6.10809e+07	1.34305e+08	2.20524e+08	2.61544e+08	2.38298e+08	1.74145e+08	9.31967e+07	2.90676e+07	1.2544e+07	3.92549e+06	1.79327e+06	614084	142702	102073	11178.9	0	12614.3	0	0	12471.9
YAVRTAVINAASGRQTVDEA	353	372	3	0	698.031	6	18	6.43883	6.80385	700.462	6.09494	0.6	0					0.0592379		0	1.73587e+06	2.75609e+06	1.30344e+07	5.00201e+07	8.45769e+07	1.41768e+08	1.78245e+08	1.53568e+08	1.13093e+08	6.55257e+07	2.88616e+07	8.64313e+06	1.97351e+06	631676	0	55719.9	0	11844.6	384089	0	0	47775.3	7113.91	0
YAVRTAVINAASGRQTVDEAL	353	373	2	0	1103.08	6	19	7.73255	7.95193	1107.01	6.57696	0.6	0					0.545816		172927	0	94990.2	356549	2.00039e+06	1.02342e+07	1.9405e+07	2.45334e+07	2.4984e+07	1.941e+07	1.15696e+07	4.75089e+06	1.3847e+06	106160	0	200857	0	222338	0	188667	89331.3	540024	196287	263241	0	0
YAVRTAVINAASGRQTVDEAL	353	373	3	0	735.726	6	19	7.35612	7.57558	742.907	20.2739	0.6	1					0.103925		154554	199468	467070	355125	120254	108080	67451.8	111316	140989	61524.5	0	0	85081.8	56094.4	188127	232414	147794	1.01485e+06	7.48121e+06	2.78846e+07	5.86875e+07	8.01808e+07	7.86552e+07	5.31877e+07	3.21251e+07	1.13433e+07
YAVRTAVINAASGRQTVDEALKD	353	375	3	0	816.766	6	21					-1
YAVRTAVINAASGRQTVDEALKDAQTGTD	353	381	2	0	1511.27	7	27	8.4411	8.96102	1517.26	10.2743	0.6	0					0.712141		0	889330	2.4977e+06	5.32472e+06	6.33157e+06	8.2693e+06	7.5046e+06	7.10942e+06	1.03442e+07	2.29914e+07	3.91911e+07	5.4751e+07	6.20212e+07	5.66342e+07	4.48036e+07	3.25552e+07	1.93979e+07	1.37084e+07	5.61875e+06	2.73329e+06	983033	616211	99897	0	0	249624	377454	557284	258437	77774.7
YAVRTAVINAASGRQTVDEALKDAQTGTD	353	381	3	0	1007.85	7	27	8.36132	8.89783	1011.85	10.2919	0.6	0					0.105078		2.74096e+06	7.72681e+06	1.58994e+08	2.09886e+07	2.71475e+07	1.136e+08	4.06338e+07	7.35987e+07	2.08188e+08	3.92268e+08	6.88698e+08	9.64259e+08	1.0644e+09	1.0065e+09	8.06156e+08	5.39696e+08	3.24853e+08	1.77562e+08	8.67289e+07	4.05783e+07	1.95577e+07	9.596e+06	4.13672e+06	2.49236e+06	1.24349e+06	205384	90707.2	44356	4452.21	0
YAVRTAVINAASGRQTVDEALKDAQTGTD	353	381	4	0	756.136	7	27	8.4251	8.96102	759.251	10.7353	0.6	0					0.0955022		396554	242368	48091.1	76003.8	222721	107908	389792	6.3014e+06	2.52499e+07	6.8305e+07	1.18599e+08	1.66522e+08	1.83595e+08	1.68404e+08	1.27765e+08	8.70665e+07	4.96842e+07	2.63402e+07	1.00723e+07	4.64485e+06	1.90124e+06	194570	182542	580449	195478	501013	0	50627.3	84294.4	251357
YAVRTAVINAASGRQTVDEALKDAQTGTDYDIPTTENL	353	390	3	0	1356.68	9	35	9.90997	10.1151	1362.2	14.2117	1	0	0.931217	0.207827	1	-4	0.282218		1.42889e+06	0	171727	2.06124e+06	0	0	83804.3	0	0	84559.6	383147	318573	2.21239e+06	5.22871e+06	9.2212e+06	1.38813e+07	1.65552e+07	1.54783e+07	1.32941e+07	1.05235e+07	6.85717e+06	2.68133e+06	883342	139019	237186	98665.6	0	0	0	0
YAVRTAVINAASGRQTVDEALKDAQTGTDYDIPTTENL	353	390	4	0	1017.76	9	35	9.89428	10.1783	1022.09	14.9646	1	0	1.02235	0.568265	1	-4	0.190985		0	0	0	0	0	0	0	0	0	0	53534.5	406989	5.67686e+06	1.15808e+07	2.25972e+07	3.209e+07	3.68968e+07	3.42005e+07	2.93923e+07	2.5198e+07	1.55707e+07	8.47264e+06	4.27531e+06	2.529e+06	362969	264064	60894.3	91250.2	54857.4	145534
AVRTAVINAASGRQTVDE	354	371	3	0	619.997	6	16	6.67608	6.83555	622.593	6.73822	1	0	0.99515	-0.000627121		-5	0.234929		0	28319.5	0	19811.4	30521.2	1.29533e+06	2.57452e+06	3.87086e+06	3.54821e+06	3.06182e+06	1.67801e+06	319696	108579	81780.9	23768.5	0	20277.7	60070.8	0	0	0	0	5244.97
VRTAVINAASGRQTVDE	355	371	2	0	893.974	6	15	4.43815	4.6766	897.561	6.16817	1	0	0.95309	0.360039		-1	0.209274		0	0	0	418448	1.72427e+06	6.82446e+06	1.06779e+07	1.21469e+07	1.04471e+07	6.7704e+06	3.01896e+06	710847	87049.8	39703.2	0	0	0	120853	29472.7	30086.6	0	20340.2
VRTAVINAASGRQTVDEALKDAQTGTD	355	381	3	0	929.813	7	25					-1
AVINAASGRQ	358	367	2	0	493.773	4	8	3.22638	3.3537	495.718	3.34196	1	0	0.980772	-0.147435		1	0.273179		0	110351	621896	2.06266e+06	2.63196e+06	1.63886e+06	249302	51278.2	0	0	55952.2	11294.6	0
AVINAASGRQTVD	358	370	2	0	651.344	5	11	3.84867	4.12107	654.781	6.14487	0.6	1					0.749867		29267.3	0	259340	3.73285e+06	1.27478e+07	2.50213e+07	3.08528e+07	2.68196e+07	1.6861e+07	8.04096e+06	6.95775e+06	7.75159e+06	4.0794e+06	897063	305955	27168	0
AVINAASGRQTVDE	358	371	1	0	1430.72	5	12	4.05695	4.29513	1437.17	5.64222	1	0	1.20294	0.358821	0	-1	0.342835		0	0	0	730347	4.33587e+06	8.7919e+06	1.22369e+07	1.20042e+07	8.10303e+06	3.45442e+06	456900	0	0	0	0	0	0	0
AVINAASGRQTVDE	358	371	2	0	715.865	5	12	3.6733	4.37462	719.79	7.04852	1	1	1.69945	2.47365	1	-6	1.76378		826990	3.17932e+06	1.40249e+07	6.73449e+07	1.83447e+08	3.57133e+08	4.82146e+08	4.71392e+08	3.35999e+08	1.87644e+08	8.28688e+07	4.34529e+07	7.34437e+07	1.28463e+08	1.30863e+08	8.0858e+07	3.69039e+07	1.29632e+07
AVINAASGRQTVDEA	358	372	2	0	751.384	5	13	4.53367	4.72405	755.167	6.72498	1	1	1.40258	0.140549		-1	0.646206		207397	298264	270159	317234	2.40361e+06	6.16869e+06	8.45474e+06	8.81345e+06	6.32757e+06	3.60342e+06	52263.3	209855	38803.4	67126.4	0	42404	275061	810090	2.68913e+06
AVINAASGRQTVDEAL	358	373	2	0	807.926	5	14	6.58087	6.89872	811.483	6.20094	1	0	1.08745	0.722607		-2	0.214267		15261.6	55707.3	972132	7.9641e+06	2.88167e+07	6.36722e+07	9.40146e+07	1.04777e+08	8.87362e+07	5.55513e+07	2.89865e+07	1.19223e+07	4.77004e+06	1.83936e+06	514851	31530.7	165398	348312	190596	432174
AVINAASGRQTVDEALKDAQTGTD	358	381	2	0	1216.11	6	22	8.12447	8.45708	1222.3	11.0206	0.6	0					0.337068		0	136569	0	69537.6	0	931114	6.5252e+06	2.53894e+07	5.85791e+07	1.16059e+08	1.93334e+08	2.62072e+08	2.80643e+08	2.75084e+08	2.06057e+08	1.45193e+08	8.46298e+07	4.59118e+07	2.16563e+07	1.09174e+07	5.62093e+06	1.76348e+06	228601	0	0	356072	0	0	0
AVINAASGRQTVDEALKDAQTGTDYDIPTTENL	358	390	2	0	1739.35	8	30	9.5476	9.67378	1748.47	16.244	1	0	1.50494	-0.152611	1	-4	0.294198		0	0	0	0	0	0	0	0	0	0	88424.1	102590	0	95134.2	398291	1.29026e+06	3.25828e+06	3.93812e+06	4.18097e+06	4.04689e+06	3.37472e+06	2.27773e+06	560149	273103	0	0	0	0	0	0
AVINAASGRQTVDEALKDAQTGTDYDIPTTENL	358	390	3	0	1159.9	8	30	9.45267	9.76855	1166.09	16.5558	0.6	0					0.265416		0	0	0	0	87913	0	0	267708	283328	215442	2.82665e+06	3.14961e+06	7.59745e+06	1.62448e+07	2.92571e+07	4.61245e+07	6.94175e+07	8.53004e+07	9.61548e+07	1.0165e+08	8.12261e+07	6.08863e+07	5.10638e+07	2.75837e+07	1.43398e+07	8.18919e+06	3.21402e+06	698901	0	712014
AVINAASGRQTVDEALKDAQTGTDYDIPTTENL	358	390	4	0	870.18	8	30					-1
INAASGRQTVDE	360	371	2	0	630.813	5	10	3.30588	3.38542	633.975	5.62851	1	0	1.59554	-0.365631		0	0.159212		0	602669	470.264	589741	1.3304e+06	3.77155e+06	5.05572e+06	3.94847e+06	3.06997e+06	1.27165e+06	340653	86792.2	0	222118	0	0
INAASGRQTVDEALKDAQTGTD	360	381	2	0	1131.05	6	20	7.811	7.82668	1137.33	11.2977	0.4	1					0.517551		0	0	0	0	0	0	0	0	102452	0	957056	587583	1.12244e+06	413871	670021	422543	201774	80621.4	0	0	0	0	0	0	0	74807.6	0
INAASGRQTVDEALKDAQTGTD	360	381	3	0	754.372	6	20	7.60702	7.87363	758.372	10.7399	0.6	0					0.254317		126229	75504	341563	0	0	339568	124323	843823	5.8399e+06	1.02207e+07	1.71502e+07	2.31119e+07	2.45812e+07	2.1882e+07	1.64345e+07	1.00003e+07	4.30959e+06	1.42184e+06	620427	53623.8	0	161739	0	0	0	0	120089
INAASGRQTVDEALKDAQTGTDYDIPTTENL	360	390	3	0	1103.2	8	28	9.16828	9.32628	1111.14	21.9173	0.6	1					0.357239		0	0	0	0	56763.6	0	0	0	0	0	217271	65008.9	0	112065	0	419248	841843	1.29324e+06	1.84272e+06	2.02009e+06	2.43391e+06	3.60834e+06	6.71379e+06	7.57478e+06	1.31802e+07	1.06845e+07	6.87131e+06	3.75884e+06	2.81299e+06	1.28194e+06
ASGRQTVDE	363	371	2	0	481.731	4	7	2.83133	2.8786	484.427	4.87236	1	0	2.15988	-0.512972		0	0.170467		0	0	0	182779	895092	1.65348e+06	1.29795e+06	462373	262689	0	0	0
ASGRQTVDEAL	363	373	2	0	573.791	5	9	4.91405	5.1692	576.682	5.1444	1	0	1.63261	0.436297		-1	0.140671		0	0	456298	2.51162e+06	1.2612e+07	1.44487e+07	1.92268e+07	1.27353e+07	6.28543e+06	1.38259e+06	116792	95444.3	27976.1	125681	73657.7
ASGRQTVDEALKDAQTGTD	363	381	2	0	981.972	6	17	6.70808	7.04075	987.441	9.84919	0.6	0					0.288052		0	166775	0	236800	939498	8.22028e+06	2.60423e+07	6.27319e+07	1.30816e+08	2.05654e+08	2.77522e+08	2.9184e+08	2.46949e+08	1.82948e+08	1.09815e+08	5.45367e+07	2.17003e+07	7.99989e+06	1.74797e+06	191865	42957.4	0	96785.6	0
ASGRQTVDEALKDAQTGTD	363	381	3	0	654.984	6	17	6.74002	6.99328	658.639	9.8768	0.6	0					0.126071		0	134733	0	5629.73	449297	1.68056e+06	9.49184e+06	2.92978e+07	5.91765e+07	9.59068e+07	1.21289e+08	1.33762e+08	1.10719e+08	8.20989e+07	4.63929e+07	2.2896e+07	1.58125e+07	2.31529e+06	394999	255088	0	0	121970	0
ASGRQTVDEALKDAQTGTDYDIPTTENL	363	390	3	0	1003.81	7	25	8.34545	8.9927	1011.65	21.8064	1	0	2.9064	2.22676		-9	0.290572		0	0	0	0	0	1.6893e+07	317105	1.3455e+06	8.1512e+07	1.60491e+06	1.88448e+06	1.58522e+08	4.01919e+06	1.20366e+07	1.72193e+08	2.81293e+07	3.49761e+07	1.25321e+08	4.87863e+07	8.33183e+07	2.22879e+08	4.16927e+08	7.28293e+08	1.01531e+09	1.12098e+09	1.06092e+09	8.49124e+08	5.69042e+08	3.4346e+08	1.90166e+08
ALKDAQTGTD	372	381	1	0	1019.5	4	8	2.83133	3.02068	1024.93	4.86175	1	0	1.78564	0.135831	1	0	0.21328		0	42602.2	46413.3	3.97405e+06	1.02865e+07	1.52942e+07	1.31429e+07	8.05343e+06	2.98127e+06	533686	0	0	3407.9
ALKDAQTGTD	372	381	2	0	510.254	4	8	2.81543	3.08408	512.882	4.69136	1	0	1.6954	0.497943	1	0	0.149516		49498.9	415094	5.27348e+06	1.6946e+07	3.32429e+07	4.55166e+07	3.92841e+07	2.38433e+07	1.03325e+07	1.97069e+06	0	0	0
ALKDAQTGTDYDIPTTENL	372	390	2	0	1033.5	6	16	7.29333	7.59127	1039.22	10.2575	1	0	1.92703	0.631661	-1	-1	0.0817906		0	78231.2	0	218982	242276	1.35952e+06	9.8335e+06	2.91371e+07	6.97747e+07	1.24484e+08	1.89455e+08	2.30675e+08	2.194e+08	1.71068e+08	1.14995e+08	5.91196e+07	2.56615e+07	6.53756e+06	655058	82018.8	0	0	77098.5
ALKDAQTGTDYDIPTTENL	372	390	3	0	689.336	6	16	10.2416	10.4494	691.306	4.7181	0.6	1					0.22658		1.25573e+06	35319.2	27015.6	659405	1.47588e+06	3.51427e+06	5.52821e+06	3.73651e+06	2.34756e+06	1.24149e+06	206674	57447.7	0	0	0	0	0	0	0	15719.1	0	18960.8	12396.2
LKDAQTGTD	373	381	2	0	474.735	4	7	3.09998	3.11593	479.605	9.21439	0.4	1					0.598707		0	0	0	0	0	0	0	0	0	90639.7	51476.9	35133.2
KDAQTGTDYDIPTTENL	374	390	2	0	941.439	6	14	6.72407	6.78792	948.435	12.9128	1	0	3.11861	-0.437247		-2	0.266999		40802.5	0	0	0	47157.1	0	0	40101.1	134128	342344	0	0	6.91051e+06	1.83448e+07	1.36289e+07	7.01741e+06	4.10134e+06	2.02068e+06	1.30815e+06	553309	363184
YDIPTTE	382	388	1	0	838.383	4	4	5.23312	5.35988	841.868	2.99358	1	0	2.38164	-0.149947		1	0.194929		0	686371	2.57359e+06	6.89994e+06	7.03434e+06	2.60167e+06	327819	55074	1424.07
YDIPTTEN	382	389	1	0	952.426	4	5	4.86653	5.15323	956.716	3.73999	1	0	2.37996	0.580365	1	1	0.155989		0	267535	7.05104e+06	2.63728e+07	4.32874e+07	3.65208e+07	1.62364e+07	2.6717e+06	0	48303.1
YDIPTTEN	382	389	2	0	476.717	4	5					0
YDIPTTENL	382	390	1	0	1065.51	4	6	7.32473	7.63842	1070.59	4.46147	1	0	2.36124	0.703581	1	1	0.0695242		0	1.16238e+07	8.874e+07	3.35487e+08	8.03682e+08	1.10038e+09	8.45644e+08	3.5627e+08	1.11141e+08	2.60486e+07	3.25888e+06
YDIPTTENL	382	390	2	0	533.259	4	6	7.34043	7.63842	535.732	4.32441	1	0	2.26446	0.631889	1	0	0.0404321		1.40741e+06	1.95239e+07	1.20669e+08	4.07129e+08	8.93592e+08	1.11357e+09	7.88096e+08	3.36689e+08	9.62543e+07	2.34458e+07	4.93535e+06
LYFQGHM	390	396	2	0	448.21	5	5	7.27762	7.34043	450.222	3.39848	0.6	0					1.62746		0	0	239455	1.20693e+06	1.58365e+06	1.27663e+06	154990	0	0	6070.72	17216.2
YFQGHM	391	396	1	0	782.329	4	4	4.89825	5.518	785.507	2.63121	0.6	0					0.528249		520988	6.61537e+06	2.43221e+07	4.10295e+07	3.06722e+07	1.21796e+07	944896	0	103016
YFQGHM	391	396	2	0	391.668	4	4	5.23312	5.5653	393.153	2.42375	1	0	1.77809	0.788058	1	1	0.0801429		1.87581e+06	1.40097e+07	4.53845e+07	6.51901e+07	4.30771e+07	1.12424e+07	1.91581e+06	60555.2	0
YFQGHMASM	391	399	1	0	1071.44	5	7	6.42315	6.64425	1076.75	4.53006	1	0	1.9527	0.280813		1	0.267817		0	0	221944	4.63612e+06	1.28197e+07	1.80405e+07	1.6233e+07	8.30545e+06	2.26033e+06	261914	52574.6	0	6882.07
YFQGHMASMTGGQQMGRGSA	391	410	2	0	1051.45	7	18	6.12313	6.37617	1058.42	12.507	1	0	2.15472	0.426631	1	1	0.137493		0	0	0	39226.7	0	0	119769	296481	2.42539e+06	8.34142e+06	2.0862e+07	3.88479e+07	5.8822e+07	7.51627e+07	7.93022e+07	7.02431e+07	5.08558e+07	3.27506e+07	1.67096e+07	7.02495e+06	2.23799e+06	0	0	0	0	52190.2
YFQGHMASMTGGQQMGRGSA	391	410	3	0	701.305	7	18	6.12313	6.2979	705.923	12.4348	1	0	2.13771	0.0692381	1	1	0.0446451		282464	131903	143661	818858	636727	845622	689554	306860	6.17751e+06	1.40676e+07	3.24179e+07	6.23706e+07	8.94976e+07	1.1907e+08	1.28053e+08	1.08078e+08	7.94445e+07	4.95583e+07	2.52186e+07	1.20197e+07	4.15041e+06	50376.3	79813	0	9683.49	0
YFQGHMASMTGGQQMGRGSAA	391	411	2	0	1086.97	7	19	6.12313	6.34488	1094.32	13.2392	1	0	2.16304	0.283781	1	1	0.127371		47045	0	0	0	76083.3	36332.6	108489	1.21969e+06	487401	5.65036e+06	5.65217e+06	1.97707e+07	2.81101e+07	4.70475e+07	5.37094e+07	5.64265e+07	4.88083e+07	3.4919e+07	2.09846e+07	1.16894e+07	4.47186e+06	1.11833e+06	50369.2	377664	85255.8	0	0
YFQGHMASMTGGQQMGRGSAA	391	411	3	0	724.984	7	19	6.12313	6.31358	729.915	13.3316	1	0	2.18366	0.140854	1	1	0.104562		33853	0	94780.9	109947	112860	473977	382025	1.40216e+06	2.08915e+06	6.47286e+06	1.72588e+07	3.62277e+07	6.0404e+07	9.0381e+07	1.12023e+08	1.1572e+08	9.76222e+07	7.44409e+07	4.27632e+07	2.17942e+07	1.03264e+07	3.65289e+06	1.61828e+06	73153.3	69265.4	3.55364e+06	65530.5
YFQGHMASMTGGQQMGRGSAAL	391	412	2	0	1143.51	7	20	7.13587	7.35612	1151.35	14.1425	1	0	2.2068	0.276931	1	1	0.132327		0	0	0	0	0	0	0	0	0	111188	1.32698e+06	7.77805e+06	1.82967e+07	3.43257e+07	4.84646e+07	5.58781e+07	5.84478e+07	4.98273e+07	3.4201e+07	2.04666e+07	1.08055e+07	2.18365e+06	470732	0	97577.6	0	56333.3	0
YFQGHMASMTGGQQMGRGSAAL	391	412	3	0	762.679	7	20	7.23048	7.4345	767.847	13.9719	1	0	2.17065	0.202804	1	1	0.0913988		0	247704	195589	289193	356957	510674	428787	420805	192981	3.33857e+06	1.04247e+07	2.24618e+07	4.87556e+07	7.83928e+07	1.08693e+08	1.24729e+08	1.28669e+08	1.01924e+08	7.1271e+07	4.51944e+07	2.36746e+07	1.0104e+07	3.57177e+06	327954	0	109050	0	0
YFQGHMASMTGGQQMGRGSAALSGGGGGGAEPGQA	391	425	2	0	1634.72	8	32	6.74002	6.83555	1646.6	21.6808	1	0	2.08139	-0.292569	1	1	0.199957		0	0	0	0	0	0	0	0	0	0	0	0	0	0	0	53602.6	0	0	270452	652069	1.28675e+06	2.17851e+06	2.53598e+06	3.23022e+06	3.37596e+06	2.76063e+06	2.42972e+06	1.56558e+06	843771	234037
YFQGHMASMTGGQQMGRGSAALSGGGGGGAEPGQA	391	425	3	0	1090.15	8	32	6.70808	6.9775	1098.05	21.6376	1	0	2.07567	0.501444	1	1	0.137777		0	0	0	6568.43	71021.7	94381	8473.42	250370	50918.4	302510	391118	52636	169292	428989	959403	2.11134e+06	5.91232e+06	1.16966e+07	2.47937e+07	4.17769e+07	6.6273e+07	9.03515e+07	1.12767e+08	1.2674e+08	1.26945e+08	1.1234e+08	9.12973e+07	6.81343e+07	4.71751e+07	2.61999e+07
YFQGHMASMTGGQQMGRGSAALSGGGGGGAEPGQA	391	425	4	0	817.863	8	32					-1
YFQGHMASMTGGQQMGRGSAALSGGGGGGAEPGQAL	391	426	3	0	1127.84	8	33	7.34043	7.70113	1136.02	22.3803	1	0	2.08421	0.918276	1	0	0.194947		429164	90044.4	0	672411	1.28527e+06	2.99099e+06	3.72192e+06	4.95503e+06	6.67258e+06	5.53908e+06	4.91452e+06	6.73869e+06	6.31156e+06	6.84011e+06	9.9476e+06	1.79358e+07	3.29494e+07	7.46351e+07	1.43938e+08	2.53679e+08	4.29825e+08	6.42315e+08	8.58465e+08	1.04188e+09	1.15147e+09	1.16914e+09	1.05862e+09	8.46079e+08	6.15321e+08	3.97386e+08
YFQGHMASMTGGQQMGRGSAALSGGGGGGAEPGQAL	391	426	4	0	846.134	8	33					-1
YFQGHMASMTGGQQMGRGSAALSGGGGGGAEPGQALF	391	427	3	0	1176.87	9	34	8.69405	9.04047	1185.24	22.8641	1	0	2.05999	0.853053	1	1	0.127787		622372	129477	0	314309	0	0	301907	137436	252834	326742	92148.5	115875	436772	101278	539236	847244	3.86403e+06	1.0474e+07	2.34335e+07	4.51517e+07	8.00865e+07	1.21962e+08	1.75052e+08	2.25075e+08	2.51506e+08	2.86922e+08	2.56349e+08	2.10983e+08	1.98689e+08	1.17002e+08
YFQGHMASMTGGQQMGRGSAALSGGGGGGAEPGQALF	391	427	4	0	882.901	9	34					-1
YFQGHMASMTGGQQMGRGSAALSGGGGGGAEPGQALFNG	391	429	3	0	1233.89	9	36	8.26635	8.52092	1242.8	24.3884	1	0	2.08109	0.433633	1	1	0.0935466		0	6654.93	0	52149	0	0	148380	66559.2	0	67768	72409.7	0	128537	10269.1	144340	0	53517	350843	1.54486e+06	5.47976e+06	1.25128e+07	2.47922e+07	4.09441e+07	5.82543e+07	7.87865e+07	9.92398e+07	1.05734e+08	1.05816e+08	9.7633e+07	8.37418e+07
YFQGHMASMTGGQQMGRGSAALSGGGGGGAEPGQALFNG	391	429	4	0	925.668	9	36	8.37728	8.4251	932.261	24.0258	1	0	2.03842	-0.510461	1	1	0.0852421		0	0	0	0	0	0	39906.8	0	0	46344.1	54239.5	0	0	0	0	0	0	0	0	278704	353706	880614	1.06973e+06	2.2667e+06	1.90428e+06	3.27167e+06	2.38137e+06	3.26009e+06	2.56759e+06	2.17207e+06
HMASMTGGQQMGRGSAALSGGGGGGAEPGQAL	395	426	3	0	962.773	8	29	6.36052	6.47032	969.955	19.7141	1	0	2.09101	-0.227423		0	0.186992		0	0	0	0	0	9699.73	0	610.705	329.304	0	0	0	0	0	0	177483	215838	1.38152e+06	2.42637e+06	4.19848e+06	5.14372e+06	6.07198e+06	5.53187e+06	4.98547e+06	3.66986e+06	2.76017e+06	1.08025e+06	338436	0	0
ASMTGGQQMGRGSAALSGGGGGGAEPGQAL	397	426	2	0	1309.61	7	27	6.13903	6.32925	1320.3	19.795	1	0	2.31705	0.139788	1	0	0.606983		0	0	0	0	0	0	0	36871.4	41310.2	0	0	0	0	0	0	474888	2.67857e+06	4.82355e+06	8.12563e+06	9.53264e+06	1.13306e+07	9.28087e+06	8.54999e+06	6.18218e+06	4.14161e+06	2.2777e+06	2.43652e+06	2.43066e+06	2.2873e+06	1.56183e+06
ASMTGGQQMGRGSAALSGGGGGGAEPGQAL	397	426	3	0	873.406	7	27	6.17098	6.31358	880.205	18.7974	1	0	2.16051	-0.0776463	1	0	0.161393		0	0	0	0	44285.7	0	0	179186	0	56073.5	0	0	55543.8	0	223226	872361	2.01658e+06	4.03029e+06	6.68234e+06	8.15864e+06	8.80238e+06	7.85278e+06	6.80875e+06	4.74588e+06	3.06538e+06	1.43793e+06	224645	680129	31261.8	0
TGGQQMGRGSAA	400	411	2	0	560.762	5	10					-1
TGGQQMGRGSAAL	400	412	2	0	617.304	5	11	4.13692	4.23197	621.342	7.32529	0.6	1					0.746562		0	176855	289636	358194	417790	78016.7	291732	608261	1.56981e+06	1.64834e+06	1.62318e+06	679368	261911	0	0	0	22471.3
TGGQQMGRGSAALSGGGGGGAEPGQA	400	425	3	0	739.342	6	23					-1
TGGQQMGRGSAALSGGGGGGAEPGQAL	400	426	2	0	1165.05	7	24	5.58117	5.94765	1173.93	16.398	1	0	2.10565	0.944684	1	0	0.259245		55460.2	186557	0	44796.3	42419.2	0	0	0	0	0	95806.1	634992	2.41175e+06	7.4142e+06	1.39622e+07	2.32426e+07	3.24128e+07	3.7901e+07	3.77299e+07	3.48906e+07	2.75125e+07	1.68263e+07	9.25147e+06	4.30983e+06	1.10469e+06	189721	0	100630	0	42246.1
TGGQQMGRGSAALSGGGGGGAEPGQAL	400	426	3	0	777.036	7	24					0
TGGQQMGRGSAALSGGGGGGAEPGQALF	400	427	3	0	826.059	7	25					0
MGRGSAALSGGGGGGAEPGQAL	405	426	2	0	929.447	6	19	7.34043	7.66977	932.257	4.5111	0.6	0					0.213525		640524	578098	1.30735e+07	4.36405e+07	8.4773e+07	1.0963e+08	1.00112e+08	6.05164e+07	3.42317e+07	1.22154e+07	1.1282e+07	790582	7.037e+06	75159.8	461542	0	0	0	318963	0	235669	0	331856	0	0	108856
ALSGGGGGGAEPGQAL	411	426	2	0	649.82	5	13	4.59725	5.26502	655.671	10.9714	0.4	1					1.18967		0	0	31265.9	99787.6	85999	2.09683e+06	2.52063e+06	2.28363e+07	3.23649e+07	3.47393e+07	3.05855e+07	2.07997e+07	9.14571e+06	2.43756e+07	6.61331e+07	3.93806e+07	1.59589e+07	2.72566e+06	0
ALSGGGGGGAEPGQALF	411	427	2	0	723.355	5	14	7.79532	8.0303	728.152	8.75725	0.6	0					0.535156		395834	53395.1	213579	0	0	73825.1	2.78281e+06	6.55506e+06	1.34362e+07	1.60492e+07	1.59774e+07	1.09877e+07	5.98321e+06	1.74526e+06	818142	85498.8	558903	716742	613558	7234.5
ALSGGGGGGAEPGQALFNG	411	429	2	0	808.887	5	16	7.15172	7.30903	814.35	10.0021	1	0	1.85942	-0.0104448		0	0.488984		7862.09	13234.7	9441.07	34364.4	76170	1.07135e+06	1.23757e+06	1.84526e+06	2.65667e+06	5.43449e+06	6.94075e+06	8.22557e+06	6.7469e+06	4.59131e+06	2.06779e+06	1.02718e+06	1.21944e+06	740522	180762	113891	5757.43	212152
LSGGGGGGAEPGQAL	412	426	2	0	614.302	5	12	4.45403	4.61305	618.49	7.68615	0.6	0					0.148651		149086	44862	19740.5	205430	1.63137e+06	5.1884e+06	1.10164e+07	1.54505e+07	2.24063e+07	1.55137e+07	1.70693e+07	4.97111e+06	5.11518e+06	276107	1.19299e+06	0	295621	0
SGGGGGGAEPGQAL	413	426	2	0	557.76	4	11	3.9124	4.20027	561.325	6.51919	0.6	0					0.191446		0	0	66247.9	561856	2.55504e+06	6.95945e+06	1.15289e+07	1.36614e+07	1.22506e+07	8.61361e+06	3.01122e+06	354421	0	84925.7	0	118104
SGGGGGGAEPGQALFNG	413	429	2	0	716.826	5	14	7.29333	7.36133	720.987	7.50961	1	0	1.48348	-0.418296		1	0.0561333		0	0	14324.1	0	0	0	0	2.58874e+07	3.28986e+07	2.06897e+07	9.76001e+06	1.8414e+06	842475	0	0	0	0	0	0	250470
FNGDMEPEAGAGAGAAASS	427	445	2	0	855.357	6	16	5.12108	5.47075	860.737	9.72292	1	0	1.78548	0.867893		1	0.133409		0	71235.1	0	53625	28562	134263	2.40931e+06	8.35588e+06	1.80806e+07	2.88893e+07	3.55004e+07	3.81197e+07	3.17744e+07	2.20238e+07	1.16876e+07	4.52599e+06	916630	35460.4	6331.91	0	86019.5	12990.7	65043.5
FNGDMEPEAGAGAGAAASSAADPAIPEEVW	427	456	3	0	963.427	7	25					-1
FNGDMEPEAGAGAGAAASSAADPAIPEEVWNIKQ	427	460	3	0	1124.52	8	29					-1
FNGDMEPEAGAGAGAAASSAADPAIPEEVWNIKQM	427	461	3	0	1168.2	8	30					-1
FNGDMEPEAGAGAGAAASSAADPAIPEEVWNIKQMIKLTQEHIEAL	427	472	4	0	1195.33	10	41	13.5617	13.818	1202.62	26.2099	1	0	1.91929	0.441777		1	0.181338		0	0	19108.6	17625.3	0	0	14591.8	0	38611.3	0	0	0	0	0	0	17065.6	68888.2	123322	106643	34121.5	176149	841945	645280	576580	1.636e+06	2.4741e+06	2.73415e+06	3.4975e+06	3.5015e+06	4.84191e+06
NGDMEPEAGAGAGAAASSAADPAIPEEVWNIKQ	428	460	3	0	1075.5	8	28	8.72543	8.88212	1082.21	18.2078	0.6	0					0.190847		0	0	0	0	0	0	0	0	0	0	0	0	0	0	166517	445630	1.75609e+06	4.63395e+06	6.17841e+06	8.53885e+06	1.03638e+07	8.04121e+06	6.62691e+06	4.86575e+06	2.18892e+06	263409	0	0	0	0
DMEPEAGAGAGAAASSAADPAIPEEVWNIKQ	430	460	3	0	1018.48	8	26	8.83503	9.04047	1024.77	17.0308	0.6	0					0.163628		0	0	0	0	0	0	50417.2	64741	0	169825	0	0	137127	204928	2.04873e+06	5.08817e+06	9.08417e+06	1.22483e+07	1.41809e+07	1.35918e+07	1.32715e+07	9.27956e+06	6.52202e+06	3.27512e+06	520941	178522	55664.2	183930	102165	198078
AADPAIPEEVWNIKQMIKLTQEHIEAL	446	472	3	0	1029.88	8	23	13.6152	13.818	1035.92	16.2075	1	0	2.19642	0.197324	1	1	0.23845		0	0	16422.8	0	32555.6	34486.8	0	0	14278.2	31435.9	0	19552.4	74990.4	375717	610406	904132	1.41364e+06	1.97911e+06	1.8613e+06	1.83151e+06	1.52323e+06	885615	221418	55796.6	17129.7	0	0	38112.6	60938.3	66164
AADPAIPEEVWNIKQMIKLTQEHIEAL	446	472	4	0	772.66	8	23	13.6995	13.7842	776.591	13.8013	0.4	1					0.526681		0	0	278252	0	24445.5	0	31542.7	0	9816.79	27235.5	28327.5	29258.1	27111.8	87262	193704	126884	261663	446665	326881	402763	238224	204810	34988.1	23006.5	21946.2	0	0	0	10190.9	0
NIKQMIKLTQEHIEAL	457	472	2	0	955.032	6	14	11.6599	12.4272	960.072	8.88361	1	0	1.89929	2.77496	1	1	0.311691		77980.8	152642	498298	1.36096e+06	2.31029e+06	3.10608e+06	4.76083e+06	7.58682e+06	1.2817e+07	1.94829e+07	2.46436e+07	2.49284e+07	1.95826e+07	1.2254e+07	5.98475e+06	1.88392e+06	192517	0	65022.1	36421.8	0
NIKQMIKLTQEHIEAL	457	472	3	0	637.024	6	14	11.6599	12.4781	640.393	8.91041	1	0	1.9074	3.00753	1	1	0.185284		12273.6	102020	529581	1.90435e+06	3.25253e+06	5.02738e+06	6.81211e+06	1.15041e+07	1.88233e+07	2.87749e+07	3.58579e+07	3.55061e+07	2.82031e+07	1.81457e+07	8.56136e+06	3.31093e+06	849267	131774	0	0	0
NIKQMIKLTQEHIEALL	457	473	3	0	674.719	6	15	14.1232	14.3915	678.452	9.92999	1	0	2.01561	0.496116		1	0.238357		21143.6	21269.1	63273.1	7481.21	22485.9	44837.9	8758.73	34587.4	226785	565073	1.04333e+06	1.21179e+06	1.41962e+06	748993	434175	124892	8768.47	56791.1	19352	10771	8897.96	0
MIKLTQE	461	467	2	0	431.739	4	5	5.13715	5.3283	433.736	3.42484	1	0	2.11292	0.14405		1	0.0538844		415180	2.89555e+06	8.49451e+06	1.63138e+07	2.35028e+07	2.0358e+07	7.98193e+06	1.74341e+06	54452.7	0
MIKLTQEHIEAL	461	472	3	0	475.931	5	10	7.70113	7.95193	478.014	5.33897	1	0	1.47287	0.416433		1	0.0853343		321879	3.36381e+06	8.97152e+06	1.5073e+07	2.62752e+07	4.47516e+07	5.60527e+07	5.78042e+07	4.13966e+07	2.39879e+07	8.76574e+06	1.8473e+06	297055	364563	46432.2	0
TQEHIEAL	465	472	2	0	470.74	4	6	4.96138	5.47075	472.3	2.58101	1	0	1.0334	1.59714		1	0.41864		3.92526e+06	1.74008e+07	2.54461e+07	3.32841e+07	2.74305e+07	1.76026e+07	6.24307e+06	891639	87607.4	101426	28941.8
LLDKFGGEHNPPSIYL	472	487	2	0	900.47	6	12					0
LDKFGGEHNPPSI	473	485	2	0	705.854	5	9	5.80395	6.10723	708.859	5.17365	1	0	1.64638	0.656091	1	0	0.0963052		7208.98	28388	2.49758e+06	1.19598e+07	2.86092e+07	4.79003e+07	4.95855e+07	3.52944e+07	2.08132e+07	7.96643e+06	2.70912e+06	492415	79345.7	4.70191e+06	23421
LDKFGGEHNPPSI	473	485	3	0	470.905	5	9					-1
LDKFGGEHNPPSIY	473	486	2	0	787.386	5	10	6.34488	6.66015	790.754	5.79048	0.6	0					0.0496396		205245	445808	5.06844e+06	2.32438e+07	6.28386e+07	1.30113e+08	1.86572e+08	1.97496e+08	1.51741e+08	8.59602e+07	3.78094e+07	1.10604e+07	2.41461e+06	72657	89446.6	11371.2
LDKFGGEHNPPSIY	473	486	3	0	525.26	5	10	6.34488	6.66015	527.503	5.78349	0.6	0					0.0514556		33238.5	160654	2.60197e+06	1.0018e+07	3.05906e+07	6.00997e+07	9.19673e+07	9.41862e+07	7.00511e+07	4.11641e+07	1.74268e+07	4.74525e+06	1.16292e+06	137300	0	27465.2
LDKFGGEHNPPSIYL	473	487	3	0	562.954	5	11	7.87363	7.98327	565.485	6.57233	1	0	1.74228	-0.228184		0	0.0732816		0	0	0	551855	2.99476e+06	8.02675e+06	1.54616e+07	2.94576e+07	2.17153e+07	1.51606e+07	8.54757e+06	2.93213e+06	773753	342558	502215	312947	77368.1
LDKFGGEHNPPSIYLEA	473	489	2	0	943.968	6	13	7.10417	7.16752	946.447	3.82347	0.6	1					0.0482186		0	0	1.17538e+06	4.02837e+06	7.90175e+06	7.36783e+06	4.05506e+06	4.0348e+06	375174	801636	69511.1	0	0	0	0	12431.8	0	60577.6	0	0
LDKFGGEHNPPSIYLEA	473	489	3	0	629.648	6	13	7.71683	7.88928	632.612	7.75866	0.6	1					0.0965409		0	0	0	72036.2	545764	3.96906e+06	1.21778e+07	2.2754e+07	2.35125e+07	3.77273e+07	3.18412e+07	9.64153e+06	1.08878e+07	3.83063e+06	418456	0	0	0	0	0
DKFGGEHNPPSIY	474	486	2	0	730.844	5	9	5.8837	6.15498	733.836	5.11053	1	0	1.61667	0.509967		1	0.188975		0	1.48354e+06	1.74759e+06	6.96665e+06	1.99815e+07	3.30124e+07	3.83296e+07	3.23217e+07	1.83576e+07	7.76152e+06	1.69838e+06	398186	0	40664	0
EAYEEYTSKL	488	497	2	0	616.788	5	8	6.93025	7.10417	620.249	6.19231	1	0	2.49029	0.0653567		1	0.302928		0	0	84102.5	2.08325e+06	7.72784e+06	1.9021e+07	3.0365e+07	2.90652e+07	1.79083e+07	7.6553e+06	1.67111e+06	43264.6	2.27465e+06	6.18081e+06
EAYEEYTSKLDALQQREQQL	488	507	3	0	814.731	7	18					0
YEEYTSKL	490	497	1	0	1032.49	4	6	5.77208	6.10723	1037.18	4.08005	1	0	2.09191	0.801605	1	1	0.136298		0	301654	7.13551e+06	2.56102e+07	4.89087e+07	5.48423e+07	3.44843e+07	1.14609e+07	1.56484e+06	73885.2	63947.6
YEEYTSKL	490	497	2	0	516.748	4	6	5.75618	6.09125	519.092	4.07383	1	0	2.08752	0.801225	1	1	0.0562602		221898	6.58876e+06	4.2035e+07	1.42816e+08	2.61663e+08	2.84109e+08	1.75358e+08	6.61449e+07	1.7291e+07	2.46485e+06	48094.7
YEEYTSKLDALQQREQQL	490	507	2	0	1121.55	6	16	7.77963	8.0303	1127.49	10.562	1	0	2.00767	0.415824	1	1	0.226742		0	0	0	0	0	97215.9	1.6236e+06	4.43091e+06	1.04289e+07	1.60969e+07	2.49144e+07	3.32305e+07	3.68782e+07	3.39652e+07	2.54841e+07	1.6292e+07	5.73099e+06	1.21586e+06	341214	0	0	0	0
YEEYTSKLDALQQREQQL	490	507	3	0	748.038	6	16	7.76393	8.06168	751.988	10.544	0.6	0					0.199765		0	0	0	164575	805487	4.51139e+06	8.94779e+06	2.10093e+07	3.13736e+07	5.13073e+07	8.14791e+07	1.04282e+08	1.13036e+08	1.07407e+08	8.11359e+07	5.08099e+07	2.6673e+07	9.73914e+06	2.90114e+06	404803	0	0	0
YEEYTSKLDALQQREQQLL	490	508	3	0	785.732	6	17	8.97682	9.24753	789.936	11.2336	0.6	0					0.162499		0	0	129195	117850	109152	909278	3.10027e+06	3.97837e+06	8.15764e+06	1.36718e+07	2.07874e+07	3.00873e+07	3.72583e+07	3.95744e+07	3.81722e+07	2.79036e+07	1.62506e+07	8.71971e+06	3.00061e+06	337680	305338	35735.6	0	0
YEEYTSKLDALQQREQQLLESLGNGTD	490	516	3	0	1043.51	7	25	10.8183	11.0624	1049.89	17.3421	1	0	2.14984	0.385686		1	0.228846		0	0	19729.7	19552.8	0	0	0	0	0	65204.1	87681.3	231829	720958	1.39378e+06	2.83126e+06	4.49482e+06	5.94205e+06	8.23981e+06	9.79332e+06	9.1195e+06	8.04954e+06	8.63722e+06	4.16391e+06	2.28936e+06	4.56381e+06	268209	54582.7	2.19358e+06	0	0
YEEYTSKLDALQQREQQLLESLGNGTDF	490	517	3	0	1092.53	8	26	11.7796	12.0696	1098.99	17.4608	0.6	0					0.320001		0	0	0	0	10996.8	0	0	15660.2	0	0	46838	165549	589438	1.24404e+06	2.2252e+06	3.12848e+06	4.50346e+06	5.97291e+06	7.34197e+06	8.0768e+06	7.90896e+06	6.81275e+06	4.87947e+06	3.15763e+06	1.77065e+06	823262	179472	20535.1	0	0
YTSKLDALQQREQQL	493	507	2	0	910.979	6	13	6.8197	7.0091	916.013	9.01389	1	0	2.14854	0.136059	1	1	0.367512		0	54578.1	44272.2	0	51283.2	600681	1.36504e+06	3.87734e+06	7.26043e+06	1.00706e+07	1.18175e+07	9.89087e+06	6.2923e+06	3.05396e+06	1.1635e+06	149457	31282.1	93926.6	0	1.00046e+06
YTSKLDALQQREQQL	493	507	3	0	607.655	6	13	6.77198	6.99328	610.818	8.43438	0.6	0					0.165278		52092.8	0	2.32335e+06	27622.1	351329	2.86674e+06	3.17539e+06	5.86591e+06	1.04958e+07	1.38791e+07	1.54272e+07	1.39819e+07	9.29586e+06	5.00814e+06	1.27211e+06	192925	21091.3	20854.2	0	0
YTSKLDALQQREQQLLESLGNGTDF	493	517	3	0	952.145	7	23	11.5426	11.6772	957.839	15.4192	0.6	0					0.170209		538.307	18874.2	0	0	0	12122.4	0	0	0	0	36962.9	35364.5	142630	368667	587805	858683	1.25705e+06	1.24167e+06	1.25228e+06	1.09468e+06	590042	325180	146557	36897.4	0	0	11971.7	0	0	0
DALQQREQQL	498	507	1	0	1228.63	5	8	5.54952	5.83583	1234.56	5.23791	1	0	1.98485	0.578615	1	1	0.550617		0	87651.6	779469	2.28952e+06	6.83336e+06	1.3126e+07	1.57203e+07	1.31713e+07	6.27909e+06	1.37024e+06	85597.4	0	188943	0
DALQQREQQL	498	507	2	0	614.818	5	8	5.53377	5.86773	617.77	5.21548	1	0	1.97297	0.796202	1	1	0.200612		1.96327e+06	1.1263e+07	3.41318e+07	7.94266e+07	1.58826e+08	2.67944e+08	3.0651e+08	2.70204e+08	1.56596e+08	6.25081e+07	1.97239e+07	2.20098e+06	191836	87116.1
DALQQREQQLL	498	508	2	0	671.36	5	9	7.38748	7.49713	674.653	5.82358	1	0	1.95233	-0.228108		1	0.106377		3.59206e+06	5.55863e+06	6.62015e+06	1.50625e+07	2.87207e+07	4.00042e+07	6.20849e+07	7.44369e+07	6.26948e+07	3.7695e+07	1.49259e+07	4.8809e+06	2.13393e+06	788927	405894
DALQQREQQLLESLGNGTDF	498	517	2	0	1131.55	6	18	11.5426	11.7966	1138.16	11.9195	1	0	2.01643	0.431122	1	1	0.151177		0	0	14902.6	0	21232.6	19122	34372.6	132782	588055	1.23159e+06	2.46968e+06	4.04474e+06	5.51371e+06	6.33249e+06	6.24748e+06	5.13415e+06	3.15985e+06	1.44292e+06	603015	108894	0	0	0	0	33185.4
DALQQREQQLLESLGNGTDF	498	517	3	0	754.705	6	18	11.6093	11.6772	759.1	11.8899	1	1	2.00947	-0.418677	1	1	0.358074		0	0	0	0	6837.6	0	0	7972.75	0	24663.7	31909.3	162881	259645	201501	256056	105774	78589.4	14448.5	9393.75	0	0	0	0	21736.4	0
LESLGNGTD	508	516	1	0	905.421	4	7	3.9764	4.26355	910.636	4.71585	1	0	2.06515	0.58242		1	0.149738		0	60510.7	2.75476e+06	1.32836e+07	2.74535e+07	3.62761e+07	3.22896e+07	1.79764e+07	5.81679e+06	700677	21957.1	0
LESLGNGTDF	508	517	1	0	1052.49	4	8	7.38748	7.68545	1058.17	5.07366	1	0	1.89786	0.631813	1	1	0.208973		0	10520	7.85363e+06	3.59599e+07	8.36171e+07	1.3093e+08	1.34878e+08	9.79849e+07	4.66868e+07	1.51146e+07	1.24288e+06	102938	329477
LESLGNGTDF	508	517	2	0	526.748	4	8	7.38748	7.62272	529.547	4.9926	1	0	1.85493	0.34535	1	1	0.0721418		233320	398392	2.54095e+06	1.86179e+07	4.13576e+07	6.59562e+07	6.48889e+07	4.37067e+07	1.97103e+07	5.71824e+06	913663	154496	0
ESLGNGTDF	509	517	1	0	939.405	4	7	6.1869	6.69207	944.458	4.52048	1	0	1.94691	1.57796		1	0.400522		56201.3	1.17139e+06	1.00384e+07	3.12987e+07	7.10659e+07	1.22637e+08	8.96588e+07	3.28575e+07	6.44049e+06	464100	305633	232478
FSVSSS	517	522	1	0	613.283	4	4	3.86463	4.12107	616.993	3.3592	1	0	2.76889	0.442157		1	0.911231		127147	70125.9	456574	2.74799e+06	2.75352e+06	785440	110028	0	283696
FSVSSSASM	517	525	1	0	902.392	5	7	5.78805	6.2979	908.624	5.64584	1	0	2.62802	1.59935		1	0.319229		4669.08	503347	1.05554e+07	5.19171e+07	1.60652e+08	3.33025e+08	4.45869e+08	3.80992e+08	2.24003e+08	9.18063e+07	2.48246e+07	504752	42747
SVSSSASMD	518	526	1	0	870.351	4	7	3.13175	3.3537	876.018	5.13264	1	0	2.31741	0.284694		1	0.236582		31624.8	0	290486	3.07034e+06	9.33212e+06	1.68593e+07	1.97062e+07	1.21607e+07	4.06701e+06	635328	0	12999
SVSSSASMDTVTSSSSSSL	518	536	2	0	903.899	6	17					0
SSSASMDTVTSSSSSSLSV	520	538	2	0	903.899	6	17					0
DTVTSSSSSSL	526	536	1	0	1070.48	4	9	3.76917	4.1686	1077.45	6.38408	1	0	2.21619	1.09515	1	1	0.159278		2.14084e+06	3.44894e+06	1.08602e+07	4.13393e+07	1.40586e+08	3.51459e+08	6.09711e+08	7.47005e+08	6.20015e+08	3.22109e+08	1.16439e+08	3.09562e+07	5.60603e+06	276509
DTVTSSSSSSL	526	536	2	0	535.746	4	9	3.78512	3.9764	539.035	6.00085	1	0	2.03578	0.144659	1	1	0.0849877		0	13898.8	0	592583	3.83409e+06	8.47083e+06	1.3187e+07	1.3463e+07	9.40934e+06	4.00506e+06	628519	87610.7	0	0
DTVTSSSSSSLSVLPSSL	526	543	2	0	877.439	6	15	7.93627	8.0303	883.995	12.1231	0.6	0					0.421025		0	0	94940.3	68783.1	504624	0	296751	0	0	0	0	111003	2.69646e+06	4.06697e+06	3.90494e+06	2.48058e+06	615877	84324.7	0	0	126811	0
TVTSSSSSSL	527	536	1	0	955.458	4	8	3.51307	3.80103	961.862	5.88613	1	0	2.32814	0.586149		1	0.096638		0	274229	1.1977e+06	6.5157e+06	2.22997e+07	4.76411e+07	6.8741e+07	6.72374e+07	4.29333e+07	1.70132e+07	3.84687e+06	343139	53706
SVLPSS	537	542	1	0	589.319	3	3	3.68922	3.8327	591.986	2.3349	1	0	2.50834	-0.0736127		1	0.511428		35772.1	702000	1.92122e+06	2.70141e+06	1.18671e+06	0	0
SVLPSSL	537	543	1	0	702.403	4	4	6.74002	7.08833	705.981	3.16796	1	0	2.56635	0.861729	0	1	0.0607471		2.36135e+07	2.40618e+08	1.13432e+09	2.6113e+09	2.77311e+09	1.24938e+09	3.10407e+08	5.19396e+07	225031
SVLPSSL	537	543	2	0	351.705	4	4	6.8197	7.04075	353.065	2.31059	1	0	1.65823	0.280584	0	1	0.689682		0	430124	1.33764e+06	1.47165e+06	807378	18687.1	0	26586.6	11234
SVFQNPTD	544	551	1	0	907.416	4	5	4.94563	5.39162	911.511	3.57117	0.6	0					0.131754		1.57123e+06	1.75512e+07	7.91951e+07	1.97029e+08	2.66023e+08	2.07537e+08	9.01658e+07	2.45463e+07	4.86054e+06	492662
SVFQNPTD	544	551	2	0	454.211	4	5	5.0571	5.24908	456.14	3.33309	1	0	2.03518	0.147856	1	0	0.17952		19269.3	16288.3	1.81234e+06	4.63156e+06	5.3009e+06	3.30915e+06	1.09695e+06	77231.8	14986.1	0
SVFQNPTDV	544	552	2	0	503.746	4	6					-1
SVFQNPTDVARSNPKSPQKPIV	544	565	2	0	1205.15	6	16	6.15498	6.37617	1211.51	11.3192	1	0	2.20818	0.281193	1	1	0.14801		0	0	0	0	0	0	0	0	597536	3.50932e+06	7.75491e+06	1.65482e+07	1.95037e+07	2.12195e+07	1.62321e+07	1.01964e+07	5.25609e+06	1.50544e+06	0	0	0	39704.3	0
SVFQNPTDVARSNPKSPQKPIV	544	565	3	0	803.768	6	16	6.13903	6.43883	808.034	11.3861	1	0	2.22588	0.640185	1	1	0.070241		0	7666.73	79178.1	0	59671	428699	1.35321e+06	4.91354e+06	1.51901e+07	3.88586e+07	7.77628e+07	1.29437e+08	1.73974e+08	1.79627e+08	1.50632e+08	1.03277e+08	5.85843e+07	2.42226e+07	8.10617e+06	1.7443e+06	247898	0	0
FQNPTD	546	551	1	0	721.315	4	3	3.62527	4.05695	727.021	5.28834	0.4	1					1.16809		101441	3.50353e+06	1.03859e+07	1.1632e+07	6.82439e+06	7.29559e+07	1.7127e+08	6.97699e+07
FQNPTDVARSNPKSPQKPIV	546	565	3	0	741.734	6	14	5.48652	5.67658	745.48	9.92975	1	0	2.21587	0.139103		1	0.0998094		0	0	64701.9	39143.5	97981.1	9173.25	46570.7	484334	1.91392e+06	4.21129e+06	7.81892e+06	9.55484e+06	8.36919e+06	5.73667e+06	2.75459e+06	764520	309134	115274	707.408	0	0
VARSNPKSPQKPIV	552	565	3	0	507.635	5	9					-1
GVTVRDSLKKALM	582	594	2	0	709.413	5	11	6.8197	7.12	711.182	2.64326	0.6	0					0.156457		9.12344e+06	1.31404e+08	3.98695e+08	5.55509e+08	4.40342e+08	2.63861e+08	1.22754e+08	4.70376e+07	2.04805e+07	8.3205e+06	4.90636e+06	2.04192e+06	640435	138465	41697.1	83843.4	130086
GVTVRDSLKKALM	582	594	3	0	473.278	5	11	6.83555	7.15172	474.461	2.65464	1	0	0.233353	0.714921	1	1	0.0982278		5.85139e+06	6.57305e+07	2.10854e+08	2.99218e+08	2.56178e+08	1.43472e+08	6.46006e+07	2.5691e+07	9.5142e+06	4.35915e+06	2.16744e+06	942818	520194	12799.4	24075.5	36916.3	19943.9
GVTVRDSLKKALMM	582	595	2	0	774.934	6	12	8.39322	8.67838	777.113	3.31368	1	0	0.380831	0.573364		-1	0.152445		30987.7	4.48969e+06	2.64871e+07	5.92936e+07	7.09275e+07	5.74616e+07	3.51142e+07	1.69355e+07	6.04131e+06	2.32401e+06	505286	325858	0	51343.3	0	0	0	103095	0
TVRDSLKKALM	584	594	2	0	631.368	5	9	6.23473	6.53337	632.905	2.27053	0.6	0					0.382616		9.26135e+06	9.35478e+07	2.52464e+08	2.77562e+08	1.78755e+08	8.51423e+07	3.30371e+07	1.12924e+07	3.98921e+06	482472	284060	406605	132421	88111.5	148582
TVRDSLKKALM	584	594	3	0	421.248	5	9	6.23473	6.54922	422.269	2.26106	0.6	0					0.0831964		1.67134e+06	3.10178e+07	9.63709e+07	1.06972e+08	6.76613e+07	3.13407e+07	1.19418e+07	2.60582e+06	309892	163287	54380.2	74382.5	158469	0	0
TVRDSLKKALMM	584	595	2	0	696.889	6	10	7.84232	8.0303	699.299	3.86918	0.6	1					0.458774		0	649420	1.18883e+07	2.41838e+07	2.45877e+07	1.6292e+07	8.56215e+06	1.81562e+06	445533	0	0	69585.4	75756.1	6.20504e+06	0	2.77153e+06	0
TVRDSLKKALMM	584	595	3	0	464.928	6	10					-1
VRDSLKKALM	585	594	2	0	580.845	5	8	5.1051	5.455	582.376	2.31723	1	0	0.438085	0.868959	1	0	0.0825353		1.00493e+07	9.43304e+07	2.46074e+08	2.62751e+08	1.59094e+08	7.32509e+07	2.67067e+07	7.48479e+06	1.62637e+06	1.14605e+07	43792.8	1.94163e+06	266413	93568.8
VRDSLKKALM	585	594	3	0	387.566	5	8	5.12108	5.455	388.561	2.24139	1	0	0.397918	0.795973	1	0	0.0595425		1.62565e+06	2.66644e+07	7.70214e+07	8.10033e+07	5.21864e+07	2.30891e+07	7.30815e+06	1.92092e+06	203252	0	0	0	0	0
VRDSLKKALMM	585	595	2	0	646.365	6	9	6.70808	7.13587	649.963	6.3004	1	1	2.17679	1.2246	0	-3	1.16337		25793.9	3.03279e+06	1.7206e+07	3.38461e+07	3.3742e+07	2.81154e+07	2.06895e+07	3.56417e+07	4.60074e+07	5.23111e+07	4.47471e+07	2.79567e+07	1.17912e+07	3.22255e+06	224702	9228.79
VRDSLKKALMM	585	595	3	0	431.246	6	9	6.66015	6.91448	432.415	2.61033	1	0	0.439705	0.432568	0	1	0.269722		3.96562e+06	732615	5.88158e+06	1.36196e+07	1.18509e+07	7.271e+06	2.95573e+06	587221	237574	322864	160115	72034	39225.6	0	0	0
SLKKALM	588	594	2	0	395.746	4	5	4.26355	4.54965	396.987	1.94597	0.4	0					0.0906807		458335	1.14521e+07	2.86607e+07	2.21334e+07	9.14724e+06	1.97005e+06	207622	43376.5	0	0
KKALMMRGLIPE	590	601	2	0	693.902	6	9	3.70513	3.73725	696.021	3.27188	1	0	0.751129	-0.582152	1		0.183116		24788.6	131036	294758	596965	827303	811559	391063	174535	74683.7	0	0	0	0	0	0	0
KKALMMRGLIPE	590	601	3	0	462.937	6	9	3.6572	3.76917	464.166	2.72081	1	0	0.491717	-0.217529	0		0.30178		155709	1.25298e+06	1.79462e+06	3.34162e+06	4.1122e+06	2.58307e+06	855948	462548	29329.9	0	41552.1	17674.7	0	14517.9	20842.5	0
AVYRIQDGEKKPIGWD	604	619	3	0	625.663	6	13	6.48605	6.75602	628.225	6.56227	1	0	1.34956	0.503955		1	0.131487		0	0	277854	347689	2.93515e+06	1.12556e+07	1.98769e+07	2.70042e+07	2.69189e+07	2.05997e+07	1.09521e+07	4.26315e+06	1.15045e+06	266571	141836	0	34021.8	962737	24026.7	3042.61
AVYRIQDGEKKPIGWDTD	604	621	3	0	697.688	6	15	6.42315	6.75602	700.468	7.10133	0.6	0					0.0579681		93590.2	223820	3.23028e+06	2.80394e+06	1.32832e+07	4.96163e+07	8.24201e+07	1.38775e+08	1.75802e+08	1.5029e+08	1.11702e+08	6.61668e+07	3.21466e+07	1.31746e+07	3.27704e+06	1.06336e+06	0	12442.2	0	11844.6	86021.4	0
AVYRIQDGEKKPIGWDTDISW	604	624	3	0	826.42	7	18					-1
AVYRIQDGEKKPIGWDTDISWL	604	625	3	0	864.115	7	19	10.498	10.7705	867.346	8.12602	0.6	0					0.225409		86995.8	188660	15061	0	648952	352902	1.4152e+06	4.85508e+06	6.4213e+06	7.54161e+06	8.42571e+06	6.32107e+06	4.32542e+06	2.34346e+06	570808	142126	120961	80323.7	26078.6	120707	0	464886	27684.6	0	17899.2	0	0
AVYRIQDGEKKPIGWDTDISWL	604	625	4	0	648.338	7	19					-1
AVYRIQDGEKKPIGWDTDISWLTGEEL	604	630	2	0	1560.29	7	24	11.3608	11.5426	1566.41	10.3866	1	0	1.04444	0.101279	0	0	0.271035		0	133103	1465.96	197703	1870.3	110227	0	0	40402.3	438296	1.20268e+06	1.80978e+06	2.30186e+06	2.36331e+06	2.18472e+06	1.2177e+06	396245	25881.9	0	0	0	0	0	0	0	0	0	0	0	0
AVYRIQDGEKKPIGWDTDISWLTGEEL	604	630	3	0	1040.53	7	24	11.2617	11.7796	1044.8	10.946	0.6	0					0.0894119		28777.9	0	0	75080	95435.8	231515	835856	2.3486e+06	6.16926e+06	1.27315e+07	2.08513e+07	2.96853e+07	3.56211e+07	3.76857e+07	3.3244e+07	2.38847e+07	1.52267e+07	8.81643e+06	4.56093e+06	1.7611e+06	666371	107901	38779.4	31671.3	17321.8	0	0	18685.5	14319.3	15461.6
AVYRIQDGEKKPIGWDTDISWLTGEEL	604	630	4	0	780.648	7	24	11.311	11.5926	784.423	13.2381	0.4	1					0.281347		0	0	16531.5	0	23787.2	35189.7	172407	157780	2.15153e+06	3.58077e+06	7.12246e+06	9.6445e+06	1.19494e+07	1.2372e+07	1.05029e+07	7.90091e+06	5.27989e+06	2.68126e+06	1.32584e+06	2.11119e+06	170746	0	0	73181.6	0	0	0	70894.6	0	17435.9
VYRIQDGEKKPIGWD	605	619	3	0	601.984	6	12	6.40748	6.8197	604.507	6.48528	0.6	0					0.0971593		1.1703e+06	864678	366532	1.97489e+06	1.06515e+07	2.85815e+07	5.29316e+07	6.8732e+07	6.59249e+07	4.88235e+07	2.76642e+07	1.06516e+07	3.87926e+06	1.41425e+06	25492.3	614946	1.28938e+06	370073	153744
VYRIQDGEKKPIGWD	605	619	4	0	451.74	6	12					-1
VYRIQDGEKKPIGWDTD	605	621	2	0	1010.51	6	14	6.34488	6.72407	1014.74	7.25468	0.6	0					0.999615		6.34152e+06	157702	1.25699e+07	8.40712e+06	2.33521e+07	4.98406e+07	1.47938e+08	2.57432e+08	3.80645e+08	3.31125e+08	2.33756e+08	1.2929e+08	6.35678e+07	2.67029e+07	9.61808e+06	2.93218e+06	703507	172575	111580	0	0
VYRIQDGEKKPIGWDTD	605	621	3	0	674.009	6	14	6.31358	6.48605	676.812	7.21144	0.6	0					0.0339994		0	0	0	1.31698e+06	1.73707e+07	6.10809e+07	1.34305e+08	2.20524e+08	2.61544e+08	2.38298e+08	1.74145e+08	9.83798e+07	4.71409e+07	1.93369e+07	6.64257e+06	1.70994e+06	253135	103996	45727.2	41212.4	0
VYRIQDGEKKPIGWDTD	605	621	4	0	505.759	6	14	6.34488	6.64425	507.843	7.13979	1	0	1.37157	0.638206	1	1	0.0956982		0	0	0	0	762865	5.2265e+06	1.44236e+07	2.41816e+07	2.87002e+07	2.48433e+07	1.68096e+07	9.17244e+06	3.41044e+06	917732	201000	0	85399.5	113367	315210	0	5712.4
VYRIQDGEKKPIGWDTDISW	605	624	2	0	1203.61	7	17	9.3578	9.516	1208.13	7.5929	0.6	0					0.202093		0	0	0	0	404970	151119	2.97209e+06	5.20354e+06	8.09448e+06	9.57763e+06	8.13629e+06	5.91977e+06	1.20427e+06	640605	84049.3	0	153615	0	287580	0	0	0	0	0	0
VYRIQDGEKKPIGWDTDISW	605	624	3	0	802.741	7	17	9.31052	9.68958	805.885	7.97895	0.6	0					0.0592603		0	3109.4	449239	221768	1.59257e+06	7.82345e+06	2.09695e+07	4.22873e+07	6.99394e+07	7.74456e+07	7.15004e+07	5.5993e+07	3.50392e+07	1.75892e+07	7.16979e+06	2.7741e+06	392805	306777	47083.5	37283.3	46186.6	27370.4	0	113732	73132.3
VYRIQDGEKKPIGWDTDISW	605	624	4	0	602.308	7	17	9.32628	9.48435	604.637	7.86696	1	0	1.1715	-0.00702002	1	0	0.146125		0	0	0	20509.9	123971	389438	1.53549e+06	3.16557e+06	5.08185e+06	6.24984e+06	5.37169e+06	4.35301e+06	1.76645e+06	965725	415763	48050	0	0	27993.7	0	0	22109.6	0	0	25134.2
VYRIQDGEKKPIGWDTDISWL	605	625	2	0	1260.15	7	18					-1
VYRIQDGEKKPIGWDTDISWL	605	625	3	0	840.436	7	18	10.5143	10.8826	843.679	8.2023	1	0	1.14151	0.953284	1	0	0.0996067		112147	27187.3	143992	130900	361766	1.97749e+06	5.0355e+06	1.39048e+07	1.96388e+07	2.67596e+07	2.69548e+07	2.15394e+07	1.51777e+07	7.1355e+06	3.37477e+06	1.08909e+06	239745	69483.5	2750.85	53475.3	50412.8	43313.2	27131.1	45049.5	86791.7	0
VYRIQDGEKKPIGWDTDISWLTG	605	627	3	0	893.126	7	20	10.4818	10.5143	895.957	6.88416	0.6	0					0.0802361		229752	0	22291.7	201352	486386	712931	1.22859e+06	1.34475e+06	1.28153e+06	1.05382e+06	1.22035e+06	911244	811025	491245	245042	141332	47068.7	22052.2	28776.4	0	33379.1	559.917	0	0	704.189	0	0	0
VYRIQDGEKKPIGWDTDISWLTGEE	605	629	3	0	979.154	7	22	10.5628	10.6432	983.28	10.6283	0.6	0					0.233753		0	29189.7	26894.3	35241.5	99243.8	0	0	133078	61659.5	262588	695959	1.1916e+06	1.41982e+06	1.13435e+06	1.25471e+06	607213	267123	35300.1	0	0	0	0	0	29670.8	24783.7	29927.9	0	40653.1	0	0
VYRIQDGEKKPIGWDTDISWLTGEEL	605	630	2	0	1524.77	7	23	11.4264	11.6772	1530.95	10.5362	0.6	0					0.169772		199550	115772	60357	32908.6	31231.9	0	40993.9	366914	1.26361e+06	2.81834e+06	5.0677e+06	6.58349e+06	7.94411e+06	7.63316e+06	6.55638e+06	4.38081e+06	2.60617e+06	1.01422e+06	212879	75840	0	0	0	0	0	0	0	0	0	0
VYRIQDGEKKPIGWDTDISWLTGEEL	605	630	3	0	1016.85	7	23	11.2946	11.728	1021.06	10.7984	0.6	0					0.0776849		0	0	0	16512.6	283664	1.03234e+06	3.61362e+06	9.31062e+06	1.9259e+07	3.75031e+07	5.74675e+07	8.31228e+07	9.68217e+07	9.21599e+07	8.15926e+07	6.0267e+07	3.80749e+07	2.08948e+07	1.06639e+07	5.32819e+06	1.73844e+06	324099	96621.8	13674.4	0	0	20990.6	0	0	0
VYRIQDGEKKPIGWDTDISWLTGEEL	605	630	4	0	762.888	7	23	11.2782	11.7111	766.043	10.7946	0.6	0					0.0788083		9545.56	1529.84	0	86289.4	115222	489871	25540.3	4.28156e+06	7.47459e+06	1.44595e+07	2.47773e+07	3.40763e+07	3.92635e+07	3.79343e+07	3.33867e+07	2.37269e+07	1.56993e+07	8.12028e+06	4.01887e+06	1.78393e+06	498324	155128	67312.2	0	30548.8	33609.6	11647	0	10326.2	0
VYRIQDGEKKPIGWDTDISWLTGEELHVEVL	605	635	3	0	1209.29	8	28					-1
YRIQDGEKKPIGWD	606	619	2	0	852.939	5	11					-1
YRIQDGEKKPIGWD	606	619	3	0	568.962	5	11	6.40748	6.56508	571.457	6.47182	1	0	1.70357	-0.00915098	1	1	0.162896		4888.84	0	48117.6	65173.3	424759	2.07501e+06	4.87797e+06	6.56446e+06	5.40386e+06	3.22067e+06	937569	252637	33142.6	1.01776e+06	24021.8	0	0
YRIQDGEKKPIGWD	606	619	4	0	426.973	5	11					-1
YRIQDGEKKPIGWDTD	606	621	2	0	960.976	6	13	6.13903	6.47032	964.998	6.90917	1	0	1.46261	0.783949	1	1	0.0830174		0	0	39895.1	1.56818e+06	9.12743e+06	2.51766e+07	5.42226e+07	8.29389e+07	9.01619e+07	7.59652e+07	5.19772e+07	2.66608e+07	9.96034e+06	2.37192e+06	222282	0	124083	77921.6	0	1187.4
YRIQDGEKKPIGWDTD	606	621	3	0	640.987	6	13	6.12313	6.21883	643.709	7.03059	1	0	1.50218	-0.291808	1	1	0.0315898		0	22966.4	312082	1.47569e+06	5.50583e+06	1.61279e+07	3.24853e+07	5.01173e+07	5.87787e+07	5.51867e+07	3.15244e+07	1.96989e+07	8.3887e+06	2.86612e+06	816842	0	118917	11153.3	0	0
YRIQDGEKKPIGWDTD	606	621	4	0	480.992	6	13					-1
YRIQDGEKKPIGWDTDISW	606	624	3	0	769.718	6	16					-1
YRIQDGEKKPIGWDTDISW	606	624	4	0	577.541	6	16					-1
YRIQDGEKKPIGWDTDISWL	606	625	2	0	1210.62	7	17					-1
YRIQDGEKKPIGWDTDISWL	606	625	3	0	807.413	7	17					0
YRIQDGEKKPIGWDTDISWL	606	625	4	0	605.812	7	17					-1
YRIQDGEKKPIGWDTDISWLTG	606	627	3	0	860.103	7	19	10.1625	10.21	864.876	12.7701	0.6	0					0.276837		0	39793.2	0	0	0	0	0	51124.9	0	0	0	0	182418	1.18235e+06	1.40522e+06	1.17279e+06	467498	60533.4	88805.5	0	35750	0	0	0	0	66160	0
YRIQDGEKKPIGWDTDISWLTGEEL	606	630	2	0	1475.24	7	22	11.3443	11.6261	1481.59	10.953	1	0	1.32021	0.558066	1	-1	0.254614		0	0	0	30599.7	0	0	0	0	410014	1.02095e+06	2.40123e+06	3.42733e+06	4.34363e+06	4.21659e+06	3.78945e+06	2.79128e+06	1.43403e+06	449906	81848.6	0	26918.1	0	0	0	0	0	0	18821.5	0	0
YRIQDGEKKPIGWDTDISWLTGEEL	606	630	3	0	983.826	7	22	11.311	11.728	987.967	10.6626	0.6	0					0.0927939		0	0	33590.3	37020.6	205901	533097	1.40944e+06	3.33264e+06	7.19014e+06	1.27807e+07	1.96643e+07	2.74605e+07	3.15208e+07	3.02691e+07	2.52433e+07	1.86995e+07	1.1222e+07	5.88522e+06	2.92132e+06	779550	102193	78831.3	25842.1	31920.9	34418.8	16356	32359.2	13459.4	0	0
RIQDGEKKPIGWDTD	607	621	2	0	879.444	6	12	5.23312	5.67658	883.017	6.12134	1	0	1.3721	1.29622	1	1	0.068137		41743.9	0	204420	1.62769e+07	4.92826e+07	1.16357e+08	1.81476e+08	2.12756e+08	1.8714e+08	1.2198e+08	5.98773e+07	2.40507e+07	5.06942e+06	499340	310447	0	207118	0	39493.3
RIQDGEKKPIGWDTD	607	621	3	0	586.632	6	12	5.23312	5.67658	589.008	6.10267	1	0	1.36551	1.29622	1	1	0.0381576		25125.7	536030	4.75532e+06	2.63027e+07	8.20151e+07	1.79287e+08	2.89498e+08	3.35666e+08	2.90802e+08	1.88394e+08	9.43086e+07	3.65715e+07	1.19722e+07	2.1314e+06	135704	0	0	342003	0
RIQDGEKKPIGWDTD	607	621	4	0	440.226	6	12					-1
RIQDGEKKPIGWDTDISW	607	624	2	0	1072.54	6	15	9.00855	9.27905	1076.7	7.03857	1	0	1.19893	0.50639	1	1	0.121142		0	58676.6	0	5008.04	342048	6.65449e+06	1.64848e+07	2.75043e+07	3.20867e+07	2.79103e+07	2.05751e+07	1.07036e+07	3.48771e+06	692090	166443	0	141364	0	43480.9	0	41291.9	72383.8
RIQDGEKKPIGWDTDISW	607	624	3	0	715.364	6	15	9.04047	9.34203	718.116	6.98287	1	0	1.1832	0.648252	1	1	0.042152		12141.1	4069.9	228063	2.31169e+06	9.89625e+06	3.1046e+07	6.22733e+07	9.36907e+07	1.08716e+08	9.72084e+07	7.12084e+07	4.15563e+07	1.69025e+07	7.15302e+06	2.03709e+06	92131.6	26550.1	34258.7	56950.3	61068.7	0	77954.5
RIQDGEKKPIGWDTDISWL	607	625	2	0	1129.08	6	16	10.3051	10.6112	1133.3	7.09017	1	0	1.08834	0.6688	1	1	0.413478		0	2.62124e+06	530988	352823	789897	2.20919e+06	5.80413e+06	9.89724e+06	1.33012e+07	1.31576e+07	1.00863e+07	6.51411e+06	3.42343e+06	1.00914e+06	135793	75153.4	0	128146	63498	533791	0	116803	44986.2
RIQDGEKKPIGWDTDISWL	607	625	3	0	753.059	6	16	10.3051	10.707	755.883	7.12609	1	0	1.09785	1.10618	1	1	0.101362		622085	2.61242e+06	2.46267e+06	3.06952e+06	6.66081e+06	1.23942e+07	2.59912e+07	4.15944e+07	5.14084e+07	5.24424e+07	4.29912e+07	2.82064e+07	1.49186e+07	6.84269e+06	2.36251e+06	433864	135781	65159.9	90393.7	61232.3	0	101236	18027.5
RIQDGEKKPIGWDTDISWL	607	625	4	0	565.046	6	16					-1
RIQDGEKKPIGWDTDISWLTG	607	627	3	0	805.748	7	18					-1
RIQDGEKKPIGWDTDISWLTGEEL	607	630	2	0	1393.7	7	21	11.195	11.6261	1399.43	9.7948	1	0	1.18699	1.2399	1	1	0.234644		0	0	24794.9	24072.4	294806	951287	2.92e+06	7.17908e+06	1.42024e+07	2.34812e+07	3.14687e+07	3.80918e+07	3.59238e+07	3.09337e+07	2.08158e+07	1.22003e+07	6.32281e+06	2.43223e+06	775296	131842	0	20704.1	0	0	0	0	0	0	0
RIQDGEKKPIGWDTDISWLTGEEL	607	630	3	0	929.471	7	21	11.1616	11.6261	933.325	9.9094	1	0	1.21011	1.39272	1	1	0.0689497		17766.6	33078.1	31906.7	1.17632e+06	1.90087e+06	5.5753e+06	1.63047e+07	3.81462e+07	7.59647e+07	1.2286e+08	1.81495e+08	2.12366e+08	2.06503e+08	1.73565e+08	1.21576e+08	7.39684e+07	3.95717e+07	1.84844e+07	7.68266e+06	2.54255e+06	501992	72752.2	37739.1	44282	13866.9	0	0	15375.1	0
RIQDGEKKPIGWDTDISWLTGEEL	607	630	4	0	697.355	7	21	11.2282	11.559	700.274	10.0239	1	0	1.2332	0.78197	1	1	0.073447		0	0	0	11836.6	23279.6	502498	2.17442e+06	5.4664e+06	1.19787e+07	2.03747e+07	2.77888e+07	3.21033e+07	3.21545e+07	2.63346e+07	1.83517e+07	1.12987e+07	5.73415e+06	2.29737e+06	582170	85806.6	53193.6	202171	0	10900.3	62196	1.95975e+06	20126.9	0	38288.7
RIQDGEKKPIGWDTDISWLTGEELHV	607	632	3	0	1008.18	7	23	11.1616	11.2282	1012.2	10.2532	0.6	0					0.50146		0	0	0	0	0	0	0	0	56074.3	76755.6	220793	422948	318738	288794	140101	83629	0	0	0	0	0	0	18476.9	0	0	0	21150.5	0	0	0
TDISWLTGEEL	620	630	1	0	1263.61	5	9	10.5143	11.5926	1272.1	7.74207	0.4	1					3.01994		1.47093e+06	1.76947e+06	9.51316e+06	2.89981e+07	5.02992e+07	5.81045e+07	4.45723e+07	4.0491e+07	7.36073e+07	7.46395e+07	4.09448e+07	1.3714e+07	3.16742e+06	3.94331e+07	9.68827e+07
TDISWLTGEEL	620	630	2	0	632.309	5	9					0
ISWLTGEELHV	622	632	2	0	642.335	5	9	10.0834	10.2258	644.514	3.58376	1	0	0.897948	-0.0784835		1	0.188304		0	474067	2.05784e+06	3.27553e+06	5.4202e+06	3.90207e+06	2.95031e+06	639780	244339	91364.6	52917.6	0	183552	49945.5	0
LTGEEL	625	630	1	0	661.34	4	4	4.58137	5.26502	663.664	1.9464	1	0	1.27249	2.39298		0	0.580644		262483	1.28725e+08	2.37957e+08	1.80162e+08	5.56761e+07	8.32035e+06	62711.1	848581	156426
LTGEELHV	625	632	2	0	449.237	4	6	5.93167	6.13903	450.358	1.72049	0.4	0					0.17694		368806	2.16971e+06	4.72553e+06	3.34827e+06	958940	19889.6	16047	0	37307.6	0	0
[truncated: 22 more columns]
