# Supplementary material for: Unveiling the domain-specific and RAS isoform-specific details of BRAF kinase regulation
Source: eLife. 2023 Dec 27;12:RP88836. doi: 10.7554/eLife.88836 (PMC10752582; doi:10.7554/eLife.88836)
Supplement: Figure 4—figure supplement 1—source data 1. [file elife-88836-fig4-figsupp1-data1.zip]

Archive with 6 entries (5 files):
- Figure 4- figure supplement 1- source data 1/
- __MACOSX/._Figure 4- figure supplement 1- source data 1
- Figure 4- figure supplement 1- source data 1/GST KRAS.tif
- __MACOSX/Figure 4- figure supplement 1- source data 1/._GST KRAS.tif
- Figure 4- figure supplement 1- source data 1/GST KRAS-01.png
- __MACOSX/Figure 4- figure supplement 1- source data 1/._GST KRAS-01.png
