# Supplementary material for: Unveiling the domain-specific and RAS isoform-specific details of BRAF kinase regulation
Source: eLife. 2023 Dec 27;12:RP88836. doi: 10.7554/eLife.88836 (PMC10752582; doi:10.7554/eLife.88836)
Supplement: Figure 4—figure supplement 2—source data 1. [file elife-88836-fig4-figsupp2-data1.zip]

Archive with 6 entries (5 files):
- Figure 4- figure supplement 2- source data 1/
- __MACOSX/._Figure 4- figure supplement 2- source data 1
- Figure 4- figure supplement 2- source data 1/GSTquant.tif
- __MACOSX/Figure 4- figure supplement 2- source data 1/._GSTquant.tif
- Figure 4- figure supplement 2- source data 1/GSTquant-01.png
- __MACOSX/Figure 4- figure supplement 2- source data 1/._GSTquant-01.png
