# Supplementary material for: Unveiling the domain-specific and RAS isoform-specific details of BRAF kinase regulation
Source: eLife. 2023 Dec 27;12:RP88836. doi: 10.7554/eLife.88836 (PMC10752582; doi:10.7554/eLife.88836)
Supplement: Figure 4—figure supplement 3—source data 1. — KRAS probed with RAS (E8N8L) XP Rabbit mAb (Cell Signaling #67648); NTs probed with anti-His antibody. [file elife-88836-fig4-figsupp3-data1.zip]

Archive with 30 entries (29 files):
- Figure 4- figure supplement 3- source data 1/
- __MACOSX/._Figure 4- figure supplement 3- source data 1
- Figure 4- figure supplement 3- source data 1/KRAS quant-01.png
- __MACOSX/Figure 4- figure supplement 3- source data 1/._KRAS quant-01.png
- Figure 4- figure supplement 3- source data 1/NT3_K2_PD-left_inp-right.tif
- __MACOSX/Figure 4- figure supplement 3- source data 1/._NT3_K2_PD-left_inp-right.tif
- Figure 4- figure supplement 3- source data 1/NT3_K2_PD-left_inp-right-01.png
- __MACOSX/Figure 4- figure supplement 3- source data 1/._NT3_K2_PD-left_inp-right-01.png
- Figure 4- figure supplement 3- source data 1/NT1_K2_PD.tif
- __MACOSX/Figure 4- figure supplement 3- source data 1/._NT1_K2_PD.tif
- Figure 4- figure supplement 3- source data 1/NT2_K2_inp-right-01.png
- __MACOSX/Figure 4- figure supplement 3- source data 1/._NT2_K2_inp-right-01.png
- Figure 4- figure supplement 3- source data 1/NT1_K2_inp-01.png
- __MACOSX/Figure 4- figure supplement 3- source data 1/._NT1_K2_inp-01.png
- Figure 4- figure supplement 3- source data 1/NT1_K2_PD-01.png
- __MACOSX/Figure 4- figure supplement 3- source data 1/._NT1_K2_PD-01.png
- Figure 4- figure supplement 3- source data 1/KRAS quant.tif
- __MACOSX/Figure 4- figure supplement 3- source data 1/._KRAS quant.tif
- Figure 4- figure supplement 3- source data 1/NT2_K2_PD_1-24-23_low bckgrd-01.png
- __MACOSX/Figure 4- figure supplement 3- source data 1/._NT2_K2_PD_1-24-23_low bckgrd-01.png
- Figure 4- figure supplement 3- source data 1/NT4_K2_PD-left_inp-right-01.png
- __MACOSX/Figure 4- figure supplement 3- source data 1/._NT4_K2_PD-left_inp-right-01.png
- Figure 4- figure supplement 3- source data 1/NT4_K2_PD-left_inp-right.tif
- __MACOSX/Figure 4- figure supplement 3- source data 1/._NT4_K2_PD-left_inp-right.tif
- Figure 4- figure supplement 3- source data 1/NT2_K2_inp-right.tif
- __MACOSX/Figure 4- figure supplement 3- source data 1/._NT2_K2_inp-right.tif
- Figure 4- figure supplement 3- source data 1/NT2_K2_PD_1-24-23_low bckgrd.tif
- __MACOSX/Figure 4- figure supplement 3- source data 1/._NT2_K2_PD_1-24-23_low bckgrd.tif
- Figure 4- figure supplement 3- source data 1/NT1_K2_inp.tif
- __MACOSX/Figure 4- figure supplement 3- source data 1/._NT1_K2_inp.tif
