# Supplementary material for: Unveiling the domain-specific and RAS isoform-specific details of BRAF kinase regulation
Source: eLife. 2023 Dec 27;12:RP88836. doi: 10.7554/eLife.88836 (PMC10752582; doi:10.7554/eLife.88836)
Supplement: Figure 4—figure supplement 3—source data 2. — Full test preview provided in .txt format for NT2. [file elife-88836-fig4-figsupp3-data2.zip]

Archive with 6 entries (5 files):
- Figure 4- figure supplement 3- source data 2/
- __MACOSX/._Figure 4- figure supplement 3- source data 2
- Figure 4- figure supplement 3- source data 2/2023-0~1.TXT
- __MACOSX/Figure 4- figure supplement 3- source data 2/._2023-0~1.TXT
- Figure 4- figure supplement 3- source data 2/NT2_KRAS2_2-17-23_fit.pdf
- __MACOSX/Figure 4- figure supplement 3- source data 2/._NT2_KRAS2_2-17-23_fit.pdf
