# Supplementary material for: Unveiling the domain-specific and RAS isoform-specific details of BRAF kinase regulation
Source: eLife. 2023 Dec 27;12:RP88836. doi: 10.7554/eLife.88836 (PMC10752582; doi:10.7554/eLife.88836)
Supplement: Figure 4—figure supplement 3—source data 2. — Full test preview provided in .txt format for NT2. [file elife-88836-fig4-figsupp3-data2.zip › Figure 4- figure supplement 3- source data 2/2023-0~1.TXT]

x_CH1	y_CH1	x_CH2	y_CH2	x_CORRECTED	y_CORRECTED
18.83		18.83		18.83
18.94		18.94		18.94
19.04		19.04		19.04
19.14		19.14		19.14
19.24		19.24		19.24
19.34		19.34		19.34
19.45		19.45		19.45
19.55		19.55		19.55
19.65		19.65		19.65
19.76		19.76		19.76
19.86		19.86		19.86
19.96		19.96		19.96
20.07		20.07		20.07
20.17		20.17		20.17
20.28		20.28		20.28
20.38		20.38		20.38
20.49		20.49		20.49
20.59		20.59		20.59
20.69		20.69		20.69
20.8		20.8		20.8
20.9		20.9		20.9
21		21		21
21.11		21.11		21.11
21.21		21.21		21.21
21.31		21.31		21.31
21.41	0	21.41	0	21.41	0
21.52	0.368963085975338	21.52	0.221529784994345	21.52	-0.172849163247002
21.62	0.730247389014949	21.62	0.435404877066503	21.62	-0.349280851964007
21.72	1.08792507694488	21.72	0.648341326041191	21.72	-0.522579016288993
21.83	1.44199614794616	21.83	0.860339132032095	21.83	-0.687223079661015
21.93	1.79246060395144	21.93	1.07139829503922	21.93	-0.845127002756962
22.03	2.13931844393755	22.03	1.28151881506255	22.03	-0.996290785579002
22.13	2.47540431701054	22.13	1.48684050998327	22.13	-1.14864677835397
22.24	2.80091807496774	22.24	1.68264184105738	22.24	-1.30691651898102
22.34	3.11585971701334	22.34	1.8689228080575	22.34	-1.47110000745598
22.44	3.42574981993948	22.44	2.04662205396744	22.44	-1.64025860089001
22.55	3.72867442195002	22.55	2.21573958003773	22.55	-1.80722694914298
22.65	4.02463352395444	22.65	2.37627538399465	22.65	-1.97220490231897
22.75	4.31362712697592	22.75	2.52822946799824	22.75	-2.13519246041399
22.85	4.5956552289681	22.85	2.67160183102533	22.85	-2.30171019998598
22.96	4.87966342200252	22.96	2.8108663070725	22.96	-2.46537032629701
23.06	5.1656517059655	23.06	2.94602289704926	23.06	-2.62617283934796
23.16	5.46078543095518	23.16	3.08093178205127	23.16	-2.78025755619898
23.26	5.76486474597004	23.26	3.22031450207305	23.26	-2.92290293895398
23.37	6.07788965203326	23.37	3.36417105597775	23.37	-3.06305457832201
23.47	6.39986014800797	23.47	3.51250144296955	23.47	-3.20071247430198
23.57	6.73077623594054	23.57	3.66530566498113	23.57	-3.343041977039
23.67	7.06297135593559	23.67	3.83065048902154	23.67	-3.48177646798398
23.78	7.40527617199405	23.78	4.00853591600026	23.78	-3.61691594714497
23.88	7.75769068502541	23.88	4.1989619450078	23.88	-3.74846041451998
23.99	8.11126930295814	23.99	4.39745474307074	23.99	-3.88088370416201
24.09	8.4660120260196	24.09	4.60401430905222	24.09	-4.00651925823398
24.19	8.82191885500561	24.19	4.81864064397541	24.19	-4.13419774000001
24.3	9.17898978900666	24.3	5.04133374704452	24.3	-4.263919149472
24.4	9.53562235997651	24.4	5.26580915698105	24.4	-4.39302235776201
24.5	9.8933791299487	24.5	5.49031663501864	24.5	-4.52325760258299
24.61	10.2522600969905	24.61	5.71485618297629	24.61	-4.65462488393198
24.71	10.6199318209974	24.71	5.9313610299796	24.71	-4.79519097025199
24.81	10.9875636369452	24.81	6.13983117898442	24.81	-4.94335339331198
24.91	11.3551555459708	24.91	6.34026662703491	24.91	-5.10067471402997
25.02	11.7227075479605	25.02	6.53266737697322	25.02	-5.26715493241298
25.12	12.0902196420047	25.12	6.71703342607088	25.12	-5.450460606303
25.23	12.4501531130363	25.23	6.89429056603785	25.23	-5.64083528329201
25.33	12.802507960032	25.33	7.06443879505514	25.33	-5.83827896337996
25.43	13.1488866510381	25.43	7.23376257496966	25.43	-6.03650718473298
25.54	13.4877266259537	25.54	7.40401214500253	25.54	-6.23376970964101
25.64	13.8190278839829	25.64	7.57518750299369	25.64	-6.42252782160196
25.74	14.1427904260354	25.74	7.7472886509895	25.74	-6.602781520618
25.85	14.4590142509742	25.85	7.9203155870573	25.85	-6.77613327492299
25.95	14.7651297170341	25.95	8.0918192579702	25.95	-6.94346957935998
26.05	15.0701482889417	26.05	8.26323503702042	26.05	-7.103355058384
26.16	15.3740699679474	26.16	8.43456292500377	26.16	-7.25578971198898
26.26	15.6844334679818	26.26	8.60487713305247	26.26	-7.401699329321
26.36	16.0012387909774	26.36	8.77417766105282	26.36	-7.53851426811597
26.47	16.3244859369343	26.47	8.94246450798164	26.47	-7.67524599304398
26.57	16.6541749049429	26.57	9.1097376749758	26.57	-7.81189450411501
26.67	16.9903056950034	26.67	9.27291682398845	26.67	-7.95907885639297
26.77	17.3335775689338	26.77	9.4352288359687	26.77	-8.11357216707698
26.87	17.6839905259385	26.87	9.59667371205342	26.87	-8.27537443616899
26.98	18.0441142080099	26.98	9.75970050899377	26.98	-8.442036607892
27.08	18.4049371520132	27.08	9.92287384906376	27.08	-8.61499405779598
27.19	18.7664593560157	27.19	10.0861937330592	27.19	-8.79494604679698
27.29	19.1286808219502	27.29	10.2496601620032	27.29	-8.98189257489501
27.39	19.4916015479976	27.39	10.4132731360096	27.39	-9.17840328434699
27.5	19.8563638880387	27.5	10.5871474040669	27.5	-9.365351959571
27.6	20.2229678429831	27.6	10.7712829669708	27.6	-9.54273860057098
27.7	20.5914134129443	27.7	10.9687601640189	27.7	-9.70748286877299
27.8	20.9610013349675	27.8	11.1763521119883	27.8	-9.86281164698699
27.9	21.3317316109851	27.9	11.3940588109926	27.9	-10.009867288653
28.01	21.7036042409973	28.01	11.6218802610319	28.01	-10.148649793767
28.11	22.0766192239807	28.11	11.8598164619925	28.11	-10.279159162333
28.21	22.438696200993	28.21	12.1010453759709	28.21	-10.40751817114
28.32	22.7950180150174	28.32	12.3514618600211	28.32	-10.52783196301
28.42	23.1455846659401	28.42	12.6110659150527	28.42	-10.640100537941
28.53	23.4892537989708	28.53	12.8697427890074	28.53	-10.754438646836
28.63	23.8260254159286	28.63	13.1274924830223	28.63	-10.858765930364
28.73	24.1558995160176	28.73	13.384314996074	28.73	-10.958265231065
28.83	24.4788760990104	28.83	13.6402103280489	28.83	-11.052936548936
28.93	24.7949551659303	28.93	13.8871410320007	28.93	-11.149674978762
29.04	25.1035804990352	29.04	14.1295730010143	29.04	-11.244014626503
29.14	25.4047520979839	29.14	14.3675062359989	29.14	-11.33595549216
29.24	25.7105503239927	29.24	14.6077627730392	29.24	-11.418675538039
29.35	26.0157923329416	29.35	14.8444477559906	29.35	-11.49806962131
29.45	26.3204781259674	29.45	15.0775611849667	29.45	-11.573581525374
29.55	26.6246077010237	29.55	15.3071030599676	29.55	-11.645211250229
29.66	26.9281810609527	29.66	15.5330733809933	29.66	-11.725039155208
29.76	27.2350073080361	29.76	15.7563155360094	29.76	-11.807039008706
29.87	27.5450864429558	29.87	15.9768295270624	29.87	-11.891210810721
29.97	27.8584184659394	29.97	16.2026527999615	29.97	-11.969517113034
30.07	28.1755595930235	30.07	16.4293194629863	30.07	-12.046423809678
30.18	28.4965098260272	30.18	16.656829515	30.18	-12.125740005184
30.28	28.8212691619947	30.28	16.8851829549794	30.28	-12.207465699549
30.38	29.1498376029722	30.38	17.1143797849709	30.38	-12.291600892778
30.49	29.4800114179452	30.49	17.3407566779815	30.49	-12.382365127239
30.59	29.8148394249438	30.59	17.5689328890485	30.59	-12.475139148264
30.69	30.1543216239679	30.69	17.7989084180581	30.69	-12.569922955855
30.79	30.4946489110307	30.79	18.0298398760215	30.79	-12.667559939079
30.89	30.8358212860185	30.89	18.2617272630523	30.89	-12.765846366936
31	31.1778387480217	31	18.4945705790369	31	-12.867831058162
31.1	31.5207012979499	31.1	18.7283698230658	31.1	-12.973514012749
31.2	31.8644089360305	31.2	18.9631249970716	31.2	-13.079086126174
31.3	32.2056999719962	31.3	19.1958373010266	31.3	-13.187546196342
31.41	32.5445744080071	31.41	19.426506736977	31.41	-13.298894223255
31.51	32.8832359720082	31.51	19.6587966290735	31.51	-13.409466881138
31.62	33.2186358480158	31.62	19.8880877229612	31.62	-13.523883424665
31.72	33.5507740350067	31.72	20.1143800200043	31.72	-13.63888216474
31.82	33.8796505319579	31.82	20.3376735180427	31.82	-13.754463101355
31.93	34.205265340006	31.93	20.5579682190091	31.93	-13.872829965513
32.03	34.5311453439763	32.03	20.7797085249695	32.03	-13.986489534593
32.14	34.857290541936	32.14	21.0028944379701	32.14	-14.095441808592
32.24	35.1837009359315	32.24	21.2275259559647	32.24	-14.199686787515
32.35	35.5136382129331	32.35	21.456601878981	32.35	-14.296225673452
32.45	35.8471023749871	32.45	21.6901222049728	32.45	-14.388585350523
32.55	36.1840934209567	32.55	21.9280869349632	32.55	-14.476765818722
32.65	36.5246113499325	32.65	22.1704960690658	32.65	-14.560767078053
32.75	36.867313961011	32.75	22.4119563939666	32.75	-14.64924403062
32.86	37.2166485179832	32.86	22.6511557219737	32.86	-14.743508865104
32.96	37.572615020963	32.96	22.8880940510408	32.96	-14.843561581507
33.07	37.9316865860346	33.07	23.1183269789881	33.07	-14.953846583717
33.17	38.2938632129708	33.17	23.3418545050199	33.17	-15.073021668188
33.27	38.659144903022	33.27	23.5586766290226	33.27	-15.205534100636
33.38	39.0275316549378	33.38	23.7687933520192	33.38	-15.351383881056
33.48	39.3990234689454	33.48	23.9722046729867	33.48	-15.507044125334
33.58	39.769841298039	33.58	24.16844765105	33.58	-15.67297777464
33.68	40.1399851430142	33.68	24.3575222859818	33.68	-15.84918482897
33.79	40.5107972069345	33.79	24.5448217909825	33.79	-16.03027207531
33.89	40.8778302249857	33.89	24.7316583549946	33.89	-16.214927324987
33.99	41.2410841960309	33.99	24.918031978018	33.99	-16.399371531407
34.1	41.6005591199564	34.1	25.1039426600528	34.1	-16.58360469457
34.2	41.9562549980128	34.2	25.2893904009852	34.2	-16.76896901802
34.3	42.3065797830304	34.3	25.4746271700697	34.3	-16.950765266213
34.41	42.6515334750093	34.41	25.6596529690114	34.41	-17.128993439157
34.52	42.9911160739493	34.52	25.8444677949683	34.52	-17.303653536844
34.62	43.3291066259471	34.62	26.0295345919985	34.62	-17.474282618109
34.72	43.6655051320258	34.72	26.2148533580557	34.72	-17.639288636603
34.82	44.0003115919581	34.82	26.4004240940494	34.82	-17.798671592323
34.93	44.3335260059712	34.93	26.5862467999796	34.93	-17.952431485271
35.03	44.6597767079311	35.03	26.7732283250552	35.03	-18.103440513397
35.13	44.9831262189946	35.13	26.9633871080259	35.13	-18.249680236324
35.23	45.3035745409807	35.23	27.1567231500285	35.23	-18.39115065406
35.34	45.6227137179894	35.34	27.3529844810128	35.34	-18.528103736427
35.44	45.9405437519536	35.44	27.5521711009787	35.44	-18.655167817975
35.55	46.2570646419636	35.55	27.7542830110633	35.55	-18.776405420336
35.65	46.5722763880194	35.65	27.9593202089927	35.65	-18.891816543512
35.75	46.8861789900075	35.75	28.1672826960175	35.75	-19.002993233853
35.86	47.1943678049911	35.86	28.372084944067	35.86	-19.116021019326
35.96	47.4968428329703	35.96	28.5737269540505	35.96	-19.230899899928
36.06	47.7989757389423	36.06	28.7713018759632	36.06	-19.348536724305
36.16	48.0967040019777	36.16	28.9627912690094	36.16	-19.470949932828
36.27	48.3900276209397	36.27	29.1481951350079	36.27	-19.593734882053
36.37	48.678946596965	36.37	29.3275134730493	36.37	-19.716891571991
36.47	48.9634609290306	36.47	29.5007462830199	36.47	-19.845791668088
36.58	49.237820841995	36.58	29.6811852350629	36.58	-19.96308097806
36.68	49.5061085349562	36.68	29.8688303309973	36.68	-20.068759501906
36.78	49.7683240059814	36.78	30.0636815690041	36.78	-20.162827239628
36.89	50.0288719009632	36.89	30.2718244770404	36.89	-20.239198663256
36.99	50.2877522179688	36.99	30.4932590570388	36.99	-20.292123997216
37.09	50.5449649580214	37.09	30.7279853060436	37.09	-20.325685439808
37.19	50.8005101210074	37.19	30.9760032270106	37.19	-20.339882991023
37.3	51.0482476009884	37.3	31.2296415320361	37.3	-20.346792581002
37.4	51.2951986239614	37.4	31.4912042259721	37.4	-20.344110203706
37.5	51.5413631909496	37.5	31.7606913109785	37.5	-20.331835859131
37.6	51.7924910769807	37.6	32.0248111149795	37.6	-20.323261217933
37.71	52.0445000850032	37.71	32.283563637975	37.71	-20.312246174397
37.81	52.2973902129706	37.81	32.5369488799652	37.81	-20.305811955248
37.92	52.5511614629295	37.92	32.7849668419731	37.92	-20.303958560483
38.02	52.805813832947	38.02	33.0276175229756	38.02	-20.312435765683
38.12	53.0601903649313	38.12	33.267930439024	38.12	-20.324131857336
38.23	53.3142910579727	38.23	33.5059055900047	38.23	-20.339046835442
38.33	53.5742560180097	38.33	33.749214260979	38.33	-20.349509413307
38.43	53.833064018022	38.43	33.9955524480047	38.43	-20.35782359697
38.54	54.0907150590328	38.54	34.2449201500585	38.54	-20.362832426707
38.64	54.347209140019	38.64	34.4973173670269	38.64	-20.364535902519
38.74	54.6025462609805	38.74	34.7527441000466	38.74	-20.369074130114
38.84	54.8553226269632	38.84	35.0146948220527	38.84	-20.365931408378
38.95	55.1091182909431	38.95	35.2831695330451	38.95	-20.355107737311
39.05	55.3639332539433	39.05	35.5581682350703	39.05	-20.336603116921
39.15	55.6209244759884	39.15	35.8366614100305	39.15	-20.313447062414
39.26	55.8800919569649	39.26	36.1186490599721	39.26	-20.28423577784
39.36	56.1414356969863	39.36	36.4041311850087	39.36	-20.252549317849
39.47	56.4049556950295	39.47	36.6931077840036	39.47	-20.21838768244
39.57	56.6639695520053	39.57	36.980860993026	39.57	-20.187625695202
39.67	56.9242296099901	39.67	37.266542298994	39.67	-20.161111869983
39.78	57.185735868984	39.78	37.5501517020211	39.78	-20.13884620679
39.88	57.4498921259874	39.88	37.8281947270125	39.88	-20.124323180011
39.98	57.7131183249548	39.98	38.100671373968	39.98	-20.110860389327
40.09	57.9754144660001	40.09	38.3675816440245	40.09	-20.104210177677
40.19	58.2367805509421	40.19	38.6289255350221	40.19	-20.104372545062
40.29	58.4972165779618	40.29	38.8847030500301	40.29	-20.112751287428
40.4	58.7558630519425	40.4	39.140311001006	40.4	-20.120369535538
40.5	59.0127199740209	40.5	39.3957493889729	40.5	-20.127227289389
40.6	59.2744697449916	40.6	39.6557360770657	40.6	-20.128606685124
40.7	59.535360019936	40.7	39.9211195809812	40.7	-20.123659208886
40.81	59.7953907999909	40.81	40.1918998979909	40.81	-20.11152536567
40.91	60.0545620849289	40.91	40.4680770310506	40.91	-20.092205155475
41.01	60.3128738749774	41.01	40.7496509780003	41.01	-20.072380978625
41.12	60.5716819949293	41.12	41.0380880130106	41.12	-20.04483421888
41.22	60.8328437099317	41.22	41.3343840029938	41.22	-20.008569008423
41.32	61.0963590210076	41.32	41.6385389489733	41.32	-19.963585347252
41.42	61.3630874229329	41.42	41.945156037059	41.42	-19.915280049962
41.53	61.6330289150255	41.53	42.2542352649771	41.53	-19.86500894126
41.63	61.9061834979675	41.63	42.5657766350014	41.63	-19.814629287005
41.73	62.1825511709631	41.73	42.879780145995	41.73	-19.764141087199
41.83	62.4621319350354	41.83	43.1845175489798	41.83	-19.726132085145
41.94	62.7498530629964	41.94	43.4868288119787	41.94	-19.693762314332
42.04	63.0457145549599	42.04	43.7867139339687	42.04	-19.66703177476
42.15	63.3483605860192	42.15	44.0827066430529	42.15	-19.647406739726
42.25	63.6559338910274	42.25	44.3738110690219	42.25	-19.635883077047
42.35	63.9684344689613	42.35	44.6600272140358	42.35	-19.637388060239
42.46	64.2858623209577	42.46	44.9413550770714	42.46	-19.651921689308
42.56	64.6082174459934	42.56	45.217794658015	42.56	-19.678128139544
42.67	64.9292857839328	42.67	45.4869592109617	42.67	-19.71653689165
42.77	65.2490673329567	42.77	45.748848735002	42.77	-19.767147945626
42.87	65.5675620949978	42.87	46.0151914800235	42.87	-19.818233053183
42.97	65.8798427949705	42.97	46.2791474769801	42.97	-19.876632180827
43.08	66.1859094329884	43.08	46.5407167280318	43.08	-19.936131267057
43.18	66.485762009961	43.18	46.7998992330649	43.18	-19.996730311873
43.28	66.7794005260021	43.28	47.0566949910562	43.28	-20.058429315269
43.38	67.0635346739346	43.38	47.3093866760337	43.38	-20.118018330265
43.48	67.3426745399865	43.48	47.5662249380093	43.48	-20.16724670684
43.59	67.6168201230212	43.59	47.8272097769832	43.59	-20.206114444997
43.69	67.8921854869259	43.69	48.0947279389738	43.69	-20.232234798164
43.79	68.1687706299954	43.79	48.3687794250045	43.79	-20.242317460354
43.9	68.4465755530255	43.9	48.649364234052	43.9	-20.240872517057
44	68.7256002539698	44	48.9364823670257	44	-20.227899968271
44.1	69.0058447360116	44.1	49.2212074329927	44.1	-20.218540265901
44.21	69.2886389929299	44.21	49.5055927550538	44.21	-20.210740086604
44.31	69.5739830249522	44.31	49.7896383340048	44.31	-20.204499430377
44.42	69.8651671380048	44.42	50.0750614960452	44.42	-20.198100970695
44.52	70.1576812480198	44.52	50.353611590026	44.52	-20.199795357572
44.62	70.4515253529507	44.62	50.6252886179936	44.62	-20.210912586826
44.73	70.7466994539345	44.73	50.8900925780154	44.73	-20.231452658454
44.83	71.043203549948	44.83	51.1480234720239	44.83	-20.264705878446
44.93	71.3352852999378	44.93	51.40086161407	44.93	-20.304381845619
45.03	71.6297981920206	45.03	51.6486070050632	45.03	-20.350480559969
45.13	71.9267422269922	45.13	51.900186034004	45.13	-20.394075631098
45.23	72.2247874099367	45.23	52.1535453800652	45.23	-20.437220382345
45.34	72.5239337390349	45.34	52.4086850409731	45.34	-20.474162470774
45.44	72.824181214969	45.44	52.6656050179781	45.44	-20.511755386336
45.54	73.1255298379665	45.54	52.9243053100572	45.54	-20.549999129034
45.64	73.4247765819873	45.64	53.1773706640024	45.64	-20.594978958018
45.74	73.7230527189467	45.74	53.4330990440139	45.74	-20.63839690646
45.84	74.0203582499817	45.84	53.6914904530477	45.84	-20.680252974359
45.95	74.3224455169411	45.95	53.9507645730737	45.95	-20.722327477411
46.05	74.6224610300033	46.05	54.2109214050015	46.05	-20.761417388987
46.15	74.9204047899639	46.15	54.4719609490585	46.15	-20.798653982146
46.25	75.2162767960272	46.25	54.7338832050173	46.25	-20.834037256887
46.36	75.5100770489889	46.36	54.9966881719683	46.36	-20.873319556154
46.46	75.8016004449473	46.46	55.2614987340121	46.46	-20.908524508407
46.56	76.090846984016	46.56	55.5283148879653	46.56	-20.939652113647
46.66	76.3810196939403	46.66	55.8045518910149	46.66	-20.959287116911
46.77	76.6709872999627	46.77	56.0819117760047	46.77	-20.975727485023
46.87	76.9607498040159	46.87	56.3603945420255	46.87	-20.988768114945
46.98	77.2503072039399	46.98	56.6400001889633	46.98	-20.998409006679
47.08	77.5396595009852	47.08	56.9207287189784	47.08	-21.007853186843
47.18	77.8197972240378	47.18	57.2045458429784	47.18	-21.01400366905
47.29	78.0953646899434	47.29	57.4914515619867	47.29	-21.016860453292
47.39	78.3663618999526	47.39	57.7814458760031	47.39	-21.016423539577
47.49	78.6329939569441	47.49	58.0734059039969	47.49	-21.013815809482
47.6	78.8952608600084	47.6	58.3673316440354	47.6	-21.000027791196
47.7	79.1531626109645	47.7	58.6632230980513	47.7	-20.97970380334
47.8	79.4066992079934	47.8	58.9610802660445	47.8	-20.952843845907
47.9	79.6550634869391	47.9	59.2609858870219	47.9	-20.919570281406
48	79.9025959449864	48	59.5629455999642	48	-20.879877472275
48.11	80.1492965820216	48.11	59.866959403962	48.11	-20.833765418509
48.21	80.4041748709778	48.21	60.1710615860611	48.21	-20.783199833447
48.31	80.6625864919397	48.31	60.4752521460341	48.31	-20.727373551869
48.41	80.9245314450209	48.41	60.7795310850179	48.41	-20.670627071522
48.51	81.1900097310172	48.51	61.0838984009661	48.51	-20.612960392408
48.62	81.4590213499287	48.62	61.3883540960387	48.62	-20.563382986338
48.72	81.7327270569876	48.72	61.6926235589972	48.72	-20.517525144364
48.83	82.0111268529899	48.83	61.9967067909784	48.83	-20.475386866483
48.93	82.2950279019778	48.93	62.3005210500196	48.93	-20.437050893226
49.03	82.5800897069939	49.03	62.6040606999823	49.03	-20.402522862166
49.14	82.8663122680382	49.14	62.9073257400705	49.14	-20.372963529157
49.24	83.1536955839738	49.24	63.210316170057	49.24	-20.348372894205
49.34	83.4422396569607	49.34	63.5130319909649	49.34	-20.329558122521
49.45	83.7270344350145	49.45	63.8058988970442	49.45	-20.321753021899
49.55	84.0126780890387	49.55	64.0889168870444	49.55	-20.324957592342
49.66	84.2991706199427	49.66	64.3620859619887	49.66	-20.339171833839
49.76	84.5853512710164	49.76	64.6256807319787	49.76	-20.364121136733
49.86	84.8712200429418	49.86	64.8797011959914	49.86	-20.394895450554
49.97	85.1567769359463	49.97	65.1241473540267	49.97	-20.436092946364
50.07	85.4420219490066	50.07	65.3590192069942	50.07	-20.487713624161
50.17	85.7269550830324	50.17	65.5833849530154	50.17	-20.549528529922
50.28	86.0047938929256	50.28	65.8105445230603	50.28	-20.608237731885
50.38	86.2755383790272	50.38	66.0404979170153	50.38	-20.663841230045
50.49	86.5440985919577	50.49	66.2828194419944	50.49	-20.706764718873
50.59	86.8058763600175	50.59	66.5375090960652	50.59	-20.737008198364
50.69	87.0608716840024	50.69	66.8045668800232	50.69	-20.747789224121
50.8	87.3090845640263	50.8	67.0839927939824	50.8	-20.739107796143
50.9	87.5505149989522	50.9	67.3757868380562	50.9	-20.71587396489
51	87.790143139955	51	67.6756682130417	51	-20.677770359269
51.1	88.0279689870349	51.1	67.983636915983	51.1	-20.624796979283
51.21	88.2639925399644	51.21	68.3006247520552	51.21	-20.556022023087
51.31	88.5049962429321	51.31	68.6133317880149	51.31	-20.484745422455
51.41	88.750980096961	51.41	68.9217580239756	51.41	-20.415947327715
51.52	89.0019441010281	51.52	69.2259034600511	51.52	-20.349627738871
51.62	89.2578882550197	51.62	69.525768096014	51.62	-20.285786655923
51.72	89.5171603970084	51.72	69.8182133970704	51.72	-20.234345057894
51.82	89.7869572210084	51.82	70.1032393640162	51.82	-20.195302944785
51.93	90.0672787270196	51.93	70.3808459960555	51.93	-20.168660316597
52.03	90.3531447650039	52.03	70.6553140939832	52.03	-20.150136373361
52.13	90.6445553339381	52.13	70.9266436570033	52.13	-20.13807895226
52.24	90.9415104349591	52.24	71.1948346850022	52.24	-20.139684747798
52.34	91.2440100679532	52.34	71.4598871790031	52.34	-20.154953759975
52.45	91.552054232011	52.45	71.7210210619896	52.45	-20.179685914275
52.55	91.8591008379508	52.55	71.978236334985	52.55	-20.213881210705
52.65	92.1651498860001	52.65	72.2315329969661	52.65	-20.257539649256
52.76	92.4718535389957	52.76	72.4840495839771	52.76	-20.307522695313
52.86	92.7720151030371	52.86	72.7357860939719	52.86	-20.36383034887
52.96	93.0656345759644	52.96	72.9867425300199	52.96	-20.419920520208
53.07	93.3527119599376	53.07	73.2369188890516	53.07	-20.475793209335
53.17	93.6332472539334	53.17	73.4863151719765	53.17	-20.533100579074
53.28	93.9077609349397	53.28	73.7385159879977	53.28	-20.581061326552
53.38	94.1762530029564	53.38	73.9935213359786	53.38	-20.619675451775
53.49	94.4387234569604	53.49	74.252111293049	53.49	-20.648162878921
53.59	94.7017143879521	53.59	74.5142858580721	53.59	-20.666523607992
53.7	94.9652257959315	53.7	74.7800450310478	53.7	-20.675278115467
53.8	95.229257678966	53.8	75.0493888129995	53.8	-20.674426401347
53.9	95.4938100400113	53.9	75.3223172030175	53.9	-20.663968465632
54.01	95.7532120349924	54.01	75.591662126044	54.01	-20.657614473664
54.11	96.011962943976	54.11	75.8574235819651	54.11	-20.655364425448
54.21	96.2700627659387	54.21	76.1196015699852	54.21	-20.657218320982
54.32	96.5269910250299	54.32	76.374611483061	54.32	-20.666760768628
54.42	96.782747719999	54.42	76.6224533200557	54.42	-20.678320927038
54.53	97.0373328530059	54.53	76.8631270819924	54.53	-20.696398074319
54.63	97.2907464220043	54.63	77.0966327670521	54.63	-20.720992210471
54.74	97.5429884269943	54.74	77.3356815329862	54.74	-20.738871703989
54.84	97.7942274149655	54.84	77.5802733770661	54.84	-20.750036554867
54.95	98.0444633850084	54.95	77.8304083009971	54.95	-20.754486763111
55.05	98.299367178015	55.05	78.0932543800645	55.05	-20.745054253087
55.16	98.554439515965	55.16	78.3688116140411	55.16	-20.7217390248
55.26	98.809680398972	55.26	78.6570800040636	55.26	-20.684709623427
55.36	99.0650898279455	55.36	78.958059547972	55.36	-20.633966048973
55.46	99.320667801976	55.46	79.2717502470168	55.46	-20.575179142788
55.57	99.5777459710325	55.57	79.5800853940136	55.57	-20.521916334117
55.67	99.8363243360245	55.67	79.8830649880529	55.67	-20.474177622967
55.77	100.096402896952	55.77	80.1679778750213	55.77	-20.444674164361
55.87	100.357813108985	55.87	80.4348240550325	55.87	-20.4334059583
55.98	100.620554970988	55.98	80.683603527973	55.98	-20.44170465535
56.08	100.884628483982	56.08	80.9143162930468	56.08	-20.469570255514
56.19	101.150033646945	56.19	81.1269623500266	56.19	-20.517002758786
56.29	101.410659037015	56.29	81.3276792370061	56.29	-20.577696083715
56.4	101.674408837994	56.4	81.5164669520527	56.4	-20.651650230296
56.5	101.941283049996	56.5	81.6933254969854	56.5	-20.738865198534
56.6	102.209950022029	56.6	81.8763215770559	56.6	-20.821274281063
56.71	102.48040975398	56.71	82.0654551949929	56.71	-20.892766054496
56.81	102.752662245962	56.81	82.2607263480677	56.81	-20.961244702344
56.92	103.026707498998	56.92	82.4621350369625	56.92	-21.026710224607
57.02	103.302545510928	57.02	82.6767466420506	57.02	-21.080765591902
57.12	103.57427402198	57.12	82.9045611610582	57.12	-21.12341080423
57.23	103.841893029994	57.23	83.1455785960316	57.23	-21.154645861588
57.33	104.111513959992	57.33	83.3936614100139	57.33	-21.180608300258
57.44	104.375232627035	57.44	83.6488096019821	57.44	-21.201298120234
57.54	104.633049032941	57.54	83.9110231739824	57.54	-21.21081305939
57.64	104.884963176005	57.64	84.1803021239684	57.64	-21.209153117728
57.74	105.130975057023	57.74	84.4486208490025	57.74	-21.210455322663
57.85	105.374504247038	57.85	84.7129167700587	57.85	-21.209878069434
57.96	105.615550745938	57.96	84.9731898870232	57.96	-21.207421358046
58.06	105.854114552926	58.06	85.2223748210008	58.06	-21.210150567311
58.16	106.096097930958	58.16	85.4604715719915	58.16	-21.218065697231
58.26	106.341500879012	58.26	85.6874801410186	58.26	-21.234586318549
58.37	106.590323399018	58.37	85.9034005260355	58.37	-21.259712431259
58.47	106.842565488932	58.47	86.1082327289751	58.47	-21.293444035373
58.58	107.093366175036	58.58	86.3091052190157	58.58	-21.334554923975
58.68	107.347020451016	58.68	86.5060179939974	58.68	-21.383045097067
58.78	107.603528314939	58.78	86.7069966600411	58.78	-21.430888950624
58.88	107.85947019599	58.88	86.915103795036	58.88	-21.475023905889
58.98	108.114846095987	58.98	87.130339398982	58.98	-21.510588988637
59.09	108.369656012997	59.09	87.3527034719928	59.09	-21.541879190971
59.19	108.623899948952	59.19	87.5821960140684	59.19	-21.56889451289
59.29	108.877577902035	59.29	87.8180090600154	59.29	-21.589023348377
59.4	109.133955660013	59.4	88.0603720439694	59.4	-21.602036263434
59.5	109.393033223	59.5	88.3092849670675	59.5	-21.607933258066
59.6	109.659671564032	59.6	88.5576193589941	59.6	-21.613842801304
59.71	109.929575692945	59.71	88.8053752209998	59.71	-21.619764893152
59.81	110.202745608035	59.81	89.0525525510384	59.81	-21.628965320423
59.91	110.479181309984	59.91	89.2991513510424	59.91	-21.641444083119
60.01	110.758882799018	60.01	89.5399814480697	60.01	-21.667252328295
60.11	111.042781728997	60.11	89.7820227500006	60.11	-21.695115154319
60.21	111.330878099011	60.21	90.0252752579718	60.21	-21.725032561193
60.32	111.623171910992	60.32	90.270546937063	60.32	-21.756196584188
60.42	111.916397376035	60.42	90.517608353025	60.42	-21.788836657299
60.52	112.21055449596	60.52	90.7664595050619	60.52	-21.823884434601
60.62	112.505643268946	60.62	91.0171003939695	60.62	-21.861339916095
60.73	112.801663696928	60.73	91.2695310199751	60.73	-21.901203101776
60.83	113.097213082938	60.83	91.531942818051	60.83	-21.932016769595
60.94	113.394157017979	60.94	91.8043357879696	60.94	-21.95378091955
61.04	113.692495501937	61.04	92.0919001019911	61.04	-21.961305378805
61.14	113.991296881977	61.14	92.3876558520078	61.14	-21.961570056899
61.25	114.290561156963	61.25	92.6916030369966	61.25	-21.953172257708
61.35	114.590288327008	61.35	93.0037416570713	61.35	-21.937977572619
61.45	114.890478393022	61.45	93.3240717120043	61.45	-21.915986001628
61.55	115.191131352958	61.55	93.6424385000691	61.55	-21.896420593802
61.65	115.482625584036	61.65	93.9595659390307	61.65	-21.878557429871
61.76	115.764961085006	61.76	94.2754540290025	61.76	-21.862396509837
61.86	116.039540552947	61.86	94.5819113350126	61.86	-21.856129268941
61.97	116.304498395948	61.97	94.8789378579704	61.97	-21.859755707183
62.07	116.559834612985	62.07	95.166533596057	62.07	-21.863654199543
62.17	116.805549205992	62.17	95.4446985509776	62.17	-21.86782474602
62.27	117.041642173035	62.27	95.7073871289822	62.27	-21.879715636334
62.38	117.266819082943	62.38	95.9599511380702	62.38	-21.892109469819
62.48	117.486433758017	62.48	96.2023905780143	62.48	-21.905006246484
62.58	117.700486195986	62.58	96.4448601540653	62.58	-21.908251263183
62.69	117.918598023948	62.69	96.686635946071	62.69	-21.902568439184
62.79	118.140769240995	62.79	96.9277179530081	62.79	-21.886663342105
62.89	118.366999847012	62.89	97.1681061760137	62.89	-21.865889793584
62.99	118.597289843024	62.99	97.4078006140644	62.99	-21.840247793613
63.09	118.830117427933	63.09	97.6517625080078	63.09	-21.814397728229
63.2	119.070250742993	63.2	97.8999918560248	63.2	-21.788339597435
63.31	119.317689787977	63.31	98.1585342519793	63.31	-21.756027807634
63.41	119.573728995988	63.41	98.4220378869622	63.41	-21.722814168098
63.51	119.833014543929	63.51	98.6905027609737	63.51	-21.687176879188
63.61	120.095546432935	63.61	98.9639288740136	63.61	-21.65388408125
63.72	120.361324661985	63.72	99.2423162259684	63.72	-21.622935774272
63.82	120.630349231988	63.82	99.5149461019764	63.82	-21.606345105605
63.92	120.903468828033	63.92	99.7898328560041	63.92	-21.590743899961
64.03	121.18068344796	64.03	100.066976487028	64.03	-21.576132157335
64.13	121.463514891957	64.13	100.341415757043	64.13	-21.56747111672
64.23	121.74719502093	64.23	100.613150666049	64.23	-21.564760778111
64.33	122.03172383397	64.33	100.882181214047	64.33	-21.568849825677
64.43	122.317101330964	64.43	101.148507400012	64.43	-21.579738259421
64.53	122.603327512024	64.53	101.412129224968	64.53	-21.598947878985
64.64	122.882637311932	64.64	101.673845231971	64.64	-21.620912000293
64.74	123.158759100988	64.74	101.933655422044	64.74	-21.645630623341
64.85	123.431692877034	64.85	102.202278509026	64.85	-21.662385033168
64.95	123.700589957025	64.95	102.471700139972	64.95	-21.679189583422
65.05	123.965450340961	65.05	102.741920314998	65.05	-21.68827920919
65.15	124.226274028956	65.15	103.012939032965	65.15	-21.693382279209
65.26	124.48306102101	65.26	103.284756295011	65.26	-21.694498793476
65.36	124.73011294594	65.36	103.552083877048	65.36	-21.696068291552
65.46	124.972115547962	65.46	103.814921778962	65.46	-21.698090773434
65.57	125.209068826962	65.57	104.073270000981	65.57	-21.700566239129
65.67	125.448737847933	65.67	104.326330000049	65.67	-21.704293232367
65.77	125.687394241936	65.77	104.574101774006	65.77	-21.703573382834
65.88	125.925038008972	65.88	104.816585325011	65.88	-21.703092433982
65.98	126.161669149951	65.98	105.053780652042	65.98	-21.702850385817
66.09	126.39728766294	66.09	105.282263096001	66.09	-21.714036962907
66.19	126.62999294696	66.19	105.504278805029	66.19	-21.730677648224
66.29	126.859785002011	66.29	105.719827779012	66.29	-21.75277244177
66.4	127.092362197004	66.4	105.934198241016	66.4	-21.775033119808
66.5	127.323038789996	66.5	106.147390192064	66.5	-21.797459682349
66.6	127.551814779963	66.6	106.359403632041	66.6	-21.818151526777
66.71	127.778690167929	66.71	106.570238560039	66.71	-21.837108653104
66.81	128.003664952985	66.81	106.779894976967	66.81	-21.860029431635
66.91	128.228456576949	66.91	106.988941976965	66.91	-21.881659023915
67.02	128.461203846996	67.02	107.197379561967	67.02	-21.901997429935
67.12	128.701906764945	67.12	107.408632389024	67.12	-21.917619990052
67.22	128.952465933025	67.22	107.620454311018	67.22	-21.930772852552
67.32	129.212881349986	67.32	107.832845328971	67.32	-21.943173458942
67.43	129.483153016963	67.43	108.045805441975	67.43	-21.962960617363
67.53	129.763280933958	67.53	108.259334649006	67.53	-21.990134327811
67.63	130.053265099946	67.63	108.470282719964	67.63	-22.029745424319
67.74	130.353394156032	67.74	108.678649654962	67.74	-22.081793906875
67.84	130.663668100965	67.84	108.884435452978	67.84	-22.146279775491
67.95	130.982369494973	67.95	109.087071019985	67.95	-22.223772125173
68.05	131.301359528948	68.05	109.286556355983	68.05	-22.31427095592
68.15	131.620638203003	68.15	109.482891460061	68.15	-22.418064907769
68.25	131.940205517026	68.25	109.676076331993	68.25	-22.535153980723
68.35	132.260061471015	68.35	109.864212313028	68.35	-22.665719393509
68.46	132.569802264015	68.46	110.053089314988	68.46	-22.795832425508
68.56	132.869427896935	68.56	110.242707337989	68.56	-22.925493076719
68.66	133.158938368979	68.66	110.436216612015	68.66	-23.051551115725
68.76	133.438045040975	68.76	110.633617140024	68.76	-23.174006542524
68.87	133.706747913038	68.87	110.83490891906	68.87	-23.282455556609
68.97	133.965046984031	68.97	111.040091951054	68.97	-23.376898157985
69.07	134.212942253953	69.07	111.249166234074	69.07	-23.457334346649
69.18	134.445290048006	69.18	111.459727115061	69.18	-23.525880137908
69.28	134.674382951971	69.28	111.671774592992	69.28	-23.582535531769
69.39	134.90022096596	69.39	111.887207327982	69.39	-23.625401867997
69.49	135.133207890931	69.49	112.10023540707	69.49	-23.660269059067
69.6	135.373343725973	69.6	112.310858831052	69.6	-23.681993428706
69.7	135.620628471997	69.7	112.519077600041	69.7	-23.702867563847
69.8	135.875062129003	69.8	112.724891713015	69.8	-23.722891464492
69.91	136.136644695966	69.91	112.923448555989	69.91	-23.757321547012
70.01	136.403951290959	70.01	113.114748126009	70.01	-23.806157811411
70.11	136.676981911933	70.11	113.298790426029	70.11	-23.869400257684
70.22	136.960880236984	70.22	113.477980110019	70.22	-23.944644230496
70.32	137.243353678969	70.32	113.65231717798	70.32	-24.031889729838
70.42	137.524402236977	70.42	113.821801630024	70.42	-24.129711872255
70.53	137.804025912033	70.53	113.986433466039	70.53	-24.238110657755
70.63	138.082224704021	70.63	114.144521000981	70.63	-24.36392144841
70.73	138.359251904944	70.73	114.302079830964	70.73	-24.488836059837
70.84	138.635107516961	70.84	114.459109957011	70.84	-24.612854492034
70.94	138.909791538026	70.94	114.620463995038	70.94	-24.731124129134
71.05	139.184728853024	71.05	114.786141944023	71.05	-24.843644971134
71.15	139.459919460933	71.15	114.956143806012	71.15	-24.950670311484
71.25	139.735363363002	71.25	115.130469578048	71.25	-25.052200150183
71.35	140.011060557981	71.35	115.309119262974	71.35	-25.148234487227
71.46	140.287046058006	71.46	115.491155553968	71.46	-25.241135510134
71.56	140.572573012037	71.56	115.676578453986	71.56	-25.330903218904
71.67	140.867641418936	71.67	115.867079647046	71.67	-25.415845927727
71.77	141.17199798693	71.77	116.056643536012	71.77	-25.501979234061
71.87	141.485642714997	71.87	116.245270120999	71.87	-25.589338149122
71.98	141.808575603022	71.98	116.432959400981	71.98	-25.68717582202
72.08	142.140796652029	72.08	116.619711378007	72.08	-25.795492252751
72.19	142.482305860995	72.19	116.804233035964	72.19	-25.915327162143
72.29	142.82854006899	72.29	116.99287348506	72.29	-26.040331441031
72.39	143.179499276016	72.39	117.185632725068	72.39	-26.170505089411
72.49	143.53514847096	72.49	117.383448059968	72.49	-26.304910803224
72.6	143.886234504976	72.6	117.586319489988	72.6	-26.443548582471
72.7	144.232757377949	72.7	117.794247015013	72.7	-26.581855265961
72.8	144.574717089995	72.8	118.007230634021	72.8	-26.719830853693
72.9	144.912113639975	72.9	118.223068771044	72.9	-26.859641912302
73.01	145.239161312929	73.01	118.448587405965	73.01	-26.985209311237
73.11	145.555860107947	73.11	118.683786540032	73.11	-27.096533050493
73.22	145.862210025939	73.22	118.929959186062	73.22	-27.192320115796
73.32	146.162774227037	73.32	119.180756236005	73.32	-27.278919616317
73.42	146.457552712036	73.42	119.436177689067	73.42	-27.350545835654
73.52	146.746545480937	73.52	119.696223546043	73.52	-27.407198773809
73.62	147.029752532944	73.62	119.960893807047	73.62	-27.44887843078
73.73	147.312809529012	73.73	120.221155053969	73.73	-27.489181385403
73.83	147.599455895943	73.83	120.477007286013	73.83	-27.528107637683
73.93	147.889691633964	73.93	120.730652083012	73.93	-27.563455609764
74.03	148.189302459969	74.03	120.975263460991	74.03	-27.602051283098
74.14	148.498288372934	74.14	121.210841423022	74.14	-27.64953031784
74.24	148.816649373998	74.24	121.437385966033	74.24	-27.709632141441
74.34	149.144385462932	74.34	121.654897092071	74.34	-27.7823567539
74.44	149.481496639964	74.44	121.86591487	74.44	-27.870949802148
74.54	149.812962072929	74.54	122.070439299023	74.54	-27.975411286182
74.64	150.138781761939	74.64	122.26847038005	74.64	-28.095741206003
74.75	150.453320047973	74.75	122.469041530962	74.75	-28.222906143964
74.85	150.752837502978	74.85	122.672152750965	74.85	-28.356906100073
74.96	151.037334126954	74.96	122.877804040968	74.96	-28.482720243351
75.06	151.306809921039	75.06	123.085995400061	75.06	-28.600348573799
75.16	151.561264882957	75.16	123.300551466968	75.16	-28.700330793112
75.27	151.803544698964	75.27	123.519361698072	75.27	-28.781038016867
75.37	152.033649369969	75.37	123.742426094054	75.37	-28.842470245064
75.48	152.251578895971	75.48	123.967204585028	75.48	-28.887167547164
75.58	152.472354106976	75.58	124.193697170995	75.58	-28.915129923172
75.69	152.695975002985	75.69	124.421903852067	75.69	-28.929203058502
75.79	152.922441585019	75.79	124.651824629041	75.79	-28.92938695315
75.89	153.151753851944	75.89	124.883459499983	75.89	-28.915681607121
76	153.378972767996	76	125.119080413015	76	-28.900835905561
76.1	153.605526507022	76.1	125.358687365974	76.1	-28.88484984847
76.2	153.831415069931	76.2	125.59845572207	76.2	-28.87154807399
76.31	154.053792771037	76.31	125.840496024011	76.31	-28.858820039098
76.41	154.272659610001	76.41	126.084808272026	76.41	-28.84172670689
76.51	154.488015586935	76.51	126.331392466	76.51	-28.821696252444
76.62	154.699860702976	76.62	126.580248606047	76.62	-28.798728675765
76.72	154.908194956988	76.72	126.829690475006	76.72	-28.771664507527
76.82	155.110945197976	76.82	127.079718074015	76.82	-28.740503747729
76.93	155.308111427985	76.93	127.330331403073	76.93	-28.705246396376
77.03	155.504632683005	77.03	127.57925851497	77.03	-28.668164399287
77.13	155.69908078794	77.13	127.826499411981	77.13	-28.629257756469
77.24	155.891455743017	77.24	128.072054092058	77.24	-28.586453317825
77.34	156.081757546986	77.34	128.315922557022	77.34	-28.539751083366
77.44	156.269986202005	77.44	128.558104805052	77.44	-28.494090089984
77.54	156.455509496027	77.54	128.792779121	77.54	-28.453863878679
77.65	156.638327428027	77.65	129.019945504979	77.65	-28.419072449451
77.75	156.818439999938	77.75	129.241290173013	77.75	-28.388029586214
77.86	156.99792036196	77.86	129.456813124989	77.86	-28.36073528896
77.96	157.176768511931	77.96	129.666514359997	77.96	-28.336557346932
78.06	157.354984452013	78.06	129.870393879969	78.06	-28.315495760126
78.16	157.532568180955	78.16	130.068451683996	78.16	-28.297550528545
78.26	157.709662953948	78.26	130.25805662005	78.26	-28.287425953025
78.37	157.889301008026	78.37	130.439208690063	78.37	-28.285122033572
78.47	158.071482343985	78.47	130.611907893012	78.47	-28.290638770186
78.58	158.256839171941	78.58	130.781975945979	78.58	-28.298154446785
78.68	158.445371492007	78.68	130.949412847031	78.68	-28.307812318099
78.78	158.637079304981	78.78	131.114218597986	78.78	-28.322644621647
78.89	158.831962609952	78.89	131.27639319805	78.89	-28.342651357428
78.99	159.030021407034	78.99	131.440777617058	78.99	-28.36362376656
79.09	159.224455029971	79.09	131.607371855011	79.09	-28.385561849044
79.2	159.415263478991	79.2	131.776175912023	79.2	-28.408465604879
79.3	159.602303499014	79.3	131.949820937962	79.3	-28.429703883307
79.4	159.782542851985	79.4	132.128306933964	79.4	-28.449276684333
79.51	159.955981539952	79.51	132.311633900031	79.51	-28.46038334162
79.61	160.12261956098	79.61	132.499801835024	79.61	-28.46302385517
79.71	160.282456915979	79.71	132.684660972018	79.71	-28.46520473803
79.81	160.442167806991	79.81	132.872065938045	79.81	-28.458039126146
79.92	160.601752235948	79.92	133.062016731969	79.92	-28.441527019517
80.02	160.761210201031	80.02	133.249672384977	80.02	-28.420509387794
80.12	160.92734236895	80.12	133.435032896045	80.12	-28.39498623097
80.22	161.100148739934	80.22	133.618098266993	80.22	-28.371631752166
80.33	161.279629315004	80.33	133.798868496001	80.33	-28.350445951382
80.43	161.465784092002	80.43	133.977343583979	80.43	-28.331428828618
80.54	161.653463901985	80.54	134.161432744008	80.54	-28.313471836123
80.64	161.851826875932	80.64	134.351135978022	80.64	-28.29657497389
80.74	162.060873012933	80.74	134.554603052038	80.74	-28.272588474149
80.84	162.273928109926	80.84	134.765979340045	80.84	-28.247366963434
80.95	162.490992168955	80.95	134.985264843067	80.95	-28.215761271044
81.05	162.712065186952	81.05	135.212459559057	81.05	-28.186929528149
81.15	162.937147165962	81.15	135.447563490061	81.15	-28.160871734744
81.26	163.166238105987	81.26	135.681978665048	81.26	-28.139511657463
81.36	163.39868281193	81.36	135.915705084017	81.36	-28.122849296304
81.46	163.63448128493	81.46	136.148742747991	81.46	-28.110884651265
81.57	163.878782695974	81.57	136.373182441048	81.57	-28.111526936439
81.67	164.122428912947	81.67	136.589024166028	81.67	-28.124776151828
81.77	164.365419936985	81.77	136.796267919976	81.77	-28.149977103819
81.87	164.607755766951	81.87	136.994913704029	81.87	-28.187129792407
81.98	164.84943640296	81.98	137.185338891072	81.98	-28.24100601643
82.08	165.086207912964	82.08	137.368573383014	82.08	-28.301417741715
82.18	165.318070296962	82.18	137.544617179969	82.18	-28.368364968261
82.29	165.545023553932	82.29	137.72206825206	82.29	-28.433249726324
82.39	165.767722878968	82.39	137.900926599059	82.39	-28.496072015902
82.5	165.986168271957	82.5	138.081192220056	82.5	-28.552577904393
82.6	166.200359730965	82.6	138.262865116985	82.6	-28.602767391791
82.7	166.410297258949	82.7	138.445945288026	82.7	-28.646640478098
82.81	166.613037416937	82.81	138.630321672053	82.81	-28.684963418989
82.91	166.807637649981	82.91	138.815994269066	82.91	-28.717736214468
83.01	166.994097958991	83.01	139.002585706976	83.01	-28.745336236389
83.11	167.176672274991	83.11	139.189066082054	83.11	-28.768793387773
83.22	167.355360597981	83.22	139.375435396005	83.22	-28.785164232421
83.32	167.530162928983	83.32	139.561693648034	83.32	-28.793506214116
83.42	167.701079267999	83.42	139.747840838027	83.42	-28.793819332854
83.53	167.868109614005	83.53	139.929682134039	83.53	-28.794552351941
83.63	168.033675475954	83.63	140.113935401018	83.63	-28.788987409385
83.74	168.197776853958	83.74	140.30060063601	83.74	-28.777124505182
83.84	168.363357183011	83.84	140.489788902983	83.84	-28.758852577274
83.94	168.531359019994	83.94	140.681500201026	83.94	-28.73417162566
84.04	168.701782365019	84.04	140.875734530027	84.04	-28.705503158315
84.15	168.874627217974	84.15	141.072491889986	84.15	-28.672847175242
84.25	169.049893579995	84.25	141.270174818033	84.25	-28.6407445771
84.35	169.230642687012	84.35	141.467728169005	84.35	-28.611193063414
84.45	169.416876358014	84.45	141.665151943016	84.45	-28.584192634178
84.55	169.608594591978	84.55	141.866640972012	84.55	-28.555548458706
84.66	169.803375879951	84.66	142.065477392066	84.66	-28.531978398987
84.76	170.001220222957	84.76	142.261661204998	84.76	-28.516543693908
84.86	170.202127620996	84.86	142.455192411035	84.86	-28.509246159379
84.96	170.406098073954	84.96	142.646071008016	84.96	-28.510085795394
85.06	170.60918562197	85.06	142.829876940027	85.06	-28.521061152286
85.17	170.81957392702	85.17	143.00661020502	85.17	-28.542172230058
85.27	171.037262988989	85.27	143.177868269049	85.27	-28.571821564231
85.37	171.259191568993	85.37	143.344706273979	85.37	-28.608954011506
85.48	171.485357850997	85.48	143.50712422106	85.48	-28.649623612804
85.58	171.715761835003	85.58	143.665122110065	85.58	-28.702014029219
85.68	171.950403521009	85.68	143.818699940994	85.68	-28.766125260748
85.78	172.189282909926	85.78	143.962059041996	85.78	-28.844694739568
85.88	172.427461409939	85.88	144.098889571069	85.88	-28.93403049244
85.99	172.664939021956	85.99	144.229191527984	85.99	-29.034132519361
86.09	172.905661705954	86.09	144.357384971045	86.09	-29.140580762028
86.19	173.141445799956	86.19	144.483469901047	86.19	-29.253375220445
86.3	173.372291303963	86.3	144.607446316968	86.3	-29.367577304811
86.4	173.598198217974	86.4	144.729314219035	86.4	-29.48318701513
86.5	173.819166543012	86.5	144.849384033023	86.5	-29.603839884007
86.61	174.034423296007	86.61	144.971374904003	86.61	-29.717633107687
86.71	174.241490041027	86.71	145.095286829019	86.71	-29.824566686176
86.82	174.440366777958	86.82	145.226918481967	86.82	-29.918841948405
86.92	174.635992096	86.92	145.362579703033	86.92	-30.004149051702
87.03	174.828365994927	87.03	145.502270493012	87.03	-30.079715014604
87.13	175.017488475987	87.13	145.645990853041	87.13	-30.143061399987
87.23	175.203359537932	87.23	145.793740781983	87.23	-30.194188207851
87.34	175.383053114956	87.34	145.943427844031	87.34	-30.240126463214
87.44	175.558679649953	87.44	146.095052041005	87.44	-30.280876166079
87.54	175.730239143945	87.54	146.248302944059	87.54	-30.316747742904
87.65	175.898504577958	87.65	146.399461413012	87.65	-30.351460336364
87.75	176.065954388037	87.75	146.548527447067	87.75	-30.382087880044
87.85	176.232588574976	87.85	146.695501044974	87.85	-30.41074081721
87.96	176.398407139004	87.96	146.840382207984	87.96	-30.437419147862
88.06	176.563410078984	88.06	146.982754605006	88.06	-30.463312184499
88.16	176.731324463958	88.16	147.129810977049	88.16	-30.483705622715
88.26	176.902150293927	88.26	147.281551323999	88.26	-30.498599462514
88.36	177.078813632988	88.36	147.440068082005	88.36	-30.50590126867
88.47	177.259204039956	88.47	147.605361250044	88.47	-30.505611041187
88.57	177.443321514033	88.57	147.777430829024	88.57	-30.501455847343
88.67	177.631166056017	88.67	147.956276818036	88.67	-30.493435687139
88.78	177.822737664997	88.78	148.14189921799	88.78	-30.484476626986
88.88	178.012582594988	88.88	148.326307280968	88.88	-30.480458971056
88.98	178.207508559012	88.98	148.50950100697	88.98	-30.481382719357
89.09	178.407515555932	89.09	148.691896726973	89.09	-30.486831540851
89.19	178.608876520002	89.19	148.866301699059	89.19	-30.503998177068
89.29	178.811591448948	89.29	149.032715924022	89.29	-30.527428882508
89.39	179.01566034493	89.39	149.191139401978	89.39	-30.563931368781
89.5	179.221083206926	89.5	149.341572132016	89.5	-30.613505635888
89.6	179.427860034934	89.6	149.486015245998	89.6	-30.670423485836
89.7	179.640088843939	89.7	149.62446874199	89.7	-30.734684918627
89.81	179.857769634964	89.81	149.75693262204	89.81	-30.806289934254
89.91	180.08635615297	89.91	149.891397633041	89.91	-30.877247785281
90.01	180.319040685958	90.01	150.027863774994	90.01	-30.947558471707
90.11	180.555823234954	90.11	150.166331046989	90.11	-31.021320008922
90.22	180.796703798933	90.22	150.30679945005	90.22	-31.098532396931
90.32	181.041682379032	90.32	150.44783441499	90.32	-31.186083949454
90.42	181.287035159926	90.42	150.590953603	90.42	-31.27564929487
90.52	181.532762144002	90.52	150.736157013057	90.52	-31.367228433176
90.62	181.77886333001	90.62	150.881443516028	90.62	-31.462822495089
90.72	182.021240703989	90.72	151.026813109979	90.72	-31.562431480612
90.83	182.259894264007	90.83	151.172265795026	90.83	-31.662331576598
90.93	182.49482400995	90.93	151.317801572986	90.93	-31.76252278305
91.04	182.726029943979	91.04	151.463420442042	91.04	-31.863005099967
91.14	182.949292522949	91.14	151.608372518012	91.14	-31.960430397779
91.24	183.158713276953	91.24	151.752657798966	91.24	-32.05479867649
91.35	183.354292205991	91.35	151.897710853973	91.35	-32.144675367862
91.45	183.539753123	91.45	152.042014024005	91.45	-32.231578131912
91.55	183.715096026958	91.55	152.185567308038	91.55	-32.311287427273
91.66	183.880320920025	91.66	152.328370706073	91.66	-32.377904783265
91.76	184.03542780095	91.76	152.470424217995	91.76	-32.431430199892
91.86	184.180416668937	91.86	152.603526331973	91.86	-32.48378900217
91.96	184.325119254027	91.96	152.727677049029	91.96	-32.534981190102
92.07	184.469535554967	92.07	152.842876368027	92.07	-32.585006763681
92.17	184.617885113994	92.17	152.949874174965	92.17	-32.633115837095
92.27	184.776066401014	92.27	153.04867047098	92.27	-32.679308410342
92.38	184.944079416027	92.38	153.139265254026	92.38	-32.733416211752
92.48	185.121924159944	92.48	153.221658525013	92.48	-32.795439241323
92.58	185.309600631967	92.58	153.296912817041	92.58	-32.86853450821
92.68	185.50920221503	92.68	153.371123064062	92.68	-32.952505548755
92.79	185.720728907995	92.79	153.444289265053	92.79	-33.047352362957
92.89	185.944180710976	92.89	153.524612932983	92.89	-33.144873438939
93	186.169725895979	93	153.612094067057	93	-33.245068776702
93.1	186.397364463005	93.1	153.70673266807	93.1	-33.350031758273
93.2	186.627096411939	93.2	153.808528736022	93.2	-33.459762383651
93.3	186.858921744033	93.3	153.917482270003	93.3	-33.574260652836
93.41	187.090055945987	93.41	154.02918191603	93.41	-33.688106191277
93.51	187.327777018027	93.51	154.143627676035	93.51	-33.801298998971
93.61	187.572084959015	93.61	154.259757016007	93.61	-33.914901608134
93.72	187.820886387954	93.72	154.371475001994	93.72	-34.035008953099
93.82	188.074181304955	93.82	154.478781635021	93.82	-34.158836522807
93.92	188.331969708997	93.92	154.58167691304	93.92	-34.293662315869
94.03	188.594251599966	94.03	154.680160839007	94.03	-34.439486332284
94.13	188.861026978998	94.13	154.776479763996	94.13	-34.591968836371
94.24	189.125137584028	94.24	154.870633688006	94.24	-34.75110982813
94.34	189.386583413011	94.34	154.96262261297	94.34	-34.916909307562
94.44	189.648148979018	94.44	155.056857891054	94.44	-35.084955920888
94.54	189.902556282959	94.54	155.153339523054	94.54	-35.255249668113
94.64	190.149805323927	94.64	155.252067508968	94.64	-35.420632286892
94.74	190.389896102943	94.74	155.353041848002	94.74	-35.581103777222
94.85	190.622828618984	94.85	155.455316553002	94.85	-35.740394637575
94.95	190.844503041944	94.95	155.569131488051	94.95	-35.880987005989
95.06	191.054969835022	95.06	155.694486653033	95.06	-36.002880882462
95.16	191.254228999014	95.16	155.829135694034	95.16	-36.108322620653
95.26	191.449438793938	95.26	155.973078610032	95.26	-36.197312220559
95.36	191.640599221955	95.36	156.126315403071	95.36	-36.265749850885
95.47	191.827710282951	95.47	156.288846070993	95.47	-36.313685975462
95.57	192.010771977039	95.57	156.46067061607	95.57	-36.341120594296
95.67	192.185324454954	95.67	156.637127273029	95.67	-36.35987373324
95.78	192.35808416795	95.78	156.818216041984	95.78	-36.369945392296
95.88	192.529051116026	95.88	157.004882910996	95.88	-36.370389584049
95.99	192.702325129972	95.99	157.186888015985	95.99	-36.371446171853
96.09	192.877855746929	96.09	157.364231358997	96.09	-36.368655307757
96.19	193.05564296701	96.19	157.536912936962	96.19	-36.368733442249
96.29	193.235686788967	96.29	157.70493275204	96.29	-36.371680575327
96.39	193.417987213024	96.39	157.865350532006	96.39	-36.384536809808
96.49	193.609723829013	96.49	158.017319874034	96.49	-36.408098085145
96.59	193.810896636933	96.59	158.160840776986	96.59	-36.442364401339
96.7	194.025965484002	96.7	158.300575006024	96.7	-36.482673994872
96.8	194.248213919991	96.8	158.436522558986	96.8	-36.529026865749
96.91	194.47764194399	96.91	158.568683438034	96.91	-36.588602602878
97.01	194.714249557933	97.01	158.69705764203	97.01	-36.661401206251
97.11	194.958036761022	97.11	158.826127541033	97.11	-36.747400154613
97.21	195.201650260969	97.21	158.962163520073	97.21	-36.833612611478
97.32	195.450086562005	97.32	159.105165579035	97.32	-36.920038576852
97.42	195.703345664015	97.42	159.258073991055	97.42	-37.003737779216
97.52	195.954247976942	97.52	159.421735157025	97.52	-37.083863815283
97.62	196.202793502948	97.62	159.596149078993	97.62	-37.153063393846
97.73	196.448982239986	97.73	159.781315755026	97.73	-37.21633301797
97.83	196.692814188964	97.83	159.977235187966	97.83	-37.273672687653
97.93	196.930085524968	97.93	160.173090842022	97.93	-37.328719346531
98.04	197.162624317002	98.04	160.368882720036	98.04	-37.381472994608
98.14	197.390430564951	98.14	160.560128451039	98.14	-37.436416001091
98.24	197.620857559968	98.24	160.740557648978	98.24	-37.499818751973
98.34	197.84890879896	98.34	160.910170313969	98.34	-37.567477421964
98.45	198.074584281926	98.45	161.068966448056	98.45	-37.641220080544
98.55	198.297884010003	98.55	161.216946048057	98.55	-37.721046727711
98.65	198.518807981941	98.65	161.351327728994	98.65	-37.817092042416
98.75	198.730078198992	98.75	161.474994142054	98.75	-37.921476868662
98.86	198.930312682933	98.86	161.58794528701	98.86	-38.034201206444
98.96	199.123715257997	98.96	161.700997698063	98.96	-38.144448523224
99.06	199.308457855977	99.06	161.814151374074	99.06	-38.252218819005
99.17	199.484540475964	99.17	161.927406316067	99.17	-38.350234095175
99.27	199.651963117958	99.27	162.040762521997	99.27	-38.437112372547
99.37	199.810725782982	99.37	162.153246525008	99.37	-38.518030944624
99.48	199.961179019965	99.48	162.270310187978	99.48	-38.585709880266
99.58	200.115488916026	99.58	162.391953508063	99.58	-38.640149179479
99.68	200.273655470028	99.68	162.520957875017	99.68	-38.678567454514
99.79	200.442956681968	99.79	162.654440636061	99.79	-38.703847358307
99.89	200.624774529956	99.89	162.792401790057	99.89	-38.716339441593
99.99	200.819109013992	99.99	162.934841337005	99.99	-38.728209790012
100.1	201.025960134984	100.1	163.081759278043	100.1	-38.739458403564
100.2	201.245327892025	100.2	163.222469898983	100.2	-38.768048993999
100.3	201.478962065039	100.3	163.356973200962	100.3	-38.815363540503
100.41	201.726862654937	100.41	163.486242651061	100.41	-38.880428574863
100.51	201.988679109945	100.51	163.604826386972	100.51	-38.968695958738
100.61	202.252245344994	100.61	163.712724410971	100.61	-39.080165692123
100.72	202.517561359969	100.72	163.809936722032	100.72	-39.216587554955
100.82	202.784627154983	100.82	163.89646331902	100.82	-39.377961547225
100.92	203.053442730948	100.92	163.975448307042	100.92	-39.560793014706
101.02	203.317291635017	101.02	164.052481736007	101.02	-39.747325820671
101.13	203.585955472022	101.13	164.127563607053	101.13	-39.937559965115
101.23	203.859434242986	101.23	164.211379631979	101.23	-40.120809734901
101.33	204.13597816696	101.33	164.303929812036	101.33	-40.29707513003
101.43	204.415587243943	101.43	164.405214146996	101.43	-40.459639700016
101.54	204.698261473936	101.54	164.515232636063	101.54	-40.618285048513
101.64	204.984000856939	101.64	164.633985279011	101.64	-40.773011175517
101.74	205.271524275986	101.74	164.763591712017	101.74	-40.919948666933
101.84	205.551704971981	101.84	164.904051933036	101.84	-41.059097522759
101.95	205.824542945948	101.95	165.052221839005	101.95	-41.1936018465
102.05	206.096754649025	102.05	165.202511380016	102.05	-41.32905168924
102.15	206.358558475927	102.15	165.354920554023	102.15	-41.464165932747
102.26	206.609954428927	102.26	165.509449363071	102.26	-41.589817820075
102.36	206.85094250598	102.36	165.666097806024	102.36	-41.706007351218
102.47	207.081522707995	102.47	165.821305832992	102.47	-41.823011027655
102.57	207.29923954093	102.57	165.975073442041	102.57	-41.931047245733
102.67	207.504093005014	102.67	166.127400634991	102.67	-42.030116005449
102.77	207.69736421903	102.77	166.276167777028	102.77	-42.122336940971
102.88	207.888179939005	102.88	166.421374867014	102.88	-42.2077100523
102.98	208.076540165962	102.98	166.563021906995	102.98	-42.283779845804
103.09	208.262444897969	103.09	166.70110889504	103.09	-42.350546321486
103.19	208.445894137981	103.19	166.840357431056	103.19	-42.404568999362
103.3	208.625059813926	103.3	166.981276297065	103.3	-42.454465853452
103.4	208.804878456021	103.4	167.123865493977	103.4	-42.500236883759
103.5	208.985350063926	103.5	167.271685071	103.5	-42.538322039293
103.6	209.168930132023	103.6	167.424735029044	103.6	-42.568721320046
103.71	209.355618658947	103.71	167.583015369019	103.71	-42.589606656543
103.81	209.545415645948	103.81	167.746526090014	103.81	-42.605914577875
103.92	209.738321092004	103.92	167.915267192029	103.92	-42.617645084043
104.02	209.934334998024	104.02	168.090816005019	104.02	-42.625676338978
104.12	210.140698766963	104.12	168.273172527961	104.12	-42.630008342684
104.22	210.357412398025	104.22	168.457615164016	104.22	-42.635362693367
104.32	210.586303961009	104.32	168.643635130024	104.32	-42.642248173961
104.42	210.822436926946	104.42	168.831232425987	104.42	-42.650664784467
104.53	211.06581129493	104.53	169.020407050994	104.53	-42.667853927723
104.63	211.316427067004	104.63	169.211159006068	104.63	-42.693815603725
104.73	211.57428424101	104.73	169.402623376072	104.73	-42.73124279671
104.83	211.831850984936	104.83	169.594800161008	104.83	-42.775198977588
104.94	212.089127297986	104.94	169.787689360987	104.94	-42.825684146358
105.04	212.346113180956	105.04	169.979713646057	105.04	-42.88427563272
105.14	212.595567231006	105.14	170.170873015991	105.14	-42.950973436673
105.24	212.837489446997	105.24	170.361167472038	105.24	-43.018245724931
105.35	213.071879829954	105.35	170.550597013062	105.35	-43.086092497492
105.45	213.29873837999	105.45	170.739607488031	105.45	-43.154067904572
105.55	213.516264852956	105.55	170.924457760066	105.55	-43.218671682711
105.66	213.718664888006	105.66	171.105147827006	105.66	-43.279903831911
105.76	213.905938484004	105.76	171.282542605013	105.76	-43.336899437417
105.87	214.08561747694	105.87	171.456642093062	105.87	-43.389658499228
105.97	214.257701863971	105.97	171.627446291041	105.97	-43.43638077358
106.07	214.422191647031	106.07	171.794955199971	106.07	-43.471271899588
106.17	214.579086824983	106.17	171.959168819058	106.17	-43.494331877253
106.27	214.728387398964	106.27	172.118702576995	106.27	-43.514477111406
106.38	214.867836063036	106.38	172.273556474011	106.38	-43.531707602056
106.48	214.997432816972	106.48	172.423284659999	106.48	-43.54646919898
106.58	215.118977905945	106.58	172.571628274	106.58	-43.555020762806
106.69	215.238265688981	106.69	172.718587317036	106.69	-43.557362293537
106.79	215.355296168013	106.79	172.86416178797	106.79	-43.551236486161
106.89	215.470069340995	106.89	173.008351688054	106.89	-43.53664334068
107	215.582585208949	107	173.150417818988	107	-43.516122298091
107.1	215.703184073959	107.1	173.290360182023	107.1	-43.495467719279
107.21	215.831865936025	107.21	173.428178774998	107.21	-43.474679604239
107.31	215.968630794009	107.31	173.565258171038	107.31	-43.452373381423
107.41	216.115735953963	107.41	173.70159837003	107.41	-43.428549050833
107.52	216.273181416	107.52	173.837199371974	107.52	-43.413546914098
107.62	216.440967178983	107.62	173.972061176983	107.62	-43.407366971222
107.72	216.619093243935	107.72	174.106024933053	107.72	-43.410168072895
107.83	216.805018601008	107.83	174.239090642004	107.83	-43.424207524125
107.93	217.005926900015	107.93	174.37125830304	107.93	-43.449485324912
108.03	217.221818140956	108.03	174.503267112982	108.03	-43.485262278028
108.13	217.442352020953	108.13	174.635117072057	108.13	-43.531538383473
108.23	217.667528542961	108.23	174.766808181062	108.23	-43.585772631813
108.34	217.897347704024	108.34	174.898340438972	108.34	-43.655148672712
108.44	218.131809505962	108.44	175.029713846016	108.44	-43.739666506161
108.54	218.370913947979	108.54	175.16233281799	108.54	-43.827581415557
108.65	218.608895606963	108.65	175.296197352964	108.65	-43.918893400902
108.75	218.845754482004	108.75	175.431466303962	108.75	-44.013443611495
108.86	219.084031584998	108.86	175.568139669963	108.86	-44.11123204735
108.96	219.316543263972	108.96	175.706217450966	108.96	-44.212258708459
109.07	219.543289519038	109.07	175.845699646061	109.07	-44.310758171579
109.17	219.764270352016	109.17	175.986586257068	109.17	-44.40673043671
109.28	219.979485760973	109.28	176.134083559987	109.28	-44.49751023656
109.38	220.185598467992	109.38	176.288191554022	109.38	-44.575913921474
109.48	220.382608471937	109.48	176.44891023906	109.48	-44.641941491453
109.59	220.570515773943	109.59	176.614835202031	109.59	-44.696997361464
109.69	220.755085795986	109.69	176.785966441003	109.69	-44.74108153151
109.8	220.936318538975	109.8	176.962303956998	109.8	-44.770856722291
109.9	221.114214003023	109.9	177.143847750017	109.9	-44.786322933803
110.01	221.288772186995	110.01	177.324039888049	110.01	-44.794038097153
110.11	221.455358839989	110.11	177.502880372003	110.11	-44.799767635585
110.21	221.620071709935	110.21	177.680369200971	110.21	-44.803511549098
110.32	221.78291079797	110.32	177.851300099974	110.32	-44.810476114415
110.42	221.947213382009	110.42	178.015673066966	110.42	-44.820661331535
110.52	222.112979462963	110.52	178.173488102971	110.52	-44.829432948104
110.63	222.280209040946	110.63	178.324745207988	110.63	-44.842888713182
110.73	222.448902114934	110.73	178.469444382017	110.73	-44.861028626768
110.83	222.61905868595	110.83	178.608403641988	110.83	-44.8863719512
110.94	222.792717072025	110.94	178.741622988014	110.94	-44.918918686476
111.04	222.969877273954	111.04	178.875660350059	111.04	-44.952110901495
111.14	223.155173541954	111.14	179.010515730056	111.14	-44.985948596259
111.25	223.342508129008	111.25	179.146189126982	111.25	-45.020431770762
111.35	223.531881035001	111.35	179.282680540041	111.35	-45.05759874343
111.46	223.723292259024	111.46	179.419989971052	111.46	-45.097449514259
111.56	223.916741801986	111.56	179.561406476978	111.56	-45.141329277426
111.66	224.103335947007	111.66	179.706930057023	111.66	-45.18314028387
111.76	224.283074693972	111.76	179.856560713006	111.76	-45.222882533593
111.87	224.455958044018	111.87	180.009480426975	111.87	-45.261374043555
111.97	224.619947677979	111.97	180.165689200066	111.97	-45.298614813753
112.07	224.775043595969	112.07	180.325187030007	112.07	-45.325711128254
112.17	224.921245797987	112.17	180.487973919071	112.17	-45.342662987058
112.28	225.058554284942	112.28	180.653515831978	112.28	-45.35000442381
112.38	225.185755509983	112.38	180.821385912964	112.38	-45.346123977204
112.48	225.309775270944	112.48	180.991584161006	112.48	-45.33102164724
112.59	225.430613567937	112.59	181.160821518006	112.59	-45.307986492096
112.69	225.557164116026	112.69	181.329097984985	112.69	-45.277018511773
112.79	225.689426916006	112.79	181.496413560012	112.79	-45.236904161591
112.9	225.827401966967	112.9	181.662768245019	112.9	-45.194569237725
113	225.971089269024	113	181.825610555052	113	-45.152565224487
113.11	226.120488823994	113.11	181.986438611034	113.11	-45.118287716434
113.21	226.267777049998	113.21	182.145252413989	113.21	-45.091736713566
113.32	226.412953947033	113.32	182.302585996013	113.32	-45.072378182231
113.42	226.55723306093	113.42	182.458866216052	113.42	-45.05978526532
113.52	226.693688594992	113.52	182.614093072061	113.52	-45.053957962833
113.62	226.822320550014	113.62	182.768266565972	113.62	-45.047072694985
113.73	226.943128923949	113.73	182.921386696989	113.73	-45.039129461786
113.83	227.056113718959	113.83	183.074375060073	113.83	-45.030420212849
113.93	227.169048376027	113.93	183.227231654996	113.93	-45.014019151995
114.03	227.281932895039	114.03	183.38250796603	114.03	-44.987374794919
114.14	227.394767275996	114.14	183.538705873048	114.14	-44.951985262996
114.24	227.515375097937	114.24	183.695825375025	114.24	-44.907850556231
114.34	227.643756363022	114.34	183.853866471054	114.34	-44.862744116385
114.44	227.779911068978	114.44	184.012829163066	114.44	-44.816665943461
114.54	227.923839216942	114.54	184.163047190054	114.54	-44.779282296821
114.65	228.07301866203	114.65	184.306915327966	114.65	-44.756021981939
114.75	228.229287509976	114.75	184.444433574981	114.75	-44.746884998812
114.85	228.392645761005	114.85	184.574680338073	114.85	-44.752792942509
114.96	228.555319972997	114.96	184.697655614968	114.96	-44.773745813032
115.06	228.717310146976	115.06	184.81335940703	115.06	-44.807221466022
115.16	228.878616281008	115.16	184.921791715055	115.16	-44.855058006959
115.27	229.039238377027	115.27	185.024923521041	115.27	-44.91528445163
115.37	229.199176432985	115.37	185.12314685097	115.37	-44.97973533353
115.48	229.350489758986	115.48	185.216461705977	115.48	-45.048410652657
115.58	229.493178354005	115.58	185.314534342979	115.58	-45.111644149652
115.68	229.629764362926	115.68	185.414969988983	115.68	-45.171830598821
115.79	229.758409680016	115.79	185.517768645013	115.79	-45.22897000016
115.89	229.879114304936	115.89	185.622930309023	115.89	-45.275121661816
115.99	229.991878238025	115.99	185.730454982036	115.99	-45.31028558379
116.09	230.096701479965	116.09	185.847307948961	116.09	-45.330018625979
116.19	230.195967301938	116.19	185.973489209005	116.19	-45.332482682917
116.3	230.289675704967	116.3	186.107027778007	116.3	-45.319648738802
116.4	230.377826688027	116.4	186.247531632034	116.4	-45.291908818382
116.5	230.468360943973	116.5	186.395000770062	116.5	-45.249262921654
116.61	230.56127847201	116.61	186.549435193001	116.61	-45.194094321152
116.71	230.656579273955	116.71	186.710834899031	116.71	-45.126403016875
116.81	230.754263346967	116.81	186.871705353042	116.81	-45.053683546545
116.91	230.855700109942	116.91	187.030416513039	116.91	-44.985506643118
117.02	230.964214536016	117.02	187.186968378001	117.02	-44.921872306601
117.12	231.079806623029	117.12	187.334395664038	117.12	-44.869745821445
117.23	231.200093100028	117.23	187.472698371039	117.23	-44.829127187655
117.33	231.325073965991	117.33	187.601876500025	117.33	-44.801385822519
117.43	231.454749221029	117.43	187.721930049065	117.43	-44.789846698154
117.53	231.589118865941	117.53	187.832859019977	117.53	-44.794509814558
117.64	231.728182900952	117.64	187.939957511048	117.64	-44.80769780074
117.74	231.874974742937	117.74	188.043225521028	117.74	-44.829410656703
117.84	232.029494394965	117.84	188.150157587984	117.84	-44.852153844726
117.94	232.190372437003	117.94	188.262383754022	117.94	-44.874297323699
118.04	232.354283897962	118.04	188.379904018007	118.04	-44.89584109362
118.14	232.521228778978	118.14	188.502718381073	118.14	-44.919818573528
118.25	232.691207078005	118.25	188.630826842996	118.25	-44.946229763422
118.35	232.864218796976	118.35	188.764332036044	118.35	-44.973602612176
118.46	233.038160610931	118.46	188.903233962037	118.46	-44.99861214767
118.56	233.213032521007	118.56	189.047532620066	118.56	-45.021258369906
118.66	233.388834526977	118.66	189.19193391298	118.66	-45.046835377341
118.77	233.562533210034	118.77	189.336437838051	118.77	-45.075343169977
118.87	233.734128568926	118.87	189.481044398008	118.87	-45.104678424581
118.97	233.903620605929	118.97	189.625753592054	118.97	-45.134841141159
119.07	234.071009318995	119.07	189.767730626045	119.07	-45.168666112677
119.17	234.229350160945	119.17	189.908464754012	119.17	-45.201630667708
119.28	234.380368787015	119.28	190.047955975047	119.28	-45.233734806253
119.38	234.524065196979	119.38	190.186101655058	119.38	-45.265081162152
119.48	234.662542713977	119.48	190.322901795071	119.48	-45.2956697354
119.58	234.795801338009	119.58	190.458356394061	119.58	-45.318555978393
119.68	234.923841068962	119.68	190.592465453051	119.68	-45.335465545843
119.78	235.046661907973	119.78	190.725228971019	119.78	-45.346398437754
119.89	235.164263852994	119.89	190.859446708032	119.89	-45.350658217302
119.99	235.281775320004	119.99	190.995118665001	119.99	-45.348244884488
120.09	235.399196309004	120.09	191.135079634023	120.09	-45.336323646345
120.2	235.523471366946	120.2	191.277840364023	120.2	-45.316383755257
120.3	235.652874838934	120.3	191.423400853978	120.3	-45.288425211229
120.41	235.78740672599	120.41	191.571761102978	120.41	-45.257576428738
120.52	235.927067026978	120.52	191.722921113069	120.52	-45.223837407782
120.62	236.071855743035	120.62	191.870650349983	120.62	-45.200383228034
120.72	236.223615816016	120.72	192.014948815995	120.72	-45.185488234773
120.82	236.380759732015	120.82	192.155816509057	120.82	-45.179152428
120.93	236.543287490008	120.93	192.290453671035	120.93	-45.184175567764
121.04	236.70607067595	121.04	192.418860299995	121.04	-45.200557654067
121.14	236.869109290978	121.14	192.541036397984	121.14	-45.230141629701
121.24	237.032403333956	121.24	192.656981963069	121.24	-45.271339980062
121.35	237.195952804996	121.35	192.762654834041	121.35	-45.328194867188
121.45	237.361130474028	121.45	192.859612889038	121.45	-45.394019999404
121.55	237.528390787929	121.55	192.947856126011	121.55	-45.468815376719
121.65	237.697733746927	121.65	193.033615079003	121.65	-45.546350467066
121.75	237.867316407005	121.75	193.116889745966	121.75	-45.626625270451
121.86	238.038726284003	121.86	193.19768012906	121.86	-45.711012556802
121.96	238.211963378035	121.96	193.275986227036	121.96	-45.799966772676
122.06	238.387027687963	122.06	193.351808040006	122.06	-45.893487918073
122.16	238.563919214016	122.16	193.424749774977	122.16	-45.990128843738
122.26	238.74416257695	122.26	193.49481143206	122.26	-46.091477064271
122.36	238.927757778015	122.36	193.566035172012	122.36	-46.193490417641
122.47	239.113332045008	122.47	193.636863118058	122.47	-46.297726781034
122.57	239.300430934009	122.57	193.707295270997	122.57	-46.404186154452
122.67	239.489054441947	122.67	193.777331631054	122.67	-46.514393158436
122.78	239.679202570983	122.78	193.84697219698	122.78	-46.628347792987
122.88	239.870875321003	122.88	193.914764524038	122.88	-46.746129733038
122.98	240.054113475935	122.98	193.980708613026	122.98	-46.86728453203
123.09	240.236768165005	123.09	194.044804464056	123.09	-46.991812189965
123.19	240.418839385939	123.19	194.10744787001	123.19	-47.119316913308
123.29	240.598802520935	123.29	194.168638831002	123.29	-47.24979870206
123.39	240.776657567949	123.39	194.228377347031	123.39	-47.373298341003
123.5	240.952404528002	123.5	194.286663417984	123.5	-47.497666958144
123.6	241.126043400982	123.6	194.341896288961	123.6	-47.6245053087
123.7	241.300317439936	123.7	194.397461341055	123.7	-47.74890339157
123.8	241.471239726025	123.8	194.453358573014	123.8	-47.870861206751
123.91	241.638810259019	123.91	194.511040431053	123.91	-47.988926309383
124.01	241.812988253969	124.01	194.57050691301	124.01	-48.103098699463
124.12	241.985922583012	124.12	194.631758022069	124.12	-48.216121630345
124.22	242.157613246945	124.22	194.694793755048	124.22	-48.324008182831
124.33	242.328060243949	124.33	194.759614113991	124.33	-48.426758356929
124.43	242.497263575956	124.43	194.829406711051	124.43	-48.531143755113
124.53	242.666507529975	124.53	194.904171546	124.53	-48.629313249379
124.64	242.835792106007	124.64	194.985509373964	124.64	-48.719666084503
124.74	243.002374051002	124.74	195.070034814989	124.74	-48.805587641054
124.85	243.17024028403	124.85	195.157747868961	124.85	-48.887077919025
124.95	243.339390803953	124.95	195.248648535994	124.95	-48.965421206383
125.05	243.509825612932	125.05	195.342736815064	125.05	-49.040617503124
125.15	243.681544709943	125.15	195.434818171975	125.15	-49.115118090255
125.25	243.847581573959	125.25	195.525460087993	125.25	-49.192342407443
125.36	244.008754443939	125.36	195.61466256107	125.36	-49.272290454686
125.46	244.165063317951	125.46	195.699237979966	125.46	-49.358149844716
125.56	244.315223908984	125.56	195.779186343998	125.56	-49.449920577536
125.67	244.459236217949	125.67	195.854507653053	125.67	-49.540636133198
125.77	244.597100243027	125.77	195.925201907016	125.77	-49.631114748579
125.88	244.728815985013	125.88	195.997107614062	125.88	-49.715517916365
125.98	244.854383444022	125.98	196.070806858074	125.98	-49.791979263696
126.08	244.976664409933	126.08	196.146299639054	126.08	-49.860498790569
126.18	245.095658881951	126.18	196.228780491992	126.18	-49.915881962634
126.29	245.21833338099	126.29	196.317681936989	126.29	-49.958696259417
126.39	245.343869669	126.39	196.413003975067	126.39	-49.988941680915
126.49	245.472267747004	126.49	196.514746604976	126.49	-50.009480016798
126.59	245.603527615003	126.59	196.622909827056	126.59	-50.020311267063
126.7	245.737649272996	126.7	196.739458845968	126.7	-50.026436746046
126.8	245.87417827297	126.8	196.864393663986	126.8	-50.027038216868
126.9	246.013943858998	126.9	196.991875772028	126.9	-50.027954186842
127	246.156946029942	127	197.12132308598	127	-50.029766740868
127.1	246.300322996035	127.1	197.252735605048	127.1	-50.032475878947
127.21	246.44407475796	127.21	197.386113330026	127.21	-50.035627154522
127.31	246.588201315035	127.31	197.521456261029	127.31	-50.0400498096
127.41	246.732702667941	127.41	197.660790232021	127.41	-50.043718009531
127.51	246.872729223014	127.51	197.800489769975	127.51	-50.047395438015
127.61	247.012185016956	127.61	197.940554875004	127.61	-50.051082095042
127.72	247.151070049995	127.72	198.07902034006	127.72	-50.056743186234
127.82	247.289838769007	127.82	198.215886167986	127.82	-50.064378711591
127.92	247.427661930942	127.92	198.351152356054	127.92	-50.069139078451
128.03	247.564539536029	128.03	198.484818905968	128.03	-50.074928322894
128.13	247.700471584949	128.13	198.613471020963	128.13	-50.085161241399
128.23	247.83545807702	128.23	198.744000378042	128.23	-50.093400602705
128.34	247.960949106982	128.34	198.876406978002	128.34	-50.09881716481
128.44	248.076944674949	128.44	199.008664985968	128.44	-50.103436762356
128.54	248.188294372994	128.54	199.144399874967	128.54	-50.103633921985
128.64	248.291094164983	128.64	199.283611646024	128.64	-50.099408643697
128.75	248.38534405194	128.75	199.426300296977	128.75	-50.082211021738
128.85	248.47104403193	128.85	199.572465831011	128.85	-50.052041056111
128.95	248.548194107002	128.95	199.720840418991	128.95	-50.01501616584
129.05	248.622301136038	129.05	199.871424062053	129.05	-49.967232314847
129.16	248.693365119038	129.16	200.027631556054	129.16	-49.90527470665
129.26	248.761386056003	129.26	200.182571225014	129.26	-49.836035019065
129.37	248.834913852988	129.37	200.336243066999	129.37	-49.759513252093
129.47	248.913948509994	129.47	200.488647082011	129.47	-49.681216265558
129.57	248.99849002702	129.57	200.639783271072	129.57	-49.601144059459
129.68	249.08853840293	129.68	200.784974769022	129.68	-49.523973498929
129.78	249.181083696953	129.78	200.921183293985	129.78	-49.461292770491
129.88	249.281525124957	129.88	201.048408846987	129.88	-49.413101874155
129.98	249.38986268694	129.98	201.167919253976	129.98	-49.378132983547
130.09	249.500589524018	130.09	201.279714515977	130.09	-49.356386098673
130.19	249.613705634943	130.19	201.383794631056	130.19	-49.344851276846
130.3	249.729211020963	130.3	201.480159601033	130.3	-49.348927735292
130.4	249.847105681965	130.4	201.568809423975	130.4	-49.368615474007
130.51	249.967389616017	130.51	201.657435672018	130.51	-49.390716062559
130.61	250.089637596943	130.61	201.74603834505	130.61	-49.415229500942
130.72	250.213849623947	130.72	201.839294308002	130.72	-49.437478924039
130.82	250.343035638934	130.82	201.940241842067	130.82	-49.454426051061
130.92	250.471796425927	130.92	202.048880945995	130.92	-49.466070882015
131.03	250.600131984015	131.03	202.165211620013	131.03	-49.471988188263
131.13	250.728042313995	131.13	202.289233865031	131.13	-49.4721779698
131.23	250.855527414956	131.23	202.411524137005	131.23	-49.479073714088
131.34	250.981313011948	131.34	202.532082434004	131.34	-49.487276203911
131.44	251.112478083996	131.44	202.650908756027	131.44	-49.496785439263
131.55	251.24902263201	131.55	202.760311534007	131.55	-49.515292990758
131.65	251.391371885006	131.65	202.860290768058	131.65	-49.542798858393
131.75	251.53952584094	131.75	202.950846456019	131.75	-49.57802876711
131.85	251.693484500947	131.85	203.031978600052	131.85	-49.628061696082
131.96	251.853247865938	131.96	203.100164115995	131.96	-49.696420728114
132.06	252.018815935003	132.06	203.159809443036	132.06	-49.77912465295
132.16	252.195360929932	132.16	203.210914581973	132.16	-49.876173470589
132.27	252.382882851975	132.27	203.262903076961	132.27	-49.978143636255
132.37	252.582655974948	132.37	203.315774926978	132.37	-50.08503514995
132.47	252.787601320961	132.47	203.369530134069	132.47	-50.196848011671
132.57	252.997718890015	132.57	203.424168696984	132.57	-50.318754443928
132.68	253.213008680973	132.68	203.479690616064	132.68	-50.450754446722
132.78	253.433470694972	132.78	203.547870081024	132.78	-50.582348105585
132.88	253.655004533016	132.88	203.62870709198	132.88	-50.706456441345
132.99	253.877610196014	132.99	203.72572473002	132.99	-50.819556371193
133.09	254.101287683966	133.09	203.834516559027	133.09	-50.92605433402
133.19	254.320864773945	133.19	203.955082576044	133.19	-51.025950329828
133.3	254.53634146595	133.3	204.087422784028	133.3	-51.115143960784
133.4	254.747717759983	133.4	204.231537181045	133.4	-51.19363522689
133.51	254.954993655929	133.51	204.374977485031	133.51	-51.273872410352
133.61	255.158867931982	133.61	204.517743695988	133.61	-51.350683288648
133.71	255.359631580973	133.71	204.65983581505	133.71	-51.424067861782
133.82	255.557284599945	133.82	204.78947965205	133.82	-51.505800319286
133.92	255.755927389941	133.92	204.906675206985	133.92	-51.595880661157
134.02	255.95555994903	134.02	205.01142247906	134.02	-51.695007665148
134.12	256.156182278005	134.12	205.103721469072	134.12	-51.803472323168
134.23	256.357794376981	134.23	205.181454621993	134.23	-51.923392189407
134.33	256.558876303984	134.33	205.244723912074	134.33	-52.058765689568
134.43	256.762545010929	134.43	205.293529337041	134.43	-52.209592823651
134.53	256.96880049793	134.53	205.340319179982	134.53	-52.363425309456
134.63	257.176943985996	134.63	205.385093441009	134.63	-52.520263146981
134.74	257.386684484004	134.74	205.42785212001	134.74	-52.678586395598
134.84	257.598021991953	134.84	205.468595216985	134.84	-52.841512005722
134.95	257.810956508933	134.95	205.507322732046	134.95	-53.00903997735
135.05	258.025488035969	135.05	205.552939539984	135.05	-53.17156665785
135.15	258.232947870965	135.15	205.605445640003	135.15	-53.328801055311
135.25	258.433336013013	135.25	205.66695858804	135.25	-53.478625615537
135.36	258.628172401927	135.36	205.73737641007	135.36	-53.621142310666
135.46	258.814340088975	135.46	205.816699108027	135.46	-53.756351140696
135.56	258.991839073019	135.56	205.904926679978	135.56	-53.875583403007
135.66	259.160669354969	135.66	206.002059127059	135.66	-53.978839097594
135.76	259.320830933007	135.76	206.103850823069	135.76	-54.071883790663
135.86	259.471930801965	135.86	206.210301769033	135.86	-54.1516005318
135.97	259.619886753967	135.97	206.321411964041	135.97	-54.217989321004
136.07	259.764698790036	136.07	206.428276532961	136.07	-54.27995503316
136.18	259.915035612948	136.18	206.530895477044	136.18	-54.337497668266
136.28	260.070897222931	136.28	206.629268795041	136.28	-54.39022421808
136.39	260.232283619985	136.39	206.723396487973	136.39	-54.444052477614
136.49	260.399194802972	136.49	206.822120014976	136.49	-54.490140986985
136.59	260.571630773029	136.59	206.920832206038	136.59	-54.541765619545
136.7	260.745695323976	136.7	207.01953306002	136.7	-54.598926375296
136.8	260.921388455017	136.8	207.122468203011	136.8	-54.657377628661
136.9	261.099103174956	136.9	207.22963763501	136.9	-54.717119379644
137.01	261.272921688942	137.01	207.34104135704	137.01	-54.778151628244
137.11	261.442843995951	137.11	207.456679367965	137.11	-54.836578168179
137.21	261.608870097007	137.21	207.576551668012	137.21	-54.892398999448
137.32	261.770999991995	137.32	207.700535670028	137.32	-54.946129717034
137.42	261.923232215963	137.42	207.828631374014	137.42	-54.991852525931
137.53	262.065231592942	137.53	207.95199732197	137.53	-55.038408886009
137.63	262.196998122931	137.63	208.075240681978	137.63	-55.081191626543
137.73	262.322428011998	137.73	208.19836145597	137.73	-55.120200747538
137.84	262.441521260939	137.84	208.321359643037	137.84	-55.149434784473
137.94	262.554277868958	137.94	208.444235243064	137.94	-55.168558561197
138.04	262.660697836964	138.04	208.56124223701	138.04	-55.183318097701
138.14	262.760977524977	138.14	208.672380623966	138.14	-55.197609600272
138.24	262.857159868986	138.24	208.777650404045	138.24	-55.211433068907
138.34	262.949244868992	138.34	208.877174164058	138.34	-55.224665916867
138.45	263.043233989038	138.45	208.970951904007	138.45	-55.237308144155
138.55	263.139462406002	138.55	209.058983624004	138.55	-55.249556112521
138.65	263.237930118976	138.65	209.14126932405	138.65	-55.263452756612
138.76	263.338637127958	138.76	209.223365608977	138.76	-55.273441472035
138.86	263.441583433973	138.86	209.307051140968	138.86	-55.28374505971
138.96	263.546478043963	138.96	209.392325922067	138.96	-55.294698695782
139.07	263.65818981094	139.07	209.484935970067	139.07	-55.300556360258
139.17	263.776522373973	139.17	209.584881287014	139.17	-55.301318053141
139.28	263.899432796961	139.28	209.692161870976	139.28	-55.296983774426
139.38	264.026921080017	139.38	209.806777723998	139.38	-55.287262532196
139.48	264.15898722496	139.48	209.928728844034	139.48	-55.277023178958
139.58	264.295631228947	139.58	210.057913260016	139.58	-55.266171325087
139.68	264.433736143928	139.68	210.199564393974	139.68	-55.247430614063
139.78	264.573415635937	139.78	210.348125641985	139.78	-55.226357650271
139.89	264.714669704972	139.89	210.501818339026	139.89	-55.204731097324
139.99	264.857789342955	139.99	210.660642486005	139.99	-55.18255095522
140.1	264.99790569801	140.1	210.824598082013	140.1	-55.156700273542
140.2	265.135018769001	140.2	210.993685128983	140.2	-55.1272927192
140.3	265.269128556952	140.3	211.162037031045	140.3	-55.100194886303
140.4	265.40350454593	140.4	211.33428475207	140.4	-55.07106680355
140.51	265.542548671988	140.51	211.510428291035	140.51	-55.035039618454
140.61	265.686260936036	140.61	211.690569621965	140.61	-54.992011358873
140.71	265.837758287034	140.71	211.869475322032	140.71	-54.947215446684
140.82	265.99692705895	140.82	212.047145389988	140.82	-54.903921367285
140.92	266.163767250987	140.92	212.223579827992	140.92	-54.866531055846
141.02	266.338278863941	141.02	212.394765211002	141.02	-54.839057936922
141.12	266.520461897017	141.12	212.555778551064	141.12	-54.829541948003
141.23	266.70439855593	141.23	212.706619848063	141.23	-54.837869422177
141.33	266.892893875024	141.33	212.853155696962	141.33	-54.858173765335
141.43	267.082678370002	141.43	212.990755135024	141.43	-54.895085940688
141.53	267.269350104016	141.53	213.119418161	141.53	-54.948605948241
141.63	267.452909078997	141.63	213.239144775002	141.63	-55.012815992978
141.74	267.633355294038	141.74	213.349934977032	141.74	-55.090521109915
141.84	267.810688749023	141.84	213.456395939033	141.84	-55.173844642923
141.94	267.981726669973	141.94	213.556674144002	141.94	-55.260238172254
142.04	268.146795457028	142.04	213.654783018001	142.04	-55.345688273352
142.14	268.305895109961	142.14	213.755645547053	142.14	-55.425271959146
142.25	268.464943422032	142.25	213.859261731045	142.25	-55.49898922964
142.35	268.621135360036	142.35	213.965631569977	142.35	-55.563657311937
142.45	268.774470922949	142.45	214.074755064985	142.45	-55.619602604171
142.56	268.924950111	142.56	214.182348363011	142.56	-55.671108958488
142.66	269.07257292396	142.66	214.297157495025	142.66	-55.715348139306
142.77	269.222797835937	142.77	214.419182460006	142.77	-55.749515111616
142.87	269.37562484693	142.87	214.543816088053	142.87	-55.778217046144
142.97	269.534236727964	142.97	214.672911895036	142.97	-55.799600427465
143.07	269.69830708299	143.07	214.806469881069	143.07	-55.813665255579
143.18	269.867835912009	143.18	214.94449004399	143.18	-55.82587000372
143.28	270.042823212975	143.28	215.084569690021	143.28	-55.838617368063
143.39	270.223268987934	143.39	215.225772450026	143.39	-55.856026489727
143.5	270.40713030101	143.5	215.368098324006	143.5	-55.877770970592
143.6	270.592798368966	143.6	215.515831165021	143.6	-55.899566958501
143.7	270.780273192031	143.7	215.660224940052	143.7	-55.930160484048
143.8	270.964096295984	143.8	215.801279652055	143.8	-55.969551547233
143.91	271.144267682985	143.91	215.938995298984	143.91	-56.015697213416
144.01	271.320787350987	144.01	216.073371881976	144.01	-56.066988698869
144.11	271.493655299992	144.11	216.202630736007	144.11	-56.125204667201
144.21	271.662871531021	144.21	216.324865413981	144.21	-56.186793094365
144.31	271.82769693195	144.31	216.44247861002	144.31	-56.249351284188
144.41	271.988131500962	144.41	216.556406694053	144.41	-56.311942868436
144.51	272.14621817393	144.51	216.666649665058	144.51	-56.374567847111
144.62	272.303565733978	144.62	216.773207523033	144.62	-56.437226220216
144.72	272.460174182015	144.72	216.87608026798	144.72	-56.499178875211
144.83	272.616043517928	144.83	216.975267900011	144.83	-56.560425812098
144.93	272.771173740011	144.93	217.074280001043	144.93	-56.619500383972
145.03	272.92619953198	145.03	217.173116570962	145.03	-56.678011374554
145.13	273.081120893039	145.13	217.273556273994	145.13	-56.734180120233
145.24	273.235937821937	145.24	217.377505558034	145.24	-56.786100171827
145.34	273.391389432959	145.34	217.484964422965	145.34	-56.833771529333
145.44	273.547475724968	145.44	217.59593287004	145.44	-56.877828874064
145.55	273.704196697963	145.55	217.710410898007	145.55	-56.918272206021
145.65	273.861552351946	145.65	217.821159696996	145.65	-56.962340336864
145.75	274.015140753022	145.75	217.928179265073	145.75	-57.010772379125
145.85	274.168545638986	145.85	218.031469603034	145.85	-57.063568332809
145.95	274.321767010974	145.95	218.127521129986	145.95	-57.124237779468
146.05	274.474170185954	146.05	218.216333845021	146.05	-57.192780719097
146.16	274.625755165971	146.16	218.297907748024	146.16	-57.264795216533
146.26	274.776521951026	146.26	218.372242840019	146.26	-57.343865011124
146.37	274.926470538958	146.37	218.44678475702	146.37	-57.422544465478
146.47	275.075600931018	146.47	218.521533500052	146.47	-57.500198898284
146.57	275.227772205994	146.57	218.596489069	146.57	-57.57682830954
146.68	275.382984361954	146.68	218.678890274987	146.68	-57.64519388759
146.78	275.545639333927	146.78	218.768737118012	146.78	-57.705295632425
146.89	275.71215338503	146.89	218.866029598985	146.89	-57.757133544054
146.99	275.882526512987	146.99	218.970767716996	146.99	-57.804566699987
147.1	276.056758718028	147.1	219.082951473069	147.1	-57.847595100228
147.2	276.234850000947	147.2	219.204697945997	147.2	-57.888503600234
147.3	276.41622010799	147.3	219.336007136008	147.3	-57.923708460657
147.41	276.60086903893	147.41	219.469433405038	147.41	-57.960655318893
147.51	276.788796795017	147.51	219.604976755022	147.51	-57.999344174935
147.62	276.976144297009	147.62	219.742637184027	147.62	-58.03977502879
147.72	277.162911545929	147.72	219.882414692051	147.72	-58.081367627177
147.82	277.349098542004	147.82	220.02430928103	147.82	-58.124121970104
147.93	277.534705283983	147.93	220.158184538036	147.93	-58.178174468438
148.03	277.714608476003	148.03	220.28404046398	148.03	-58.239666044665
148.13	277.892400985024	148.13	220.401877058976	148.13	-58.308596698781
148.24	278.068082810023	148.24	220.509577242979	148.24	-58.387083510496
148.34	278.242234203958	148.34	220.607141015989	148.34	-58.475126479812
148.45	278.414855167966	148.45	220.694568379031	148.45	-58.567602309647
148.55	278.585945701025	148.55	220.771859330057	148.55	-58.668103866643
148.65	278.755505803929	148.65	220.839950238997	148.65	-58.775694782575
148.76	278.92353547702	148.76	220.906652697067	148.76	-58.883143718455
148.86	279.092543700926	148.86	220.971966705065	148.86	-58.990450674285
148.96	279.262530475989	148.96	221.046028673982	148.96	-59.087479239196
149.07	279.438619100006	149.07	221.128838603022	149.07	-59.174229413191
149.17	279.617216706015	149.17	221.220396492072	149.17	-59.250701196258
149.27	279.798323294017	149.27	221.320702342041	149.27	-59.31940357026
149.38	279.981938862988	149.38	221.429756153043	149.38	-59.380336535195
149.48	280.168063413953	149.48	221.548086997018	149.48	-59.438094315397
149.58	280.355993712988	149.58	221.675694873966	149.58	-59.489084044215
149.69	280.545729757932	149.69	221.811643416004	149.69	-59.534242089887
149.79	280.737271550947	149.79	221.948121029982	149.79	-59.581380044662
149.89	280.928110109016	149.89	222.08512771806	149.89	-59.630497908543
149.99	281.118245432026	149.99	222.222663477964	149.99	-59.680892446757
150.09	281.307677519976	150.09	222.36072831106	150.09	-59.732563659309
150.2	281.496406374004	150.2	222.488583735071	150.2	-59.796250027483
150.3	281.683683644019	150.3	222.606229751023	150.3	-59.869442569435
150.4	281.872926913934	150.4	222.713666358004	150.4	-59.95214128516
150.51	282.06413618193	150.51	222.810364483962	150.51	-60.044875247411
150.61	282.258014684999	150.61	222.89632412901	150.61	-60.147644456181
150.71	282.45456242098	150.71	222.971545293035	150.71	-60.259700563252
150.82	282.653779391012	150.82	223.036027975013	150.82	-60.384461150646
150.92	282.85566559498	150.92	223.092380024013	150.92	-60.519318369913
151.02	283.060221031974	151.02	223.149604904052	151.02	-60.655971991914
151.12	283.260476837995	151.12	223.207702616037	151.12	-60.794422016648
151.22	283.456433010997	151.22	223.27741163906	151.22	-60.923929962823
151.32	283.648837901978	151.32	223.358731975964	151.32	-61.044495830444
151.43	283.834273926004	151.43	223.451663624019	151.43	-61.156119619508
151.53	284.012741085007	151.53	223.556206585044	151.53	-61.251832464312
151.64	284.184239377964	151.64	223.669838208025	151.64	-61.334157015174
151.74	284.348768804989	151.74	223.791327984031	151.74	-61.405072129204
151.84	284.508166255932	151.84	223.920675913064	151.84	-61.46116022438
151.95	284.662431731931	151.95	224.055274146963	151.95	-61.505029149152
152.05	284.811565231962	152.05	224.186119222054	152.05	-61.545682367425
152.16	284.962535621958	152.16	224.313211136973	152.16	-61.583119879199
152.26	285.115342902031	152.26	224.436549892971	152.26	-61.619178574418
152.36	285.269987071956	152.36	224.556135490047	152.36	-61.653858453073
152.46	285.426468130936	152.46	224.670614697061	152.46	-61.688512746017
152.57	285.585039935995	152.57	224.779987514012	152.57	-61.730110318953
152.67	285.744318468005	152.67	224.886776592029	152.67	-61.776128521555
152.78	285.904303727989	152.78	224.992212437996	152.78	-61.825336844942
152.88	286.063158825982	152.88	225.096295054072	152.88	-61.877735289112
152.98	286.220883759938	152.98	225.199024437984	152.98	-61.933577709212
153.08	286.377478532927	153.08	225.300400592005	153.08	-61.991480087647
153.19	286.532943143015	153.19	225.406533505975	153.19	-62.045332433714
153.29	286.687277589976	153.29	225.517423180008	153.29	-62.093297857478
153.4	286.841333968937	153.4	225.633069612968	153.4	-62.135376358938
153.5	286.99511228001	153.5	225.754826037019	153.5	-62.170214707247
153.6	287.148358666968	153.6	225.882692452046	153.6	-62.197812902409
153.71	287.30245714894	153.71	226.016668857028	153.71	-62.218170944419
153.81	287.457407723991	153.81	226.15675525401	153.81	-62.232140927336
153.91	287.613210393033	153.91	226.30295164106	153.91	-62.239722851152
154.01	287.769865156974	154.01	226.437622614071	154.01	-62.258298265103
154.12	287.929787132953	154.12	226.560768173044	154.12	-62.289251186782
154.22	288.092976323014	154.22	226.666278329049	154.22	-62.338691606886
154.33	288.259432724999	154.33	226.754153080037	154.33	-62.406619525414
154.43	288.42830424594	154.43	226.82439242601	154.43	-62.493034942374
154.54	288.599590886975	154.54	226.876996367992	154.54	-62.600352976699
154.64	288.773292645942	154.64	226.91196490598	154.64	-62.728573628393
154.75	288.94940952398	154.75	226.937454762037	154.75	-62.869540174981
154.85	289.124515015942	154.85	226.953465936049	154.85	-63.022400522414
154.95	289.292707494951	154.95	226.959998428015	154.95	-63.187154670691
155.06	289.453986959984	155.06	226.974687642041	155.06	-63.346167215438
155.16	289.605938292993	155.16	226.997533579038	155.16	-63.496122839585
155.27	289.74856149398	155.27	227.028536239004	155.27	-63.636910355014
155.37	289.881856562943	155.37	227.067695620008	155.37	-63.768529761718
155.48	290.005823499996	155.48	227.123873602068	155.48	-63.876217555441
155.58	290.120462304003	155.58	227.197070183024	155.58	-63.960873934305
155.68	290.221753618994	155.68	227.287285364014	155.68	-64.019183581246
155.78	290.309697444968	155.78	227.386362422976	155.78	-64.059303218731
155.89	290.387720285935	155.89	227.494301357979	155.89	-64.081232846764
155.99	290.461723770022	155.99	227.611102171068	155.99	-64.08497246534
156.1	290.531707897003	156.1	227.736764860992	156.1	-64.06710449244
156.2	290.597672666991	156.2	227.871289429004	156.2	-64.02702715287
156.31	290.659618079985	156.31	228.006521884026	156.31	-63.976320941482
156.41	290.724133515937	156.41	228.14246222606	156.41	-63.914985858279
156.51	290.791218975983	156.51	228.270248579065	156.51	-63.857785407521
156.61	290.860874460009	156.61	228.389880943041	156.61	-63.804719589206
156.72	290.937119325008	156.72	228.501359316056	156.72	-63.755788403335
156.82	291.019953570981	156.82	228.604683700041	156.82	-63.714376976268
156.93	291.109377197017	156.93	228.699854093975	156.93	-63.683689562615
157.03	291.205390204937	157.03	228.790742026035	157.03	-63.659854635037
157.13	291.299491590962	157.13	228.877347495995	157.13	-63.646289775554
157.23	291.397550514944	157.23	228.959670503968	157.23	-63.643596759357
157.34	291.499566976995	157.34	229.045865038074	157.34	-63.643621596788
157.44	291.598951595006	157.44	229.135931100018	157.44	-63.646364287845
157.55	291.695704371023	157.55	229.229868690027	157.55	-63.643323830059
157.65	291.789825302999	157.65	229.327677806054	157.65	-63.634500223436
157.76	291.881314390935	157.76	229.429198599064	157.76	-63.625922479005
157.86	291.97017163699	157.86	229.534431067009	157.86	-63.614205470407
157.96	292.064209834962	157.96	229.643375210003	157.96	-63.596144943032
158.06	292.163428985987	158.06	229.752159501004	158.06	-63.575612424224
158.16	292.276330092022	158.16	229.860783941035	158.16	-63.552607913982
158.27	292.397043992992	158.27	229.969248529073	158.27	-63.527131412308
158.37	292.525570690941	158.37	230.077553265005	158.37	-63.500566936794
158.47	292.661910184961	158.47	230.180978539011	158.47	-63.484062876163
158.58	292.806062474028	158.58	230.284233402017	158.58	-63.481411181264
158.68	292.95447522793	158.68	230.387317855048	158.68	-63.492611852101
158.78	293.107148447007	158.78	230.490391749072	158.78	-63.511635877637
158.89	293.264082131032	158.89	230.593455083977	158.89	-63.538483257873
158.99	293.417463483024	158.99	230.696507859989	158.99	-63.573153992809
159.09	293.567292504008	159.09	230.799550076995	159.09	-63.611203121745
159.2	293.713569193983	159.2	230.902581736018	159.2	-63.653523274202
159.3	293.856293552949	159.3	231.013205592035	159.3	-63.692511693594
159.4	293.991967062993	159.4	231.131421646069	159.4	-63.726784362334
159.51	294.120589724002	159.51	231.261949508962	159.51	-63.745192891695
159.61	294.242161536999	159.61	231.400080127969	159.61	-63.752446333297
159.72	294.36023483197	159.72	231.545813502976	159.72	-63.748544687136
159.82	294.474809609028	159.82	231.699149635006	159.82	-63.730172636149
159.92	294.585885868969	159.92	231.860088524058	159.92	-63.697146979797
160.02	294.693463610997	160.02	232.024632501975	160.02	-63.653465385557
160.13	294.797542834999	160.13	232.192781568074	160.13	-63.60357281413
160.23	294.912458616977	160.23	232.364535724059	160.23	-63.546576635995
160.34	295.038210956022	160.34	232.532292213023	160.34	-63.490079607737
160.44	295.178298369933	160.44	232.696051034054	160.44	-63.437397046421
160.54	295.332720858937	160.54	232.855812188063	160.54	-63.385213634982
160.65	295.501478423034	160.65	233.011575674027	160.65	-63.333529373419
160.75	295.684571061997	160.75	233.156475092983	160.75	-63.303545736027
160.85	295.88199877503	160.85	233.289557597004	160.85	-63.296215570741
160.96	296.087645862031	160.96	233.410823187	160.96	-63.315037395161
161.06	296.301512320952	161.06	233.524269528971	161.06	-63.356013541818
161.16	296.52359815293	161.16	233.629896624052	161.16	-63.419144010709
161.27	296.739568281964	161.27	233.727704472017	161.27	-63.504428801834
161.37	296.949422709986	161.37	233.817693072069	161.37	-63.611867915192
161.47	297.153161434949	161.47	233.899862425005	161.47	-63.735345648647
161.58	297.350784459013	161.58	233.979612723033	161.58	-63.86946180992
161.68	297.539087525024	161.68	234.056943965015	161.68	-64.014216399002
161.78	297.71998511103	161.78	234.138722552984	161.78	-64.148407941607
161.89	297.893477214984	161.89	234.225901332024	161.89	-64.271083589795
161.99	298.065679539945	161.99	234.318480304069	161.99	-64.382243343566
162.09	298.236592086027	162.09	234.41645946798	162.09	-64.481887202916
162.2	298.406214853003	162.2	234.519838823985	162.2	-64.566810913238
162.3	298.574547840985	162.3	234.627614359965	162.3	-64.639932962228
162.4	298.741591048952	162.4	234.739786077057	162.4	-64.70125334989
162.51	298.906585877944	162.51	234.85635397401	162.51	-64.75688777836
162.61	299.069532326939	162.61	234.971917858047	162.61	-64.812236439921
162.71	299.233634650932	162.71	235.086477729965	162.71	-64.867299334573
162.81	299.396978374944	162.81	235.20003358999	162.81	-64.92207646231
162.91	299.559563496928	162.91	235.31258543801	162.91	-64.976567823139
163.02	299.721390018931	163.02	235.425382792073	163.02	-65.028765298019
163.12	299.882457940953	163.12	235.537925840049	163.12	-65.079168699141
163.22	300.036606963999	163.22	235.650214582051	163.22	-65.130982281118
163.33	300.183837090003	163.33	235.763253029972	163.33	-65.181287556245
163.43	300.324148317941	163.43	235.877041185063	163.43	-65.230084524526
163.54	300.458299249954	163.54	235.991579045049	163.54	-65.277373185959
163.64	300.586289883995	163.64	236.106866611976	163.64	-65.323153540545
163.74	300.708120220975	163.74	236.22290388505	163.74	-65.361265291269
163.85	300.823790261006	163.85	236.337953887073	163.85	-65.393445415348
163.95	300.932407374944	163.95	236.452016617022	163.95	-65.419693912779
164.05	301.036377148989	164.05	236.563842559008	164.05	-65.442018902604
164.16	301.135699583028	164.16	236.673931523001	164.16	-65.45992057263
164.26	301.236534975033	164.26	236.782283510024	164.26	-65.473398922858
164.36	301.338883325002	164.36	236.888898519965	164.36	-65.48245395329
164.47	301.442744632027	164.47	236.993776552026	164.47	-65.486193034404
164.57	301.548118895994	164.57	237.097294481032	164.57	-65.486644879254
164.67	301.655189319035	164.67	237.199452306982	164.67	-65.483809487841
164.78	301.76517135294	164.78	237.300250029989	164.78	-65.483847157181
164.88	301.878064999983	164.88	237.401424627024	164.88	-65.485020910055
164.98	301.994762888967	164.98	237.502976097062	164.98	-65.487330746471
165.09	302.112859433009	165.09	237.604904442037	165.09	-65.490776666417
165.19	302.232354630974	165.19	237.707209660016	165.19	-65.495541870437
165.29	302.353248485019	165.29	237.807110074073	165.29	-65.505623491415
165.4	302.475540992987	165.4	237.908901710057	165.4	-65.516725501702
165.5	302.59159017794	165.5	238.012584570015	165.5	-65.52974053081
165.6	302.701396039993	165.6	238.11778177901	165.6	-65.542639865688
165.71	302.804775378036	165.71	238.224493337043	165.71	-65.555423506337
165.81	302.900512736983	165.81	238.332719243999	165.81	-65.568091452754
165.92	302.988608118994	165.92	238.442459499993	165.92	-65.580643704941
166.02	303.069061522024	166.02	238.553714105024	166.02	-65.585438284701
166.12	303.141872946981	166.12	238.665808356018	166.12	-65.583149895782
166.22	303.213759871028	166.22	238.778742251043	166.22	-65.573595337654
166.33	303.290449483029	166.33	238.895297471004	166.33	-65.552777477421
166.43	303.371941784008	166.43	239.011177986981	166.43	-65.524992342739
166.53	303.465878752036	166.53	239.126383799999	166.53	-65.490239933607
166.63	303.572260385977	166.63	239.240914908009	166.63	-65.448520250025
166.74	303.691086686968	166.74	239.35477131306	166.74	-65.406550769316
166.84	303.822357655008	166.84	239.465129521022	166.84	-65.372882173653
166.94	303.966073288962	166.94	239.571989533033	166.94	-65.34751446304
167.04	304.123096101989	167.04	239.675351348069	167.04	-65.338089615674
167.15	304.293426092954	167.15	239.77588967	167.15	-65.3439329278
167.25	304.470345785944	167.25	239.873604499053	167.25	-65.365044399425
167.36	304.648127989935	167.36	239.968495836024	167.36	-65.401424030548
167.46	304.826772705951	167.46	240.060563680004	167.46	-65.453071821168
167.56	305.006279933991	167.56	240.148171023975	167.56	-65.522487289416
167.67	305.186649673942	167.67	240.237037751058	167.67	-65.603950553592
167.77	305.358315864964	167.77	240.327163861025	167.77	-65.690744136374
167.87	305.521278507968	167.87	240.421372846072	167.87	-65.774317355593
167.98	305.675537601928	167.98	240.519664705971	167.98	-65.854670211243
168.08	305.820230634936	168.08	240.622039441973	168.08	-65.93180270333
168.18	305.955357609037	168.18	240.728497053055	168.18	-66.005714831845
168.29	306.080918520934	168.29	240.839037540013	168.29	-66.066840536366
168.39	306.196913374038	168.39	240.948735127972	168.39	-66.120105591515
168.5	306.303073684035	168.5	241.057589816023	168.5	-66.165509997289
168.6	306.403428004955	168.6	241.167238611069	168.6	-66.200554235566
168.7	306.497976336004	168.7	241.271961632037	168.7	-66.230958188037
168.81	306.596284736997	168.81	241.371758878017	168.81	-66.256721854701
168.91	306.698353208958	168.91	241.466630350033	168.91	-66.277845235558
169.01	306.804181750977	169.01	241.55657604706	169.01	-66.294059849328
169.12	306.913770362939	169.12	241.638256641068	169.12	-66.312733575334
169.22	307.027119047007	169.22	241.711672133988	169.22	-66.333866413576
169.32	307.142364909964	169.32	241.776822524002	169.32	-66.367024424481
169.42	307.259507954996	169.42	241.838633587008	169.42	-66.407281833427
169.52	307.378816661981	169.52	241.897105321982	169.52	-66.454638640418
169.63	307.496262478935	169.63	241.952237730061	169.63	-66.50909484545
169.73	307.611845406996	169.73	242.004030809994	169.73	-66.570650448528
169.84	307.725565445025	169.84	242.054328743961	169.84	-66.635598378365
169.94	307.837422593025	169.94	242.107428857025	169.94	-66.699641309497
170.04	307.945173164967	170.04	242.163331151005	170.04	-66.763047723202
170.14	308.048817163012	170.14	242.225374950976	170.14	-66.81844974016
170.25	308.148354583977	170.25	242.293560257963	170.25	-66.865847360367
170.35	308.245648320963	170.35	242.367887072987	170.35	-66.90524058383
170.46	308.340698371012	170.46	242.448355394004	170.46	-66.936629410539
170.56	308.433504735035	170.56	242.534965222035	170.56	-66.957770154708
170.66	308.524067413941	170.66	242.621089147065	170.66	-66.975290227621
170.76	308.61159493702	170.76	242.706727167047	170.76	-66.989189629284
170.87	308.701741990944	170.87	242.790035101052	170.87	-67.003175430975
170.97	308.794508575943	170.97	242.866715624018	170.97	-67.021544958163
171.07	308.892138377928	171.07	242.936768736058	171.07	-67.044298210846
171.18	308.994631397013	171.18	243.000194436036	171.18	-67.071435189024
171.28	309.101987631948	171.28	243.056992725997	171.28	-67.102164422997
171.38	309.214207083983	171.38	243.108717480027	171.38	-67.140586722733
171.48	309.331289753004	171.48	243.155368699036	171.48	-67.186702088229
171.59	309.449235438024	171.59	243.196946384046	171.59	-67.242754205279
171.69	309.568044139951	171.69	243.240077945984	171.69	-67.302115662593
171.8	309.688507326996	171.8	243.284763384054	171.8	-67.364786460174
171.9	309.804970313962	171.9	243.331002698028	171.9	-67.43076659802
172	309.91743309994	172	243.378795889043	172	-67.500056076131
172.11	310.025895685953	172.11	243.424716781988	172.11	-67.572080867625
172.21	310.130358070978	172.21	243.471582931988	172.21	-67.644023419437
172.31	310.226308219967	172.31	243.519394338023	172.31	-67.716675201266
172.41	310.313746134966	172.41	243.566597122026	172.41	-67.785935403153
172.51	310.392671813929	172.51	243.613191287068	172.51	-67.85180402509
172.61	310.467085457958	172.61	243.659176829965	172.61	-67.914281067082
172.72	310.536987067962	172.72	243.704553752991	172.72	-67.973366529125
172.82	310.602376642009	172.82	243.749322056033	172.82	-68.024548376444
172.93	310.663254182032	172.93	243.795031511013	172.93	-68.066276835283
173.03	310.724075189	173.03	243.841682119978	173.03	-68.098551905638
173.14	310.790788164013	173.14	243.892700054971	173.14	-68.121947614391
173.24	310.863393105933	173.24	243.945267765071	173.24	-68.139281514608
173.34	310.946402050945	173.34	243.999385248003	173.34	-68.150553606291
173.45	311.039814997002	173.45	244.055052505018	173.45	-68.15576388944
173.55	311.143631946038	173.55	244.11226953498	173.55	-68.159367865925
173.66	311.257852897938	173.66	244.172565882991	173.66	-68.165784492838
173.76	311.382477850998	173.76	244.235941548027	173.76	-68.175013770181
173.86	311.513149439975	173.86	244.302396529065	173.86	-68.191567732731
173.96	311.649867663959	173.96	244.370381054978	173.96	-68.216996154242
174.07	311.788177021981	174.07	244.439895123037	174.07	-68.251299034717
174.17	311.922129012032	174.17	244.510938735061	174.17	-68.294476374156
174.27	312.051723635022	174.27	244.583511890028	174.27	-68.346528172557
174.37	312.176960891975	174.37	244.65798184201	174.37	-68.402729809635
174.47	312.297840779934	174.47	244.737785950065	174.47	-68.459643925775
174.57	312.411119615035	174.57	244.822924213963	174.57	-68.512815019105
174.68	312.516797393982	174.68	244.911867090991	174.68	-68.557824132536
174.78	312.614874118935	174.78	245.004614581035	174.78	-68.594671266062
174.88	312.709707155932	174.88	245.101166683071	174.88	-68.623356419688
174.99	312.801296505995	174.99	245.201523398009	174.99	-68.643879593411
175.09	312.889642167988	175.09	245.305684725963	175.09	-68.652997099658
175.2	312.974744142934	175.2	245.407390641049	175.2	-68.656968964329
175.3	313.057630660978	175.3	245.506641143038	175.3	-68.65579518743
175.4	313.146522452939	175.4	245.603068977971	175.4	-68.654200389249
175.5	313.241419519954	175.5	245.693236788043	175.5	-68.655621929396
175.6	313.345565547024	175.6	245.777144572003	175.6	-68.660059807875
175.7	313.458960536991	175.7	245.854792329055	175.7	-68.667514024685
175.81	313.581604488036	175.81	245.926180061019	175.81	-68.679012811287
175.92	313.713497399931	175.92	245.999006362013	175.92	-68.695078302868
176.02	313.854639273927	176.02	246.073271232035	176.02	-68.715710499423
176.12	313.998069313016	176.12	246.148974670064	176.12	-68.744153088529
176.22	314.143787516969	176.22	246.232376704029	176.22	-68.774146044279
176.33	314.290765655983	176.33	246.323477331998	176.33	-68.805689366672
176.43	314.430782997988	176.43	246.422276556018	176.43	-68.838783055709
176.53	314.563839544007	176.53	246.528774374042	176.53	-68.873427111392
176.63	314.689935293018	176.63	246.643044461962	176.63	-68.902587062357
176.74	314.809070246952	176.74	246.757538582983	176.74	-68.93381114581
176.85	314.919517416001	176.85	246.872256736992	176.85	-68.966071130289
176.95	315.023083130995	176.95	246.979500328052	176.95	-68.998844880617
177.05	315.119767391934	177.05	247.079269357982	177.05	-69.032132396791
177.15	315.21653099594	177.15	247.171563825987	177.15	-69.065933678811
177.25	315.313373943013	177.25	247.256383732065	177.25	-69.100248726681
177.35	315.410296232017	177.35	247.333729074967	177.35	-69.133350551633
177.46	315.507297863974	177.46	247.404516231995	177.46	-69.166129110078
177.56	315.606113884996	177.56	247.468745202013	177.56	-69.198584402015
177.66	315.706742480984	177.66	247.526342309015	177.66	-69.237750898803
177.76	315.809183651936	177.76	247.584855791047	177.76	-69.276080363236
177.86	315.915164385956	177.86	247.644285647993	177.86	-69.313572795313
177.97	316.022878351987	177.97	247.704631879969	177.97	-69.350228195038
178.07	316.132325549006	178.07	247.765894486975	178.07	-69.387781609816
178.17	316.243505978946	178.17	247.825945715022	178.17	-69.428358977651
178.27	316.356419639988	178.27	247.88478556502	178.27	-69.471960298549
178.38	316.469850875933	178.38	247.942414036061	178.38	-69.520312561265
178.48	316.583799688033	178.48	247.997914754023	178.48	-69.572525809398
178.58	316.696531026992	178.58	248.051287717999	178.58	-69.628600042943
178.69	316.808046708957	178.69	248.102532927987	178.69	-69.688535261899
178.79	316.918346734951	178.79	248.151650385012	178.79	-69.75233146627
178.89	317.027431103952	178.89	248.202536131998	178.89	-69.814876955784
179	317.135299814936	179	248.254444884992	179	-69.876917014034
179.1	317.242281685935	179.1	248.307376645016	179.1	-69.936716593609
179.2	317.346800877999	179.2	248.363459164011	179.2	-69.99214975651
179.3	317.448857392947	179.3	248.422692443	179.3	-70.043216502737
179.4	317.549666885952	179.4	248.485076483007	179.4	-70.089916832288
179.51	317.649229357926	179.51	248.550611281985	179.51	-70.132250745166
179.61	317.747544807958	179.61	248.619296840047	179.61	-70.170547056728
179.72	317.84461323798	179.72	248.686693813966	179.72	-70.207669276124
179.82	317.943135636028	179.82	248.752802201011	179.82	-70.24361740335
179.93	318.050270146955	179.93	248.81372595803	179.93	-70.283503138677
180.03	318.166016772011	180.03	248.870210370001	180.03	-70.326581198513
180.13	318.29004669396	180.13	248.922255437037	180.13	-70.372851582855
180.24	318.423935750957	180.24	248.969861156979	180.24	-70.422314291703
180.34	318.567683941978	180.34	249.013027531987	180.34	-70.477670315324
180.44	318.721291267934	180.44	249.053717261063	180.44	-70.544115097438
180.54	318.884757728028	180.54	249.093299777996	180.54	-70.620279205077
180.64	319.04986259201	180.64	249.131775083015	180.64	-70.705833822882
180.75	319.218324915028	180.75	249.173582521053	180.75	-70.797915441702
180.85	319.387443703931	180.85	249.218722091996	180.85	-70.89652406154
180.95	319.550060816027	180.95	249.267193796982	180.95	-71.001659682394
181.05	319.706176251998	181.05	249.318997634987	181.05	-71.113322304269
181.15	319.855790010934	181.15	249.36876639606	181.15	-71.228658408339
181.26	319.998902092948	181.26	249.418178280962	181.26	-71.347708844798
181.36	320.136818608034	181.36	249.467233291966	181.36	-71.467772623386
181.47	320.265193251998	181.47	249.513968728024	181.47	-71.583654300385
181.57	320.38402602393	181.57	249.557015155006	181.57	-71.696723308759
181.67	320.501537656014	181.67	249.596372574047	181.67	-71.806979648511
181.77	320.616009092987	181.77	249.632040985034	181.77	-71.914423319636
181.88	320.727440335986	181.88	249.664020387058	181.88	-72.020360431845
181.98	320.835831383988	181.98	249.702225905025	181.98	-72.110529558161
182.08	320.941182238016	182.08	249.746657537003	182.08	-72.184930698588
182.18	321.045647533992	182.18	249.802682494987	182.18	-72.24641737194
182.28	321.149227272031	182.28	249.868622576059	182.28	-72.294948728024
182.38	321.250615342024	182.38	249.944477779991	182.38	-72.330524766842
182.49	321.354158047939	182.49	250.030248107009	182.49	-72.353145488389
182.59	321.45985538898	182.59	250.125933557001	182.59	-72.362810892671
182.69	321.567707366967	182.69	250.227800201969	182.69	-72.365409543705
182.79	321.677713980989	182.79	250.337450666962	182.79	-72.359338816341
182.89	321.789877046967	182.89	250.454884951978	182.89	-72.34329260087
182.99	321.907707063019	182.99	250.570187935068	182.99	-72.331532324265
183.09	322.031204029031	183.09	250.683359614072	183.09	-72.324057986532
183.19	322.158213311013	183.19	250.794399991037	183.19	-72.320869587668
183.3	322.288734907033	183.3	250.903309065052	183.3	-72.321967127675
183.4	322.422768816978	183.4	251.004944934039	183.4	-72.332494323996
183.51	322.560315041983	183.51	251.097334686051	183.51	-72.357934587984
183.61	322.696640738968	183.61	251.180478320975	183.61	-72.39828791964
183.71	322.824508916028	183.71	251.258109767036	183.71	-72.447665754944
183.81	322.943919576005	183.81	251.328626399072	183.81	-72.507670719046
183.92	323.054870900933	183.92	251.392028216969	183.92	-72.578302811954
184.02	323.153852393034	184.02	251.448315220046	184.02	-72.65956203366
184.12	323.240864051968	184.12	251.497487410006	184.12	-72.746715540533
184.23	323.315905876939	184.23	251.547249084979	184.23	-72.824822042522
184.33	323.378977869993	184.33	251.59760024701	184.33	-72.893881539628
184.43	323.43827650493	184.43	251.653682798064	184.43	-72.948750314403
184.54	323.493801784025	184.54	251.717469648042	184.54	-72.98394495549
184.64	323.550286548993	184.64	251.788960800013	184.64	-72.999465462895
184.74	323.614967790945	184.74	251.868156252044	184.74	-72.99531183661
184.85	323.687845508971	184.85	251.955056005045	184.85	-72.971484076642
184.95	323.768919701934	184.95	252.050662043985	184.95	-72.935176672954
185.05	323.858190371993	185.05	252.15345868105	185.05	-72.887905314256
185.15	323.948499373955	185.15	252.263445917038	185.15	-72.834402844178
185.26	324.035472957007	185.26	252.372919449044	185.26	-72.78961055277
185.36	324.119111121945	185.36	252.481879280026	185.36	-72.753528440039
185.46	324.191217393036	185.46	252.590325407027	185.46	-72.72615650598
185.57	324.251791769029	185.57	252.698257833003	185.57	-72.707494750594
185.67	324.300834250948	185.67	252.805676554999	185.67	-72.69038502972
185.77	324.338344837997	185.77	252.910071345013	185.77	-72.672963823065
185.88	324.364323530972	185.88	253.011442203046	185.88	-72.655231130623
185.98	324.376592026965	185.98	253.108787141969	185.98	-72.629992462433
186.08	324.375150327	186.08	253.203621851071	186.08	-72.595732129788
186.18	324.367156575022	186.18	253.295946330013	186.18	-72.552450132689
186.29	324.356984520023	186.29	253.385760579022	186.29	-72.50014647113
186.39	324.344634163026	186.39	253.473064597074	186.39	-72.438821145119
186.49	324.330105504941	186.49	253.560421095017	186.49	-72.363733143842
186.59	324.31339854395	186.59	253.647830071031	186.59	-72.274882467304
186.69	324.298859584928	186.69	253.73529152705	186.69	-72.179427259658
186.8	324.290993718932	186.8	253.825315690051	186.8	-72.079231041204
186.9	324.289800946985	186.9	253.917902562989	186.9	-71.974293811938
187	324.297459569948	187	254.013052144046	187	-71.864615571858
187.11	324.313969588957	187.11	254.110764434017	187.11	-71.750196320966
187.21	324.339331002989	187.21	254.208672547065	187.21	-71.637749249033
187.31	324.37354381193	187.31	254.304136145038	187.31	-71.534419786096
187.41	324.41264704994	187.41	254.397155226002	187.41	-71.440207932155
187.51	324.458762977997	187.51	254.485167083999	187.51	-71.359854698021
187.62	324.511891595989	187.62	254.568171716983	187.62	-71.293360083692
187.72	324.567686601995	187.72	254.646169125067	187.72	-71.240724089176
187.82	324.621642902002	187.82	254.719159309047	187.82	-71.201946714465
187.93	324.673760497944	187.93	254.787142269038	187.93	-71.173066992198
188.03	324.724039388002	188.03	254.848704228039	188.03	-71.157620960921
188.14	324.772479573994	188.14	254.903845187073	188.14	-71.155608620637
188.24	324.820398203997	188.24	254.954932031978	188.24	-71.160316781574
188.34	324.867795276987	188.34	255.004605099998	188.34	-71.164600013687
188.45	324.918631760966	188.45	255.052864392042	188.45	-71.168458316979
188.55	324.97078539302	188.55	255.099709909018	188.55	-71.171891691449
188.65	325.024256173947	188.65	255.145141648995	188.65	-71.1749001371
188.76	325.079044102949	188.76	255.191132525056	188.76	-71.176827890097
188.86	325.135149180937	188.86	255.24192543503	188.86	-71.17343205298
188.96	325.199808395951	188.96	255.297520379031	188.96	-71.168673593109
189.07	325.273073602943	189.07	255.359331133036	189.07	-71.159016471945
189.17	325.354944801006	189.17	255.427357696021	189.17	-71.144460689481
189.27	325.444104840926	189.27	255.50160006901	189.27	-71.125006245724
189.37	325.540553723954	189.37	255.582058252003	189.37	-71.10065314067
189.47	325.644291449976	189.47	255.661773226961	189.47	-71.085597380779
189.57	325.755318017968	189.57	255.741490905052	189.57	-71.079144909462
189.68	325.86701278899	189.68	255.821211286047	189.68	-71.081295726721
189.78	325.976142160926	189.78	255.898961456069	189.78	-71.092705596395
189.89	326.082706132979	189.89	255.970498520014	189.89	-71.117617415939
189.99	326.179467714951	189.99	256.035822476065	189.99	-71.156031185359
190.09	326.26637505598	190.09	256.094933325016	190.09	-71.207946904654
190.19	326.343428152995	190.19	256.147831066073	190.19	-71.266743934329
190.29	326.410627008954	190.29	256.201171971043	190.29	-71.322532400827
190.39	326.467971622947	190.39	256.254956040038	190.39	-71.375312304155
190.5	326.519835743966	190.5	256.316142289052	190.5	-71.410887637856
190.6	326.573006149033	190.6	256.383984808963	190.6	-71.429952458507
190.71	326.634103478	190.71	256.458483598976	190.71	-71.432506766112
190.81	326.706361332981	190.81	256.539638660001	190.81	-71.418550560662
190.91	326.789779715	190.91	256.627449992038	190.91	-71.388083842167
191.02	326.884358623033	191.02	256.726800615979	191.02	-71.340597339522
191.12	326.990098057991	191.12	256.837690532052	191.12	-71.282877828877
191.22	327.107457267971	191.22	256.960119740029	191.22	-71.221545949734
191.33	327.236466985937	191.33	257.087431969012	191.33	-71.166491575636
191.43	327.377127213026	191.43	257.219627220024	191.43	-71.117714706589
191.53	327.525064198994	191.53	257.356705492043	191.53	-71.07521534259
191.63	327.673491166024	191.63	257.498666785978	191.63	-71.038993483642
191.74	327.822408115935	191.74	257.641270188969	191.74	-71.013749290356
191.84	327.971815047931	191.84	257.780509541021	191.84	-71.003519656879
191.95	328.121711962012	191.95	257.916384842019	191.95	-71.008304583215
192.05	328.270838794992	192.05	258.044013070048	192.05	-71.028613340466
192.16	328.419195546985	192.16	258.163394226017	192.16	-71.057659152483
192.26	328.566322970005	192.26	258.274528309016	192.26	-71.095442019268
192.36	328.712190328929	192.36	258.377415319046	192.36	-71.141961940817
192.47	328.856797625008	192.47	258.472055257016	192.47	-71.19721891714
192.57	329.000144856991	192.57	258.566478362013	192.57	-71.251922644575
192.67	329.142232027039	192.67	258.66068463597	192.67	-71.306073123127
192.78	329.280936870987	192.78	258.758914989016	192.78	-71.354970192183
192.88	329.413821731009	192.88	258.865175582969	192.88	-71.394576957585
192.98	329.540886606992	192.98	258.979466417031	192.98	-71.424893419333
193.09	329.663391562008	193.09	259.101787492	193.09	-71.445919577431
193.19	329.781336595943	193.19	259.232138806965	193.19	-71.457655431874
193.3	329.894721709934	193.3	259.368408200999	193.3	-71.460090881666
193.4	330.003546901935	193.4	259.510595673987	193.4	-71.450788268417
193.5	330.102984525979	193.5	259.658701227067	193.5	-71.429747592131
193.61	330.197167685014	193.61	259.80469461706	193.61	-71.406259156467
193.71	330.286096378018	193.71	259.948575847034	193.71	-71.380322961418
193.81	330.371892868015	193.81	260.090344914033	193.81	-71.35193900699
193.92	330.456994813972	193.92	260.230001821014	193.92	-71.321107293176
194.02	330.541402214976	194.02	260.367546565021	194.02	-71.28300017246
194.12	330.625115071939	194.12	260.497080854975	194.12	-71.247649041657
194.22	330.708133384974	194.22	260.618604689057	194.22	-71.215053900763
194.32	330.792432110002	194.32	260.734230228991	194.32	-71.185224850772
194.43	330.878011249979	194.43	260.843957476027	194.43	-71.160599550073
194.53	330.969698449962	194.53	260.947786429028	194.53	-71.141177998662
194.63	331.063360607004	194.63	261.045717086972	194.63	-71.126960196542
194.74	331.158997723037	194.74	261.137749453042	194.74	-71.11794614371
194.84	331.256609797038	194.84	261.218778292005	194.84	-71.121216030391
194.94	331.356196827983	194.94	261.288803604998	194.94	-71.136769856578
195.04	331.460992420034	195.04	261.347825390999	195.04	-71.169435269794
195.15	331.571490542956	195.15	261.401741945974	195.15	-71.209180873232
195.26	331.687691197999	195.26	261.450553267991	195.26	-71.256006666884
195.37	331.807619425945	195.37	261.494259358074	195.37	-71.309912650755
195.47	331.931275227021	195.47	261.53286021497	195.47	-71.37089882484
195.57	332.058658600999	195.57	261.567330736966	195.57	-71.44122389461
195.68	332.189769549018	195.68	261.597670924971	195.68	-71.521381830548
195.78	332.324608069939	195.78	261.623880777051	195.78	-71.611372632659
195.88	332.462832544934	195.88	261.651065526962	195.88	-71.704116110723
195.99	332.604442971956	195.99	261.679225174021	195.99	-71.799612264742
196.09	332.746205750027	196.09	261.708359718	196.09	-71.897861094722
196.19	332.887626908018	196.19	261.738469160036	196.19	-71.998862600657
196.29	333.02870644593	196.29	261.765811275041	196.29	-72.106359006911
196.39	333.169444362966	196.39	261.78949203404	196.39	-72.220902721894
196.5	333.309840660945	196.5	261.809511438059	196.5	-72.342493745601
196.6	333.440727745938	196.6	261.82489458904	196.6	-72.468873372573
196.7	333.562105618967	196.7	261.835641486982	196.7	-72.599547632317
196.81	333.673974279009	196.81	261.841752132	196.81	-72.734516524834
196.91	333.776675347963	196.91	261.843226525002	196.91	-72.873780050121
197.01	333.87020882401	197.01	261.840064664057	197.01	-73.017338208181
197.12	333.954574707946	197.12	261.835378678029	197.12	-73.152911279778
197.22	334.029772999997	197.22	261.82916856601	197.22	-73.280499264911
197.32	334.092558670932	197.32	261.825176552065	197.32	-73.396359939221
197.43	334.145470451972	197.43	261.824296665054	197.43	-73.499940894292
197.53	334.188508340958	197.53	261.826528904976	197.53	-73.59124213013
197.63	334.230839932957	197.63	261.831873272968	197.63	-73.670263646734
197.73	334.272465225013	197.73	261.840329766983	197.73	-73.737005444099
197.84	334.313384218945	197.84	261.851155118052	197.84	-73.788965764565
197.94	334.35359691498	197.94	261.864349325037	197.94	-73.828683337846
198.05	334.393103311982	198.05	261.879912388963	198.05	-73.85615816394
198.15	334.442369328031	198.15	261.894732181986	198.15	-73.883669962091
198.25	334.501394964036	198.25	261.908808705016	198.25	-73.911218732294
198.36	334.573425246958	198.36	261.922141956006	198.36	-73.938804474551
198.46	334.655921448984	198.46	261.934731938027	198.46	-73.966427188863
198.56	334.748883567954	198.56	261.948501961001	198.56	-73.992163562837
198.67	334.852311605005	198.67	261.96151930003	198.67	-74.028412239805
198.77	334.966205560931	198.77	261.973783956023	198.77	-74.075173219769
198.87	335.086306016933	198.87	261.986039198064	198.87	-74.134948260394
198.98	335.212612974942	198.98	261.998285027971	198.98	-74.205198631962
199.08	335.345126433936	199.08	262.010521445063	199.08	-74.285924334473
199.19	335.473380475946	199.19	262.022748448999	199.19	-74.377125367927
199.29	335.597375100974	199.29	262.034966040005	199.29	-74.478801732323
199.4	335.717110309929	199.4	262.055437623985	199.4	-74.578430604702
199.5	335.832586102015	199.5	262.084163201052	199.5	-74.676011985064
199.6	335.941775666015	199.6	262.119219459009	199.6	-74.773469185806
199.7	336.054574930017	199.7	262.162539124006	199.7	-74.858403563591
199.8	336.170983894931	199.8	262.214122193996	199.8	-74.930815118418
199.91	336.295261977966	199.91	262.273968671025	199.91	-74.990703850288
200.01	336.427409176963	200.01	262.34207855407	200.01	-75.038069759201
200.11	336.567425493968	200.11	262.425786322069	200.11	-75.063551555858
200.21	336.715310927957	200.21	262.525091973998	200.21	-75.077045168455
200.32	336.871065478931	200.32	262.639995509971	200.32	-75.07855059699
200.42	337.029100551945	200.42	262.762233524995	200.42	-75.080590664412
200.52	337.189416146998	200.52	262.891806018047	200.52	-75.08316537073
200.63	337.354039074967	200.63	263.028712989012	200.63	-75.086274715942
200.73	337.51307340799	200.73	263.172954439028	200.73	-75.089918700049
200.83	337.666519145955	200.83	263.318414887976	200.83	-75.100212802427
200.93	337.814376287952	200.93	263.461242902054	200.93	-75.115419861567
201.04	337.956644836026	201.04	263.601438481032	201.04	-75.135539877468
201.14	338.08938447396	201.14	263.731667146999	201.14	-75.169934139423
201.24	338.212595204027	201.24	263.851928900067	201.24	-75.208706719247
201.34	338.326277024976	201.34	263.962223740009	201.34	-75.251857616935
201.45	338.436018531979	201.45	264.062551667053	201.45	-75.29938683249
201.55	338.541819725037	201.55	264.15291268097	201.55	-75.351294365909
201.66	338.643680604946	201.66	264.234032433023	201.66	-75.402914252546
201.76	338.741601171023	201.76	264.305910922985	201.76	-75.454246492403
201.86	338.844718282985	201.86	264.374663630065	201.86	-75.499175606105
201.97	338.952756627009	201.97	264.444141988065	201.97	-75.539438755157
202.07	339.065716204004	202.07	264.514345996986	202.07	-75.575035939564
202.18	339.187537327007	202.18	264.585275657055	202.18	-75.605967159326
202.28	339.318219997949	202.28	264.656930968044	202.28	-75.632232414447
202.38	339.457764213989	202.38	264.734164318043	202.38	-75.658116175746
202.49	339.606169977969	202.49	264.816975707049	202.49	-75.6833431309
202.59	339.763437287957	202.59	264.905365135064	202.59	-75.707913279902
202.69	339.929399552943	202.69	264.998606951963	202.69	-75.736492587404
202.79	340.10405677202	202.79	265.09670115604	202.79	-75.769081053402
202.89	340.278272086948	202.89	265.199647747977	202.89	-75.8056786779
203	340.452320809959	203	265.307446729025	203	-75.846285460892
203.1	340.626202940939	203.1	265.415451465969	203.1	-75.895548033658
203.21	340.799918480002	203.21	265.523927689969	203.21	-75.953034073943
203.31	340.973467427034	203.31	265.632875402048	203.31	-76.018743581742
203.41	341.140035901958	203.41	265.737442212071	203.41	-76.088392086229
203.52	341.299623906025	203.52	265.837628121972	203.52	-76.162254899739
203.62	341.452231437984	203.62	265.933433130044	203.62	-76.240332022263
203.72	341.598025088956	203.72	266.024857237994	203.72	-76.32262345381
203.82	341.737004860988	203.82	266.111900444002	203.82	-76.409129194368
203.93	341.869170752943	203.93	266.198949076056	203.93	-76.488649037919
204.03	341.994522765958	204.03	266.286003133018	204.03	-76.561182984453
204.13	342.113187212021	204.13	266.377709246058	204.13	-76.622084402688
204.24	342.227033433005	204.24	266.473801686061	204.24	-76.671785614889
204.34	342.336061429023	204.34	266.574280452005	204.34	-76.710286621053
204.45	342.447085079016	204.45	266.679145544003	204.45	-76.737587421184
204.55	342.560104384006	204.55	266.788396962056	204.55	-76.753688015277
204.65	342.675119343994	204.65	266.895739081065	204.65	-76.765010342976
204.76	342.792129957957	204.76	267.001171898983	204.76	-76.773423745196
204.86	342.911136227031	204.86	267.10469541797	204.86	-76.778928221942
204.97	343.021213273005	204.97	267.201923311063	204.97	-76.792723979247
205.07	343.122361097926	205.07	267.292855578035	205.07	-76.81481101711
205.17	343.21445338594	205.17	267.377492220021	205.17	-76.845189335531
205.28	343.295620796994	205.28	267.455833234976	205.28	-76.883858934509
205.38	343.365863330973	205.38	267.524903469052	205.38	-76.933794969707
205.48	343.425180987992	205.48	267.58572419601	205.48	-76.98305128966
205.58	343.473573767938	205.58	267.638295415054	205.58	-77.031627894365
205.69	343.518579206034	205.69	267.688912752988	205.69	-77.073102844187
205.79	343.56019730194	205.79	267.737576210038	205.79	-77.105606798203
205.9	343.598428054975	205.9	267.784285785979	205.9	-77.129139756414
206	343.64419634403	206	267.829041481036	206	-77.143701718819
206.1	343.697502166947	206.1	267.871843294074	206.1	-77.149292685421
206.21	343.758345524975	206.21	267.917382788028	206.21	-77.148758629789
206.31	343.826726418001	206.31	267.965659960964	206.31	-77.142099551923
206.42	343.900140003029	206.42	268.019649971052	206.42	-77.126340296165
206.52	343.986708357988	206.52	268.078331541005	206.52	-77.113427013974
206.62	344.086431484016	206.62	268.141704672985	206.62	-77.103359705355
206.73	344.191771844976	206.73	268.209769365967	206.73	-77.096138370302
206.83	344.302729442006	206.83	268.282525620975	206.83	-77.091763008822
206.94	344.41930427397	206.94	268.360141814014	206.94	-77.087560401001
207.04	344.54149634098	207.04	268.444994615038	207.04	-77.08927595496
207.14	344.669305643038	207.14	268.53708402507	207.14	-77.096909670702
207.25	344.799316087006	207.25	268.631718482993	207.25	-77.107615574659
207.35	344.931527670951	207.35	268.728897986989	207.35	-77.121393666827
207.45	345.068445237985	207.45	268.828622537967	207.45	-77.138243947208
207.56	345.201946709949	207.56	268.930892137064	207.56	-77.158166415802
207.66	345.332032087981	207.66	269.031748428006	207.66	-77.18511942687
207.76	345.458701370944	207.76	269.131343516051	207.76	-77.215534781968
207.86	345.581954558952	207.86	269.229677400972	207.86	-77.2494124811
207.96	345.699419514972	207.96	269.326581705059	207.96	-77.289425744176
208.07	345.813127457973	208.07	269.419679759039	208.07	-77.329829163067
208.17	345.923078388978	208.17	269.508971562004	208.17	-77.370622737771
208.27	346.03268840101	208.27	269.594457114067	208.27	-77.411806468292
208.37	346.141957496002	208.37	269.676136416024	208.37	-77.453380354633
208.48	346.250885672021	208.48	269.756345398037	208.48	-77.490636328332
208.58	346.359472930999	208.58	269.835084059991	208.58	-77.525605609169
208.68	346.466504891964	208.68	269.916310757026	208.68	-77.554329842881
208.79	346.579859142025	208.79	269.999873385018	208.79	-77.580377227913
208.89	346.699535679932	208.89	270.085771943059	208.89	-77.603747764271
208.99	346.827906643966	208.99	270.174006432057	208.99	-77.624441451942
209.1	346.962940815956	209.1	270.264576852014	209.1	-77.642458290941
209.2	347.104638192945	209.2	270.355029600978	209.2	-77.659037502339
209.3	347.25299877698	209.3	270.443716544037	209.3	-77.683704808944
209.41	347.408022567947	209.41	270.530637680963	209.41	-77.716460210758
209.51	347.567397770035	209.51	270.613457080003	209.51	-77.762011776234
209.61	347.731124383927	209.61	270.692174741043	209.61	-77.818328285592
209.71	347.900416787979	209.71	270.766790666016	209.71	-77.885409738837
209.81	348.067397397926	209.81	270.837304852989	209.81	-77.96325613597
209.92	348.232066212972	209.92	270.903404919068	209.92	-78.052179860956
210.02	348.39442323198	210.02	270.969829992055	210.02	-78.145129989926
210.12	348.554468455973	210.12	271.036580072064	210.12	-78.242106522881
210.22	348.713230833937	210.22	271.106108761046	210.22	-78.34187023874
210.33	348.872581512978	210.33	271.18006419505	210.33	-78.434895414699
210.43	349.032520494006	210.43	271.258446373963	210.43	-78.521182050758
210.53	349.19535956999	210.53	271.341255296988	210.53	-78.600730146921
210.63	349.361098742975	210.63	271.428490965036	210.63	-78.673539703187
210.74	349.529738011029	210.74	271.517138083027	210.74	-78.743654963455
210.84	349.701277375971	210.84	271.607196650052	210.84	-78.812947075081
210.95	349.87327392696	210.95	271.698979051052	210.95	-78.881103654097
211.05	350.044622970017	211.05	271.787746157997	211.05	-78.955175624372
211.16	350.215324505939	211.16	271.873497968045	211.16	-79.035162985903
211.26	350.384349585966	211.26	271.956234484037	211.26	-79.121065738694
211.36	350.549827061968	211.36	272.035955705064	211.36	-79.21288388274
211.47	350.711756933947	211.47	272.11609862502	211.47	-79.304737514068
211.57	350.870139202016	211.57	272.196663242994	211.57	-79.395521939138
211.67	351.02497386697	211.67	272.27764956001	211.67	-79.485237157954
211.77	351.171209374002	211.77	272.362072871033	211.77	-79.569838926615
211.88	351.308845721974	211.88	272.449933176063	211.88	-79.647456097762
211.98	351.440325820931	211.98	272.541230473962	211.98	-79.7180886714
212.08	351.56675436599	212.08	272.635964765982	212.08	-79.781736647524
212.19	351.688131356013	212.19	272.734136053032	212.19	-79.838400026138
212.29	351.804456791001	212.29	272.834856005034	212.29	-79.88391558006
212.39	351.915730671976	212.39	272.938124624034	212.39	-79.918283309288
212.49	352.024272699964	212.49	273.040504915002	212.49	-79.947383117799
212.59	352.130082874965	212.59	273.141996878053	212.59	-79.972319699129
212.7	352.233161196978	212.7	273.242600513981	212.7	-79.993093053277
212.8	352.338559221039	212.8	273.342315821992	212.8	-80.009703180241
212.9	352.446276947944	212.9	273.441142802994	212.9	-80.022150080024
213.01	352.556314375988	213.01	273.53856528805	213.01	-80.033269622736
213.11	352.66867150699	213.11	273.634583278067	213.11	-80.043061808372
213.22	352.783348339926	213.22	273.729196771001	213.22	-80.051526636932
213.32	352.904084586953	213.32	273.823294097042	213.32	-80.062827335601
213.43	353.030880251026	213.43	273.916875255054	213.43	-80.076963904383
213.53	353.161415627028	213.53	274.009940245037	213.53	-80.093936343273
213.64	353.295690717005	213.64	274.102489065967	213.64	-80.113744652273
213.74	353.433705519933	213.74	274.202673460991	213.74	-80.12823709035
213.84	353.575460035927	213.84	274.310493428061	213.84	-80.141153370744
213.95	353.720954264986	213.95	274.425948968997	213.95	-80.152493493449
214.05	353.867033823008	214.05	274.549556250008	214.05	-80.159421588357
214.15	354.013698711015	214.15	274.681315273028	214.15	-80.161937655465
214.26	354.16094892696	214.26	274.821226036011	214.26	-80.160041694778
214.36	354.30504475994	214.36	274.969288541001	214.36	-80.153733706294
214.47	354.44598620802	214.47	275.125502786977	214.47	-80.143013690014
214.57	354.583773271997	214.57	275.28361275904	214.57	-80.130983275788
214.68	354.718405951985	214.68	275.443618459008	214.68	-80.117642463616
214.78	354.850326702035	214.78	275.597368143963	214.78	-80.111142994524
214.88	354.974833726942	214.88	275.744861816065	214.88	-80.107745155283
214.99	355.091927026024	214.99	275.886099474064	214.99	-80.107448945892
215.09	355.204760984975	215.09	276.021081117051	215.09	-80.110254366348
215.2	355.313335601977	215.2	276.149806747071	215.2	-80.116161416654
215.3	355.417650878962	215.3	276.268906340988	215.3	-80.128982572337
215.4	355.517706815021	215.4	276.378379900052	215.4	-80.144016038191
215.51	355.613503409018	215.51	276.478227424036	215.51	-80.161261814212
215.61	355.701699156953	215.61	276.57470492602	215.61	-80.177618270557
215.72	355.782294058031	215.72	276.667812407027	215.72	-80.193085407223
215.82	355.854845657973	215.82	276.757549866034	215.82	-80.207663224212
215.92	355.924055753007	215.92	276.843917304973	215.92	-80.221351721517
216.02	355.989924340975	216.02	276.927236005008	216.02	-80.233829615623
216.13	356.052451424034	216.13	277.007505968072	216.13	-80.241755400775
216.23	356.111637001959	216.23	277.084727193028	216.23	-80.245129076973
216.33	356.166454944969	216.33	277.162269700966	216.33	-80.240138168689
216.43	356.216905254996	216.43	277.240133493024	216.43	-80.231484471131
216.54	356.262987931018	216.54	277.318318568973	216.54	-80.219167984292
216.64	356.308044478965	216.64	277.396824928019	216.64	-80.203188708179
216.74	356.352074899974	216.74	277.471375449068	216.74	-80.187823764217
216.84	356.395079191998	216.84	277.543869589977	216.84	-80.17014756653
216.94	356.43705735697	216.94	277.614307350973	216.94	-80.150160115108
217.04	356.479992388927	217.04	277.682367449074	217.04	-80.128182693479
217.15	356.523884289004	217.15	277.74804988303	217.15	-80.107556807401
217.25	356.568733056974	217.25	277.811354653977	217.25	-80.08828245687
217.35	356.615564821027	217.35	277.872281762029	217.35	-80.07035964189
217.45	356.664379580025	217.45	277.930831206049	217.45	-80.053788362456
217.56	356.715177333967	217.56	277.986914813027	217.56	-80.040639787477
217.66	356.767958085015	217.66	278.040532583987	217.66	-80.030913916949
217.76	356.824093536034	217.76	278.095961638996	217.76	-80.020333629444
217.88	356.882187018982	217.88	278.151302520996	217.88	-80.011824510846
217.99	356.942238532952	217.99	278.206555229985	217.99	-80.005386561146
218.09	357.002265082997	218.09	278.261719765965	218.09	-80.001019780354
218.19	357.062266669004	218.19	278.316796128024	218.19	-79.998724168464
218.3	357.122243290974	218.3	278.372148380981	218.3	-79.999507366139
218.4	357.182194949928	218.4	278.377538281006	218.4	-80.052210949484
218.5	357.242121643935	218.5	278.332965826053	218.5	-80.156834918499
218.6	357.225253706929	218.6	278.23851919004	218.6	-80.31130810428
218.7	357.131591139932	218.7	278.094198373992	218.7	-80.515630506824
218.8	356.959762237011	218.8	277.900003376999	218.8	-80.769802126132
218.91	356.711163667001	218.91	277.655934199061	218.91	-81.073822962204
219.01	356.385795431038	219.01	277.351237439007	219.01	-81.43844641707
219.11	355.983657527986	219.11	276.865940855032	219.11	-81.906875064027
219.21	355.504749957959	219.21	276.20004444907	219.21	-82.47910890308
219.34	354.944349518973	219.34	275.353184155051	219.34	-83.154140293564
219.44	354.233464643926	219.44	274.37559821999	219.44	-83.883127659377
219.54	353.37209533202	219.54	273.267286642067	219.54	-84.666071000522
219.64	352.437011251027	219.64	272.028249422988	219.64	-85.502970316993
219.74	351.428212400037	219.74	270.658486561047	219.74	-86.393825608793
219.85	350.345698778938	219.85	269.082242747004	219.85	-87.409668983944
219.95	349.189470388978	219.95	267.299517980973	219.95	-88.481508874858
220.05	347.959527227999	220.05	265.321065665034	220.05	-89.598591879515
220.15	346.601860601936	220.15	263.266858038037	220.15	-90.717715424614
220.25	345.116470511016	220.25	261.136895101004	220.25	-91.83887951015
220.35	343.508080155971	220.35	258.931176855071	220.35	-92.962084136126
220.46	341.845681104928	220.46	256.649703297967	220.46	-94.08732930254
220.56	340.129273358002	220.56	254.291105322977	220.56	-95.215984116818
220.66	338.358856914965	220.66	251.76038573602	220.66	-96.389037078381
220.77	336.534431776954	220.77	249.057544535049	220.77	-97.606488187233
220.87	334.522704224014	220.87	246.258337032032	220.87	-98.797305335347
220.97	332.323674256941	220.97	243.36276322606	220.97	-100.03048009031
221.08	329.937341875961	221.08	240.370823118042	221.08	-101.30601245212
221.18	327.41771577696	221.18	237.282516706045	221.18	-102.623902420778
221.28	324.764795959027	221.28	234.099516728975	221.28	-103.982477259182
221.38	321.978582423981	221.38	230.450163435989	221.38	-105.620102999765
221.48	319.059075171026	221.48	226.334456826066	221.48	-107.536779642532
221.59	316.008405019943	221.59	221.753766007055	221.59	-109.731138080063
221.69	312.477128250976	221.69	216.803088175993	221.69	-112.16218981293
221.79	308.46524486401	221.79	211.48242333004	221.79	-114.829934841138
221.89	304.106048575022	221.89	205.791771471013	221.89	-117.734373164679
221.99	299.399539385945	221.99	199.731132599027	221.99	-120.875504783559
222.1	294.345717295982	222.1	192.921841833027	222.1	-124.63412539886
222.2	288.94458230593	222.2	185.363899175059	222.2	-128.660791288549
222.31	283.191080896927	222.31	177.055631885992	222.31	-132.957175189727
222.41	276.727087982977	222.41	168.368699717007	222.41	-137.284911069949
222.51	269.552603563966	222.51	159.303102669014	222.51	-141.643998929217
222.61	261.665496817955	222.61	149.85884074099	222.61	-146.034438767529
222.72	253.415211469019	222.72	140.035913933048	222.72	-150.456230584886
222.82	244.801747514998	222.82	129.832922077071	222.82	-154.905721031438
222.92	235.825104957939	222.92	118.892785156049	222.92	-159.38186503789
223.03	226.485283796023	223.03	107.215503171005	223.03	-163.884662604237
223.13	216.783680697972	223.13	95.1797410010613	223.13	-168.033318029394
223.23	206.392957142953	223.23	82.7854986449665	223.23	-172.177275035405
223.34	195.318166646985	223.34	70.0327761049948	223.34	-176.316533622265
223.44	183.917434297996	223.44	56.9215733789861	223.44	-180.451093789976
223.54	172.19076009394	223.54	43.4518904689867	223.54	-184.580955538536
223.65	160.138144035955	223.65	29.3876494920369	223.65	-188.943593418137
223.75	147.759586124039	223.75	14.7288504490461	223.75	-193.211668905582
223.85	135.126085090974	223.85	-0.523106490959435	223.85	-197.388835350723
223.95	121.989709266018	223.95	-16.0111413130153	223.95	-201.476137822856
224.06	108.350458648033	224.06	-31.7352540159845	224.06	-205.473576321988
224.16	94.2069365689804	224.16	-47.6954445999809	224.16	-209.381150848115
224.26	79.8864815519664	224.26	-63.8917130660275	224.26	-213.198861401234
224.37	65.3890935969912	224.37	-80.2040871719782	224.37	-216.877734475036
224.47	50.714772703941	224.47	-96.8274823110278	224.47	-220.364753788117
224.57	35.86351887202	224.57	-113.761898481016	224.57	-223.659919340475
224.67	20.7205310009613	224.67	-130.77125780103	224.67	-226.525756581924
224.77	5.28580909099219	224.77	-147.855560271978	224.77	-229.289604035656
224.88	-10.5116455920324	224.88	-165.014805892952	224.88	-231.951461701672
[truncated: 137,785 more rows]
