# Supplementary material for: Unveiling the domain-specific and RAS isoform-specific details of BRAF kinase regulation
Source: eLife. 2023 Dec 27;12:RP88836. doi: 10.7554/eLife.88836 (PMC10752582; doi:10.7554/eLife.88836)
Supplement: Figure 5—source data 1. — KD and NTs probed with anti-His antibody. [file elife-88836-fig5-data1.zip]

Archive with 10 entries (9 files):
- Figure 5- source data 1/
- __MACOSX/._Figure 5- source data 1
- Figure 5- source data 1/btn-KD_NTs_PD-01.png
- __MACOSX/Figure 5- source data 1/._btn-KD_NTs_PD-01.png
- Figure 5- source data 1/btn-KD_NTs_INPUT-01.png
- __MACOSX/Figure 5- source data 1/._btn-KD_NTs_INPUT-01.png
- Figure 5- source data 1/btn-KD_NTs_INPUT.tif
- __MACOSX/Figure 5- source data 1/._btn-KD_NTs_INPUT.tif
- Figure 5- source data 1/btn-KD_NTs_PD.tif
- __MACOSX/Figure 5- source data 1/._btn-KD_NTs_PD.tif
