# Supplementary material for: Unveiling the domain-specific and RAS isoform-specific details of BRAF kinase regulation
Source: eLife. 2023 Dec 27;12:RP88836. doi: 10.7554/eLife.88836 (PMC10752582; doi:10.7554/eLife.88836)
Supplement: Figure 5—source data 2. — Full test preview provided in .txt format for NT1 and NT3. Data for NT1 applies to curves in Figure 6B and C. [file elife-88836-fig5-data2.zip]

Archive with 10 entries (9 files):
- Figure 5- source data 2/
- __MACOSX/._Figure 5- source data 2
- Figure 5- source data 2/NT1_KD_3-25-2021_fit.pdf
- __MACOSX/Figure 5- source data 2/._NT1_KD_3-25-2021_fit.pdf
- Figure 5- source data 2/2021-11-19--11-25-17--KD_151-288_carboxyl_FullTestPreview.txt
- __MACOSX/Figure 5- source data 2/._2021-11-19--11-25-17--KD_151-288_carboxyl_FullTestPreview.txt
- Figure 5- source data 2/2021-03-25--12-21-04--BRAF-KD_1-288+RGB_FullTestPreview.txt
- __MACOSX/Figure 5- source data 2/._2021-03-25--12-21-04--BRAF-KD_1-288+RGB_FullTestPreview.txt
- Figure 5- source data 2/NT3_KD_11-19-21_fit.pdf
- __MACOSX/Figure 5- source data 2/._NT3_KD_11-19-21_fit.pdf
