# Supplementary material for: Unveiling the domain-specific and RAS isoform-specific details of BRAF kinase regulation
Source: eLife. 2023 Dec 27;12:RP88836. doi: 10.7554/eLife.88836 (PMC10752582; doi:10.7554/eLife.88836)
Supplement: Figure 5—source data 2. — Full test preview provided in .txt format for NT1 and NT3. Data for NT1 applies to curves in Figure 6B and C. [file elife-88836-fig5-data2.zip › Figure 5- source data 2/2021-11-19--11-25-17--KD_151-288_carboxyl_FullTestPreview.txt]

x_CH1	y_CH1	x_CH2	y_CH2	x_CORRECTED	y_CORRECTED
14.12		14.12		14.12
14.22		14.22		14.22
14.32		14.32		14.32
14.43		14.43		14.43
14.53		14.53		14.53
14.63		14.63		14.63
14.73		14.73		14.73
14.84		14.84		14.84
14.94		14.94		14.94
15.05		15.05		15.05
15.15		15.15		15.15
15.25		15.25		15.25
15.36		15.36		15.36
15.46		15.46		15.46
15.56		15.56		15.56
15.66		15.66		15.66
15.77		15.77		15.77
15.87		15.87		15.87
15.97		15.97		15.97
16.07		16.07		16.07
16.18		16.18		16.18
16.28		16.28		16.28
16.39		16.39		16.39
16.49		16.49		16.49
16.59		16.59		16.59
16.69	0	16.69	0	16.69	0
16.79	-0.169578450027075	16.79	-0.156913987098051	16.79	0.0656460877830334
16.89	-0.323441673003799	16.89	-0.304701326058421	16.89	0.129177351052001
17	-0.46158966904386	17	-0.444309415001953	17	0.190578166280986
17.1	-0.585045198022272	17.1	-0.577216284000315	17.1	0.242964973586002
17.21	-0.703001736042097	17.21	-0.703421935099868	17.21	0.286337772971046
17.31	-0.815459282080155	17.31	-0.822926367050059	17.31	0.320696564428014
17.41	-0.930688698076665	17.41	-0.935729579055078	17.41	0.346041347961012
17.51	-1.05613434902807	17.51	-1.04567285200119	17.51	0.359553604747043
17.61	-1.19179623607124	17.61	-1.14948549207838	17.61	0.373697502801029
17.71	-1.33767435704613	17.71	-1.24716749803611	17.71	0.38847304212597
17.81	-1.49376871308959	17.81	-1.34775805008758	17.81	0.403111906656983
17.92	-1.65905152005053	17.92	-1.44891918807843	17.92	0.427396420382031
18.02	-1.8348327359945	18.02	-1.55065091109918	18.02	0.461326583301003
18.12	-2.02008960206967	18.12	-1.65295322005932	18.12	0.50490239541201
18.23	-2.20562864308249	18.23	-1.75582611507252	18.23	0.558123856716053
18.33	-2.39144986005613	18.33	-1.86156693700923	18.33	0.617665840976001
18.43	-2.57755325105791	18.43	-1.9701756870063	18.43	0.684838307825952
18.53	-2.76393881699732	18.53	-2.07781108508698	18.53	0.76245977608802
18.63	-2.94211221307705	18.63	-2.18774382403808	18.63	0.838066077743949
18.73	-3.10844437899505	18.73	-2.29997390511016	18.73	0.911657212793959
18.84	-3.26293531509236	18.84	-2.41450132807586	18.84	0.983233181240051
18.94	-3.40661280608856	18.94	-2.53132609202567	18.94	1.052793983085
19.04	-3.53816689198538	19.04	-2.65059232606291	19.04	1.11170114437398
19.15	-3.65759757301021	19.15	-2.77662775908993	19.15	1.15199787812303
19.25	-3.76490484904934	19.25	-2.90943238906038	19.25	1.17368418432795
19.35	-3.85396109504654	19.35	-3.04670887510383	19.35	1.18008518922197
19.45	-3.92775169507331	19.45	-3.18845721710659	19.45	1.16989093317899
19.55	-3.98627664708329	19.55	-3.33467741506865	19.55	1.143101416197
19.65	-4.03803029701066	19.65	-3.48536946910372	19.65	1.09971663827901
19.76	-4.0866417050438	19.76	-3.63839099907182	19.76	1.03575135434197
19.86	-4.13211087106902	19.86	-3.78596097209538	19.86	0.961971981528031
19.96	-4.17443779508631	19.96	-3.92807938601436	19.96	0.878378519832967
20.06	-4.21362247709567	20.06	-4.0646021120665	20.06	0.793609443206056
20.16	-4.25389727899983	20.16	-4.1912014251011	20.16	0.715621538637023
20.27	-4.3089391730291	20.27	-4.30787732307181	20.27	0.644414806122984
20.37	-4.38487578401237	20.37	-4.41462980802498	20.37	0.579989245671042
20.47	-4.47872172901498	20.47	-4.51145887802795	20.47	0.522344857280976
20.58	-4.59047700906012	20.58	-4.60140252505425	20.58	0.472676012163054
20.69	-4.72014162198775	20.69	-4.68446075001339	20.69	0.444659681649973
20.79	-4.8677155700716	20.79	-4.76277593202212	20.79	0.442281110816012
20.89	-5.02779332407499	20.89	-4.84412910509491	20.89	0.45477388252102
20.99	-5.19847436498821	20.99	-4.92852027105073	20.99	0.482137996772991
21.1	-5.37975869303864	21.1	-5.01594942704742	21.1	0.524373453568039
21.2	-5.56741394700566	21.2	-5.10641657604083	21.2	0.581480252908051
21.31	-5.74776315306735	21.31	-5.20139974707945	21.31	0.646574834906044
21.41	-5.92080631406589	21.41	-5.30426163004449	21.41	0.714393993566986
21.52	-6.0865434270454	21.52	-5.41500222300328	21.52	0.784937728887991
21.62	-6.24497449507544	21.62	-5.53058353602864	21.62	0.857011669656016
21.72	-6.40070462202402	21.72	-5.65100556707421	21.72	0.916938844538029
21.83	-6.55373380902802	21.83	-5.77626831909583	21.83	0.964719253538027
21.93	-6.70946758509672	21.93	-5.90637178902398	21.93	1.00035289665801
22.04	-6.8698064670798	22.04	-6.04131597901869	22.04	1.02383977389797
22.14	-7.03475045600044	22.14	-6.1789372811063	22.14	1.04194859916895
22.24	-7.20429955208601	22.24	-6.31923569505943	22.24	1.05467937246906
22.34	-7.37845375408597	22.34	-6.46073319001061	22.34	1.06891565368306
22.45	-7.54801958908047	22.45	-6.60006707710181	22.45	1.08992064880398
22.55	-7.72247590009556	22.55	-6.73723735701515	22.55	1.11769435784304
22.65	-7.90182268804074	22.65	-6.87224403009168	22.65	1.15223678078902
22.76	-8.08145484609213	22.76	-7.00508709508085	22.76	1.19354791764903
22.86	-8.26137237402236	22.86	-7.14200040999913	22.86	1.226200437633
22.96	-8.4415752720588	22.96	-7.28298397302751	22.96	1.25967318536102
23.06	-8.62206354099726	23.06	-7.42803778609868	23.06	1.29396616083099
23.16	-8.80283717901875	23.16	-7.57932545502626	23.16	1.322310650128
23.27	-8.98392901603984	23.27	-7.73684698003763	23.27	1.34470665325703
23.37	-9.16533905001415	23.37	-7.90060236101908	23.37	1.36115417021598
23.47	-9.35626075704477	23.47	-8.07059159808432	23.47	1.37165320100596
23.57	-9.54721529103608	23.57	-8.23932278308348	23.57	1.38369565430696
23.67	-9.73820265301129	23.67	-8.40267114108428	23.67	1.40143913349899
23.78	-9.92922284308406	23.78	-8.56063667004037	23.78	1.42488363857696
23.88	-10.120275861027	23.88	-8.70698551500482	23.88	1.46945650033603
23.98	-10.3178825070245	23.98	-8.84171767506814	23.98	1.52567887415
24.08	-10.5220427819859	24.08	-8.96483315102614	24.08	1.59355076002399
24.19	-10.7327566850017	24.19	-9.0763319431062	24.19	1.67307215795298
24.29	-10.9499913900208	24.29	-9.17621405108093	24.29	1.76424306794298
24.4	-11.17374689602	24.4	-9.27418129504076	24.4	1.86388247006297
24.5	-11.4040232020898	24.5	-9.37023367600887	24.5	1.97199036431706
24.61	-11.6408203100491	24.61	-9.47186310202142	24.61	2.08107484202902
24.71	-11.8811528360538	24.71	-9.58319434903387	24.71	2.18697829981795
24.81	-12.1231514870033	24.81	-9.70422741704624	24.81	2.28970073768398
24.92	-12.3668162610784	24.92	-9.83496230503533	24.92	2.38924215562397
25.02	-12.6056263600276	25.02	-9.97539901504751	25.02	2.48560255364305
25.12	-12.8395817820319	25.12	-10.1325302640589	25.12	2.56880383056901
25.23	-13.0686825270914	25.23	-10.3063560520695	25.23	2.63697669246299
25.33	-13.2929285960017	25.33	-10.4968763801025	25.33	2.69012113931599
25.43	-13.5123199889904	25.43	-10.6943894270444	25.43	2.73141819106004
25.54	-13.7158466950495	25.54	-10.8988951920992	25.54	2.76086784769802
25.64	-13.9035087159982	25.64	-11.1103936760628	25.64	2.77847010922205
25.75	-14.0782914320425	25.75	-11.3288848790489	25.75	2.78422497563202
25.85	-14.2420641390117	25.85	-11.5460385241022	25.85	2.78646272344696
25.95	-14.3948268370195	25.95	-11.7632079400209	25.95	2.77282001388601
26.06	-14.5365795240195	26.06	-11.9803931270326	26.06	2.74329684695096
26.16	-14.6673222020581	26.16	-12.1906013670241	26.16	2.70787132380701
26.26	-14.7942316310719	26.26	-12.393832659086	26.26	2.66841273838903
26.36	-14.9173078129934	26.36	-12.5900870040141	26.36	2.624921090706
26.46	-15.0365507460037	26.46	-12.7793644020358	26.46	2.57739638075904
26.57	-15.1629704400875	26.57	-12.9616648520141	26.57	2.52583860854705
26.67	-15.2965668960405	26.67	-13.1322532970444	26.67	2.48215959290699
26.78	-15.4373401140901	26.78	-13.291129738036	26.78	2.44635933384596
26.88	-15.5852900920763	26.88	-13.4466244500118	26.88	2.41010755485804
26.98	-15.7432560910138	26.98	-13.5973841040595	26.98	2.38576759471798
27.08	-15.9062884480363	27.08	-13.7434087019983	27.08	2.37333945342599
27.19	-16.0743871650766	27.19	-13.8846982420091	27.19	2.37282313097598
27.29	-16.240375480038	27.29	-14.0212527240919	27.29	2.38421862737703
27.39	-16.4042533930342	27.39	-14.1482003310784	27.39	2.41523701879298
27.5	-16.5660209040652	27.5	-14.2655410620591	27.5	2.46092864534497
27.6	-16.7256780130174	27.6	-14.373274917034	27.6	2.52129350703401
27.7	-16.8832247200044	27.7	-14.4761369540447	27.7	2.584419785016
27.81	-17.0350896150921	27.81	-14.5741271720681	27.81	2.65030747928197
27.91	-17.181272699986	27.91	-14.6672455730368	27.91	2.71895658983901
28.01	-17.3189347160587	28.01	-14.7554921550181	28.01	2.79036711668301
28.12	-17.4530253220837	28.12	-14.8359037560795	28.12	2.86750222258403
28.22	-17.5835445190842	28.22	-14.9210811320017	28.22	2.93418974167803
28.32	-17.7104923080833	28.32	-15.0110242850587	28.32	2.99042967396701
28.43	-17.8338686870347	28.43	-15.1106050310545	28.43	3.02851094328005
28.53	-17.9523308700027	28.53	-15.2198233710124	28.53	3.05338320949899
28.63	-18.0753544869958	28.63	-15.338679306069	28.63	3.06504647262396
28.74	-18.2029395369909	28.74	-15.4671728340645	28.74	3.06350073265504
28.84	-18.3386574310589	28.84	-15.605303956022	28.84	3.04874598959404
28.94	-18.4825081680629	28.94	-15.7525113660313	28.94	3.02000076269104
29.04	-18.6344917480028	29.04	-15.9087950630692	29.04	2.98674068239402
29.14	-18.7946081709924	29.14	-16.0771182100916	29.14	2.94600258592803
29.25	-18.9599656960127	29.25	-16.2448800510901	29.25	2.91395863916299
29.35	-19.1201666790448	29.35	-16.4120805850416	29.35	2.89060884209502
29.45	-19.2752111180425	29.45	-16.5787198120597	29.45	2.875953194725
29.55	-19.4264418020111	29.55	-16.7447977330539	29.55	2.86999169705004
29.66	-19.5643831000325	29.66	-16.8962847990315	29.66	2.88386215598802
29.76	-19.6890350119929	29.76	-17.0391203270128	29.76	2.90122761007106
29.86	-19.8003975380061	29.86	-17.1733043169979	29.86	2.92208805929806
29.97	-19.898470678072	29.97	-17.2993980760339	29.97	2.94722498441602
30.07	-19.9893225629921	30.07	-17.4174016030975	30.07	2.96716275497899
30.17	-20.0729531929937	30.17	-17.5273148990982	30.17	2.98190137099197
30.28	-20.152254309096	30.28	-17.6291379640361	30.28	2.99144083245295
30.38	-20.2376235570227	30.38	-17.7236591130168	30.38	2.994992823384
30.48	-20.3290609350688	30.48	-17.8027076420904	30.48	3.00679617909705
30.58	-20.4265664450531	30.58	-17.8662835520527	30.58	3.02685089959098
30.68	-20.5301400850431	30.68	-17.9284163900775	30.68	3.04401917795405
30.79	-20.6371148950666	30.79	-17.9831668400539	30.79	3.074637975646
30.89	-20.7548047600312	30.89	-18.0305349010723	30.89	3.11870729267105
30.99	-20.883209682097	30.99	-18.0705205740423	30.99	3.17622712903198
31.1	-21.0162615280751	31.1	-18.1031238590776	31.1	3.24719748472302
31.2	-21.1539602980793	31.2	-18.1269914260156	31.2	3.33030472719698
31.31	-21.2963059940421	31.31	-18.1467021980097	31.31	3.42828382116001
31.41	-21.4432986140309	31.41	-18.1614678580218	31.41	3.54192308258006
31.51	-21.5896619150726	31.51	-18.1794591100015	31.51	3.65698367616396
31.62	-21.7350435400476	31.62	-18.2006759550859	31.62	3.77346560189995
31.72	-21.8794434900929	31.72	-18.2251183930475	31.72	3.89136885979202
31.82	-22.0255287269993	31.82	-18.2527864220674	31.82	4.01069344983795
31.93	-22.1659853630172	31.93	-18.2850524140576	31.93	4.12479075919703
32.03	-22.3008133990561	32.03	-18.3249011690805	32.03	4.23032362987996
32.13	-22.4300128350023	32.13	-18.3723326870222	32.13	4.32729206188298
32.24	-22.5535836710833	32.24	-18.4287002980454	32.24	4.41700968775804
32.34	-22.6768195340128	32.34	-18.4894250791103	32.34	4.496741542802
32.44	-22.7997204220856	32.44	-18.5545070310127	32.44	4.56648762701706
32.55	-22.9275625810033	32.55	-18.6239461530704	32.55	4.62624794039501
32.65	-23.0606983660664	32.65	-18.7024399129996	32.65	4.67132501684497
32.75	-23.1991277780708	32.75	-18.789236971088	32.75	4.70776382140803
32.86	-23.3428508159932	32.86	-18.8843373271084	32.86	4.73556435407796
32.96	-23.4918674810842	32.96	-18.9863686121043	32.96	4.76137522770503
33.06	-23.6402703370686	33.06	-19.0923460240811	33.06	4.78853360027198
33.17	-23.7905079540042	33.17	-19.2022695650849	33.17	4.81703947178302
33.27	-23.9425803330278	33.27	-19.3161392330694	33.27	4.84689284223605
33.37	-24.0911938470845	33.37	-19.4339550280347	33.37	4.87809371162595
33.47	-24.2363484950374	33.47	-19.543116194086	33.47	4.91733540120298
33.58	-24.3780442790467	33.58	-19.6408320080081	33.58	4.96985720508702
33.68	-24.516281198089	33.68	-19.722405002085	33.68	5.04035658938096
33.79	-24.6510592510276	33.79	-19.7885865160288	33.79	5.12278858904103
33.89	-24.7719948390568	33.89	-19.8393765500668	33.89	5.21715320407101
33.99	-24.8790879610397	33.99	-19.8747751030623	33.99	5.32345043446902
34.09	-24.9782460530241	34.09	-19.8947821760385	34.09	5.44168028023695
34.2	-25.0670205440429	34.2	-19.904083850065	34.2	5.56715665910401
34.3	-25.1454114350054	34.3	-19.9047025370191	34.3	5.68747355971599
34.4	-25.2134187250022	34.4	-19.8966382370145	34.4	5.80263098206701
34.51	-25.2710424140332	34.51	-19.8924917060594	34.51	5.90593560491304
34.61	-25.3286801480499	34.61	-19.8950536680513	34.61	5.99214813412896
34.71	-25.3934772130151	34.71	-19.9043241231038	34.71	6.06126856972
34.81	-25.4654336090425	34.81	-19.9203030720128	34.81	6.11329691168405
34.91	-25.5549329360747	34.91	-19.9429905130728	34.91	6.148233160023
35.02	-25.6619751950211	35.02	-19.9598779090593	35.02	6.18898349728403
35.12	-25.786560385086	35.12	-19.9709652620186	35.12	6.242693209905
35.22	-25.9286885060419	35.22	-19.9715664870155	35.22	6.31404838015304
35.33	-26.0841607220073	35.33	-19.9596591750151	35.33	6.415455019391
35.43	-26.2479487190603	35.43	-19.9352433260174	35.43	6.54691312761102
35.53	-26.4200524970875	35.53	-19.8983189380897	35.53	6.70842270481697
35.64	-26.5900744100236	35.64	-19.8488860140742	35.64	6.89998375101197
35.74	-26.7508691730427	35.74	-19.7951152561018	35.74	7.10922672483605
35.84	-26.9024367860311	35.84	-19.7329896490146	35.84	7.33514032868698
35.95	-27.0447772480793	35.95	-19.66250919304	35.95	7.57772456255901
36.05	-27.1778905590736	36.05	-19.5961824250617	36.05	7.81407324391103
36.15	-27.2900489580934	36.15	-19.5340093461027	36.15	8.03704108629899
36.26	-27.381252445025	36.26	-19.4759899550263	36.26	8.24662808972199
36.36	-27.4556998560911	36.36	-19.4221242520598	36.36	8.44283425418402
36.46	-27.5184195060092	36.46	-19.372412237999	36.46	8.62565957968198
36.56	-27.5694113940972	36.56	-19.3269976700776	36.56	8.78323254669
36.66	-27.6086755189908	36.66	-19.2858805490914	36.66	8.91555315521197
36.77	-27.6362118830775	36.77	-19.240890168021	36.77	9.03499094660198
36.87	-27.6523728419988	36.87	-19.1960435460032	36.87	9.14255721846902
36.97	-27.6489318690665	36.97	-19.1513406811055	36.97	9.23825197080597
37.07	-27.6258889650762	37.07	-19.1067815740098	37.07	9.32207520361805
37.17	-27.5949718920856	37.17	-19.0623662250573	37.17	9.39402691690205
37.28	-27.5561806490714	37.28	-19.0158743390612	37.28	9.45667976125597
37.38	-27.5095152370568	37.38	-18.9673059170445	37.38	9.501807210746
37.48	-27.4549756560418	37.48	-18.9166609590075	37.48	9.52940926537005
37.59	-27.3922179389956	37.59	-18.8637957060109	37.59	9.55135744464897
37.7	-27.3205243040593	37.7	-18.8087101601013	37.7	9.56765174858298
37.8	-27.2398947530519	37.8	-18.7514043190049	37.8	9.57829217718098
37.9	-27.1499769280581	37.9	-18.6918781840859	37.9	9.58327873043696
38.01	-27.0589973559936	38.01	-18.6308830940334	38.01	9.58151610319102
38.11	-26.9669560360626	38.11	-18.5655486850465	38.11	9.57515687732602
38.21	-26.8738529690609	38.21	-18.4958749590578	38.21	9.56420105283995
38.31	-26.7796881540789	38.31	-18.424082208071	38.31	9.54607597914103
38.41	-26.6913856040674	38.41	-18.3501704320861	38.41	9.52900818216096
38.52	-26.6089453210725	38.52	-18.2741396330357	38.52	9.51299766190206
38.62	-26.5327112690557	38.62	-18.1959898091009	38.62	9.49804441836699
38.73	-26.4634012310125	38.73	-18.1157209610774	38.73	9.48414845155598
38.83	-26.4010152060337	38.83	-18.0362620660617	38.83	9.47530479677805
38.93	-26.3455531940053	38.93	-17.9576131250769	38.93	9.47151345403696
39.03	-26.2970151950412	39.03	-17.879022799093	39.03	9.47386972848596
39.13	-26.2563091790753	39.13	-17.8033614510014	39.13	9.48022103824697
39.24	-26.2174811670093	39.24	-17.7306290810293	39.24	9.49056738332199
39.34	-26.1805311590706	39.34	-17.6608256890631	39.34	9.50490876370602
39.45	-26.1385351420813	39.45	-17.5939512740797	39.45	9.52324517940906
39.55	-26.0914931150182	39.55	-17.5267912260324	39.55	9.54969921173099
39.65	-26.0394050790183	39.65	-17.4593455450349	39.65	9.57831688115496
39.76	-25.9822710330582	39.76	-17.3916142300641	39.76	9.60909818768296
39.86	-25.9200909790707	39.86	-17.3206683050466	39.86	9.638048096001
39.96	-25.8485204290082	39.96	-17.2465077680499	39.96	9.66516660610905
40.07	-25.7675593850308	40.07	-17.1691326200971	40.07	9.69045371800403
40.17	-25.6762998760678	40.17	-17.0885428610745	40.17	9.71390943169004
40.27	-25.5806958820131	40.27	-17.0113077110727	40.27	9.72896452608396
40.37	-25.4807474020708	40.37	-16.9404038171024	40.37	9.72829787122897
40.48	-25.376454437037	40.48	-16.8758311770034	40.48	9.71190946712797
40.58	-25.2678169870251	40.58	-16.820804402073	40.58	9.67567673246905
40.69	-25.1643586630053	40.69	-16.7753234940164	40.69	9.62555364677598
40.79	-25.0660794660007	40.79	-16.7393884510147	40.79	9.56154021004496
40.9	-24.9729793940787	40.9	-16.7129992740911	40.9	9.48363642227601
41	-24.8894029350595	41	-16.6961559621086	41	9.39184228346601
41.1	-24.8153500880335	41.1	-16.6930736060067	41.1	9.29146631560596
41.2	-24.7508208520912	41.2	-16.7037522060127	41.2	9.18250851869595
41.31	-24.6958152280286	41.31	-16.7216225390803	41.31	9.071538113818
41.41	-24.6547470910627	41.41	-16.7437079630872	41.41	8.96587623092804
41.52	-24.6282511960771	41.52	-16.7700084761009	41.52	8.86552287002795
41.62	-24.6163275450044	41.62	-16.8005240790308	41.62	8.77047803111497
41.72	-24.6094525240323	41.72	-16.8352547721042	41.72	8.68074171418898
41.83	-24.6076261330472	41.83	-16.8585490240503	41.83	8.616379325047
41.93	-24.6108483740954	41.93	-16.8704068360057	41.93	8.57802561894905
42.03	-24.6191192450169	42.03	-16.8708282070611	42.03	8.56568059589102
42.14	-24.6324387480854	42.14	-16.855598048096	42.14	8.57403573388904
42.24	-24.6629846379847	42.24	-16.8247163589967	42.24	8.60309103293899
42.34	-24.7107569160789	42.34	-16.7781831390812	42.34	8.65284649304199
42.45	-24.7713417070372	42.45	-16.7159983900547	42.45	8.72330211420302
42.55	-24.8441042560898	42.55	-16.6373976020395	42.55	8.81522240380406
42.65	-24.9290445610768	42.65	-16.5480695220594	42.65	8.93509637501699
42.76	-25.0261626240444	42.76	-16.4480141470449	42.76	9.08292402785105
42.86	-25.1354584449928	42.86	-16.3528830090627	42.86	9.23863995651097
42.96	-25.2576498030521	42.96	-16.2626761090223	42.96	9.40160940573498
43.06	-25.3926156710804	43.06	-16.1773934440816	43.06	9.57183237552295
43.17	-25.5403560490777	43.17	-16.0970350170828	43.17	9.74930886587499
43.27	-25.6886931790632	43.27	-16.0216008260932	43.27	9.93403887679201
43.37	-25.837627061037	43.37	-15.955831212068	43.37	10.121999849949
43.47	-25.9871576960222	43.47	-15.8997261730747	43.47	10.313070756756
43.57	-26.1372850820862	43.57	-15.8540502180813	43.57	10.506487089825
43.68	-26.2786366380396	43.68	-15.8131146010874	43.68	10.695759835977
43.78	-26.4059415330848	43.78	-15.7769193240256	43.78	10.880888995211
43.88	-26.5191997680176	43.88	-15.7454643870096	43.88	11.0618745675291
43.98	-26.6176935610929	43.98	-15.7187497881068	43.98	11.238716552928
44.09	-26.7015439420675	44.09	-15.7002165320819	44.09	11.398601363886
44.19	-26.7707509100319	44.19	-15.6898646200716	44.19	11.536258171278
44.29	-26.8253144649861	44.29	-15.6876940510529	44.29	11.651686975109
44.4	-26.8652346080671	44.4	-15.688964486003	44.4	11.7489103337
44.5	-26.8995598000856	44.5	-15.6936759250357	44.5	11.828049275644
44.6	-26.9282900410417	44.6	-15.7018283670141	44.6	11.889103800943
44.7	-26.96079791599	44.7	-15.7134218140982	44.7	11.9320739095961
44.81	-27.0023542529998	44.81	-15.729648465026	44.81	11.955767401214
44.91	-27.0529590520709	44.91	-15.7549066050251	44.91	11.964834453347
45.01	-27.1126123139993	45.01	-15.7891962340955	45.01	11.959275065989
45.12	-27.1813140370796	45.12	-15.8290763480409	45.12	11.951902826671
45.22	-27.2562634220321	45.22	-15.8745469470887	45.22	11.947988564514
45.32	-27.3350342330332	45.32	-15.9256080310115	45.32	11.9475322795201
45.43	-27.4176264690595	45.43	-15.9822596010599	45.43	11.950533971685
45.53	-27.494991669073	45.53	-16.0445016550739	45.53	11.956993641008
45.63	-27.5671298320503	45.63	-16.1079393730006	45.63	11.968505307927
45.74	-27.6340409590148	45.74	-16.1725727540443	45.74	11.9826427370751
45.84	-27.6957250490568	45.84	-16.2372095990122	45.84	12.000598128842
45.94	-27.7476868050144	45.94	-16.2974516221084	45.94	12.017721305677
46.05	-27.7944916160777	46.05	-16.3532988231054	46.05	12.034012267586
46.15	-27.8361394840658	46.15	-16.4047512030265	46.15	12.049471014567
46.25	-27.8754312090541	46.25	-16.4518087610759	46.25	12.064097546618
46.35	-27.9147930260706	46.35	-16.4944225020918	46.35	12.073445561566
46.46	-27.9542249350015	46.46	-16.532592425051	46.46	12.082080450167
46.56	-27.9937269370976	46.56	-16.5663185300673	46.56	12.090002212419
46.66	-28.0332990320176	46.66	-16.5999956390124	46.66	12.095616827887
46.77	-28.069974229993	46.77	-16.6336237519999	46.77	12.1013505319401
46.87	-28.1037525310239	46.87	-16.66720286903	46.87	12.107203324575
46.97	-28.1391292330682	46.97	-16.7007329901026	46.97	12.113175205792
47.08	-28.1715389470492	47.08	-16.7451429661014	47.08	12.108337324613
47.18	-28.2009816710342	47.18	-16.7997007500844	47.18	12.090454738273
47.28	-28.2274574060466	47.28	-16.8644063430747	47.28	12.05952744678
47.39	-28.2509661520862	47.39	-16.9393087400067	47.39	12.020001752298
47.49	-28.2675566770649	47.49	-17.0244079411077	47.49	11.967312264079
47.6	-28.2902617840364	47.6	-17.119703948083	47.6	11.901458982118
47.7	-28.3190814730006	47.7	-17.2251967580905	47.7	11.822441906412
47.8	-28.3569827320207	47.8	-17.340886374086	47.8	11.730261036965
47.9	-28.4039655620063	47.9	-17.4597886250467	47.9	11.627949310793
48.01	-28.4600299630711	48.01	-17.5819035130189	48.01	11.528539530116
48.11	-28.5251759349876	48.11	-17.6963021850725	48.11	11.442960545901
48.21	-28.599403478097	48.21	-17.8037166900822	48.21	11.373447300925
48.32	-28.6815992650418	48.32	-17.9041470260017	48.32	11.3199997951851
48.42	-28.7717632950262	48.42	-17.9975931930585	48.42	11.282618028678
48.53	-28.8738468020711	48.53	-18.0840551920483	48.53	11.261302001411
48.63	-28.9748169810764	48.63	-18.1720323311083	48.63	11.247552405405
48.73	-29.0746738340886	48.73	-18.2615246091018	48.73	11.240255913886
48.83	-29.1734173600844	48.83	-18.3525320270519	48.83	11.239412526854
48.94	-29.2710475590638	48.94	-18.4520387530256	48.94	11.241989307294
49.04	-29.3719003910837	49.04	-18.5600447870229	49.04	11.234953452987
49.14	-29.4759758570535	49.14	-18.6765501290438	49.14	11.2183049639289
49.24	-29.5832739550406	49.24	-18.8015547790883	49.24	11.192043840123
49.35	-29.6949080130844	49.35	-18.9314794790789	49.35	11.15974933966
49.45	-29.8108780300481	49.45	-19.0613972100664	49.45	11.130684440517
49.56	-29.9311840080918	49.56	-19.1913079730739	49.56	11.1048491426881
49.66	-30.0558259450554	49.66	-19.3127124600778	49.66	11.090742754152
49.76	-30.1817093589989	49.76	-19.425610670055	49.76	11.089478601682
49.87	-30.307576811083	49.87	-19.5300026040286	49.87	11.1010566852781
49.97	-30.4334283000571	49.97	-19.6258882619986	49.97	11.125477004937
50.08	-30.5549278680246	50.08	-19.7132676430556	50.08	11.1627395606611
50.18	-30.6720755130527	50.18	-19.7899248510112	50.18	11.211965766883
50.28	-30.784871236051	50.28	-19.8558598850695	50.28	11.271898184244
50.39	-30.8933150370194	50.39	-19.914652004104	50.39	11.338957554657
50.49	-30.9974069160717	50.49	-19.9712282260407	50.49	11.403880900139
50.59	-31.1004294570694	50.59	-20.0255885511069	50.59	11.466668220696
50.7	-31.2023826610357	50.7	-20.0777329780522	50.7	11.527319516326
50.8	-31.3063610100244	50.8	-20.1276615090364	50.8	11.585834787032
50.9	-31.4136219429884	50.9	-20.1724652960138	50.9	11.645122878891
51	-31.5241654600413	51	-20.2121443400074	51	11.708466376258
51.1	-31.6379915620928	51.1	-20.2466986410172	51.1	11.775865279139
51.2	-31.7551002480059	51.2	-20.2783440950043	51.2	11.848198173099
51.3	-31.8709261269987	51.3	-20.3070807040149	51.3	11.926722497494
51.41	-31.9920049190614	51.41	-20.3329084660027	51.41	12.011438252328
51.51	-32.1183366230571	51.51	-20.355827383014	51.51	12.1023454376
51.62	-32.2466386550104	51.62	-20.3756883749975	51.62	12.199593131099
51.72	-32.3769110150351	51.72	-20.3897226811023	51.72	12.3013847044841
51.82	-32.5091537019944	51.82	-20.397930301101	51.82	12.414255876341
51.93	-32.6433667180481	51.93	-20.4032200811071	51.93	12.535297800591
52.03	-32.7818822950121	52.03	-20.4055920210067	52.03	12.6612278928681
52.13	-32.9221074690622	52.13	-20.405046120004	52.13	12.79204615318
52.23	-33.0640422400847	52.23	-20.4015823790087	52.23	12.927752581527
52.34	-33.2122519990889	52.34	-20.3952007980206	52.34	13.0683471779091
52.44	-33.3602010269942	52.44	-20.3942232041072	52.44	13.207840349049
52.54	-33.5078893240279	52.54	-20.3986495970412	52.54	13.343639130174
52.64	-33.6553168909859	52.64	-20.4086290550549	52.64	13.475594443504
52.74	-33.8024837260491	52.74	-20.4269303400224	52.74	13.6055029173781
52.85	-33.943774758086	52.85	-20.4535534520573	52.85	13.72682883321
52.95	-34.0791899870965	52.95	-20.4884983920692	52.95	13.839572191003
53.05	-34.2063971780817	53.05	-20.5317651590349	53.05	13.943732990753
53.16	-34.3279892960027	53.16	-20.5846491770671	53.16	14.038015808205
53.26	-34.4439663410867	53.26	-20.6452516920308	53.26	14.118704325107
53.37	-34.5543283140159	53.37	-20.7135727040395	53.37	14.185798541464
53.47	-34.6590752139946	53.47	-20.7812903860258	53.47	14.245288050554
53.57	-34.7594413960906	53.57	-20.8484047370803	53.57	14.29976581714
53.68	-34.8573683960467	53.68	-20.9149157590218	53.68	14.3492318412231
53.78	-34.952856212044	53.78	-20.9808234500315	53.78	14.393686122802
53.88	-35.0515199190795	53.88	-21.0357585260681	53.88	14.443497946298
53.98	-35.1533595149931	53.98	-21.0820869650661	53.98	14.497535689338
54.08	-35.2583750020585	54.08	-21.1198087680486	54.08	14.557740886503
54.18	-35.3665663780021	54.18	-21.1476285090839	54.18	14.625408962047
54.28	-35.4788685140193	54.28	-21.167444943103	54.28	14.704256234216
54.38	-35.5943913630199	54.38	-21.1792580710153	54.38	14.794282703011
54.48	-35.7131349270503	54.48	-21.1830678920251	54.48	14.895488368432
54.59	-35.8338648480867	54.59	-21.1788744060186	54.59	15.00787323048
54.69	-35.9546395940242	54.69	-21.1675977470804	54.69	15.13145202595
54.79	-36.0754591630439	54.79	-21.1492379130505	54.79	15.265334709304
54.9	-36.1963235570784	54.9	-21.1341641891067	54.9	15.399151996117
55	-36.3172327740813	55	-21.120010597997	55	15.534035508762
55.1	-36.4394442540288	55.1	-21.1067771400621	55.1	15.6680437126639
55.21	-36.5670364520838	55.21	-21.0944638140518	55.21	15.801176607823
55.31	-36.699074498074	55.31	-21.0830706211027	55.31	15.93343419424
55.41	-36.8364484390895	55.41	-21.0704151730852	55.41	16.06699885945
55.52	-36.9791582730841	55.52	-21.0606778570082	55.52	16.1989476557089
55.62	-37.1272040000576	55.62	-21.0538586730991	55.62	16.333359037537
55.73	-37.2805856220566	55.73	-21.0490374890924	55.73	16.470218268131
55.83	-37.4384467889968	55.83	-21.0462143040786	55.83	16.610415393039
55.94	-37.5944443850358	55.94	-21.0453891190809	55.94	16.753950412261
56.04	-37.7485784090368	56.04	-21.0465619330762	56.04	16.900823325794
56.14	-37.89959142307	56.14	-21.0540597701083	56.14	17.046707110647
56.24	-38.043404971063	56.24	-21.0697333030794	56.24	17.188894745076
56.34	-38.1800190550621	56.34	-21.0935825300567	56.34	17.321043112974
56.45	-38.3094336740442	56.45	-21.1277898411026	56.45	17.440969826812
56.55	-38.431648826986	56.55	-21.1681748470482	56.55	17.551597834331
56.65	-38.5401287960576	56.65	-21.2147375490304	56.65	17.64884868101
56.76	-38.6441174480296	56.76	-21.267477947049	56.76	17.73272236685
56.86	-38.7444711310536	56.86	-21.3263960400809	56.86	17.803218891847
56.96	-38.8475329610856	56.96	-21.3992615330199	56.96	17.852568552309
57.06	-38.9533029380118	57.06	-21.48607442507	57.06	17.874235629653
57.17	-39.0617810620597	57.17	-21.5825076940064	57.17	17.8817910126
57.27	-39.1729673330019	57.27	-21.6867106660175	57.27	17.877941722888
57.37	-39.2894547160267	57.37	-21.7986833420127	57.37	17.8690308766261
57.47	-39.4080581800154	57.47	-21.9184257221059	57.47	17.855058473805
57.58	-39.5287777240583	57.58	-22.0459378060696	57.58	17.836024514433
57.68	-39.6581490670087	57.68	-22.1736298120732	57.68	17.819518779291
57.79	-39.7869283430055	57.79	-22.2944897750494	57.79	17.815146199425
57.89	-39.9151155530717	57.89	-22.4085176949984	57.89	17.819721743344
57.99	-40.0427106960706	57.99	-22.5079438680496	57.99	17.841015114741
58.09	-40.1622960420127	58.09	-22.592768293066	58.09	17.885562032209
58.2	-40.2770111790005	58.2	-22.6629909720941	58.2	17.944118630016
58.3	-40.3868561060108	58.3	-22.7186119030875	58.3	18.016684908171
58.4	-40.4892378580826	58.4	-22.7596310880926	58.4	18.103260866668
58.51	-40.5873414670168	58.51	-22.793306438075	58.51	18.189170862991
58.61	-40.6811669320177	58.61	-22.8196379550809	58.61	18.277554483292
58.71	-40.7707142539948	58.71	-22.8462154180988	58.71	18.360821946783
58.81	-40.8559834330617	58.81	-22.880050794015	58.81	18.429368322426
58.91	-40.9350329340441	58.91	-22.9211440830568	58.91	18.486378641703
59.02	-41.0093243200436	59.02	-22.96949528602	59.02	18.531852904612
59.12	-41.0862753210495	59.12	-23.0251044010856	59.12	18.565791111156
59.22	-41.162746352029	59.22	-23.0910283420371	59.22	18.585136349606
59.33	-41.2387374100263	59.33	-23.1672671070555	59.33	18.58794708538
59.43	-41.3142484979971	59.43	-23.2538206970503	59.43	18.57568488177
59.53	-41.389279614009	59.53	-23.3434311990095	59.53	18.563025381292
59.64	-41.4647208040151	59.64	-23.4360986120237	59.64	18.546828997795
59.74	-41.5447722020872	59.74	-23.5318229380255	59.74	18.52709573128
59.85	-41.6294338079979	59.85	-23.630604174059	59.85	18.503825581741
59.95	-41.7206471560121	59.95	-23.7364492090819	59.95	18.47301166353
60.05	-41.8169506840513	60.05	-23.8478594180833	60.05	18.437042644974
60.16	-41.9183443900693	60.16	-23.9648348010633	60.16	18.40011865958
60.26	-42.024828275089	60.26	-24.0843184481037	60.26	18.365296619077
60.36	-42.1364023400201	60.36	-24.2063103570445	60.36	18.334518058041
60.47	-42.2449184500238	60.47	-24.3308105290225	60.47	18.306321413186
60.57	-42.3503766070326	60.57	-24.4578189640379	60.57	18.280706684514
60.67	-42.45188676407	60.67	-24.5873356620905	60.67	18.257673872028
60.77	-42.5452487880875	60.77	-24.7167041480907	60.77	18.239879450716
60.88	-42.6304626790852	60.88	-24.8459244220385	60.88	18.219175287574
60.98	-42.707528437063	60.98	-24.9709895970227	60.98	18.199568268261
61.09	-42.776446062021	61.09	-25.0933982980541	61.09	18.178669724443
61.19	-42.8435586700289	61.19	-25.2131505241096	61.19	18.15227952261
61.29	-42.9206936830724	61.29	-25.3302462750753	61.29	18.120397662767
61.39	-43.0078511010379	61.39	-25.444685551065	61.39	18.083024144911
61.49	-43.1131790570589	61.49	-25.5541425990486	61.49	18.042484721834
61.6	-43.236677552045	61.6	-25.6586174190261	61.6	18.005122509644
61.7	-43.3783465840634	61.7	-25.7581100109974	61.7	17.982764930277
61.8	-43.5381861540236	61.8	-25.8552768510754	61.8	17.972755508744
61.91	-43.7161962630626	61.91	-25.9501179380095	61.91	17.983242378045
62.01	-43.8939088420511	62.01	-26.0426332720272	62.01	18.014225538186
62.12	-44.0713238930357	62.12	-26.1328228530147	62.12	18.06570498917
62.22	-44.242098299037	62.22	-26.2156857410218	62.22	18.142681672272
62.32	-44.3944046380693	62.32	-26.2868529380285	62.32	18.249524583096
62.43	-44.5282429100189	62.43	-26.3463244460809	62.43	18.367765654799
62.53	-44.6436131160226	62.53	-26.3964260170724	62.53	18.495079134591
62.64	-44.7405152540341	62.64	-26.437157651003	62.64	18.625121906361
62.74	-44.8227978949944	62.74	-26.4685193481	62.74	18.746066548174
62.84	-44.8904610379941	62.84	-26.4905111090457	62.84	18.85791306002
62.95	-44.9435046830331	62.95	-26.5031329320209	62.95	18.960661441907
63.05	-45.00039689799	63.05	-26.516648334109	63.05	19.044048178816
63.15	-45.0611376810457	63.15	-26.5310573140596	63.15	19.111921839886
63.25	-45.1257270340193	63.25	-26.5513608130732	63.25	19.1592814838381
63.36	-45.1941649560013	63.36	-26.5819278270101	63.36	19.1817581150659
63.46	-45.2633118610493	63.46	-26.6227583560976	63.46	19.197819800418
63.56	-45.3406969620573	63.56	-26.6738524001084	63.56	19.20746653989
63.67	-45.4263202600487	63.67	-26.7352099600657	63.67	19.210698333484
63.77	-45.5163331849917	63.77	-26.8017182220319	63.77	19.212627993014
63.88	-45.6107357380233	63.88	-26.8733771880534	63.88	19.210115932328
63.98	-45.7095279170971	63.98	-26.9501868560837	63.98	19.210691364864
64.08	-45.8127097240322	64.08	-27.0218837130187	64.08	19.224617805631
64.19	-45.9202811590558	64.19	-27.0884677590857	64.19	19.248046685497
64.29	-46.0272151060508	64.29	-27.1499389920109	64.29	19.280978004464
64.39	-46.1335115660404	64.39	-27.2062974140681	64.39	19.3234117625281
64.5	-46.2423101250806	64.5	-27.2521201341078	64.5	19.380770849158
64.6	-46.3460815690269	64.6	-27.2858482730953	64.6	19.454614144131
64.71	-46.444825899016	64.71	-27.3074818310306	64.71	19.539914533006
64.81	-46.538543115048	64.81	-27.3221336200322	64.81	19.631559203972
64.92	-46.6272332159861	64.92	-27.3298036401002	64.92	19.732687743185
65.02	-46.6993044560695	65.02	-27.3304918900976	65.02	19.8357709372
65.12	-46.754756835071	65.12	-27.3241983720709	65.12	19.940808786023
65.22	-46.7935903529906	65.22	-27.3109230840873	65.22	20.047801289649
65.33	-46.8208321250358	65.33	-27.2916241060557	65.33	20.155790368913
65.43	-46.8364821490468	65.43	-27.2663014370664	65.43	20.253184277187
65.54	-46.8405404270698	65.54	-27.2403779690649	65.54	20.334560125002
65.64	-46.8330069589911	65.64	-27.2154125790394	65.64	20.398359032586
65.74	-46.8179514219855	65.74	-27.1914052690363	65.74	20.449608114378
65.85	-46.7946260849885	65.85	-27.1683560370093	65.85	20.488307370371
65.95	-46.7630309460674	65.95	-27.1462648850047	65.95	20.514456800566
66.05	-46.7347577540522	66.05	-27.1203291050597	66.05	20.532859112363
66.16	-46.7098065070104	66.16	-27.0905486970605	66.16	20.547583984237
66.26	-46.6881772050556	66.26	-27.0569236600977	66.26	20.557883683458
66.37	-46.6698698500068	66.37	-27.0184959160815	66.37	20.564716289193
66.47	-46.654884440045	66.47	-26.9752654641024	66.47	20.579673548069
66.57	-46.6350404000195	66.57	-26.92723230507	66.57	20.6027554600871
66.68	-46.6103377279978	66.68	-26.8743964390978	66.68	20.633962025243
66.78	-46.5767067460092	66.78	-26.8238704380792	66.78	20.666180671418
66.89	-46.5348951880742	66.89	-26.7756543011046	66.89	20.699411398609
66.99	-46.4849030520327	66.99	-26.7297480290836	66.99	20.7254736299161
67.09	-46.4267303400447	67.09	-26.6909543290694	67.09	20.739564657942
67.2	-46.3603770510872	67.2	-26.6592732010622	67.2	20.737614804206
67.3	-46.2951053420966	67.3	-26.6347046450619	67.3	20.720371801437
67.4	-46.2309152150056	67.4	-26.6172486610685	67.4	20.6878356496411
67.51	-46.1678066679951	67.51	-26.6069052501052	67.51	20.640006348815
67.61	-46.1139602790581	67.61	-26.6015317330357	67.61	20.5790265762
67.72	-46.0693760470576	67.72	-26.60112811202	67.72	20.514158489485
67.82	-46.0340539730169	67.82	-26.5985818130048	67.82	20.452514660794
67.92	-46.0079940570495	67.92	-26.5938928361038	67.92	20.394095090127
68.03	-45.9905327610386	68.03	-26.5870611830223	68.03	20.347080354389
68.13	-45.9864844950744	68.13	-26.5780868520551	68.13	20.3114704535861
68.23	-45.9958492580199	68.23	-26.5669698439979	68.23	20.287265387711
68.34	-46.0093648930524	68.34	-26.5500708810578	68.34	20.278104434626
68.44	-46.027031399035	68.44	-26.5273899630074	68.44	20.283324056672
68.54	-46.048848778014	68.54	-26.4989270900742	68.54	20.307738663367
68.65	-46.0748170280567	68.65	-26.466824939007	68.65	20.349205577469
68.75	-46.1049361510959	68.75	-26.4310835100332	68.75	20.398462641288
68.85	-46.1331596230821	68.85	-26.3917028030392	68.85	20.455509854826
68.96	-46.1594874460616	68.96	-26.3486828180248	68.96	20.520347218082
69.06	-46.1845831570145	69.06	-26.3017772090279	69.06	20.5932210777861
69.17	-46.2036323460779	69.17	-26.2516085300604	69.17	20.673508879432
69.27	-46.2166350140478	69.27	-26.1981767800989	69.27	20.7551641014529
69.38	-46.2235911600146	69.38	-26.1451212390966	69.38	20.834547465998
69.48	-46.2245007850015	69.48	-26.092441905007	69.48	20.9123225107199
69.59	-46.2208063510161	69.59	-26.0401387790807	69.59	20.983674826102
69.69	-46.2125078580584	69.69	-25.9882118600672	69.69	21.048604412145
69.79	-46.1996053070379	69.79	-25.9366611500127	69.79	21.10711126885
69.9	-46.1881452190482	69.9	-25.8849742330085	69.9	21.159707810066
70	-46.1781275940893	70	-25.8331511100778	70	21.207836498786
70.1	-46.1695524320476	70.1	-25.7814381280923	70.1	21.251250988284
70.2	-46.1624197320134	70.2	-25.7292127330402	70.2	21.290573833062
70.31	-46.1641211090864	70.31	-25.6764749231024	70.31	21.331851554689
70.41	-46.1721388240903	70.41	-25.6232246990749	70.41	21.375084153167
70.51	-46.186472876002	70.51	-25.5694620620943	70.51	21.420271628494
70.61	-46.2056808020179	70.61	-25.5176819310918	70.61	21.464919059601
70.71	-46.2297626030477	70.71	-25.4678843090232	70.71	21.516418059612
70.82	-46.258718278068	70.82	-25.4200691930464	70.82	21.5722508898321
70.92	-46.292547827079	70.92	-25.3747489980469	70.92	21.631905136413
71.02	-46.3312512509901	71.02	-25.3319237240248	71.02	21.693938336353
71.12	-46.3768857100604	71.12	-25.2915933720033	71.12	21.758350489657
71.22	-46.4294512030392	71.22	-25.2537579400496	71.22	21.825141596321
71.32	-46.4815561169871	71.32	-25.2216962250031	71.32	21.891032861063
71.43	-46.5357181919899	71.43	-25.1968147840671	71.43	21.95461772564
71.53	-46.5919374260011	71.53	-25.1791136180373	71.53	22.017953350125
71.63	-46.6502138210672	71.63	-25.1660978060499	71.63	22.083534655581
71.73	-46.710547375028	71.73	-25.157767347082	71.73	22.143970028892
71.84	-46.7692912450275	71.84	-25.1541222410196	71.84	22.2017772087511
71.94	-46.8300407829929	71.94	-25.1551624889998	71.94	22.256956195156
72.04	-46.8927959900611	72.04	-25.1542505990301	72.04	22.316144480188
72.15	-46.9554997050636	72.15	-25.1549042540091	72.15	22.375824380003
72.25	-47.0181519280004	72.25	-25.1571234540506	72.25	22.432349049567
72.35	-47.0807526600083	72.35	-25.1576294040206	72.35	22.492592637556
72.45	-47.143301899041	72.45	-25.1550155460336	72.45	22.557961702216
72.56	-47.2057616910888	72.56	-25.1492818790666	72.56	22.626399083477
72.66	-47.2755744860933	72.66	-25.1404284050523	72.66	22.697904781333
72.76	-47.3527402840546	72.76	-25.1284551220579	72.76	22.772478795789
72.87	-47.4409059299887	72.87	-25.1084023690282	72.87	22.855080789011
72.97	-47.536476071059	72.97	-25.0802701450539	72.97	22.9456728044261
73.07	-47.6394507060149	73.07	-25.0506959430368	73.07	23.045059801214
73.17	-47.7498298359933	73.17	-25.016162079055	73.17	23.156759463215
73.27	-47.8676134609941	73.27	-24.9766685531085	73.27	23.284418635463
73.38	-47.9871665550036	73.38	-24.9322153640605	73.38	23.4244419645609
73.48	-48.1084891190449	73.48	-24.882802514071	73.48	23.576829450509
73.58	-48.2316191080372	73.58	-24.8288177300537	73.58	23.741193364191
73.68	-48.3491140730621	73.68	-24.7765903520758	73.68	23.911204367025
73.78	-48.4609740130963	73.78	-24.7261203790003	73.78	24.081227433846
73.88	-48.5671989270031	73.88	-24.6823674750658	73.88	24.246302902487
73.98	-48.667788816033	73.98	-24.6453316370889	73.98	24.406468729516
74.09	-48.7612609880443	74.09	-24.6150128680256	74.09	24.554282463682
74.19	-48.8505018610113	74.19	-24.5914111660568	74.19	24.689744104985
74.29	-48.9355114350474	74.29	-24.574526532092	74.29	24.812853653427
74.39	-49.0219247350296	74.39	-24.5734923520331	74.39	24.914477722917
74.49	-49.1097417610717	74.49	-24.5883086250842	74.49	24.993133621579
74.6	-49.19896251306	74.6	-24.6185876230811	74.6	25.052095496471
74.7	-49.2895869920176	74.7	-24.6580000070935	74.7	25.09769268618
74.8	-49.3837382840638	74.8	-24.7065457780309	74.8	25.1355602158631
74.91	-49.4854478670277	74.91	-24.7642249340743	74.91	25.165698085523
75.01	-49.5947157399996	75.01	-24.8310374770426	75.01	25.188106295156
75.11	-49.7130245960307	75.11	-24.9046072790406	75.11	25.205160971538
75.22	-49.83748801601	75.22	-24.9849343400683	75.22	25.2189852028259
75.32	-49.9681060000512	75.32	-25.072018660012	75.32	25.233610465247
75.42	-50.1048785490639	75.42	-25.1567268541066	75.42	25.258170144884
75.52	-50.2478056620248	75.52	-25.2390589211018	75.52	25.294146933619
75.63	-50.3994050790197	75.63	-25.3190148609974	75.63	25.338654413504
75.73	-50.5517349160982	75.73	-25.3965946750441	75.73	25.391692584544
75.83	-50.702672086004	75.83	-25.4698439840695	75.83	25.455215824188
75.94	-50.848185112045	75.94	-25.5400521890579	75.94	25.527934732081
76.04	-50.9882739950172	76.04	-25.6072192900092	76.04	25.6123670469161
76.14	-51.1229387340109	76.14	-25.6737214150462	76.14	25.698194759736
76.24	-51.2521793300493	76.24	-25.7395585620088	76.24	25.7832947823871
76.34	-51.374686355075	76.34	-25.8047307320339	76.34	25.863635638641
76.45	-51.4945254760732	76.45	-25.8692379250078	76.45	25.939217328499
76.55	-51.6116966920208	76.55	-25.9330801410442	76.55	26.010039851962
76.65	-51.7236822640825	76.65	-25.9896464930307	76.65	26.082714095825
76.76	-51.8384240760952	76.76	-26.0389369821041	76.76	26.155930632747
76.86	-51.9559221260124	76.86	-26.082905983003	76.86	26.231800751515
76.96	-52.0761764150848	76.96	-26.12026409804	76.96	26.311613852484
77.06	-52.1991869439944	77.06	-26.1510113260783	77.06	26.392852196955
77.16	-52.3167186939872	77.16	-26.1751476680274	77.16	26.483457667119
77.27	-52.4287716660865	77.27	-26.1926731220683	77.27	26.5834302629731
77.37	-52.5366552869855	77.37	-26.200070006098	77.37	26.696287668359
77.48	-52.6363038910631	77.48	-26.2080474880122	77.48	26.81132071438
77.58	-52.7277174770688	77.58	-26.2166055690614	77.58	26.920294383968
77.68	-52.810896047049	77.68	-26.2323551340842	77.68	27.0165977903271
77.78	-52.8858396000942	77.78	-26.2552961850133	77.78	27.101540360792
77.89	-52.9451056839889	77.89	-26.2854287200298	77.89	27.171056429128
77.99	-52.9986745540327	77.99	-26.3227527410663	77.99	27.225145995337
78.09	-53.0465462080656	78.09	-26.378739581105	78.09	27.2523377244051
78.19	-53.0969556650689	78.19	-26.4462939730947	78.19	27.259726884968
78.29	-53.1499029240194	78.29	-26.5254159170354	78.29	27.239871025771
78.4	-53.2053879850309	78.4	-26.6196230960531	78.4	27.199232716411
78.5	-53.2634108490129	78.5	-26.7182063410019	78.5	27.148521125781
78.6	-53.3247921300699	78.6	-26.8211656530184	78.6	27.095971270959
78.7	-53.3966805390946	78.7	-26.9285010300564	78.7	27.041583151944
78.81	-53.4790760750639	78.81	-27.0402124750717	78.81	26.985356768736
78.91	-53.5794211909888	78.91	-27.1544788050733	78.91	26.929113302278
79.02	-53.6877356320247	79.02	-27.2713000200611	79.02	26.873673368215
79.12	-53.8040193980578	79.12	-27.3792047850066	79.12	26.83765701143
79.22	-53.9282724899977	79.22	-27.4852883700305	79.22	26.813968963284
79.32	-54.0604949080716	79.32	-27.5895507741097	79.32	26.81005167503
79.43	-54.1978002330552	79.43	-27.6919919970169	79.43	26.81592489323
79.53	-54.3396656830737	79.53	-27.792612039093	79.53	26.831588617885
79.63	-54.4852706420897	79.63	-27.8816549590601	79.63	26.86679878959
79.73	-54.6274664010298	79.73	-27.9498718440436	79.73	26.930804321856
79.84	-54.766252959098	79.84	-27.9972626940435	79.84	27.020718796735
79.94	-54.9016303170902	79.94	-28.0256486910275	79.94	27.13419825067
80.04	-55.0335984740968	80.04	-28.0350298330632	80.04	27.270422068013
80.15	-55.1581259539944	80.15	-28.0254061210599	80.15	27.422241538905
80.25	-55.2790601720972	80.25	-27.9967775541081	80.25	27.589656663339
80.35	-55.3964011280641	80.35	-27.9535915550468	80.35	27.7682200209191
80.45	-55.5130352400965	80.45	-27.8955792140323	80.45	27.9582005183711
80.56	-55.629485289046	80.56	-27.8227405329972	80.56	28.1555666794691
80.66	-55.7457512780957	80.66	-27.7448314531057	80.66	28.354409978152
80.76	-55.8618332040623	80.76	-27.6711008860957	80.76	28.545481500913
80.87	-55.9777310689924	80.87	-27.6015488331041	80.87	28.731667665698
80.97	-56.1013867539941	80.97	-27.5361752931076	80.97	28.913491255124
81.07	-56.2332043640481	81.07	-27.4749802670158	81.07	29.090952269188
81.17	-56.3772153750506	81.17	-27.4219096680781	81.17	29.260104794621
81.27	-56.5295723730515	81.27	-27.3769634960672	81.27	29.420948831426
81.38	-56.6902753570275	81.38	-27.3356943311001	81.38	29.585873682179
81.48	-56.8593243270925	81.48	-27.2983710790413	81.48	29.755014544422
81.58	-57.0367192840422	81.58	-27.2649937400047	81.58	29.932402894376
81.68	-57.218394561005	81.68	-27.2355623141038	81.68	30.114191317509
81.78	-57.4150529870394	81.78	-27.2100768020209	81.78	30.3003798138129
81.88	-57.626694563055	81.88	-27.1937415310504	81.88	30.485764054744
81.98	-57.8453774060108	81.98	-27.1847720540563	81.98	30.672128488705
82.09	-58.0706974120631	82.09	-27.1831683700157	82.09	30.855407449463
82.19	-58.3026545810981	82.19	-27.1849845670431	82.19	31.050249679485
82.29	-58.5412489130022	82.29	-27.1902206430923	82.29	31.256655178769
82.4	-58.7911200719873	82.4	-27.1988766000959	82.4	31.466682065131
82.5	-59.0452446590461	82.5	-27.2109524370308	82.5	31.679926234311
82.6	-59.3036226740651	82.6	-27.2264481540105	82.6	31.896387686308
82.7	-59.5703197830062	82.7	-27.2310942050353	82.7	32.130335967179
82.81	-59.8346331580615	82.81	-27.2248905901051	82.81	32.386410740599
82.91	-60.0965627980941	82.91	-27.202632981016	82.91	32.662792936678
83.01	-60.3561087029902	83.01	-27.1661058250174	83.01	32.957698107018
83.11	-60.6132708730911	83.11	-27.1153091240421	83.11	33.275191917848
83.22	-60.858069056053	83.22	-27.0502428760437	83.22	33.604571539975
83.32	-61.0913456559956	83.32	-26.9709070830686	83.32	33.945836973392
83.42	-61.3084610110946	83.42	-26.8843970120543	83.42	34.291892949472
83.52	-61.516438520016	83.52	-26.7934209360874	83.52	34.6400311958101
83.63	-61.7152781820778	83.63	-26.6979788550543	83.63	34.980271458971
83.73	-61.9049799960294	83.73	-26.6123403150686	83.73	35.299186599512
83.83	-62.0855439640309	83.83	-26.5365053160167	83.83	35.592136953748
83.93	-62.2498213759854	83.93	-26.4704738580122	83.93	35.866145920121
84.03	-62.3961952460377	84.03	-26.414245941055	84.03	36.1212134986339
84.14	-62.5246655750971	84.14	-26.3633134080692	84.14	36.361847846929
84.24	-62.6452126169852	84.24	-26.3125083559999	84.24	36.59321686741
84.34	-62.7569939650812	84.34	-26.2618307840512	84.34	36.808171850212
84.45	-62.8600096180207	84.45	-26.2041854250583	84.45	37.012191079665
84.55	-62.9542595770545	84.55	-26.1368640060482	84.55	37.2079828281741
84.65	-63.0397438420687	84.65	-26.0598665270209	84.65	37.405527349172
84.75	-63.1169851960749	84.75	-25.9731929870668	84.75	37.603982236049
84.86	-63.1807406990674	84.86	-25.876843388005	84.86	37.803347488806
84.96	-63.2381590600062	84.96	-25.7826105120103	84.96	37.991830323661
85.06	-63.2908572640645	85.06	-25.6904943601057	85.06	38.169430740615
85.16	-63.3388353120381	85.16	-25.6050030900496	85.16	38.33216336464
85.26	-63.3820932030176	85.26	-25.5313046030778	85.26	38.469617353853
85.37	-63.4206309370029	85.37	-25.4693989000998	85.37	38.588941418117
85.47	-63.4506010990208	85.47	-25.4192859810018	85.47	38.691752541744
85.57	-63.4746594340641	85.57	-25.3809658460113	85.57	38.778050724728
85.67	-63.492805942019	85.67	-25.3547074011067	85.67	38.847567060343
85.78	-63.5045178390783	85.78	-25.3259573870537	85.78	38.914854807826
85.88	-63.5150380650202	85.88	-25.2947158051029	85.88	38.976066552644
85.98	-63.5243666210954	85.98	-25.24918987001	85.98	39.0456508224301
86.09	-63.5325035070764	86.09	-25.1893795830256	86.09	39.123607617184
86.19	-63.5394487210306	86.19	-25.1152849430127	86.19	39.209414154288
86.29	-63.5368535080261	86.29	-25.0269059511083	86.29	39.308313373222
86.39	-63.5247178660165	86.39	-24.9190072920555	86.39	39.4255405876071
86.5	-63.5068892109985	86.5	-24.7925207290791	86.5	39.560164035537
86.6	-63.4807117990022	86.6	-24.6474462630886	86.6	39.712183717018
86.7	-63.4461856300277	86.7	-24.483514985036	86.7	39.873519781453
86.81	-63.4033107030518	86.81	-24.315280155065	86.81	40.029618969608
86.91	-63.3520870180746	86.91	-24.1427417740852	86.91	40.1843286960249
87.01	-63.2818117480838	87.01	-23.9658998410732	87.01	40.334993216847
87.11	-63.1976452810932	87.11	-23.7847543560292	87.11	40.4816125320671
87.21	-63.0995876169891	87.21	-23.5953970020546	87.21	40.628094959409
87.31	-62.9959875150234	87.31	-23.3978277780125	87.31	40.774440498868
87.42	-62.8868449730362	87.42	-23.197281999046	87.42	40.904711007632
87.52	-62.7721599930737	87.52	-22.9928279020442	87.52	41.024998637775
87.62	-62.6519325739991	87.62	-22.7844654870069	87.62	41.1353033892971
87.73	-62.5331861130007	87.73	-22.5721947540478	87.73	41.24397401951
87.83	-62.4039198660284	87.83	-22.3560157040765	87.83	41.3510105284121
87.94	-62.2641338320591	87.94	-22.1394887130373	87.94	41.452852538845
88.04	-62.1245308410607	88.04	-21.9190297420937	88.04	41.5530840901031
88.14	-61.9799505010405	88.14	-21.6946387910184	88.14	41.658728580623
88.24	-61.8303928130217	88.24	-21.4702241790974	88.24	41.753876946281
88.34	-61.6758577770042	88.34	-21.2457859040569	88.34	41.838529187087
88.45	-61.5163453940113	88.45	-21.0213239670338	88.45	41.9233881322379
88.55	-61.3603871000805	88.55	-20.7968383680281	88.55	42.0032933915641
88.65	-61.2079828960077	88.65	-20.5723291070399	88.65	42.078244965064
88.75	-61.052109383013	88.75	-20.3407603700043	88.75	42.155278665628
88.86	-60.9047673070791	88.86	-20.1021321590815	88.86	42.2343944932541
88.96	-60.7659566700249	88.96	-19.8528840960535	88.96	42.327684262793
89.07	-60.6356774700316	89.07	-19.5966002190744	89.07	42.43156393495
89.17	-60.5139297080086	89.17	-19.333280530077	89.17	42.539010111287
89.28	-60.4023303679924	89.28	-19.0629250280381	89.28	42.662023538202
89.38	-60.2937188210717	89.38	-18.7855337130713	89.38	42.800604215691
89.48	-60.1880950690656	89.48	-18.503621183072	89.48	42.952237545949
89.58	-60.0769276720712	89.58	-18.2171874370169	89.58	43.116923528975
89.68	-59.960216632021	89.68	-17.9262324770662	89.68	43.296279149077
89.79	-59.8379619470961	89.79	-17.6377921150106	89.79	43.476107965135
89.89	-59.7101636190018	89.89	-17.3518663500545	89.89	43.656409977153
89.99	-59.576821647056	89.99	-17.0684551831073	89.99	43.8286537474401
90.1	-59.4402520380299	90.1	-16.7875586140553	90.1	43.992839275996
90.2	-59.3004547920373	90.2	-16.5066327730301	90.2	44.1515104331019
90.3	-59.1558129260648	90.3	-16.2210407330576	90.3	44.309304144347
90.4	-59.0134870670909	90.4	-15.9307824960706	90.4	44.466220409736
90.5	-58.8734772150019	90.5	-15.6333434620137	90.5	44.627089834379
90.6	-58.7357833710485	90.6	-15.328723633047	90.6	44.791912418276
90.71	-58.6004055340936	90.71	-15.0169230080337	90.71	44.9590711771221
90.81	-58.4646879600541	90.81	-14.6979415860642	90.81	45.135726739151
90.92	-58.3285591829963	90.92	-14.3717793690712	90.92	45.321879104356
91.02	-58.1920192030339	91.02	-14.0464684430981	91.02	45.509496185894
91.13	-58.0527520120313	91.13	-13.7220088080312	91.13	45.698577983765
91.23	-57.9107576099887	91.23	-13.4009443351033	91.23	45.883924883837
91.33	-57.7660359980428	91.33	-13.0879119481051	91.33	46.060828493751
91.43	-57.6185871750567	91.43	-12.7829116480598	91.43	46.229288813506
91.54	-57.4763557950746	91.54	-12.4859434340578	91.54	46.386989835794
91.64	-57.3408169660752	91.64	-12.197007308032	91.64	46.533931560618
91.74	-57.2119706890817	91.74	-11.9151715070984	91.74	46.671045749882
91.84	-57.0924727080637	91.84	-11.6385529960326	91.84	46.800215437342
91.95	-56.9823944890686	91.95	-11.3671517771081	91.95	46.9293852760529
92.05	-56.8817360330058	92.05	-11.092935762008	92.05	47.0680624622199
92.15	-56.7904973390796	92.15	-10.8159049520964	92.15	47.216246995843
92.25	-56.7086784080857	92.25	-10.5360593460091	92.25	47.376594620776
92.35	-56.6317067560931	92.35	-10.2533989440872	92.35	47.54917680379
92.46	-56.5595823850344	92.46	-9.97361651309348	92.46	47.728300778759
92.56	-56.4843606410932	92.56	-9.69951318802487	92.56	47.9111654101601
92.66	-56.4045664140167	92.66	-9.43108896808553	92.66	48.097770697984
92.76	-56.3201997050555	92.76	-9.16927561706871	92.76	48.282612398018
92.86	-56.231260514096	92.86	-8.91595616701579	92.86	48.463807476508
92.97	-56.1377488410244	92.97	-8.67113061906366	92.97	48.633411280401
93.07	-56.0516654310277	93.07	-8.43479897309862	93.07	48.789948700337
93.17	-55.9823376620443	93.17	-8.2069612280975	93.17	48.933419736315
93.27	-55.9297655330511	93.27	-7.97997700703945	93.27	49.071464765687
93.38	-55.8985215260464	93.38	-7.75384631106135	93.38	49.204083788464
93.48	-55.8886056420533	93.48	-7.52287637305926	93.48	49.348970317165
93.58	-55.9000178800488	93.58	-7.28426605701316	93.58	49.518252863298
93.69	-55.9327582400329	93.69	-7.03801536508308	93.69	49.711931426861
93.79	-55.9774528780963	93.79	-6.784124295109	93.79	49.934578490165
93.89	-56.0258243580165	93.89	-6.52259284709089	93.89	50.186194053207
94	-56.0778726780882	94	-6.25774856302996	94	50.462450575502
94.1	-56.1215970940339	94.1	-5.99495024107455	94.1	50.75798925708
94.2	-56.1476702280288	94.2	-5.73419788304363	94.2	51.063436253649
94.31	-56.1560920810962	94.31	-5.48313186607174	94.31	51.362873750871
94.41	-56.1468626519854	94.41	-5.24175218799883	94.41	51.656301748742
94.52	-56.1199819420608	94.52	-5.01005885109862	94.52	51.9317195008629
94.62	-56.0824239310023	94.62	-4.78805185503006	94.62	52.179799631257
94.72	-56.0341886169908	94.72	-4.57838450404324	94.72	52.397888835322
94.83	-55.9846498460956	94.83	-4.37895934408061	94.83	52.588084566622
94.93	-55.9420850530614	94.93	-4.18977637605167	94.93	52.750386825152
95.03	-55.9064942410714	95.03	-4.0065080580689	95.03	52.896097130739
95.13	-55.8778774080793	95.13	-3.82379559209767	95.13	53.030574283352
95.23	-55.8562345540849	95.23	-3.64163897700109	95.23	53.163192127288
95.34	-55.8444926110724	95.34	-3.46003821209706	95.34	53.302228099528
95.44	-55.8429768260567	95.44	-3.27899329909087	95.44	53.447682200064
95.55	-55.8516871990378	95.55	-3.08949978204964	95.55	53.608558884448
95.65	-55.8636497490852	95.65	-2.8915576590407	95.65	53.784858152671
95.75	-55.8788644780179	95.75	-2.68251362808769	95.75	53.982160241512
95.86	-55.8973313850402	95.86	-2.46446514108811	95.86	54.198692943353
95.96	-55.9190504700382	95.96	-2.23741219906515	95.96	54.434456258195
96.06	-55.9440217330121	96.06	-2.0013548011093	96.06	54.682476206693
96.16	-55.9695568680354	96.16	-1.75629294801638	96.16	54.942752788855
96.27	-55.9956558760177	96.27	-1.50874781104449	96.27	55.208764832285
96.37	-56.0193918230425	96.37	-1.25993470703634	96.37	55.479297021723
96.47	-56.0404394650504	96.47	-1.00985363405925	96.47	55.754349357175
96.57	-56.0587987999952	96.57	-0.767509049069304	96.57	56.0222290771391
96.68	-56.0744698300368	96.68	-0.532900952066484	96.68	56.2829361816251
96.78	-56.0874525530153	96.78	-0.306029343050795	96.78	56.533543738455
96.89	-56.0962718610654	96.89	-0.0868942209990564	96.89	56.773726501685
96.99	-56.1001995710058	96.99	0.124504412951865	96.99	57.003484471316
97.09	-56.0992356820407	97.09	0.329554387917597	97.09	57.22420547578
97.2	-56.0960685000964	97.2	0.528255703898139	97.2	57.4358895150781
97.3	-56.0906980250593	97.3	0.72712953192422	97.3	57.643582652239
97.41	-56.0831242580662	97.41	0.927391189975424	97.41	57.847772019107
97.51	-56.0733471980939	97.51	1.12904067498221	97.51	58.048457615682
97.62	-56.0607789370806	97.62	1.33207798990043	97.62	58.248327747911
97.72	-56.0389906630689	97.72	1.5365031320016	97.72	58.4473824157929
97.82	-56.0079823760589	97.82	1.74511723889736	97.82	58.648422754856
97.92	-55.9692291850524	97.92	1.95814509993397	97.92	58.851673555546
98.02	-55.9234592750499	98.02	2.17558671499773	98.02	59.0565469100039
98.12	-55.870672644005	98.12	2.39605425599621	98.12	59.255226177461
98.23	-55.8108692930546	98.23	2.61954772395256	98.23	59.447711357917
98.33	-55.7440492210617	98.33	2.84606711693414	98.33	59.63547756073
98.43	-55.6664884149995	98.43	3.0756124359641	98.43	59.819252969321
98.53	-55.5781868730492	98.53	3.29695926495788	98.53	59.987813167038
98.63	-55.4797325030449	98.63	3.50928579291576	98.63	60.140336344516
98.74	-55.3775541180812	98.74	3.71259202199781	98.74	60.276822501763
98.84	-55.2716517180443	98.84	3.90407681493343	98.84	60.390746488041
98.95	-55.1620253030478	98.95	4.08351538192164	98.95	60.481883512908
99.05	-55.0486748720687	99.05	4.25090772193926	99.05	60.550821484221
99.16	-54.939877864058	99.16	4.40625383691895	99.16	60.603989214321
99.26	-54.8271897450832	99.26	4.54955372595123	99.26	60.64138670321
99.36	-54.7106105170769	99.36	4.69487143391234	99.36	60.677077995967
99.46	-54.5938641930661	99.46	4.84220696091597	99.46	60.711063092596
99.56	-54.4769507750971	99.56	5.00278472395621	99.56	60.762843846727
99.66	-54.3598702620329	99.66	5.17742653198638	99.66	60.824797535994
99.77	-54.2426226550106	99.77	5.36613238489281	99.77	60.896924160399
99.87	-54.1253946020106	99.87	5.56890228290285	99.87	60.982947735138
99.97	-54.0163103009945	99.97	5.78573622590284	99.97	61.082868260216
100.08	-53.915369752076	100.08	6.01453676097208	100.08	61.194588282065
100.18	-53.8142955190324	100.18	6.25843258399073	100.18	61.321236497654
100.28	-53.7215321340909	100.28	6.51742369598196	100.28	61.462999555869
100.38	-53.6370795950916	100.38	6.77744605093267	100.38	61.613937609971
100.48	-53.5609379040807	100.48	7.03849964895653	100.48	61.774050659961
100.58	-53.4931070600351	100.58	7.30058449096305	100.58	61.9350612688621
100.69	-53.4223557560836	100.69	7.56370057592903	100.69	62.105413968398
100.79	-53.3486839919988	100.79	7.81420652390352	100.79	62.2714673774311
100.89	-53.2719051190043	100.89	8.04877394989489	100.89	62.429893112331
101	-53.1838949390249	101	8.26740285492633	101	62.5806911731011
101.1	-53.0846534520606	101.1	8.47219069191851	101.1	62.714727706061
101.21	-52.9741806570883	101.21	8.66000876396811	101.21	62.828874014251
101.31	-52.8524765550173	101.31	8.83085707096143	101.31	62.922943448785
101.41	-52.722300919072	101.41	8.98473561392166	101.41	62.988811811316
101.52	-52.5841185100262	101.52	9.1216443919393	101.52	63.026479101843
101.62	-52.4379293279935	101.62	9.24988534598015	101.62	63.044247261435
101.72	-52.2949646820052	101.72	9.36945847593051	101.72	63.042116290088
101.83	-52.155224570015	101.83	9.49400516390142	101.83	63.036487341659
101.93	-52.0187089920228	101.93	9.62685379295181	101.93	63.031153561737
102.03	-51.8854179490518	102.03	9.76800436296799	102.03	63.026114950325
102.14	-51.7553514409883	102.14	9.91745687394996	102.14	63.0326028146571
102.24	-51.6351064870832	102.24	10.0752113269209	102.24	63.050617154728
102.34	-51.5246830869955	102.34	10.2379968579953	102.34	63.076887108352
102.45	-51.4213214680694	102.45	10.4156937079551	102.45	63.121292916308
102.55	-51.3245568690763	102.55	10.6083018789604	102.55	63.183834578599
102.65	-51.234389288993	102.65	10.8075194279991	102.65	63.262807173556
102.75	-51.1508187290701	102.75	11.0133463549573	102.75	63.358210701185
102.86	-51.073845188057	102.86	11.2257826619953	102.86	63.467285388768
102.96	-51.009897479048	102.96	11.4448283459296	102.96	63.589566474345
103.06	-50.9476760850021	103.06	11.6704834099437	103.06	63.7250539579141
103.17	-50.8871810050096	103.17	11.897341076974	103.17	63.868341064572
103.27	-50.8218152220934	103.27	12.1254013479302	103.27	64.019427794312
103.38	-50.7515787330703	103.38	12.3579350839691	103.38	64.188013821656
103.48	-50.67647154101	103.48	12.5850620459005	103.48	64.3529193890709
103.58	-50.5964936440932	103.58	12.8067822319053	103.58	64.514144496555
103.68	-50.5060416820697	103.68	13.0230956439163	103.68	64.665092124702
103.79	-50.4068617560733	103.79	13.2340022809103	103.79	64.805762273516
103.89	-50.2989538659904	103.89	13.4483551599942	103.89	64.945007959768
103.99	-50.1758892010002	103.99	13.6661542809406	103.99	65.082829183457
104.09	-50.0489672760978	104.09	13.8873996429538	104.09	65.213622583803
104.2	-49.9181880920787	104.2	14.1174980229835	104.2	65.3445410372651
104.3	-49.7835516490568	104.3	14.3564494189832	104.3	65.4755845438441
104.4	-49.645057947032	104.4	14.604253830953	104.4	65.600324291205
104.5	-49.5136875210846	104.5	14.8609112609392	104.5	65.730059796099
104.6	-49.3894403720105	104.6	15.1177164619867	104.6	65.8560858134179
104.71	-49.277919859037	104.71	15.3752449969033	104.71	65.9789779048781
104.81	-49.1773798830764	104.81	15.6334968648935	104.81	66.098736070482
104.92	-49.0878204420824	104.92	15.8836190489637	104.92	66.217487829176
105.02	-49.0092415370782	105.02	16.1256115509332	105.02	66.335233180956
105.12	-48.9416431680638	105.12	16.3594743689828	105.12	66.457575486605
105.22	-48.8769011360546	105.22	16.5852075029989	105.22	66.582768644574
105.32	-48.8065401530093	105.32	16.8028109538909	105.32	66.710812654862
105.43	-48.7305602200649	105.43	17.0089657909784	105.43	66.838388587019
105.53	-48.6379808000947	105.53	17.2036720139204	105.53	66.96549644104
105.64	-48.528801892985	105.64	17.3956348689899	105.64	67.092717263701
105.74	-48.4030234999864	105.74	17.5842787929241	105.74	67.211000205125
105.84	-48.2606456200756	105.84	17.7696037869737	105.84	67.3203452653121
105.95	-48.1125743160646	105.95	17.9516098500017	105.95	67.409771908548
106.05	-47.9605034950055	106.05	18.1302969829176	106.05	67.4792801348359
106.15	-47.8044331590581	106.15	18.3060243629143	106.15	67.529229121863
106.25	-47.6524875050472	106.25	18.4787919909013	106.25	67.559618869623
106.35	-47.5131418220371	106.35	18.6485998649459	106.35	67.581355439413
106.45	-47.3863961090046	106.45	18.8187669169793	106.45	67.599451671058
106.56	-47.2722503670866	106.56	18.9892931470013	106.56	67.61390756456
106.66	-47.1707045960557	106.66	19.1601785548983	106.66	67.632847318263
106.76	-47.0825862900028	106.76	19.3314231399881	106.76	67.664746220325
106.87	-47.0078954490418	106.87	19.4959402768973	106.87	67.702517644935
106.97	-46.9357260110428	106.97	19.6672602749004	106.97	67.759691900414
107.07	-46.8643840680443	107.07	19.8453831319512	107.07	67.836268986759
107.18	-46.7938696190231	107.18	20.0299496719936	107.18	67.9327172205461
107.28	-46.7241826630698	107.28	20.2209598949139	107.28	68.049036601777
107.39	-46.6553232030265	107.39	20.4184137999164	107.39	68.174321069159
107.49	-46.5814224010046	107.49	20.622311387001	107.49	68.306876713316
107.59	-46.4942786770735	107.59	20.8326526569635	107.59	68.446703534249
107.69	-46.393892033052	107.69	21.043944107987	107.69	68.588308029887
107.8	-46.2794349740534	107.8	21.2561857389346	107.8	68.731690200232
107.9	-46.1509074990545	107.9	21.4764641759757	107.9	68.878067835111
108	-46.0083096090784	108	21.6912491109724	108	69.005709046968
108.11	-45.8516413040115	108.11	21.9005405439248	108.11	69.114613835803
108.21	-45.6809025840812	108.21	22.1043384749464	108.21	69.203954707353
108.31	-45.5149967909847	108.31	22.3026429039237	108.31	69.273731661619
108.42	-45.3539239269958	108.42	22.5033061209388	108.42	69.331796988259
108.52	-45.2035528270471	108.52	22.7063281249684	108.52	69.37815068728
108.62	-45.0720850710695	108.62	22.9117089169222	108.62	69.412792758677
108.73	-44.9595206570166	108.73	23.1249419979349	108.73	69.460120047846
108.83	-44.8658595870484	108.83	23.3460273689161	108.83	69.520132554796
108.93	-44.7911018610512	108.93	23.5749650299795	108.93	69.598699115512
109.03	-44.7273028240716	109.03	23.8117549799881	109.03	69.704021309224
109.13	-44.6744624790654	109.13	24.0483660129485	109.13	69.828067928517
109.24	-44.6325808239862	109.24	24.28171599297	109.24	69.967756838733
109.34	-44.582754516	109.34	24.5118049209623	109.34	70.123088039879
109.44	-44.524983554993	109.44	24.7307805059336	109.44	70.2782645894801
109.55	-44.4592679410789	109.55	24.9386427499303	109.55	70.433286487534
109.65	-44.3856076750535	109.65	25.1353916519292	109.65	70.588153734039
109.75	-44.3014667520174	109.75	25.3210272109072	109.75	70.723962985669
109.85	-44.2070724170662	109.85	25.4955494289106	109.85	70.840714242416
109.95	-44.1024246690631	109.95	25.6645625629517	109.95	70.944011763265
110.05	-43.995468162052	110.05	25.8280666139399	110.05	71.033855548219
110.16	-43.8862028950098	110.16	25.9940927899152	110.16	71.115740800701
110.26	-43.7746288690732	110.26	26.165723224949	110.26	71.192976899865
110.37	-43.6607460829919	110.37	26.3429579179046	110.37	71.265563845711
110.47	-43.5445545380162	110.47	26.525796870942	110.47	71.341446291047
110.57	-43.4382833580003	110.57	26.7142400819012	110.57	71.420624235875
110.68	-43.3419325440809	110.68	26.9081955689217	110.68	71.5030056966071
110.78	-43.2580380989975	110.78	27.1076633318899	110.78	71.588590673249
110.88	-43.1863727790187	110.88	27.3126433689868	110.88	71.677379165791
110.98	-43.1269365840308	110.98	27.5175314239959	110.98	71.775996040191
111.08	-43.0797295140337	111.08	27.7223274939615	111.08	71.884441296452
111.19	-43.0447515690275	111.19	27.9270315809299	111.19	72.005250938557
111.29	-43.0203088390044	111.29	28.1316436839916	111.29	72.138197722015
111.39	-43.0095074540304	111.39	28.3391330099221	111.39	72.286250852766
111.5	-43.0123474130824	111.5	28.5587475819966	111.5	72.458658354446
111.6	-43.0165995920788	111.6	28.7904873999878	111.6	72.655420227055
111.71	-43.0222639910198	111.71	29.0344444468928	111.71	72.874934544804
111.81	-43.0293406089959	111.81	29.2906187239623	111.81	73.120307436598
111.92	-43.037829446007	111.92	29.5590102309689	111.92	73.391538902438
112.02	-43.0464382470745	112.02	29.8396189670029	112.02	73.6763998173801
112.12	-43.0469505620295	112.12	30.1324449319509	112.12	73.974890181425
112.23	-43.0393663920086	112.23	30.427196222945	112.23	74.276718089829
112.33	-43.0253796459965	112.33	30.7238728379389	112.33	74.581883542589
112.44	-43.0018841940409	112.44	31.019505571976	112.44	74.88612507754
112.54	-42.9688800380745	112.54	31.3048464018948	112.54	75.171978222231
112.64	-42.9263671760509	112.64	31.57989532599	112.64	75.439442976669
112.74	-42.8743456100165	112.74	31.844652345967	112.74	75.69021325023
112.85	-42.8291178050131	112.85	32.0991174609162	112.85	75.921182914006
112.95	-42.7906837610408	112.95	32.3389039328958	112.95	76.127965229288
113.05	-42.7603357350108	113.05	32.5605378109231	113.05	76.307086245849
113.16	-42.7462901750459	113.16	32.7640190949978	113.16	76.458545963682
113.26	-42.7485470810325	113.26	32.9596396909437	113.26	76.6089387539201
113.37	-42.7671064539936	113.37	33.1473995969418	113.37	76.758264616564
113.47	-42.8019682930199	113.47	33.3272988149247	113.47	76.907815807834
113.57	-42.8455287730003	113.57	33.4993373429597	113.57	77.065808776547
113.67	-42.8947511099977	113.67	33.6608448779998	113.67	77.2295732175
113.78	-42.9496353050354	113.78	33.817566492985	113.78	77.40485420554
113.88	-42.9938788910249	113.88	33.9695021889383	113.88	77.591651740671
113.98	-43.0274818700127	113.98	34.1210387039155	113.98	77.786748735035
114.08	-43.0504442400661	114.08	34.2756499888992	114.08	77.990582357041
114.19	-43.0627660010714	114.19	34.4333360440032	114.19	78.203152606686
114.29	-43.0706457050292	114.29	34.594096867977	114.29	78.408157017592
114.39	-43.0702274060195	114.39	34.7579324619574	114.39	78.605595589762
114.5	-43.0615111040424	114.5	34.9328614379374	114.5	78.803486936203
114.6	-43.0521006250046	114.6	35.1188837969403	114.6	79.0018310569141
114.7	-43.0450327500012	114.7	35.3186698439458	114.7	79.209496808347
114.8	-43.0403074810783	114.8	35.5264745039676	114.8	79.416883169391
114.9	-43.0379248169857	114.9	35.7422977779152	114.9	79.623990140039
115.01	-43.037884757041	115.01	35.9661396639694	115.01	79.838421546864
115.11	-43.0302625870809	115.11	36.1980001629263	115.11	80.0632141716801
115.21	-43.0150583060822	115.21	36.4316994539422	115.21	80.29218819378
115.31	-42.9860733630676	115.31	36.6701798459417	115.31	80.5282859209691
115.41	-42.9471637030474	115.41	36.913441336992	115.41	80.77150735324
115.52	-42.8983293270448	115.52	37.153465315896	115.52	81.003909161614
115.62	-42.8395702360831	115.62	37.3902517819715	115.62	81.225491346089
115.72	-42.7708864280021	115.72	37.623800733968	115.72	81.430055355407
115.82	-42.6885240680122	115.82	37.8541121739318	115.82	81.621457135843
115.93	-42.5973696900428	115.93	38.0814683189783	115.93	81.799978904473
116.03	-42.497423294094	116.03	38.3043053619758	116.03	81.964056856098
116.14	-42.3986095970577	116.14	38.5226233039475	116.14	82.113690990722
116.24	-42.3009285970011	116.24	38.7426019649411	116.24	82.251307292265
116.34	-42.2043802960843	116.34	38.9612990389878	116.34	82.378849987924
116.44	-42.10896469408	116.44	39.1787145249509	116.44	82.4963190776991
116.54	-42.0146817890554	116.54	39.3948484219209	116.54	82.613639277571
116.65	-41.9162175030579	116.65	39.6097007309208	116.65	82.730810587537
116.75	-41.8135718350641	116.75	39.8157243749893	116.75	82.840285930595
116.85	-41.7104986220238	116.85	40.0129193538987	116.85	82.94206530674
116.96	-41.6021113290981	116.96	40.2010034509885	116.96	83.0358664988991
117.06	-41.4884099570827	117.06	40.3815404710031	117.06	83.1179392324231
117.17	-41.3693945050682	117.17	40.5545304139423	117.17	83.188283507315
117.27	-41.2450649720313	117.27	40.7199732799199	117.27	83.25065316036
117.37	-41.1236378090507	117.37	40.8778690679128	117.37	83.300161656553
117.48	-41.0161659990536	117.48	41.0249793769708	117.48	83.333570592322
117.58	-40.9226495410167	117.58	41.1668262059948	117.58	83.356401969301
117.68	-40.8484025150528	117.68	41.3034095558942	117.68	83.368655787487
117.78	-40.7934249220716	117.78	41.4422765049949	117.78	83.386095572705
117.89	-40.757716762073	117.89	41.5834270509094	117.89	83.4197743086
117.99	-40.7412780340337	117.99	41.7268611959116	117.99	83.469691995175
118.09	-40.7360078510237	118.09	41.872578937955	118.09	83.541162712271
118.19	-40.7271482400802	118.19	42.0205802789724	118.19	83.634186459888
118.3	-40.7146992010894	118.3	42.179706255979	118.3	83.7576042767471
118.4	-40.6904442850191	118.4	42.3499568709076	118.4	83.911416162842
118.5	-40.6433305090559	118.5	42.5345705249356	118.5	84.090759634598
118.6	-40.5733578720628	118.6	42.7280252179116	118.6	84.27535471699
118.71	-40.4805263750632	118.71	42.9303209499494	118.71	84.465201410021
118.81	-40.3648360170337	118.81	43.1414577209353	118.81	84.6520832648811
118.91	-40.2344413000719	118.91	43.3614355299596	118.91	84.824947297915
119.02	-40.0893422240642	119.02	43.5886807789529	119.02	84.982219909985
119.12	-39.9376396770776	119.12	43.8231934679152	119.12	85.123901101087
119.22	-39.7940916310517	119.22	44.0649735959369	119.22	85.249990871219
119.32	-39.6586980880329	119.32	44.3051801249794	119.32	85.35980268338
119.42	-39.5314590450653	119.42	44.5438130549292	119.42	85.453336537574
119.53	-39.412374504991	119.53	44.7808723849903	119.53	85.538693320945
119.63	-39.3053004120247	119.63	45.0163581169818	119.63	85.6306310068869
119.73	-39.2097392129926	119.73	45.2453337709358	119.73	85.724213117046
119.83	-39.1256909080084	119.83	45.4657048788931	119.83	85.817345183146
119.94	-39.045000994065	119.94	45.6774714419907	119.94	85.910027205188
120.04	-38.967669472072	120.04	45.882207056934	120.04	86.007688728592
120.15	-38.893696341006	120.15	46.0799117269062	120.15	86.109832198801
120.25	-38.8230816030273	120.25	46.2705854489514	120.25	86.216457615815
120.35	-38.7655227270898	120.35	46.4542282250022	120.35	86.31941047792
120.46	-38.7211475200502	120.46	46.6308400549451	120.46	86.418690785114
120.56	-38.6899559830454	120.56	46.7985456019733	120.56	86.512423202155
120.66	-38.6680921670859	120.66	46.9573448679057	120.66	86.600607729048
120.76	-38.6560536290972	120.76	47.1121743299818	120.76	86.697878315617
120.87	-38.6538403680561	120.87	47.2651284569565	120.87	86.806457235786
120.97	-38.6614523840763	120.97	47.4162072489435	120.97	86.9263444895531
121.07	-38.678889677044	121.07	47.5654107049195	121.07	87.053684130642
121.18	-38.7022661039964	121.18	47.7127388259078	121.18	87.188973713615
121.28	-38.7315816630007	121.28	47.8648201288934	121.28	87.338841755582
121.38	-38.7571388840797	121.38	48.02165461399	121.38	87.503288256547
121.49	-38.7788099600357	121.49	48.1832422809703	121.49	87.682313216506
121.59	-38.7965948930287	121.59	48.3514584649356	121.59	87.87390582663
121.69	-38.8104936820355	121.69	48.5263031659997	121.69	88.078066086926
121.79	-38.8205063270561	121.79	48.7077763839352	121.79	88.285096525905
121.9	-38.8288407780237	121.9	48.8958781189694	121.9	88.4948693379271
122	-38.8292630830165	122	49.0889074249026	122	88.705683576361
122.11	-38.8217732410112	122.11	49.282705265	122.11	88.913380205376
122.22	-38.8102573970173	122.22	49.4772716399439	122.22	89.117959224968
122.32	-38.7947155500115	122.32	49.6659780319533	122.32	89.315000068968
122.42	-38.7751476999938	122.42	49.8488244419377	122.42	89.498268783874
122.53	-38.7515538479875	122.53	50.0258108698972	122.53	89.667765369688
122.63	-38.7239339939924	122.63	50.1969373149223	122.63	89.827375970483
122.73	-38.681617205043	122.73	50.3622037779223	122.73	89.977100586254
122.83	-38.6246034810256	122.83	50.5228189749687	122.83	90.118147933566
122.93	-38.5506848710975	122.93	50.6787829059476	122.93	90.25051801242
123.04	-38.4660953289995	123.04	50.8317965169454	123.04	90.375911769443
123.14	-38.3708348550726	123.14	50.9860188449238	123.14	90.487817308336
123.24	-38.2649034499991	123.24	51.1414498899967	123.24	90.586234629102
123.34	-38.1483011110504	123.34	51.2980896509134	123.34	90.668955780806
123.44	-38.0319884610572	123.44	51.4559381289246	123.44	90.742214716944
123.54	-37.9159654980867	123.54	51.6100117039286	123.54	90.801027817671
123.65	-37.8002322230486	123.65	51.7603103749025	123.65	90.845395082999
123.75	-37.695459567999	123.75	51.9068341429829	123.75	90.875316512924
123.85	-37.6016475320284	123.85	52.0483742909619	123.85	90.900544010638
123.95	-37.5187961160464	123.95	52.184930818953	123.95	90.921077576142
124.06	-37.4469053200528	124.06	52.3165037279796	124.06	90.936917209433
124.16	-37.3808574230452	124.16	52.4430930159951	124.16	90.958733842644
124.26	-37.3209380220487	124.26	52.5605272099483	124.26	90.982356000063
124.37	-37.267147115017	124.37	52.6729883999906	124.37	91.01196577429
124.47	-37.2085240829847	124.47	52.7804765869178	124.47	91.047563165324
124.57	-37.1450689260655	124.57	52.887975390945	124.57	91.089014073104
124.67	-37.0767816440321	124.67	52.9954848119587	124.67	91.136604092495
124.78	-37.003662236998	124.78	53.1030048499588	124.78	91.190333223503
124.88	-36.9257107050771	124.88	53.2105355049453	124.88	91.239240846368
124.98	-36.843388043053	124.98	53.318076775895	124.98	91.283326961099
125.08	-36.7566942500162	125.08	53.4266100909235	125.08	91.323572993733
125.19	-36.6707470470828	125.19	53.5361354479846	125.19	91.3599789442721
125.29	-36.5852608390469	125.29	53.6508243249045	125.29	91.3967162884201
125.39	-36.500235626022	125.39	53.7664946269842	125.39	91.4300639283681
125.49	-36.4156714080082	125.49	53.8831463549059	125.49	91.4600218641181
125.6	-36.3315681840959	125.6	54.0007795088968	125.6	91.491707815573
125.7	-36.2477981500433	125.7	54.1193940899802	125.7	91.524836187858
125.81	-36.1670880849942	125.81	54.237923123992	125.81	91.558340008412
125.91	-36.0894379890624	125.91	54.365669858953	125.91	91.601522525564
126.01	-36.0143868690557	126.01	54.5026342969095	126.01	91.654383739314
126.11	-35.9419347230414	126.11	54.6478350099733	126.11	91.715814417973
126.22	-35.8720815520428	126.22	54.8012719989401	126.22	91.788541342005
126.32	-35.8048273560598	126.32	54.9629452639238	126.32	91.872564511407
126.42	-35.7391717440123	126.42	55.132854803901	126.42	91.967422931393
126.52	-35.6774793550585	126.52	55.3059359089048	126.52	92.068051890043
126.62	-35.6197501899942	126.62	55.4782037308996	126.62	92.170466541769
126.72	-35.5661120540844	126.72	55.6496582719319	126.72	92.2746668865661
126.83	-35.5138381670486	126.83	55.821366503892	126.83	92.380719506073
126.93	-35.4629285290002	126.93	55.9840251779633	126.93	92.481685791627
127.03	-35.41338313903	127.03	56.1376342949416	127.03	92.5775657432341
127.13	-35.3652019980473	127.13	56.2821938539173	127.13	92.668487166534
127.24	-35.3179558380816	127.24	56.4177038548905	127.24	92.751723281073
127.34	-35.2716446600425	127.34	56.5433524780019	127.34	92.826462265391
127.44	-35.227268853987	127.44	56.6591397220009	127.44	92.892704119494
127.55	-35.1824637800746	127.55	56.7701302979913	127.55	92.955513555288
127.65	-35.1372294389876	127.65	56.880309053895	127.65	93.018446150916
127.75	-35.0915658310669	127.75	56.9896759869835	127.75	93.081501906374
127.85	-35.045472955062	127.85	57.0982310999852	127.85	93.145681212589
127.95	-34.9985687599883	127.95	57.2059743909676	127.95	93.208619429891
128.06	-34.9550014250326	128.06	57.3061751420028	128.06	93.263585840091
128.16	-34.914770949058	128.16	57.4086892439709	128.16	93.320436333485
128.26	-34.8783066010583	128.26	57.5135166959626	128.26	93.379170910076
128.37	-34.8456083800102	128.37	57.6214693209067	128.37	93.440219339797
128.47	-34.8166762860274	128.47	57.7325471178938	128.47	93.507729801354
128.58	-34.7915103189962	128.58	57.8467500869237	128.58	93.581702294741
128.68	-34.7739078330278	128.68	57.9640782279967	128.68	93.662566087422
128.78	-34.7580625950741	128.78	58.0841480719982	128.78	93.74993771075
128.89	-34.7439746030886	128.89	58.2124350539743	128.89	93.849292598389
128.99	-34.732025911012	128.99	58.3489391729017	128.99	93.960630750345
129.1	-34.7180683399984	129.1	58.5003911469357	129.1	94.094480238455
129.2	-34.7021018880014	129.2	58.6569350859918	129.2	94.235178939043
129.3	-34.6841265570674	129.3	58.8185709899562	129.3	94.382726852114
129.4	-34.6641423460596	129.4	58.9852988589428	129.4	94.537506029187
129.51	-34.6418636599992	129.51	59.1571186929514	129.51	94.695368291562
129.61	-34.6172540180305	129.61	59.3236424718953	129.61	94.845925618781
129.71	-34.5865160650192	129.71	59.4848701949786	129.71	94.9891780108451
129.82	-34.5554560350365	129.82	59.6411853319978	129.82	95.125508936409
129.92	-34.5240739270594	129.92	59.787112447907	129.92	95.249157366922
130.02	-34.4923697430204	130.02	59.9226515439568	130.02	95.360086820085
130.13	-34.4603434809869	130.13	60.0478026188966	130.13	95.454499942265
130.23	-34.4280317020775	130.23	60.162565673977	130.23	95.538202966819
130.33	-34.3998424010579	130.33	60.2680537499509	130.33	95.612308935984
130.44	-34.3757755790648	130.44	60.3664951719338	130.44	95.679046172815
130.54	-34.3561168290307	130.54	60.4578899379931	130.54	95.738414677311
130.64	-34.3409026349946	130.64	60.5526260688976	130.64	95.800839029699
130.74	-34.3301329960468	130.74	60.6507035658979	130.74	95.870727225568
130.85	-34.3238079120738	130.85	60.7521224279708	130.85	95.948079264917
130.95	-34.321927383985	130.95	60.8568826550027	130.95	96.033180742621
131.05	-34.3215460850388	131.05	60.964984247903	131.05	96.126068140975
131.16	-34.322664016031	131.16	61.0691878858916	131.16	96.21950214029
131.26	-34.3252446170936	131.26	61.1694935699916	131.26	96.3134827405681
131.36	-34.3248798910736	131.36	61.264788256949	131.36	96.40689689958
131.46	-34.3215698400172	131.46	61.3528436249453	131.46	96.494570968396
131.56	-34.3153144630151	131.56	61.4336596729572	131.56	96.576504947021
131.66	-34.3061137600671	131.66	61.5072364009848	131.66	96.652662275679
131.77	-34.2916030920151	131.77	61.5735738089143	131.77	96.718634958787
131.87	-34.2732402810952	131.87	61.6371157369713	131.87	96.778866835957
131.97	-34.2510253270802	131.97	61.6978621859516	131.97	96.8333579071951
132.07	-34.2279035570527	132.07	61.7558131539226	132.07	96.882108172493
132.17	-34.2038749710127	132.17	61.8182079618919	132.17	96.9299923118641
132.28	-34.1789395680507	132.28	61.8850466089498	132.28	96.978468148434
132.38	-34.1530973490762	132.38	61.9563290969154	132.38	97.027535682207
132.48	-34.133011533072	132.48	62.0320554229465	132.48	97.080140239046
132.59	-34.120512545087	132.59	62.117196446934	132.59	97.141252676242
132.69	-34.1156003840979	132.69	62.2130062419046	132.69	97.212127068683
132.79	-34.1206396890357	132.79	62.3194848099047	132.79	97.2927634163711
132.9	-34.1341726380051	132.9	62.4321883088896	132.9	97.385381100645
133	-34.1561992300967	133	62.5511167399964	133	97.491810543983
133.1	-34.1867194650831	133.1	62.676270103907	133.1	97.61205174639
133.21	-34.2257333439875	133.21	62.8076483999394	133.21	97.74846934754
133.31	-34.2703491090788	133.31	62.9452516279798	133.31	97.899605524305
133.41	-34.3205667600159	133.41	63.0798241729735	133.41	98.056204661908
133.51	-34.3697230759972	133.51	63.2113660359437	133.51	98.2182667603571
133.62	-34.41598763402	133.62	63.3349063589321	133.62	98.380820962363
133.72	-34.4593604340844	133.72	63.4491910669794	133.72	98.5397214354859
133.82	-34.4998414780093	133.82	63.5542201609951	133.82	98.694968179737
133.93	-34.5374307630664	133.93	63.6499936399559	133.93	98.8398979741551
134.03	-34.5779345240089	134.03	63.7365115039756	134.03	98.9726803962599
134.14	-34.6132235990808	134.14	63.8152942609622	134.14	99.094835953931
134.24	-34.6432979880547	134.24	63.8863419109157	134.24	99.20636464716
134.34	-34.6710494470699	134.34	63.9496544539497	134.34	99.307266475954
134.44	-34.6964779780592	134.44	64.0144875048918	134.44	99.412603288442
134.55	-34.7195835799994	134.55	64.0808410639693	134.55	99.51424592234
134.65	-34.7403662520946	134.65	64.1487151309548	134.65	99.612194377648
134.75	-34.7588259960503	134.75	64.218109705962	134.75	99.709340411903
134.85	-34.7780717480646	134.85	64.2952307159703	134.85	99.811889952967
134.95	-34.7981035060911	134.95	64.3754727499299	134.95	99.915237588481
135.06	-34.8131150390145	135.06	64.4588358069313	135.06	100.019383318441
135.16	-34.8312355090457	135.16	64.543799379976	135.16	100.122806634975
135.26	-34.8524649140245	135.26	64.6303634679271	135.26	100.228616474488
135.36	-34.8768032559974	135.36	64.7185280719214	135.36	100.336812836977
135.47	-34.9042505350781	135.47	64.8082931909357	135.47	100.441589489082
135.57	-34.9258794850584	135.57	64.8996588259934	135.57	100.55107559309
135.68	-34.9416901060522	135.68	64.990940179996	135.68	100.663586352902
135.78	-34.9516823980593	135.78	65.0821372539667	135.78	100.779121768521
135.88	-34.9527474240858	135.88	65.1670441189935	135.88	100.891475912086
135.98	-34.9448851860643	135.98	65.2502661879453	135.98	100.996326930726
136.09	-34.9280956820621	136.09	65.3318034599124	136.09	101.093674824438
136.19	-34.9023789129888	136.19	65.4116559369413	136.19	101.183519593223
136.3	-34.8679534240546	136.3	65.4898236178951	136.3	101.262752300678
136.4	-34.8290654550283	136.4	65.5750916168927	136.4	101.340158061322
136.5	-34.7857150050004	136.5	65.6674599349572	136.5	101.415736875159
136.6	-34.7468293400652	136.6	65.7669285709517	136.6	101.489488742183
136.7	-34.712408459086	136.7	65.8751823209514	136.7	101.563317003906
136.81	-34.6824523620626	136.81	65.9922211859794	136.81	101.641467899506
136.91	-34.6569610510414	136.91	66.1180451648988	136.91	101.723941428986
137.02	-34.6359345240899	137.02	66.2526542589603	137.02	101.819664857575
137.12	-34.6055549040329	137.12	66.3955894739274	137.12	101.928179191253
137.22	-34.5658221930307	137.22	66.5402307909062	137.22	102.042864412424
137.32	-34.5165178440539	137.32	66.686578211943	137.32	102.163720521086
137.43	-34.4533956180157	137.43	66.8258466209863	137.43	102.281962402719
137.53	-34.3764555150301	137.53	66.9580360179225	137.53	102.383772180514
137.63	-34.2856975350969	137.63	67.0831464029789	137.63	102.46914985447
137.73	-34.181121679012	137.73	67.2011777769512	137.73	102.537876879176
137.84	-34.0608975230907	137.84	67.3121301389301	137.84	102.585707015449
137.94	-33.9284563580122	137.94	67.4233562199333	137.94	102.619992993897
138.05	-33.7837981830944	138.05	67.5348560209841	138.05	102.640734814517
138.15	-33.6407408750574	138.15	67.6470885339313	138.15	102.648391471333
138.25	-33.4992844350381	138.25	67.7666737778964	138.25	102.647752559463
138.35	-33.3594288620134	138.35	67.8936117519697	138.35	102.642249368574
138.45	-33.2211741550736	138.45	68.0279024569472	138.45	102.631881898661
138.55	-33.0832638950369	138.55	68.1695458929426	138.55	102.630468026525
138.66	-32.9500133370857	138.66	68.3179417829933	138.66	102.637407476646
138.77	-32.8214224790599	138.77	68.474817257993	138.77	102.654427378413
138.87	-32.6993217460085	138.87	68.6401723179415	138.87	102.681527731832
138.98	-32.5802798470249	138.98	68.8066542309116	138.98	102.71009938514
139.08	-32.4642967830187	139.08	68.9742629989496	139.08	102.744457593823
139.18	-32.3513725530802	139.18	69.1429986198955	139.18	102.784602357877
139.28	-32.2415071570958	139.28	69.3128610949998	139.28	102.832364099785
139.39	-32.1506743330247	139.39	69.4768544819908	139.39	102.877315588337
139.49	-32.0788740800708	139.49	69.6321804799709	139.49	102.916658521686
139.59	-32.0273628200312	139.59	69.77883908894	139.59	102.950392899825
139.7	-31.991825297041	139.7	69.9174305829047	139.7	102.979118998296
139.8	-31.9722615120099	139.8	70.0462278339273	139.8	103.017083424956
139.9	-31.9686714640284	139.9	70.1652308409848	139.9	103.064286179808
140	-31.9810551530963	140	70.2744396049866	140	103.121983684018
140.11	-32.0063401250081	140.11	70.3738541259327	140.11	103.185860682092
140.21	-32.0418068820345	140.21	70.4747777209604	140.21	103.267220491725
140.31	-32.0874554230386	140.31	70.5772103899562	140.31	103.366063112915
140.41	-32.1273120100614	140.41	70.6881480759876	140.41	103.489384487215
140.52	-32.1613766450355	140.52	70.8103890779057	140.52	103.636910462366
140.62	-32.1896493260283	140.62	70.9439333988939	140.62	103.805921539402
140.72	-32.212130054063	140.72	71.0887810369059	140.72	103.99641771832
140.82	-32.2333380989903	140.82	71.2449319929647	140.82	104.192425261852
140.93	-32.2437164710436	140.93	71.4118427399626	140.93	104.393400643044
141.03	-32.243265169086	141.03	71.5834740009313	141.03	104.593304585382
141.13	-32.2350566470959	141.13	71.7598257759846	141.13	104.79213708886
141.24	-32.2218104050762	141.24	71.9295947469618	141.24	104.983114105429
141.34	-32.2035264430269	141.34	72.0927809159093	141.34	105.156678645028
141.45	-32.1802047600386	141.45	72.249384279985	141.45	105.312830707648
141.55	-32.1518453570206	141.55	72.3994048419172	141.55	105.454642747402
141.65	-32.1281565910567	141.65	72.5319935559128	141.65	105.573985220098
141.76	-32.1091384630563	141.76	72.6516092939846	141.76	105.675316995996
141.86	-32.0902717020317	141.86	72.7582520559054	141.86	105.758638075098
141.96	-32.0811133000234	141.96	72.8524653688964	141.96	105.824491984358
142.06	-32.0816632540755	142.06	72.9402885079935	142.06	105.888626358104
142.17	-32.0919215670301	142.17	73.0217214749018	142.17	105.951041196334
142.27	-32.1118882380915	142.27	73.0967642689393	142.27	106.007217229403
142.37	-32.1539233200383	142.37	73.165416888969	142.37	106.066711447382
142.47	-32.2109413810949	142.47	73.2355424759135	142.47	106.137386989049
142.58	-32.282942421034	142.58	73.3071410289767	142.58	106.219243854407
142.68	-32.3602180820899	142.68	73.3910615899731	142.68	106.323131086619
142.78	-32.4427683640351	142.78	73.4828452909824	142.78	106.456949869102
142.88	-32.5305932670972	142.88	73.5824921299582	142.88	106.613614769293
142.99	-32.6236927920718	142.99	73.6900021079236	142.99	106.793125787193
143.09	-32.7220669370263	143.09	73.8053752239693	143.09	106.985774564992
143.19	-32.8214906780886	143.19	73.9200046749602	143.19	107.182954297193
143.29	-32.9219640150313	143.29	74.032188370893	143.29	107.382962897066
143.4	-33.0111268940527	143.4	74.1419263139278	143.4	107.585800364614
143.5	-33.096064747042	143.5	74.2413553649612	143.5	107.783603561054
143.6	-33.1767775750222	143.6	74.3304755239933	143.6	107.972147460933
143.7	-33.2532653779936	143.7	74.4092867900008	143.7	108.151432064248
143.81	-33.3255281550464	143.81	74.4777891649164	143.81	108.309097317325
143.91	-33.3892506509983	143.91	74.5359826469212	143.91	108.452228652729
144.02	-33.4455267360454	144.02	74.5712457479613	144.02	108.568204582186
144.12	-33.4943564110972	144.12	74.5835784689461	144.12	108.657025105697
144.22	-33.5399647000258	144.22	74.5815876149436	144.22	108.727297028756
144.33	-33.5823516040819	144.33	74.5669752730009	144.33	108.776407182605
144.43	-33.6215171230378	144.43	74.5397414428908	144.43	108.805449437477
144.53	-33.6574612570075	144.53	74.499886123931	144.53	108.814423793375
144.64	-33.6823394300154	144.64	74.4474093169174	144.64	108.807555275749
144.74	-33.7014290870457	144.74	74.3908202239254	144.74	108.793353087259
144.84	-33.7147302270751	144.84	74.3301188459782	144.84	108.771817227914
144.94	-33.7265581050588	144.94	74.2653051819389	144.94	108.742947697708
145.04	-33.7358188530743	145.04	74.2090007209981	145.04	108.711521409938
145.14	-33.7425124680522	145.14	74.1612054629286	145.14	108.682815808047
145.25	-33.7466389520387	145.25	74.1219194069345	145.25	108.656830892042
145.35	-33.7481983040107	145.35	74.0911425539252	145.35	108.637881917407
145.45	-33.7516639420983	145.45	74.0621769979271	145.45	108.618177108575
145.55	-33.7570358640278	145.55	74.0403039229705	145.55	108.602997648716
145.66	-33.772158646002	145.66	74.0255233279186	145.66	108.592343537829
145.76	-33.7917548450832	145.76	74.0093260109234	145.76	108.577705573245
145.87	-33.8158244600208	145.87	73.9917119709617	145.87	108.563557171429
145.97	-33.8443674910422	145.97	73.9726812099661	145.97	108.549898332376
146.07	-33.8773839390569	146.07	73.9522337269136	146.07	108.544573631069
146.17	-33.9244307940589	146.17	73.9303695208946	146.17	108.542305624055
146.27	-33.9779712439849	146.27	73.9064250359434	146.27	108.54243075385
146.37	-34.0380052890623	146.37	73.880400270923	146.37	108.544949020455
146.48	-34.1000595130936	146.48	73.8589931308979	146.48	108.556558329205
146.58	-34.1641339160788	146.58	73.8369224339976	146.58	108.581534486996
146.68	-34.2302284980178	146.68	73.8141881799947	146.68	108.612340682628
146.79	-34.2983432590245	146.79	73.7907903679798	146.79	108.648976916091
146.89	-34.3545236009959	146.89	73.7667289989759	146.89	108.686969770934
146.99	-34.401720154051	146.99	73.7375452019933	146.99	108.721860376887
147.09	-34.439932918076	147.09	73.7089069319836	147.09	108.759316688161
147.2	-34.4596049020538	147.2	73.6808141869005	147.2	108.799338704753
147.3	-34.4682729170245	147.3	73.6539305269162	147.3	108.828635387162
147.4	-34.4659369650344	147.4	73.6282559508936	147.4	108.850157364032
147.51	-34.4525970440372	147.51	73.6037904589466	147.51	108.863904635367
147.61	-34.4282531550562	147.61	73.5805340509614	147.61	108.860320211097
147.71	-34.395156382061	147.71	73.5572436049097	147.71	108.845697781244
147.81	-34.3533067280077	147.81	73.5431175849044	147.81	108.829235808275
147.92	-34.3166587870201	147.92	73.5381559899224	147.92	108.810934292188
148.02	-34.2822619320486	148.02	73.5468176899303	148.02	108.795252103253
148.12	-34.2501161620703	148.12	73.5634347319092	148.12	108.778772372814
148.23	-34.2202214779945	148.23	73.5880071149495	148.23	108.761495100874
148.33	-34.1925778800487	148.33	73.6205348389376	148.33	108.757374884427
148.43	-34.1679791030174	148.43	73.6610179048967	148.43	108.763461094824
148.53	-34.1525050550899	148.53	73.706656630975	148.53	108.776954052014
148.63	-34.1461557380853	148.63	73.7574510189916	148.63	108.797853755993
148.73	-34.1466800650778	148.73	73.8146441899517	148.73	108.827403327948
148.83	-34.1540780370906	148.83	73.8690376799696	148.83	108.8571980412
148.94	-34.1683496529868	148.94	73.9206314909779	148.94	108.893317804348
149.04	-34.1894949129937	149.04	73.9694256209305	149.04	108.935762617392
149.14	-34.217513818021	149.14	74.015420070964	149.14	108.98228139477
149.24	-34.2630181380628	149.24	74.0695091999442	149.24	109.043768495357
149.35	-34.3260078730054	149.35	74.1319710599555	149.35	109.120501971233
149.45	-34.4056892870412	149.45	74.202805650998	149.45	109.212481822401
149.55	-34.4959824720945	149.55	74.2848126529907	149.55	109.322507728904
149.65	-34.5968874280516	149.65	74.3779920659335	149.65	109.461191461534
149.76	-34.7084041550261	149.76	74.4823438889171	149.76	109.628533020285
149.86	-34.8305326530181	149.86	74.5978681239876	149.86	109.823738669369
149.97	-34.9579954780666	149.97	74.7188538689443	149.97	110.035017599379
150.07	-35.0811462850515	150.07	74.842344925969	150.07	110.259413613141
150.17	-35.1999850740867	150.17	74.9683412969944	150.17	110.496926710659
150.28	-35.3039000750641	150.28	75.0859486219042	150.28	110.736662533062
150.38	-35.3928912870742	150.38	75.1948888489551	150.38	110.973065584818
150.48	-35.4669587110266	150.48	75.2951619779196	150.48	111.196489520828
150.58	-35.5261023460116	150.58	75.3867680089115	150.58	111.406934341098
150.68	-35.5685682750391	150.68	75.4697069419308	150.68	111.59378827484
150.79	-35.5942773489915	150.79	75.5475686219143	150.79	111.760641167788
150.89	-35.6032295680961	150.89	75.6203530509083	150.89	111.907493019943
150.99	-35.6007023740403	150.99	75.6937711279306	150.99	112.040054732122
151.1	-35.5963421139904	151.1	75.7707790498898	151.1	112.159528584
151.2	-35.5901487870369	151.2	75.8513768189459	151.2	112.265835426269
151.3	-35.5821223930661	151.3	75.9355644329389	151.3	112.358975258929
151.4	-35.572262932078	151.4	76.0233418928919	151.4	112.444225525426
151.5	-35.5691913659939	151.5	76.1214120319664	151.5	112.537935404859
151.61	-35.5729076929947	151.61	76.2252824699772	151.61	112.635612515597
151.71	-35.5851658320034	151.71	76.334953205901	151.71	112.737256857639
151.81	-35.6060449320239	151.81	76.4468343938915	151.81	112.839278585244
151.91	-35.6355449930561	151.91	76.560926034972	151.91	112.950298659248
152.02	-35.6736660140768	152.02	76.6772281278918	152.02	113.07031707965
152.12	-35.7204079970188	152.12	76.795740672992	152.12	113.20108776394
152.22	-35.772820311081	152.22	76.9164636709547	152.22	113.34268986143
152.32	-35.8352629050387	152.32	77.035530120952	152.32	113.491256372458
152.42	-35.907735777073	152.42	77.1529400238933	152.42	113.646787297019
152.53	-35.9816179690142	152.53	77.2619905459351	152.53	113.802579801114
152.63	-36.0569094780203	152.63	77.3671740679447	152.63	113.960175637725
152.73	-36.1336103060239	152.73	77.4684905909453	152.73	114.123934753836
152.83	-36.2117204520018	152.83	77.5659401128905	152.83	114.29385714945
152.94	-36.2960742630776	152.94	77.6595226369636	152.94	114.46132186373
153.04	-36.3858940720547	153.04	77.7393808929219	153.04	114.616471629884
153.14	-36.4811798780238	153.14	77.8055148829253	153.14	114.759306447911
153.25	-36.5848823100805	153.25	77.8579246069739	153.25	114.889826317802
153.35	-36.6926414210411	153.35	77.9004770639631	153.35	115.016732586241
153.45	-36.8044572099961	153.45	77.9331722538927	153.45	115.139247585099
153.56	-36.9203296789919	153.56	77.9560101778998	153.56	115.257371314378
153.66	-37.0402588260959	153.66	77.9689908339378	153.66	115.374054402724
153.76	-37.158164744028	153.76	77.9766159909059	153.76	115.489438669935
153.86	-37.2703404660797	153.86	77.9866533099494	153.86	115.611291778928
153.97	-37.3719516460369	153.97	77.9991027930009	153.97	115.739613729696
154.07	-37.4637759520056	154.07	78.02382170496	154.07	115.884261789042
154.17	-37.5458133839857	154.17	78.0608100459403	154.17	116.039156048373
154.28	-37.6180639420909	154.28	78.1100678179882	154.28	116.200589542163
154.38	-37.6805276250707	154.38	78.1715950189437	154.38	116.363727923403
154.49	-37.7214987939851	154.49	78.2453916499435	154.49	116.52934886022
154.59	-37.7416816110099	154.59	78.3286585628957	154.59	116.694653205594
154.7	-37.7410760750081	154.7	78.4213957589373	154.7	116.859640959524
154.8	-37.7257620970113	154.8	78.5191014709881	154.8	117.019810355235
154.9	-37.6994466400902	154.9	78.6140080359701	154.9	117.15568808879
155.01	-37.6621297060638	155.01	78.7061154549065	155.01	117.267978323401
155.11	-37.6138112940225	155.11	78.7954237249551	155.11	117.356681059064
155.21	-37.5544914040802	155.21	78.8819328489581	155.21	117.427876204372
155.31	-37.4967699400486	155.31	78.9758689319342	155.31	117.495496830097
155.41	-37.4406469040878	155.41	79.0772319719508	155.41	117.559542936232
155.52	-37.397827935024	155.52	79.1860219709406	155.52	117.620014522786
155.62	-37.3676088699995	155.62	79.305038073926	155.62	117.67971073677
155.72	-37.3499897100373	155.72	79.4342802839765	155.72	117.751231482642
155.83	-37.3449704550239	155.83	79.5737485979089	155.83	117.834576760397
155.93	-37.3525511030266	155.93	79.7234430179969	155.93	117.941452211058
156.04	-37.372810806005	156.04	79.874492513909	156.04	118.062282642518
156.14	-37.4005996660571	156.14	80.0299385219887	156.14	118.200109490636
156.24	-37.4359176820462	156.24	80.189781041895	156.24	118.354932755411
156.35	-37.4661649510699	156.35	80.3437939699734	156.35	118.516526331597
156.45	-37.4913414719913	156.45	80.4919773039501	156.45	118.684969368507
156.56	-37.5114472460609	156.56	80.634331044962	156.56	118.855111969279
156.66	-37.5264822720283	156.66	80.7708551928954	156.66	119.026954133913
156.76	-37.5353624010586	156.76	80.9015497479777	156.76	119.187895957956
156.86	-37.5372799560409	156.86	81.0253928219709	156.86	119.33691555329
156.97	-37.5322349379985	156.97	81.1423844149886	156.97	119.474012919916
157.07	-37.5201481959948	157.07	81.2613955559982	157.07	119.608059086739
157.17	-37.5061696280454	157.17	81.379384807974	157.17	119.734928468276
157.27	-37.4902992330135	157.27	81.4963521729624	157.27	119.853813387854
157.38	-37.4725370130591	157.38	81.6122976489169	157.38	119.964713845472
157.49	-37.4528829660221	157.49	81.7272212369744	157.49	120.06755069182
157.59	-37.4288652940322	157.59	81.8423571719222	157.59	120.168708058986
157.69	-37.4004839960662	157.69	81.9577054548972	157.69	120.268185946973
157.8	-37.3688232230052	157.8	82.0732660839667	157.8	120.365984355781
157.9	-37.3346906520737	157.9	82.1900609489603	157.9	120.463125173526
158	-37.2980862809982	158	82.3080900489686	158	120.557136601294
158.1	-37.2590101110291	158.1	82.4273533839914	158.1	120.648018639082
158.21	-37.2174621420527	158.21	82.5478509549384	158.21	120.736855436518
158.31	-37.181229616067	158.31	82.6737662619053	158.31	120.828638172386
158.41	-37.1503125310255	158.41	82.8050993069382	158.41	120.923366846691
158.52	-37.1247108890884	158.52	82.9418500899237	158.52	121.021041459436
158.62	-37.1068964869892	158.62	83.0827843749375	158.62	121.120427775382
158.72	-37.0968693270015	158.72	83.2279021609565	158.72	121.229313035475
158.83	-37.0946294070791	158.83	83.3772034499134	158.83	121.347697239714
158.93	-37.1001767280177	158.93	83.5306882408986	158.93	121.4755803881
159.04	-37.1135112900447	159.04	83.6883565339122	159.04	121.615434279547
159.14	-37.1361593070105	159.14	83.8408436799227	159.14	121.757894265124
159.24	-37.168120780052	159.24	83.9881496799535	159.24	121.90296034484
159.34	-37.2016084660345	159.34	84.1260910299297	159.34	122.046449016569
159.45	-37.2366223670042	159.45	84.2546677318978	159.45	122.188360280307
159.55	-37.2731624810285	159.55	84.3738797839251	159.55	122.330220350199
159.65	-37.3112288100401	159.65	84.4837271879442	159.65	122.472029226245
159.75	-37.3508213530158	159.75	84.5842099429319	159.75	122.605999667501
159.86	-37.3809346930329	159.86	84.6813704639544	159.86	122.738174089455
159.96	-37.4015688300915	159.96	84.7752087519211	159.96	122.86855249211
160.07	-37.4127237640778	160.07	84.8657248069458	160.07	122.997134875467
160.17	-37.4128732810277	160.17	84.9622832769228	160.17	123.133285888446
160.28	-37.402017381055	160.28	85.0648841619659	160.28	123.266000113912
160.38	-37.3801560630227	160.38	85.1735274629846	160.38	123.395277551864
160.49	-37.3472893290909	160.49	85.2882131799788	160.49	123.521118202305
160.59	-37.3039758160303	160.59	85.3955540169409	160.59	123.628608556897
160.7	-37.2502155260008	160.7	85.4955499759171	160.7	123.717748615645
160.8	-37.1860084570699	160.8	85.5882010569076	160.8	123.788538378542
160.91	-37.1223600270696	160.91	85.6674648429134	160.91	123.834935430111
161.01	-37.0592702370232	161.01	85.7333413349579	161.01	123.857498409464
161.11	-36.9967390860211	161.11	85.7858305329273	161.11	123.856227316604
161.22	-36.9347665740634	161.22	85.8249324359122	161.22	123.83112215153
161.32	-36.8733527010363	161.32	85.8506470459588	161.32	123.793188331378
161.42	-36.8224380200672	161.42	85.8690503119988	161.42	123.748501807289
161.53	-36.7820225320656	161.53	85.8801422349416	161.53	123.697062579263
161.63	-36.7515475979872	161.63	85.8973101089759	161.63	123.652257941491
161.74	-36.7310132160128	161.74	85.9205539348977	161.74	123.614087893971
161.84	-36.7204193889847	161.84	85.9498737110016	161.84	123.592492990131
161.94	-36.719766115084	161.94	85.9852694389929	161.94	123.587473229969
162.04	-36.7290533940832	162.04	86.026741117962	162.04	123.59846997437
162.15	-36.7528260260315	162.15	86.0807944779935	162.15	123.631988952761
162.25	-36.7910840130889	162.25	86.1474295179505	162.25	123.688030165142
162.35	-36.8438273530955	162.35	86.2266462379466	162.35	123.766593611518
162.46	-36.9011154930377	162.46	86.3123686879135	162.46	123.861603340747
162.56	-36.9629484340521	162.56	86.4045968679648	162.56	123.977604153039
162.66	-37.0293261750021	162.66	86.5033307769636	162.66	124.114596048391
162.77	-37.1002487160013	162.77	86.60857041491	162.77	124.272579026807
162.87	-37.1767769460121	162.87	86.7176075489624	162.87	124.438904300552
162.98	-37.2589108670809	162.98	86.8304421769608	162.98	124.613571869623
163.08	-37.3466504770477	163.08	86.9470743009515	163.08	124.79658173402
163.19	-37.4354509770001	163.19	87.0609981899406	163.19	124.981428164313
163.29	-37.5253123670518	163.29	87.1722138449513	163.29	125.169172050111
163.39	-37.616234646066	163.39	87.2807212659836	163.39	125.359813391411
163.49	-37.7082178150658	163.49	87.3865204519007	163.49	125.553352188218
163.6	-37.7942523000456	163.6	87.4860867069174	163.6	125.741718942536
163.7	-37.8658329500468	163.7	87.5840289479584	163.7	125.929522573362
163.8	-37.9229597660924	163.8	87.6803471759331	163.8	126.116763080701
163.91	-37.9645718560369	163.91	87.7777496259569	163.91	126.306148698859
164.01	-37.990669221017	164.01	87.8762362959833	164.01	126.490669855022
164.11	-38.0012518620561	164.11	87.9758071879451	164.11	126.661821397161
164.22	-37.9963197769939	164.22	88.0764623009327	164.22	126.819603325272
164.32	-37.9686036579869	164.32	88.1753715829063	164.32	126.951619545188
164.42	-37.928789407033	164.42	88.2695230999389	164.42	127.063363275952
164.53	-37.8768770250417	164.53	88.3589168529397	164.53	127.154834517567
164.63	-37.8283812360678	164.63	88.4424686209968	164.63	127.224949048816
164.73	-37.7833020410208	164.73	88.5201784029732	164.73	127.274942711696
164.83	-37.7416394389911	164.83	88.5920461998921	164.83	127.306996257588
164.93	-37.7033934300925	164.93	88.6580720109578	164.93	127.321109686491
165.04	-37.6685640150072	165.04	88.7182558359427	165.04	127.332797723257
165.14	-37.6544308500115	165.14	88.7726467789207	165.14	127.342109471005
165.24	-37.6609939340824	165.24	88.8212448398917	165.24	127.349044929735
165.35	-37.6870174270607	165.35	88.8714889899802	165.35	127.361043070976
165.45	-37.7303205760882	165.45	88.9217822428918	165.45	127.376506908715
165.55	-37.7909033820742	165.55	88.9721245989676	165.55	127.41271609953
165.66	-37.8687658439958	165.66	89.0225160588898	165.66	127.469670643419
165.76	-37.9639079629897	165.76	89.0729566209529	165.76	127.546134698384
165.86	-38.0642373530691	165.86	89.1256320829825	165.86	127.642113309555
165.96	-38.1697540130972	165.96	89.1805424449785	165.96	127.757606476931
166.06	-38.2804579450067	166.06	89.2376877059178	166.06	127.892614200509
166.16	-38.3790694900199	166.16	89.2970187640003	166.16	128.047087377173
166.27	-38.4655886500695	166.27	89.3585356179756	166.27	128.20893362113
166.37	-38.5400154240187	166.37	89.4222382689804	166.37	128.378152932384
166.48	-38.6023498120949	166.48	89.4881267159917	166.48	128.554745310934
166.58	-38.6551287890597	166.58	89.5665606678904	166.58	128.73179080909
166.68	-38.6935616980963	166.68	89.6484227389465	166.68	128.90017203985
166.78	-38.7176485400005	166.78	89.7337129289326	166.78	129.059889003215
166.99	-38.7394817000768	166.99	89.8202454399097	166.99	129.208755902683
167.09	-38.7590611780979	167.09	89.9080202739242	167.09	129.349309712949
167.19	-38.7763869740638	167.19	89.9970374289296	167.19	129.476759777441
167.29	-38.7914590880882	167.29	90.0872969059492	167.29	129.591106096169
167.4	-38.8042775200574	167.4	90.1787987049829	167.4	129.704441054909
167.5	-38.8197122740621	167.5	90.2547744639151	167.5	129.799996292669
167.6	-38.8377633480559	167.6	90.3152241849057	167.6	129.877771809452
167.72	-38.8558937690959	167.72	90.3497881579369	167.72	129.927407896365
167.82	-38.8788941930898	167.82	90.3675837689661	167.82	129.958021940413
167.92	-38.9067646200374	167.92	90.368611019926	167.92	129.974483944548
168.02	-38.9395050500525	168.02	90.352869909907	168.02	129.976793908777
168.13	-38.9771154830214	168.13	90.3203604389091	168.13	129.9624148584
168.23	-39.0195830750599	168.23	90.2741392939106	168.23	129.939194137358
168.33	-39.0669078260544	168.33	90.2142064749114	168.33	129.907131745647
168.44	-39.1190897370279	168.44	90.1405619829347	168.44	129.866227683271
168.54	-39.1712588040036	168.54	90.0699741779363	168.54	129.833250311221
168.64	-39.2234150280046	168.64	90.0024430609392	168.64	129.808186785908
168.74	-39.2755584080078	168.74	89.9379686309203	168.74	129.791037107332
168.85	-39.3276889450362	168.85	89.8765508879933	168.85	129.781801275488
168.95	-39.3798066370437	168.95	89.818189832954	168.95	129.775609287422
169.06	-39.4387551940554	169.06	89.7643435309874	169.06	129.773919209124
169.16	-39.504534614025	169.16	89.7150119819798	169.16	129.776731040588
169.26	-39.5771577410642	169.26	89.6671384989531	169.26	129.780988094445
169.36	-39.6566245760823	169.36	89.6207230829305	169.36	129.786690370697
169.46	-39.7429351170331	169.46	89.5757657319791	169.46	129.800681576508
169.56	-39.8360893660765	169.56	89.5322664468949	169.56	129.822961711881
169.67	-39.9433566320795	169.67	89.4930552809683	169.67	129.864878824971
169.77	-40.0618933419992	169.77	89.4631295099089	169.77	129.922925040323
169.87	-40.1916994950398	169.87	89.442489133944	169.87	129.997100357937
169.98	-40.3242699410384	169.98	89.435743071931	169.98	130.09201369682
170.08	-40.4612661230885	170.08	89.4368243399413	170.08	130.200362229987
170.18	-40.6026880410764	170.18	89.4457329359284	170.18	130.327807536103
170.28	-40.7485356970483	170.28	89.4624688609156	170.28	130.474349615167
170.38	-40.8988090890716	170.38	89.487032115926	170.38	130.631483315144
170.48	-41.0487259069896	170.48	89.515469111916	170.48	130.796916493588
170.59	-41.1982861510296	170.59	89.5477798499087	170.59	130.970649150498
170.69	-41.348725663056	170.69	89.5765253588934	170.69	131.14524231434
170.79	-41.4943828640162	170.79	89.6013172799712	170.79	131.320307627539
170.89	-41.635257755047	170.89	89.622155613938	170.89	131.491062779379
171	-41.7713503350114	171	89.639040359998	171	131.657507769863
171.1	-41.9026606040234	171.1	89.651971518947	171.1	131.820878440983
171.2	-42.0377687490827	171.2	89.6666481579587	171.2	131.981212280364
171.3	-42.1717754360316	171.3	89.6830702749867	171.3	132.138509288006
171.41	-42.3046806630509	171.41	89.7012378709405	171.41	132.292769463909
171.51	-42.4412667420029	171.51	89.7251045329313	171.51	132.447946395377
171.61	-42.5815336720916	171.61	89.754670261982	171.61	132.61262026973
171.72	-42.7254814539992	171.72	89.789935056956	171.72	132.781891751163
171.82	-42.8731100870436	171.82	89.8308989179668	171.82	132.955760839677
171.93	-43.0218825970314	171.93	89.8672021369293	171.93	133.128650137103
172.03	-43.1786094810604	172.03	89.8967484439481	172.03	133.29846337479
172.13	-43.3432907379938	172.13	89.9195378399327	172.13	133.465200552736
172.23	-43.5073461820821	172.23	89.9298712589598	172.23	133.623162604651
172.34	-43.6756751470284	172.34	89.9277486998926	172.34	133.769812555846
172.44	-43.8482776349929	172.44	89.9131701639817	172.44	133.911960903053
172.55	-44.0251536440428	172.55	89.8861356499765	172.55	134.049607646268
172.65	-44.2063031759972	172.65	89.8466451579907	172.65	134.174172598186
172.76	-44.3784817740607	172.76	89.8099389719391	172.76	134.305795377769
172.86	-44.541689438006	172.86	89.7760170919355	172.86	134.444475985017
172.96	-44.6984631420264	172.96	89.7552392259513	172.96	134.600574128816
173.07	-44.8419923910706	173.07	89.7497016429725	173.07	134.776186077816
173.17	-44.9722771840015	173.17	89.7594043439085	173.17	134.958067376142
173.28	-45.0893175220699	173.28	89.7843473269404	173.28	135.146218023793
173.38	-45.1931134030019	173.38	89.8245305940009	173.38	135.34317499546
173.49	-45.2807286339976	173.49	89.8896719469349	173.49	135.551845597253
173.59	-45.3526146860668	173.59	89.9797713859698	173.59	135.772229829174
173.69	-45.4087715570495	173.69	90.094828910992	173.69	136.004327691219
173.8	-45.4624437049915	173.8	90.219604238996	173.8	136.232898900231
173.9	-45.5136311290971	173.9	90.3540973689587	173.9	136.455007262119
174.01	-45.5623338290252	174.01	90.4983083029265	174.01	136.671104247066
174.11	-45.6085518050031	174.11	90.6522370389666	174.11	136.881189855079
174.21	-45.6522850570309	174.21	90.8158835779886	174.21	137.098508542032
174.32	-45.6908148910316	174.32	90.9726797659687	174.32	137.306492153671
174.42	-45.7241413070051	174.42	91.1226256019972	174.42	137.505140690005
174.53	-45.7552004980926	174.53	91.256003284002	174.53	137.684736348188
174.63	-45.7835409940799	174.63	91.3728128119828	174.63	137.845279128219
174.73	-45.8091627959902	174.73	91.4730541849167	174.73	137.984050335548
174.83	-45.8320659030278	174.83	91.5567274049636	174.83	138.10104997018
174.93	-45.8522503159884	174.93	91.6238324699634	174.93	138.199214226196
175.04	-45.8640544550235	175.04	91.6814617179398	175.04	138.285183970355
175.14	-45.865412808098	175.14	91.7296151479832	175.14	138.358959202655
175.24	-45.8563253740749	175.24	91.7682927610031	175.24	138.420539923096
175.34	-45.8395108480545	175.34	91.8140627109096	175.34	138.486494285929
175.44	-45.8149692300367	175.44	91.8669249979303	175.44	138.551160712491
175.54	-45.7827005189984	175.54	91.9268796219512	175.54	138.612473689212
175.65	-45.7427047160763	175.65	91.9939265829726	175.65	138.670433216088
175.75	-45.6927857289884	175.75	92.0668853279949	175.75	138.726577434893
175.85	-45.6424183590798	175.85	92.1457558569045	175.85	138.780906345629
175.96	-45.5916026080558	175.96	92.2305381709521	175.96	138.833419948297
176.06	-45.5460000530366	176.06	92.314139930977	176.06	138.877025905953
176.16	-45.5076762070803	176.16	92.3965611389121	176.16	138.909528126662
176.27	-45.4766310720061	176.27	92.4778017939616	176.27	138.94040141234
176.37	-45.452864647018	176.37	92.5578618969212	176.37	138.969645762983
176.48	-45.4363769320025	176.48	92.634973968984	176.48	139.001155280577
176.58	-45.4327198200417	176.58	92.7057601019214	176.58	139.033617568069
176.68	-45.4418933130682	176.68	92.7702202949376	176.68	139.06703262546
176.79	-45.4660935020001	176.79	92.8295350998951	176.79	139.102581005532
176.89	-45.4958455850374	176.89	92.8837045179307	176.89	139.140262708278
176.99	-45.5311495610431	176.99	92.9327285489308	176.99	139.185629627763
177.1	-45.5720054320636	177.1	92.9766071919857	177.1	139.238681763985
177.2	-45.6184131970758	177.2	93.0153404489147	177.2	139.301615208874
177.3	-45.663562360005	177.3	93.0530181839231	177.3	139.369045027172
177.41	-45.7107593440469	177.41	93.0896403989436	177.41	139.440971218878
177.51	-45.7600041520436	177.51	93.126974569941	177.51	139.519161260673
177.61	-45.8057448880709	177.61	93.1683986069629	177.61	139.606993063179
177.71	-45.847981552015	177.71	93.213912511942	177.71	139.697656129672
177.82	-45.886714146036	177.82	93.2635162829456	177.82	139.7944568854
177.92	-45.9219426670643	177.92	93.3172099199737	177.92	139.89739533036
178.02	-45.9583044460032	178.02	93.3755300419534	178.02	140.001456188643
178.12	-45.9929072280829	178.12	93.4393471159183	178.12	140.107509926811
178.23	-46.0257510120528	178.23	93.5086611409588	178.23	140.215556544858
178.33	-46.0636462939874	178.33	93.5793822509368	178.33	140.321506176132
178.44	-46.1032866510322	178.44	93.6515104449427	178.44	140.429996150015
178.54	-46.1446720810272	178.54	93.7250457239998	178.54	140.538134210786
178.64	-46.1878025849956	178.64	93.7999880879943	178.64	140.645920358441
178.74	-46.2326781620277	178.74	93.8632360908969	178.74	140.747063644036
178.84	-46.2788473430464	178.84	93.9104593649063	178.84	140.833927274444
178.94	-46.3275305050956	178.94	93.9416579099088	178.94	140.906511249666
179.04	-46.3740903200005	179.04	93.9562951089101	179.04	140.964278951553
179.14	-46.4214190429857	179.14	93.9535004929439	179.14	141.006359913548
179.25	-46.4695166740512	179.25	93.9332740639429	179.25	141.032302665468
179.35	-46.5183832139928	179.35	93.8956158219071	179.35	141.043327585575
179.45	-46.5680186609916	179.45	93.8405257659269	179.45	141.034797344488
179.56	-46.6228031560831	179.56	93.7785050649609	179.56	141.020105367196
179.66	-46.6892517550832	179.66	93.7154033999832	179.66	141.005101332549
179.76	-46.7673644579918	179.76	93.6643222139537	179.76	141.002886686218
179.87	-46.8575927360462	179.87	93.6295918769474	179.87	141.017791796081
179.97	-46.9587162110656	179.97	93.6112123869179	179.97	141.054196801555
180.07	-47.070734882027	180.07	93.6091837459117	180.07	141.118616759522
180.18	-47.1936487490439	180.18	93.6235059529054	180.18	141.211051669986
180.28	-47.3274578120026	180.28	93.6466983139326	180.28	141.324472308611
180.38	-47.4742275849849	180.38	93.6794833609156	180.38	141.458380829858
180.48	-47.6367151910608	180.48	93.7218610939681	180.48	141.612777233722
180.58	-47.810540492037	180.58	93.7633303439043	180.58	141.777160350941
180.68	-47.9891884290282	180.68	93.7980414329331	180.68	141.945680502665
180.78	-48.1726590030576	180.78	93.8259943588946	180.78	142.12040320246
180.88	-48.3609522140114	180.88	93.8471891239487	180.88	142.304085573677
180.99	-48.5540680620034	180.99	93.8631894429136	180.99	142.493911193313
181.09	-48.7425317440966	181.09	93.8808966279794	181.09	142.690266314675
181.19	-48.9268870979913	181.19	93.900310676986	181.19	142.893150937764
181.3	-49.1071341220959	181.3	93.9289122849232	181.3	143.110045757103
181.4	-49.2812073030109	181.4	93.9659789199823	181.4	143.340228239969
181.5	-49.4463495170976	181.5	94.0115105819359	181.5	143.574223584453
181.6	-49.6025607650381	181.6	94.0655072699883	181.6	143.812575626095
181.71	-49.7498410470598	181.71	94.1279689849353	181.71	144.055284364894
181.81	-49.8875378040111	181.81	94.2022736369381	181.81	144.30366219791
181.91	-50.0170816750369	181.91	94.2882853260016	181.91	144.554816101872
182.01	-50.1384726590004	182.01	94.3844403369667	182.01	144.807182360365
182.11	-50.2611855590658	182.11	94.4838373579842	182.11	145.053859663197
182.22	-50.3846765379876	182.22	94.5864763889404	182.22	145.294195452103
182.32	-50.5089455980396	182.32	94.6923574319953	182.32	145.529620365225
182.43	-50.6339927370618	182.43	94.801480484989	182.43	145.760134402564
182.53	-50.7598179560773	182.53	94.9118519509966	182.53	145.99321876803
182.63	-50.8831148300715	182.63	95.026618659972	182.63	146.231476457368
182.73	-51.0050368360453	182.73	95.1457806139615	182.73	146.474907470569
182.84	-51.1262365330367	182.84	95.2659599009849	182.84	146.720133897011
182.94	-51.2452832820145	182.94	95.3872924219468	182.94	146.967291636612
183.04	-51.3621770830923	183.04	95.5097781749146	183.04	147.213074264122
183.15	-51.476917937066	183.15	95.6334171619346	183.15	147.458635257216
183.25	-51.5895058440492	183.25	95.7582093828933	183.25	147.70462717415
183.36	-51.702833058016	183.36	95.8760237899696	183.36	147.941488330157
183.46	-51.819217337993	183.46	95.9868603829364	183.46	148.169218725236
183.56	-51.9386586820474	183.56	96.0927127609921	183.56	148.38981195739
183.66	-52.0644635159897	183.66	96.1904340929323	183.66	148.600121195342
183.77	-52.1954783630463	183.77	96.2800243779611	183.77	148.80303869481
183.87	-52.3317032220803	183.87	96.361483615965	183.87	149.000882212519
183.97	-52.4731380940011	183.97	96.434811807967	183.97	149.193651748468
184.08	-52.6197829780131	184.08	96.5043393209726	184.08	149.388984095786
184.18	-52.7653960230055	184.18	96.5733541289637	184.18	149.589013750609
184.28	-52.9099772300015	184.28	96.6418562319404	184.28	149.793740712936
184.38	-53.0506343420711	184.38	96.7179766769277	184.38	150.011296029396
184.49	-53.1850496030302	184.49	96.8017154629024	184.49	150.241679699989
184.59	-53.3132230120827	184.59	96.8930725919108	184.59	150.478649873475
184.7	-53.4351545710479	184.7	96.9920480619066	184.7	150.722206549852
184.8	-53.5508442779928	184.8	97.0986418728899	184.8	150.969457473402
184.9	-53.6537770769883	184.9	97.2087188059731	184.9	151.213949667361
185.01	-53.7501563489968	185.01	97.3222788609291	185.01	151.455683131738
185.11	-53.8399820960649	185.11	97.4349916699566	185.11	151.690327498649
185.21	-53.9294961680525	185.21	97.5435692579367	185.21	151.914594794288
185.32	-54.0186985650735	185.32	97.6480116269158	185.32	152.121969961763
185.42	-54.107589287014	185.42	97.7483187749613	185.42	152.318656383094
185.52	-54.1961683339878	185.52	97.844490703892	185.52	152.504654058284
185.63	-54.284435707018	185.63	97.928313890975	185.63	152.677991317132
185.73	-54.3725826150876	185.73	97.9997883359829	185.73	152.838668159637
185.83	-54.4606090580828	185.83	98.0589140399388	185.83	152.986684585808
185.94	-54.5550300940931	185.94	98.1098262229807	185.94	153.126175815674
186.04	-54.6496423399958	186.04	98.1525248839716	186.04	153.257141849247
186.14	-54.7444457960182	186.14	98.1870100239348	186.14	153.379773896839
186.25	-54.8394404620467	186.25	98.2132816419607	186.25	153.494071958457
186.35	-54.9346263389907	186.35	98.2244384289288	186.35	153.599649780787
186.45	-55.0328919670164	186.45	98.2271452029408	186.45	153.696968800989
186.55	-55.1342373470334	186.55	98.2214019649064	186.55	153.786029019058
186.65	-55.2386624769952	186.65	98.2154222359668	186.65	153.875043956423
186.76	-55.3459761490558	186.76	98.2092060149853	186.76	153.964013613085
186.86	-55.4561783610552	186.86	98.2027533038945	186.86	154.055826529956
186.96	-55.5692691150398	186.96	98.1960641018986	186.96	154.150482707034
187.07	-55.6852484090768	187.07	98.1891384089977	187.07	154.247982144313
187.17	-55.8026856060678	187.17	98.1833876359133	187.17	154.349545043441
187.28	-55.9228995280137	187.28	98.1788117849192	187.28	154.455171404413
187.38	-56.0458901760512	187.38	98.1823121639991	187.38	154.571762537428
187.48	-56.1687690080817	187.48	98.1872239559607	187.48	154.692653623313
187.58	-56.2915360250145	187.58	98.193547158985	187.58	154.81641402393
187.69	-56.414191227077	187.69	98.201281774891	187.69	154.944362561945
187.79	-56.5367346130188	187.79	98.2104278029965	187.79	155.076499237355
187.9	-56.6591661830671	187.9	98.2100644368984	187.9	155.199014704323
188	-56.7777219730488	188	98.2001916789841	188	155.311908962856
188.11	-56.8924019820543	188.11	98.1808095269798	188.11	155.415182012948
188.21	-57.0046368490011	188.21	98.1505065709598	188.21	155.507422442638
188.31	-57.1131077510927	188.31	98.1092828099008	188.31	155.588630251928
188.42	-57.2178146870783	188.42	98.0571382439166	188.42	155.655041475647
188.52	-57.3187576580949	188.52	97.9940728728934	188.52	155.706656113798
188.62	-57.4159366640288	188.62	97.9273472769364	188.62	155.752165384588
188.72	-57.5175265270218	188.72	97.8618572698906	188.72	155.795146279774
188.83	-57.623527247074	188.83	97.797602853916	188.83	155.835598799357
188.93	-57.7339388230484	188.93	97.7455048309821	188.93	155.884443748258
189.03	-57.8525252210511	189.03	97.7055632029078	189.03	155.941681126481
189.13	-57.979286441082	189.13	97.6777779699205	189.13	156.015485755896
189.23	-58.1142224830273	189.23	97.662149130997	189.23	156.105857636505
189.34	-58.2573333460914	189.34	97.6586766869332	189.34	156.212796768308
189.44	-58.4136405050231	189.44	97.6604420079639	189.44	156.333148487317
189.55	-58.5703309600376	189.55	97.6674450939754	189.55	156.466912793529
189.65	-58.7274047130677	189.65	97.6724253659995	189.65	156.606829106875
189.75	-58.8766869420851	189.75	97.6704870079175	189.75	156.748001612931
189.86	-59.0181776460668	189.86	97.661630022003	189.86	156.89545178468
189.96	-59.1518768250126	189.96	97.6458544059824	189.96	157.036366624572
190.06	-59.2777844800594	190.06	97.6231601609925	190.06	157.170746132612
190.17	-59.3959006100704	190.17	97.5971958719128	190.17	157.294064072673
190.27	-59.5035382530114	190.27	97.567961539994	190.27	157.406320444751
190.38	-59.6006974080865	190.38	97.535457164895	190.38	157.507515248847
190.48	-59.6823566020248	190.48	97.506601375926	190.48	157.604567114121
190.58	-59.7613288330194	190.58	97.4813941719503	190.58	157.697476040568
190.69	-59.8376141010704	190.69	97.4598355539911	190.69	157.783555065071
190.79	-59.9112124050407	190.79	97.4419255219345	190.79	157.862804187621
190.9	-59.9821237470906	190.9	97.4351550639767	190.9	157.937692923965
191	-60.0473997920972	191	97.4364056709192	191	158.017915762444
191.1	-60.1088313879927	191.1	97.4456773438988	191.1	158.103472703046
191.21	-60.1664185350046	191.21	97.4593214959896	191.21	158.190715160033
191.31	-60.2228481950533	191.31	97.4773381279874	191.31	158.279643133398
191.41	-60.2781203700715	191.41	97.4997272389828	191.41	158.367308289487
191.52	-60.3322350590361	191.52	97.5264888299989	191.52	158.455501475973
191.62	-60.3851922620606	191.62	97.5576228998989	191.62	158.54422269286
191.72	-60.4335596020746	191.72	97.5893208099023	191.72	158.632350264159
191.83	-60.4728547500599	191.83	97.6215825609188	191.83	158.719884189877
191.93	-60.5030777049933	191.93	97.6469171639565	191.93	158.799333481302
192.03	-60.5271768019975	192.03	97.6684431269632	192.03	158.873816647634
192.14	-60.5433611920034	192.14	97.6861604519854	192.14	158.939901312427
192.24	-60.5516308760343	192.24	97.7000691369767	192.24	158.993105145678
192.34	-60.551985853067	192.34	97.7101691839835	192.34	159.033428147391
192.44	-60.5444261240109	192.44	97.7151850789824	192.44	159.062543139184
192.55	-60.5332107400045	192.55	97.7103217819604	192.55	159.073864233111
192.65	-60.5183397000246	192.65	97.6955792949639	192.65	159.067391429169
192.75	-60.5032453820513	192.75	97.6747662549542	192.75	159.046933366468
192.85	-60.4924101140796	192.85	97.6478826619314	192.85	159.012490045
192.95	-60.4858338980421	192.95	97.6149285169186	192.95	158.96832051595
193.05	-60.4835167330293	193.05	97.5759038199158	193.05	158.914424779315
193.16	-60.4854586200645	193.16	97.5385825449848	193.16	158.862009185194
193.26	-60.4942700450692	193.26	97.5102901919627	193.26	158.822881564654
193.36	-60.5000782850311	193.36	97.491026760963	193.36	158.797041917704
193.46	-60.502883341087	193.46	97.4820677639627	193.46	158.785765756382
193.57	-60.4984261610753	193.57	97.4882082429076	193.57	158.793848120956
193.67	-60.4867067460191	193.67	97.5094481959786	193.67	158.823899498925
193.77	-60.467725095009	193.77	97.5457876229484	193.77	158.866047167162
193.88	-60.4414812090681	193.88	97.597226525977	193.88	158.92029112567
193.98	-60.3974825080513	193.98	97.6555822099954	193.98	158.974189630118
194.08	-60.3372380320479	194.08	97.720854675913	194.08	159.027742680495
194.18	-60.2607477810579	194.18	97.7852699489858	194.18	159.073176303167
194.28	-60.1654012669997	194.28	97.8415025299455	194.28	159.103164997055
194.39	-60.0610712140224	194.39	97.8895524169729	194.39	159.107216183572
194.49	-59.9477576209893	194.49	97.9294196109777	194.49	159.086838901716
194.6	-59.825460488014	194.6	97.9611041119597	194.6	159.042033151489
194.7	-59.694179816006	194.7	97.9882365749063	194.7	158.973819100748
194.8	-59.56962621201	194.8	98.0139555209689	194.8	158.89520799355
194.91	-59.451799676026	194.91	98.0382609499202	194.91	158.806199829894
195.01	-59.3511927870622	195.01	98.0693355559197	195.01	158.714977302938
195.12	-59.2662965050295	195.12	98.1071793379442	195.12	158.621540412678
195.22	-59.1971108310645	195.22	98.1517922959938	195.22	158.541599766817
195.32	-59.1436357650537	195.32	98.2031744309779	195.32	158.475155365344
195.42	-59.105871306997	195.42	98.2559626969532	195.42	158.427336742298
195.53	-59.0803010370564	195.53	98.3067622959197	195.53	158.393240060284
195.63	-59.0618609170406	195.63	98.3555732289005	195.63	158.372865319302
195.73	-59.0505509450168	195.73	98.3987648399989	195.73	158.362581863999
195.84	-59.030660514054	195.84	98.4331986079496	195.84	158.359251173447
195.94	-59.0021896250619	195.94	98.4588745329802	195.94	158.359356828742
196.04	-58.9651382780403	196.04	98.4757926149769	196.04	158.357834790088
196.15	-58.9195064710566	196.15	98.4839528539396	196.15	158.354685057475
196.25	-58.8652942060435	196.25	98.4917437029935	196.25	158.342585475707
196.35	-58.8079073270364	196.35	98.4991651610017	196.35	158.321536044787
196.46	-58.7473458330123	196.46	98.5115802729979	196.46	158.296899809276
196.56	-58.6871261440365	196.56	98.5323838378918	196.56	158.272071567561
196.66	-58.6323122990962	196.66	98.5615758550011	196.66	158.247051319643
196.76	-58.5829042989872	196.76	98.5991563248945	196.76	158.227244909961
196.87	-58.5389021430274	196.87	98.6451252468896	196.87	158.212652338521
196.97	-58.5003058320126	196.97	98.6966264418925	196.97	158.203933844147
197.07	-58.46595862306	197.07	98.7430942728906	197.07	158.195587830595
197.17	-58.4358605170792	197.17	98.7845287399978	197.17	158.187614297874
197.28	-58.4100115130468	197.28	98.8125413919079	197.28	158.171624793481
197.38	-58.3830057680643	197.38	98.8271322269156	197.38	158.147619317418
197.48	-58.3548432800853	197.48	98.8283012459306	197.48	158.114441127819
197.58	-58.3255240510425	197.58	98.8160484489526	197.58	158.072090224686
197.69	-58.2950480800264	197.69	98.7903738359819	197.69	158.02056660802
197.79	-58.2578374929881	197.79	98.7647308979831	197.79	157.967917925059
197.9	-58.2200654320104	197.9	98.7391196359795	197.9	157.914144175803
198	-58.1817318960702	198	98.7163962299746	198	157.862101540311
198.1	-58.1439936280503	198.1	98.7071263159578	198.1	157.822355654641
198.21	-58.1068506260181	198.21	98.7113098929058	198.21	157.789328644934
198.31	-58.0703028930429	198.31	98.7289469609323	198.31	157.769193652355
198.41	-58.0343504260554	198.41	98.7600375219699	198.41	157.761950676902
198.51	-57.9989932269882	198.51	98.7908118089535	198.51	157.754986695226
198.62	-57.974518674996	198.62	98.8212698219968	198.62	157.74830170732
198.72	-57.9609267700789	198.72	98.8514115618955	198.72	157.741895713187
198.82	-57.9637953870815	198.82	98.8677835359795	198.82	157.722315221151
198.92	-57.9769513830115	198.92	98.8703857449309	198.92	157.689560231213
199.03	-58.0003947600289	199.03	98.8592181900003	199.03	157.653918123392
199.13	-58.0341255169969	199.13	98.834280868914	199.13	157.61538889769
199.23	-58.078143653006	199.23	98.8077799039502	199.23	157.591756549573
199.33	-58.1353667080293	199.33	98.7797152959047	199.33	157.57684793789
199.44	-58.2057946810437	199.44	98.7500870439817	199.44	157.570663062636
199.54	-58.2894275730723	199.54	98.7326649139959	199.54	157.58697168903
199.64	-58.3759780030277	199.64	98.7274489049241	199.64	157.625773817068
199.75	-58.4654459720468	199.75	98.7344390179032	199.75	157.689986985118
199.85	-58.5578314789927	199.85	98.7536352529332	199.85	157.779611193171
199.96	-58.6531345240928	199.96	98.7850376089909	199.96	157.894646441231
200.06	-58.7484574970176	200.06	98.8217612559765	200.06	158.017920518379
200.16	-58.8499810880876	200.16	98.86380619389	200.16	158.149433424614
200.27	-58.957705295029	200.27	98.8989663009079	200.27	158.276979038312
200.37	-59.0687125800287	200.37	98.9272415769165	200.37	158.400557359472
200.47	-59.1830029430866	200.47	98.9486320219157	200.47	158.517270777938
200.58	-59.3005763849987	200.58	98.9631376359057	200.58	158.633299982207
200.68	-59.4214329050828	200.68	98.970758419	200.68	158.748644972278
200.78	-59.545572504021	200.78	98.9762832649603	200.78	158.86517710324
200.89	-59.6810248580368	200.89	98.9797121729907	200.89	158.982896375093
200.99	-59.8277899680397	200.99	98.9810451440007	200.99	159.101802787837
201.09	-59.9887654429949	201.09	98.9871670089997	201.09	159.228781172371
201.19	-60.1577705959926	201.19	98.9980777659412	201.19	159.363831528697
201.3	-60.3348054260096	201.3	99.0137774178947	201.3	159.5149835341
201.4	-60.519869934069	201.4	99.0342659619046	201.4	159.68223718859
201.5	-60.7129641180109	201.5	99.0524423559691	201.5	159.861389058129
201.61	-60.9035930360733	201.61	99.0683065999747	201.61	160.046258454218
201.71	-61.0917566860962	201.71	99.0818586919886	201.71	160.236845376858
201.82	-61.2774550680797	201.82	99.0883097399546	201.82	160.428360932598
201.93	-61.4526585060275	201.93	99.0876597439865	201.93	160.620805121437
202.03	-61.6173669990303	202.03	99.0799087039704	202.03	160.803682998672
202.13	-61.771580547088	202.13	99.0650566199065	202.13	160.976994564298
202.23	-61.9152991509964	202.23	99.0431034919084	202.23	161.140739818322
202.34	-62.0548529720963	202.34	99.028034447997	202.34	161.30087421203
202.44	-62.19024201107	202.44	99.0198494879451	202.44	161.45739774542
202.55	-62.3214662680311	202.55	99.0256496569373	202.55	161.617411462684
202.65	-62.4590206870153	202.65	99.0454349539505	202.65	161.780915363822
202.75	-62.6029052680224	202.75	99.0792053798941	202.75	161.954239611171
202.86	-62.7531200120757	202.86	99.1269609349956	202.86	162.137384204734
202.96	-62.9096649180383	202.96	99.1887016178907	202.96	162.330349144507
203.06	-63.0725399860239	203.06	99.257573747991	203.06	162.536775693248
203.17	-63.2379507439964	203.17	99.3335773239323	203.17	162.756663850948
203.27	-63.4058971910463	203.27	99.4167123469651	203.27	162.990013617617
203.38	-63.57004916606	203.38	99.4929936879316	203.38	163.222839864669
203.48	-63.7304066680144	203.48	99.5624213479687	203.48	163.45514259211
203.58	-63.8869696970232	203.58	99.6249953249162	203.58	163.683127327161
203.69	-64.0397382530864	203.69	99.6807156199111	203.69	163.906794069821
203.79	-64.1887123369997	203.79	99.7310674389382	203.79	164.121297863463
203.89	-64.3352026860384	203.89	99.7760507819976	203.89	164.326638708091
203.99	-64.4792093000888	203.99	99.8156656479523	203.99	164.522816603704
204.1	-64.6207321790371	204.1	99.8567657209151	204.1	164.716685232253
204.21	-64.7635657960564	204.21	99.89935099793	204.21	164.908244593736
204.31	-64.9077101520561	204.31	99.943421481953	204.31	165.098805426189
204.41	-65.0531652449899	204.41	99.9889771709377	204.41	165.288367729612
204.51	-65.1999310770179	204.51	100.031694143922	204.51	165.472607581103
204.62	-65.3551701479955	204.62	100.071572398974	204.62	165.655319453433
204.72	-65.5188824590596	204.72	100.10861193598	204.72	165.836503346603
204.83	-65.6910680110059	204.83	100.141327551	204.83	166.014674054899
204.94	-65.8704160640582	204.94	100.169719242899	204.94	166.189831578326
205.04	-66.0569266200355	205.04	100.193787011904	205.04	166.369138418877
205.14	-66.2505996770051	205.14	100.213530858923	205.14	166.552594576559
205.24	-66.4514352370134	205.24	100.228950781911	205.24	166.740200051365
205.35	-66.6594332990371	205.35	100.244461032958	205.35	166.935058356533
205.45	-66.8623535890447	205.45	100.260061612971	205.45	167.137169492065
205.56	-67.0601961080592	205.56	100.28007644496	205.56	167.350857380858
205.66	-67.2457983550885	205.66	100.304505526992	205.66	167.576122022919
205.76	-67.419160328086	205.76	100.333348861	205.76	167.812963418241
205.87	-67.5802820290983	205.87	100.366606445959	205.87	168.049141293804
205.97	-67.7291634560788	205.97	100.404278282895	205.97	168.284655649602
206.07	-67.8658046100509	206.07	100.439637799923	206.07	168.505617413282
206.18	-67.9904596430561	206.18	100.472684997953	206.18	168.712026584846
206.29	-68.1031285550944	206.29	100.503419876986	206.29	168.903883164289
206.39	-68.203811345029	206.39	100.527428185956	206.39	169.076772900343
206.49	-68.3047482860957	206.49	100.544709923952	206.49	169.230695793012
206.59	-68.4059393790903	206.59	100.555265091998	206.59	169.365905993871
206.7	-68.507384624013	206.7	100.559093689981	206.7	169.482403502916
206.8	-68.6090840200677	206.8	100.558026817907	206.8	169.582019421038
206.9	-68.7143358210278	206.9	100.549387108913	206.9	169.674316653266
207.01	-68.8329037420772	207.01	100.533174561974	207.01	169.759295199601
207.11	-68.9647877840116	207.11	100.516115747951	207.11	169.843681630402
207.21	-69.1097337950168	207.21	100.498210666956	207.21	169.927475945669
207.31	-69.2677417760024	207.31	100.47945931899	207.31	170.013976397988
207.42	-69.4388117260587	207.42	100.459861703939	207.42	170.112946704038
207.52	-69.6229436450722	207.52	100.439417820894	207.52	170.224386863823
207.63	-69.8194464430344	207.63	100.417930738899	207.63	170.347845792664
207.73	-70.019743119019	207.73	100.395400455909	207.73	170.483323490561
207.83	-70.2238336740493	207.83	100.369995871915	207.83	170.628988856622
207.93	-70.428419855034	207.93	100.34439435492	207.93	170.787519258841
208.04	-70.623737945084	208.04	100.318595904923	208.04	170.958223606751
208.14	-70.8097879440857	208.14	100.292600521925	208.14	171.132524900029
208.25	-70.9865698530621	208.25	100.266408205925	208.25	171.310423138681
208.35	-71.1540836709901	208.35	100.236553480954	208.35	171.485154594204
208.45	-71.3125560880599	208.45	100.203036345988	208.45	171.646955549925
208.55	-71.4619871040441	208.55	100.16585680296	208.55	171.795826005843
208.65	-71.6030678100879	208.65	100.125211783961	208.65	171.931962895063
208.75	-71.7443752060944	208.75	100.081101287969	208.75	172.055366217585
208.85	-71.8859092920638	208.85	100.033525316917	208.85	172.166262663513
208.95	-72.0276700690192	208.95	99.9824838709173	208.95	172.264652232847
209.06	-72.1696575350279	209.06	99.9420887999349	209.06	172.365337868575
209.16	-72.3101462970135	209.16	99.9123401059023	209.16	172.476896571008
209.26	-72.454292230077	209.26	99.8932377889332	209.26	172.599328340146
209.37	-72.6020953360376	209.37	99.8882473249978	209.37	172.736098651898
209.48	-72.7533289240228	209.48	99.8973687129592	209.48	172.887207506263
209.58	-72.9079929940326	209.58	99.9206019529311	209.58	173.050929508314
209.69	-73.0660875460671	209.69	99.9579470459366	209.69	173.23242053496
209.79	-73.2276125789895	209.79	100.004808670974	209.79	173.427085266217
209.89	-73.3809790160649	209.89	100.054898511985	209.89	173.628408694734
210	-73.5244282629992	210	100.108216567946	210	173.836390820509
210.1	-73.657960321043	210.1	100.150650986961	210.1	174.036919791034
210.2	-73.7833005850916	210.2	100.182201767893	210.2	174.229995606306
210.31	-73.8952931779977	210.31	100.202868912902	210.31	174.404029186964
210.41	-73.9939380999886	210.41	100.212652419941	210.41	174.557261941263
210.51	-74.079235350041	210.51	100.211552288897	210.51	174.689693869208
210.62	-74.1511849300878	210.62	100.202110981968	210.62	174.805592826187
210.72	-74.2180728620951	210.72	100.184328498926	210.72	174.899802935289
210.83	-74.2798991479958	210.83	100.162800157932	210.83	174.976919516506
210.93	-74.3482528650929	210.93	100.143814277999	210.93	175.043230887078
211.03	-74.4248926069986	211.03	100.12737085799	211.03	175.098737047016
211.13	-74.5098183730306	211.13	100.113469898929	211.13	175.151724020352
211.24	-74.6030301630753	211.24	100.102111400929	211.24	175.202191807091
211.34	-74.7045279770191	211.34	100.096412645939	211.34	175.264846770489
211.44	-74.8088174300392	211.44	100.096373635893	211.44	175.341447502284
211.55	-74.9158985230451	211.55	100.101994370903	211.55	175.431994002478
211.65	-75.0257712539906	211.65	100.110732388998	211.65	175.533943810612
211.75	-75.130149602046	211.75	100.122587690976	211.75	175.64729692668
211.86	-75.2290335640282	211.86	100.137560276949	211.86	175.766558965957
211.96	-75.3224231410741	211.96	100.155650146917	211.96	175.891729928436
212.06	-75.4103183340931	212.06	100.176857300994	212.06	176.022809814123
212.17	-75.4927191430852	212.17	100.205993460918	212.17	176.156324321052
212.27	-75.5593547060016	212.27	100.243058626916	212.27	176.292273449224
212.37	-75.6102250240929	212.37	100.284935514992	212.37	176.427539914738
212.48	-75.6508244830911	212.48	100.331624124919	212.48	176.562123717596
212.59	-75.6811530810637	212.59	100.383124456926	212.59	176.6960248578
212.69	-75.7012108190338	212.69	100.439436510896	212.69	176.818972475209
212.8	-75.7109976970014	212.8	100.500560286946	212.8	176.930966569825
212.9	-75.710513714057	212.9	100.568783821927	212.9	177.039789562904
213	-75.7117403200027	213	100.644107114931	213	177.145441454449
213.11	-75.7146775140427	213.11	100.72653016698	213.11	177.247922244459
213.21	-75.7193252970865	213.21	100.811241255997	213.21	177.342420210859
213.32	-75.7359545279996	213.32	100.898240380957	213.32	177.428935353651
213.42	-75.7645652070096	213.42	100.987527541974	213.42	177.519449121223
213.52	-75.8051573350258	213.52	101.079102739959	213.52	177.613961513575
213.63	-75.8577309110251	213.63	101.166597807946	213.63	177.706104363115
213.73	-75.9125087830625	213.73	101.25001274389	213.73	177.80614852998
213.84	-75.9694909530708	213.84	101.329347548926	213.84	177.914094014174
213.94	-76.0286774190035	213.94	101.402314185975	213.94	178.027652779163
214.04	-76.0780867340145	214.04	101.468912655946	214.04	178.14682482495
214.15	-76.1177188970805	214.15	101.529142957929	214.15	178.261832999921
214.25	-76.1475739089974	214.25	101.583005092948	214.25	178.372677304076
214.35	-76.167651769083	214.35	101.621346265915	214.35	178.47020494333
214.46	-76.1779524769963	214.46	101.638853845998	214.46	178.537121838453
214.56	-76.1861572270845	214.56	101.635527833992	214.56	178.573427989446
214.66	-76.1922660180971	214.66	101.617736396975	214.66	178.585491563902
214.77	-76.2060560020927	214.77	101.585479534947	214.77	178.573312561817
214.87	-76.2275271790713	214.87	101.538757247909	214.87	178.536890983194
214.97	-76.2566795490329	214.97	101.477569535973	214.97	178.483908021059
215.08	-76.2935131120912	215.08	101.401916398913	215.08	178.414363675413
215.18	-76.338027869042	215.18	101.327651500924	215.18	178.353888761076
215.28	-76.3911066220544	215.28	101.254774840982	215.28	178.30248327805
215.39	-76.4527493720379	215.39	101.192439212923	215.39	178.269300020414
215.49	-76.5229561200158	215.49	101.145957247923	215.49	178.259651619016
215.6	-76.5940456710723	215.6	101.115328947003	215.6	178.273538073852
215.7	-76.6660180260033	215.7	101.100554308914	215.7	178.311842188921
215.8	-76.7388731860592	215.8	101.101633333997	215.8	178.374563964221
215.91	-76.8126111490801	215.91	101.108462323964	215.91	178.451599702358
216.01	-76.8850054770382	216.01	101.121041280976	216.01	178.535268210304
216.11	-76.9570623590425	216.11	101.139370202986	216.11	178.625569488057
216.21	-77.0287817970257	216.21	101.147595428984	216.21	178.706649872413
216.31	-77.09928098609	216.31	101.145716955898	216.31	178.778509363367
216.42	-77.1685599260081	216.42	101.13373478589	216.42	178.838921521413
216.52	-77.2366186170075	216.52	101.111648918959	216.52	178.888892537117
216.63	-77.3034570599975	216.63	101.081674545981	216.63	178.930637601886
216.73	-77.371349848022	216.73	101.054820216973	216.73	178.974282461434
216.84	-77.4458476390691	216.84	101.031085930913	216.84	179.019827115763
216.94	-77.5269504320022	216.94	101.020575385974	216.94	179.07737526226
217.04	-77.6168846659857	217.04	101.023288582951	217.04	179.146926900925
217.14	-77.7146441510013	217.14	101.039225520935	217.14	179.230756627429
217.25	-77.8202288860257	217.25	101.068386198904	217.25	179.334415096928
217.35	-77.9336388729917	217.35	101.110770618902	217.35	179.457902309419
217.45	-78.0548741100802	217.45	101.160270493892	217.45	179.597336418392
217.56	-78.1866371939941	217.56	101.216885823987	217.56	179.751711233282
217.66	-78.3289281260977	217.66	101.278401417972	217.66	179.91881156269
217.76	-78.479472308004	217.76	101.33380872594	217.76	180.087628856904
217.86	-78.6327190870679	217.86	101.383107747893	217.86	180.258163115923
217.97	-78.7886684620389	217.97	101.42629848292	217.97	180.43311693591
218.07	-78.9473204330307	218.07	101.463380932955	218.07	180.612490316865
218.17	-79.1086750000431	218.17	101.488064031969	218.17	180.787717598766
218.27	-79.2693277149965	218.27	101.500347780984	218.27	180.953248126459
218.37	-79.4306001960194	218.37	101.500232180001	218.37	181.109081899946
218.47	-79.5924924440214	218.47	101.493825513899	218.47	181.261327205245
218.57	-79.7523018600259	218.57	101.481127783927	218.57	181.409984042353
218.68	-79.9100284469887	218.68	101.46213898895	218.68	181.551647963194
218.78	-80.0656722030908	218.78	101.436859130899	218.78	181.687640585558
218.88	-80.2192331290144	218.88	101.413317081892	218.88	181.825990783498
218.98	-80.377883018059	218.98	101.390125167995	218.98	181.962608286482
219.08	-80.5428013470646	219.08	101.367283388981	219.08	182.097493094504
219.18	-80.7139881170542	219.18	101.35108280997	219.18	182.23693627192
219.28	-80.8948477759941	219.28	101.34152343096	219.28	182.380937818732
219.38	-81.0840587060966	219.38	101.338605251954	219.38	182.536669528065
219.48	-81.2816209059974	219.48	101.342328271926	219.48	182.705310877734
219.59	-81.4875343780841	219.59	101.352692491901	219.59	182.886861867745
219.7	-81.7017991209923	219.7	101.371185517905	219.7	183.086214552529
219.8	-81.9115780640232	219.8	101.39780734994	219.8	183.302047314303
219.9	-82.1091173839932	219.9	101.424529113956	219.9	183.526331279016
220	-82.2872452860111	220	101.452738484909	220	183.760454121039
[truncated: 103,612 more rows]
