# Supplementary material for: Unveiling the domain-specific and RAS isoform-specific details of BRAF kinase regulation
Source: eLife. 2023 Dec 27;12:RP88836. doi: 10.7554/eLife.88836 (PMC10752582; doi:10.7554/eLife.88836)
Supplement: Figure 5—source data 2. — Full test preview provided in .txt format for NT1 and NT3. Data for NT1 applies to curves in Figure 6B and C. [file elife-88836-fig5-data2.zip › Figure 5- source data 2/2021-03-25--12-21-04--BRAF-KD_1-288+RGB_FullTestPreview.txt]

x_CH1	y_CH1	x_CH2	y_CH2	x_CORRECTED	y_CORRECTED
15.6		15.6		15.6
15.7		15.7		15.7
15.81		15.81		15.81
15.91		15.91		15.91
16.01		16.01		16.01
16.12		16.12		16.12
16.22		16.22		16.22
16.32		16.32		16.32
16.42		16.42		16.42
16.53		16.53		16.53
16.63		16.63		16.63
16.73		16.73		16.73
16.83		16.83		16.83
16.93		16.93		16.93
17.04		17.04		17.04
17.14		17.14		17.14
17.24		17.24		17.24
17.35		17.35		17.35
17.45		17.45		17.45
17.55		17.55		17.55
17.65		17.65		17.65
17.76		17.76		17.76
17.86		17.86		17.86
17.97		17.97		17.97
18.07		18.07		18.07
18.17	0	18.17	0	18.17	0
18.27	0.0352182780716248	18.27	0.0986681588983629	18.27	0.06545308366747
18.38	0.0529251460648084	18.38	0.181903785005488	18.38	0.12190042644208
18.48	0.066523527038953	18.48	0.249706879003497	18.48	0.16952725235676
18.58	0.076962646062384	18.58	0.313202886900399	18.58	0.20814833737859
18.69	0.0842425030214144	18.69	0.387984982921807	18.69	0.26388364286798
18.79	0.090145721060253	18.79	0.464944815917079	18.79	0.32762481895606
18.9	0.107731347043227	18.9	0.544082386909395	18.9	0.39910027198946
19	0.134467121029047	19	0.621906286937701	19	0.482624845510729
19.1	0.17008145005093	19.1	0.697950845960804	19.1	0.58168994809082
19.21	0.214845927985152	19.21	0.780521272986334	19.21	0.646553506871269
19.31	0.26857533009661	19.31	0.869617567900605	19.31	0.72205142178108
19.42	0.332110931026364	19.42	0.959833354954753	19.42	0.801828088929049
19.52	0.397251809090449	19.52	1.0543972719006	19.52	0.88911214828279
19.63	0.470583396008806	19.63	1.15330931896551	19.63	0.98212097867534
19.73	0.544571033060492	19.73	1.24746114795471	19.73	1.05868718134496
19.84	0.619214721041317	19.84	1.35029334592218	19.84	1.13478360455978
19.94	0.691982198986807	19.94	1.47097276396835	19.94	1.21984869348598
20.05	0.760203728077613	20.05	1.60949940197952	20.05	1.31361085447242
20.15	0.824946376042135	20.15	1.76334551690616	20.15	1.41372756708698
20.25	0.886210144017241	20.25	1.93069072099661	20.25	1.51753717045499
20.35	0.93365346799601	20.35	2.111535014933	20.35	1.63324058656358
20.46	0.976961860033043	20.46	2.30910703896825	20.46	1.75748102334388
20.56	1.01613532103784	20.56	2.52017815193994	20.56	1.89456449928841
20.66	1.04363919308526	20.66	2.73931969900332	20.66	2.03906235798308
20.76	1.06673654101996	20.76	2.96653167890781	20.76	2.19350685964561
20.87	1.08542736404615	20.87	3.20249559399599	20.87	2.36124924623593
20.97	1.10625260901998	20.97	3.43303085298885	20.97	2.52704185675825
21.08	1.13536350102095	21.08	3.65813745600008	21.08	2.69088469121479
21.18	1.17074374600179	21.18	3.88430022496777	21.18	2.86960413706195
21.28	1.21239334407619	21.28	4.10503433693066	21.28	3.04702985736898
21.39	1.2708390820535	21.39	4.31123144289813	21.39	3.21405350226256
21.49	1.33555417403386	21.49	4.50004448191521	21.49	3.37536266916757
21.59	1.40400635700644	21.59	4.67147345398189	21.59	3.52369429325942
21.7	1.47059448499931	21.7	4.83925222397374	21.7	3.67278224008465
21.8	1.53559015200244	21.8	4.99507558299683	21.8	3.80778035438804
21.9	1.59983463299795	21.9	5.13392978996308	21.9	3.91752366940681
22	1.65594570501071	22	5.26082858698373	22	4.009042221032
22.11	1.70297414399556	22.11	5.37900061294749	22.11	4.0855646492379
22.21	1.74186917502084	22.21	5.49381257394543	22.21	4.14193087148947
22.31	1.7650961410709	22.31	5.60526446997756	22.31	4.18866767644405
22.42	1.77666833508283	22.42	5.73163150295386	22.42	4.24658252571885
22.52	1.77658575807982	22.52	5.86659388090993	22.52	4.31495677610555
22.63	1.76844773807261	22.63	6.01015160600582	22.63	4.39351883396425
22.73	1.75678835501003	22.73	6.15399946798334	22.73	4.47312221560165
22.83	1.74160760900577	22.83	6.31292749892509	22.83	4.57593917365235
22.94	1.72206422303134	22.94	6.48745139289986	22.94	4.70343462868905
23.04	1.70952626308463	23.04	6.67757114899814	23.04	4.85465935429045
23.14	1.70399372802876	23.14	6.8781208819928	23.14	5.03198212110795
23.25	1.70467714701772	23.25	7.08567113099434	23.25	5.22796017617555
23.35	1.71911118002299	23.35	7.30022189691226	23.35	5.44259351949995
23.46	1.7498234769846	23.46	7.51260632796402	23.46	5.66311597026695
23.56	1.79027309206958	23.56	7.72697753700413	23.56	5.88914656139105
23.66	1.83939295709479	23.66	7.94333552096305	23.66	6.12068529287445
23.76	1.89730091403817	23.76	8.17172430299706	23.76	6.36861745965685
23.86	1.96399696301341	23.86	8.40565905889434	23.86	6.61509017568815
23.96	2.02718201205698	23.96	8.64177703294899	23.96	6.85674068577505
24.07	2.07632927003942	24.07	8.882925287935	24.07	7.09720552114345
24.17	2.10583759098881	24.17	9.13104107098661	24.17	7.33088727116085
24.27	2.12209759399684	24.27	9.38418713292322	24.27	7.55332103656375
24.38	2.12510927599396	24.38	9.63405826689723	24.38	7.76274255433825
24.48	2.10833169307989	24.48	9.87664192598459	24.48	7.95620634897775
24.59	2.07746451599178	24.59	10.1169518519555	24.59	8.13860831822375
24.69	2.03250774507069	24.69	10.3603547519242	24.69	8.31531516820735
24.79	1.9910289680638	24.79	10.5914398969844	24.79	8.48321526546125
24.9	1.95704147802189	24.9	10.8102072889551	24.9	8.65283539865815
25	1.93883107601778	25	11.0195039879954	25	8.83262377610705
25.1	1.9363977590956	25.1	11.2073160809132	25.1	9.00417586778005
25.2	1.95534267709263	25.2	11.3744586149096	25.2	9.16830671838385
25.31	1.98899761198845	25.31	11.5209315869151	25.31	9.33155727403025
25.41	2.03736256401044	25.41	11.6555559029621	25.41	9.49704876644525
25.51	2.0934269650752	25.51	11.7818284109035	25.51	9.66827804605675
25.61	2.1580320880048	25.61	11.8997491128994	25.61	9.82767752536935
25.72	2.23038846399959	25.72	12.0039513019492	25.72	9.96586720357835
25.82	2.29466720202254	25.82	12.1017389319604	25.82	10.0818652362892
25.92	2.3468550070902	25.92	12.193112002933	25.92	10.1756716234951
26.02	2.39096517407233	26.02	12.2806775599429	26.02	10.2442922630429
26.13	2.42045675702229	26.13	12.3736024539767	26.13	10.3035622228073
26.23	2.43427108205196	26.23	12.4811156618989	26.23	10.3627104784713
26.34	2.43347521802662	26.34	12.5931731629407	26.34	10.4187035787984
26.44	2.40577007400589	26.44	12.7092592629197	26.44	10.4701845550763
26.54	2.37046531003671	26.54	12.8298896559045	26.54	10.5184585716473
26.65	2.32756092702857	26.65	12.9579114029639	26.65	10.5822015804386
26.75	2.2778463950317	26.75	13.0962472599094	26.75	10.6683496325861
26.86	2.22613339099098	26.86	13.242959979948	26.86	10.7709521855645
26.96	2.1724219150201	26.96	13.3940370169512	26.96	10.8925376409107
27.07	2.11981939708039	27.07	13.5508838729947	27.07	11.0355701711555
27.17	2.07486678402802	27.17	13.7135005459186	27.17	11.1989827072242
27.27	2.05524110901933	27.27	13.8718430149538	27.27	11.3850303217804
27.37	2.04432401199028	27.37	14.0305885969383	27.37	11.5790806668914
27.48	2.05441458501809	27.48	14.1962074009143	27.48	11.787603853938
27.58	2.06920044104209	27.58	14.3686994279051	27.58	12.0098104127272
27.68	2.08868157903908	27.68	14.5460326609737	27.68	12.2388566498276
27.79	2.11600916702537	27.79	14.7244692989261	27.79	12.4710047640965
27.89	2.14558205505	27.89	14.9040093428994	27.89	12.703147325392
27.99	2.17038967605276	27.99	15.0886653359521	27.99	12.9327559321748
28.1	2.19433516804202	28.1	15.2739090409568	28.1	13.1376253115663
28.2	2.21741853101776	28.2	15.4597404559809	28.2	13.3343738246469
28.3	2.22302140400643	28.3	15.6423859799588	28.3	13.5069287752872
28.41	2.228551619055	28.41	15.8272123179586	28.41	13.6769692573233
28.51	2.22452080004132	28.51	16.0103564039673	28.51	13.8406322045102
28.61	2.21494224308572	28.61	16.1892111919997	28.61	13.992159405829
28.71	2.1987572740727	28.71	16.3629616389471	28.71	14.1363369638557
28.82	2.17387340103414	28.82	16.5324227879182	28.82	14.2809904924438
28.92	2.14029062306054	28.92	16.6875506199631	28.92	14.4121728322074
29.02	2.10501950903108	29.02	16.8337226389212	29.02	14.5352614875166
29.12	2.07334858407648	29.12	16.971454537952	29.12	14.6673905136056
29.22	2.04527784808306	29.22	17.1036690749133	29.22	14.7940748356542
29.33	2.02008753808514	29.33	17.2312170949454	29.33	14.9256536750321
29.43	1.99698818505567	29.43	17.3540985999807	29.43	15.0581137370453
29.53	1.98857559303178	29.53	17.4697065439204	29.53	15.1899066496504
29.64	1.99174233205213	29.64	17.5846605159222	29.64	15.329744495364
29.74	2.00754707509532	29.74	17.7009222779816	29.74	15.4795890351271
29.84	2.03493114906905	29.84	17.8184918289617	29.84	15.6324296997688
29.94	2.05727619402296	29.94	17.9538833009474	29.94	15.7994920971817
30.04	2.08012511404831	30.04	18.0952490788968	30.04	15.9689286115838
30.15	2.0911788160447	30.15	18.2425891629237	30.15	16.1414590048818
30.25	2.09358846700525	30.25	18.3929807949426	30.25	16.314949990813
30.35	2.08492266199301	30.35	18.5485316889071	30.35	16.4789134762554
30.46	2.06518140203116	30.46	18.7163559199917	30.46	16.6435709692401
30.56	2.03125725602149	30.56	18.8964534909246	30.56	16.8078637966863
30.67	1.99326822303192	30.67	19.0848118559188	30.67	16.9688380870959
30.77	1.94135493109115	30.77	19.2756956510038	30.77	17.1373768375213
30.87	1.87551738008551	30.87	19.4728784789504	30.87	17.311710745612
30.97	1.80288555600328	30.97	19.6698902288972	30.97	17.4976687930229
31.08	1.72740492803314	31.08	19.8732010119329	31.08	17.6985699252385
31.18	1.6490754970846	31.18	20.0802037829817	31.18	17.9142385011412
31.28	1.56474609605084	31.28	20.2867460159268	31.28	18.140521994523
31.38	1.47862656501729	31.38	20.4936427559232	31.38	18.3813428802237
31.49	1.39071690307446	31.49	20.6991574279982	31.49	18.6248465854376
31.59	1.31304971807822	31.59	20.8979125289943	31.59	18.8755149785729
31.7	1.2386144400125	31.7	21.0899080589115	31.7	19.133348059625
31.8	1.17655068208933	31.8	21.2789176209753	31.8	19.3949894453364
31.9	1.12757820409115	31.9	21.4582448548981	31.9	19.6497973068882
32	1.10118538100323	32	21.6297665569982	32	19.8996484401598
32.11	1.08788383806768	32.11	21.7934827269346	32.11	20.1476940110385
32.22	1.08456614600527	32.22	21.9539621709828	32.22	20.3942929866129
32.32	1.09296949005966	32.32	22.1133956549693	32.32	20.6416361321677
32.42	1.11203519600167	32.42	22.2717831779846	32.42	20.8776908402618
32.52	1.14730617099212	32.52	22.4237472359619	32.52	21.1040901756718
32.63	1.18120690001433	32.63	22.5681952219929	32.63	21.3106019205087
32.73	1.21373738500097	32.73	22.7064416930034	32.73	21.4978208698116
32.83	1.24561738698503	32.83	22.8384866489932	32.83	21.6562586488694
32.94	1.27297597907727	32.94	22.9743669249274	32.94	21.805440466718
33.04	1.29295664703477	33.04	23.1050916459026	33.04	21.9394828797556
33.15	1.3055593910849	33.15	23.2306608119188	33.15	22.0566487026024
33.25	1.30403226808085	33.25	23.3491126639365	33.25	22.1560348474052
33.35	1.29649746702398	33.35	23.462408959972	33.35	22.2340601696362
33.46	1.28295498700481	33.46	23.5743233059793	33.46	22.3120737852771
33.56	1.25786192302257	33.56	23.6840238179639	33.56	22.3892438129639
33.66	1.23624955404011	33.66	23.797980608947	33.66	22.4713206021882
33.76	1.21811788108062	33.76	23.9107265969096	33.76	22.5567079975881
33.86	1.2035136250006	33.86	24.0264143048989	33.86	22.6524150384135
33.97	1.19558795108787	33.97	24.1379296569448	33.97	22.7513276467615
34.07	1.20922998098649	34.07	24.2523867309501	34.07	22.8673118431667
34.17	1.23240710706796	34.17	24.3644080229615	34.17	22.9868679358561
34.28	1.274978700053	34.28	24.4853008299515	34.28	23.1213032231015
34.38	1.32708539001669	34.38	24.6150651529433	34.38	23.2761606103452
34.48	1.38944693799203	34.48	24.7518041840067	34.48	23.4345120101971
34.58	1.46362185898852	34.58	24.8944730089988	34.58	23.595312508151
34.68	1.54012178109042	34.68	25.0430716279197	34.68	23.7585153832032
34.79	1.62068388806347	34.79	25.2017525669999	34.79	23.9251219956722
34.89	1.70352427301168	34.89	25.3644015389227	34.89	24.074128937955
35	1.78864293809511	35	25.5223009359042	35	24.2088512090357
35.1	1.86400727307046	35.1	25.6754507569212	35.1	24.3194294361358
35.21	1.93610698204338	35.21	25.8305430639894	35.21	24.4224150533472
35.31	1.98768402901806	35.31	25.9749560009368	35.31	24.5044664435744
35.41	2.01873841501765	35.41	26.1086895689004	35.41	24.5640250899331
35.51	2.02569386408413	35.51	26.229866971903	35.51	24.6087025712885
35.62	2.00984837306351	35.62	26.3332509279053	35.62	24.6315244202329
35.72	1.97120194206946	35.72	26.4188414359978	35.72	24.6342745431588
35.82	1.90801738403934	35.82	26.4983212459811	35.82	24.6286356881789
35.92	1.83189126005345	35.92	26.5736521168947	35.92	24.6286022236559
36.03	1.74282356704225	36.03	26.6527197769619	36.03	24.6355701747011
36.13	1.6473608089882	36.13	26.7363561069942	36.13	24.6676294575759
36.24	1.55104589100574	36.24	26.8232465499523	36.24	24.723465515348
36.34	1.47118356903775	36.34	26.9147056638985	36.34	24.8079691798666
36.44	1.40772712200032	36.44	27.0148859739265	36.44	24.9239949811872
36.54	1.36353306209003	36.54	27.1122667319332	36.54	25.0600221701367
36.65	1.3357448780198	36.65	27.2139620140024	36.65	25.2249020099752
36.75	1.31232996102426	36.75	27.3312791199487	36.75	25.4183452408259
36.85	1.30613193903173	36.85	27.4412280029992	36.85	25.6173618162856
36.96	1.30729144109409	36.96	27.5438086629265	36.96	25.8154052342781
37.06	1.31736698301665	37.06	27.6398529819062	37.06	26.0077644707119
37.16	1.32825354603483	37.16	27.7266522809896	37.16	26.1744260924522
37.27	1.33995112901175	37.27	27.8103851248943	37.27	26.3216153833186
37.37	1.35241301302358	37.37	27.8910515119151	37.37	26.4464758302719
37.47	1.36394873300105	37.47	27.9557813089468	37.47	26.5389938116949
37.58	1.37455828803468	37.58	28.0248128728999	37.58	26.6314402926457
37.68	1.37094557203454	37.68	28.0981462040018	37.68	26.7109716447013
37.78	1.34788515799755	37.78	28.1644740039155	37.78	26.7761399423721
37.88	1.30979145308174	37.88	28.2337890129156	37.88	26.8353794101184
37.99	1.25666445705974	37.99	28.313529928937	37.99	26.9042337633623
38.09	1.18694565207988	38.09	28.4036967519796	38.09	26.9827030020995
38.2	1.10505006807671	38.2	28.5061662759745	38.2	27.0727106432015
38.3	1.01097770607339	38.3	28.6264426889602	38.3	27.1814513363459
38.4	0.904318858033548	38.4	28.752843240909	38.4	27.297242333417
38.5	0.786810709087149	38.5	28.8940855409692	38.5	27.4420973489735
38.6	0.664999760033425	38.6	29.0414519799924	38.6	27.6125242020383
38.7	0.545635617072548	38.7	29.1957744409501	38.7	27.8049403674771
38.81	0.445976313017127	38.81	29.3582554389786	38.81	28.0205483630946
38.91	0.348763815054554	38.91	29.5302095339594	38.91	28.2622212626918
39.01	0.253951400054575	39.01	29.6926772789448	39.01	28.5065845907308
39.11	0.164434805014935	39.11	29.8571794229474	39.11	28.765159096389
39.22	0.0773575170569529	39.22	30.0237159659673	39.22	29.0383544876984
39.32	0.00556316308575333	39.32	30.1806041599093	39.32	29.3127508311553
39.42	-0.0633821749715935	39.42	30.3282194549865	39.42	29.5821770745283
39.52	-0.129478498934077	39.52	30.4621879639626	39.52	29.835509727007
39.63	-0.199272310965171	39.63	30.5825096869512	39.63	30.0554907536675
39.73	-0.267775624934075	39.73	30.6945313049027	39.73	30.2647248708902
39.83	-0.334988440954476	39.83	30.7908717389864	39.83	30.455877719042
39.93	-0.404929787919173	39.93	30.8715309869285	39.93	30.6260535624986
40.04	-0.47755294599483	40.04	30.9480297999016	40.04	30.7896296634677
40.14	-0.56904975690486	40.14	31.0175650359952	40.14	30.9309592527967
40.24	-0.666124113990918	40.24	31.0747317209916	40.24	31.0570712761493
40.35	-0.781619644953935	40.35	31.1195298539815	40.35	31.167965733534
40.45	-0.885434687916131	40.45	31.1707054308954	40.45	31.2889351217523
40.55	-0.977569241968013	40.55	31.2251936409211	40.55	31.4119266459431
40.65	-1.04771437497675	40.65	31.2829944849682	40.65	31.5369403061042
40.76	-1.09431156897699	40.76	31.3379294009337	40.76	31.6618165687625
40.86	-1.1177705339378	40.86	31.3961769489879	40.86	31.7926872757349
40.96	-1.11366253190681	40.96	31.4460543839914	40.96	31.9340615206521
41.06	-1.08198756197453	41.06	31.4999690569948	41.06	32.0850505507259
41.17	-1.00944951896054	41.17	31.5492033608962	41.17	32.2497803859202
41.27	-0.915891009981351	41.27	31.6003647880052	41.27	32.4047568554342
41.37	-0.801312036969648	41.37	31.6522508200023	41.37	32.548777441472
41.48	-0.691000682991216	41.48	31.6974227599758	41.48	32.6640945151319
41.58	-0.58206121400417	41.58	31.7433193059742	41.58	32.7565882559976
41.69	-0.487698296979033	41.69	31.8014612068964	41.69	32.8381891212676
41.79	-0.407911932938987	41.79	31.875683986982	41.79	32.9083038995876
41.89	-0.34229241293815	41.89	31.9659876489595	41.89	32.9669325909484
42	-0.304093074987577	42	32.0796810509592	42	33.0080879505805
42.1	-0.293313916927218	42.1	32.2087307289394	42.1	33.0435791201277
42.2	-0.310494034920339	42.2	32.3531366829002	42.2	33.0734060995988
42.3	-0.349086926917153	42.3	32.5116963929304	42.3	33.1216544565557
42.4	-0.413111622947326	42.4	32.6794338159289	42.4	33.1804524103508
42.51	-0.490519040909021	42.51	32.8605767399495	42.51	33.2672324177164
42.61	-0.584204918936848	42.61	33.0551251649922	42.61	33.3819944786477
42.71	-0.691273519919378	42.71	33.2461533679407	42.71	33.5074031612075
42.82	-0.798428737994072	42.82	33.4352307959307	42.82	33.6582812505738
42.92	-0.890781726980094	42.92	33.6223574489622	42.92	33.8346287467353
43.02	-0.955488857925957	43.02	33.811907215977	43.02	34.0413586314512
43.12	-0.982241197903022	43.12	33.9920675119174	43.12	34.2601118193884
43.23	-0.980808585950399	43.23	34.1553725249923	43.23	34.4874415281079
43.33	-0.951191019908038	43.33	34.3018222559976	43.33	34.7112986777859
43.43	-0.889369472929502	43.43	34.4375952679457	43.43	34.9407575668879
43.54	-0.798953263938529	43.54	34.5708711239467	43.54	35.1811020244511
43.64	-0.684677519984689	43.64	34.6892424719272	43.64	35.4066285910279
43.74	-0.546542239931114	43.74	34.7981142869003	43.74	35.607853394501
43.84	-0.397843531914077	43.84	34.8920815939664	43.84	35.7665278317306
43.95	-0.261500291912853	43.95	34.9699418738965	43.95	35.8711404524782
44.05	-0.129482470015319	44.05	35.029975498901	44.05	35.9297414649683
44.15	-0.0120989980132435	44.15	35.0796211649822	44.15	35.9497695656581
44.25	0.0980633200242664	44.25	35.1301802099897	44.25	35.9385070630072
44.36	0.201004485006706	44.36	35.1778171079786	44.36	35.8957277523239
44.46	0.281848289091613	44.46	35.2225318599722	44.46	35.8261667594295
44.57	0.340185022992046	44.57	35.2519171099175	44.57	35.717416731002
44.67	0.380210719072238	44.67	35.2827541009901	44.67	35.5995550132575
44.77	0.402464470994346	44.77	35.3192364539154	44.77	35.4996941261682
44.88	0.406946278985743	44.88	35.3613641689208	44.88	35.4098040192581
44.98	0.401686195004913	44.98	35.414567552948	44.98	35.3456239314326
45.09	0.382673195986172	45.09	35.4763384459602	45.09	35.2972325064787
45.19	0.351352337020217	45.19	35.5466768489805	45.19	35.2646297443916
45.29	0.310619354081609	45.29	35.6217472359504	45.29	35.2588563271227
45.4	0.27536309403331	45.4	35.7107901058953	45.4	35.2895624634325
45.5	0.245570917059013	45.5	35.8103390069573	45.5	35.3490856679062
45.6	0.221242824068213	45.6	35.9203939359531	45.6	35.4368868455796
45.71	0.202917909064126	45.71	36.029115196925	45.71	35.5411262978645
45.81	0.179748146024394	45.81	36.1397749779826	45.81	35.657046163449
45.91	0.156122236035117	45.91	36.2523732788986	45.91	35.788657463444
46.02	0.132040178073112	46.02	36.3626823119603	46.02	35.9302873548676
46.12	0.0987478180149992	46.12	36.474929864994	46.12	36.0832678907239
46.22	0.0595352260006621	46.22	36.5767085849029	46.22	36.2203028708416
46.33	0.0144024040764634	46.33	36.6795751979225	46.33	36.3529616607264
46.43	-0.0515394959847981	46.43	36.778124729949	46.43	36.4758392856478
46.53	-0.123401628002284	46.53	36.8741040049372	46.53	36.5901434759499
46.64	-0.193153938994328	46.64	36.9692326549966	46.64	36.7084418882777
46.74	-0.258999205016153	46.74	37.0709764889625	46.74	36.8338116330108
46.84	-0.31062849097907	46.84	37.1718696959533	46.84	36.9587868983427
46.95	-0.367306708994874	46.95	37.2680767509337	46.95	37.0882863134414
47.05	-0.414157648947366	47.05	37.3560866519256	47.05	37.2155088059415
47.15	-0.446446185947025	47.15	37.4358993999522	47.15	37.3404543758388
47.25	-0.468907445906552	47.25	37.5241159699726	47.25	37.4946128459673
47.36	-0.481002333003744	47.36	37.6049860129797	47.36	37.6473450202183
47.46	-0.479340472907097	47.46	37.6785095289733	47.46	37.7906208481359
47.57	-0.463921866980854	47.57	37.7464061469936	47.57	37.9243627321313
47.67	-0.441331509932752	47.67	37.8027284499467	47.67	38.0323143218674
47.77	-0.414811682958316	47.77	37.8395981668973	47.77	38.1258622562654
47.87	-0.384362385943859	47.87	37.8570152979592	47.87	38.1901303273689
47.97	-0.335107411956415	47.97	37.8553489149454	47.97	38.2207524808131
48.07	-0.296811814905595	48.07	37.8415764719193	48.07	38.2294412978536
48.18	-0.269475594905089	48.18	37.8156979699042	48.18	38.2156576835242
48.28	-0.248371336965647	48.28	37.7735197869242	48.28	38.1718176404899
48.38	-0.229649434004386	48.38	37.7267013559504	48.38	38.1095806032042
48.49	-0.221088962007343	48.49	37.6752426780058	48.49	38.0355315677879
48.59	-0.222689920974517	48.59	37.6312175789053	48.59	37.9649866420988
48.69	-0.235897365996607	48.69	37.5988538479533	48.69	37.9021736147786
48.8	-0.254531115956524	48.8	37.5975864830025	48.8	37.8516512749532
48.9	-0.278591171991138	48.9	37.6158587559985	48.9	37.8316279508003
49	-0.313566322915904	49	37.6571371209593	49	37.8455700968819
49.1	-0.344567723004729	49.1	37.7179551259132	49.1	37.8852838429913
49.2	-0.369798145925415	49.2	37.8000323979677	49.2	37.9486392119196
49.3	-0.395782233908903	49.3	37.8974238730052	49.3	38.0374702149957
49.4	-0.426908686904426	49.4	38.0026637388937	49.4	38.1443110404199
49.51	-0.458788805985932	49.51	38.1122409949057	49.51	38.2670957416634
49.61	-0.476546380923537	49.61	38.217592815954	49.61	38.3910813127409
49.71	-0.481306231904455	49.71	38.318719201925	49.71	38.5162677536585
49.82	-0.477803484955075	49.82	38.4040634249914	49.82	38.6365871283475
49.92	-0.462647764948088	49.92	38.4809885899813	49.92	38.7445136939188
50.02	-0.433740656944792	50.02	38.5510623449363	50.02	38.8398178719349
50.12	-0.391082160945189	50.12	38.6142846909934	50.12	38.9290243048721
50.23	-0.336469501917236	50.23	38.6610577269266	50.23	39.0069237944495
50.33	-0.269550509983674	50.33	38.7052047889256	50.33	39.0829509744757
50.43	-0.190325182984452	50.43	38.7467258759671	50.43	39.1422296370008
50.53	-0.102183464946393	50.53	38.7891319899154	50.53	39.1893956022801
50.63	-0.0200015659856945	50.63	38.8323785849707	50.63	39.2291394498264
50.74	0.0620727510067809	50.74	38.8764656589728	50.74	39.2580708049518
50.84	0.139312070018605	50.84	38.9137945119273	50.84	39.2664925492833
50.94	0.208326016036153	50.94	38.9485587639911	50.94	39.2585983054722
51.05	0.268116262077456	51.05	38.9912645960067	51.05	39.2466914786426
51.15	0.318682808028825	51.15	39.0298381799994	51.15	39.2183460696141
51.26	0.365578218065821	51.26	39.0721577859949	51.26	39.1814403488466
51.36	0.410247545005404	51.36	39.1103451439676	51.36	39.1314859897933
51.46	0.447202000032121	51.46	39.1328435279092	51.46	39.0718024737934
51.56	0.485320317011428	51.56	39.1493612839895	51.56	39.0062459136035
51.67	0.524602495033832	51.67	39.1564319598956	51.67	38.9360772703082
51.77	0.560321118996399	51.77	39.1481104888953	51.77	38.8587418538187
51.87	0.595406376987739	51.87	39.1379406399892	51.87	38.7887817581735
51.97	0.629858271054218	51.97	39.1259224109035	51.97	38.7261969833772
52.08	0.677791414091189	52.08	39.0999819769604	52.08	38.653361139687
52.18	0.738080988071488	52.18	39.0757041659526	52.18	38.5844140003174
52.28	0.80629924900677	52.28	39.0609508679063	52.28	38.5327062477637
52.38	0.882446197010722	52.38	39.0557220839582	52.38	38.4893591475765
52.49	0.972010621012487	52.49	39.0731421889541	52.49	38.4674970747505
52.59	1.06611335900197	52.59	39.1019351869772	52.59	38.4605714487709
52.69	1.16475440802333	52.69	39.142101077914	52.69	38.4656520808159
52.79	1.25636117400063	52.79	39.1995849269051	52.79	38.4886840356602
52.9	1.34273088508507	52.9	39.276319937926	52.9	38.5174859039116
53	1.42047359599928	53	39.3723061129094	53	38.5531825049527
53.1	1.48325333805133	53.1	39.4785897339034	53.1	38.5912478645767
53.2	1.53219493006418	53.2	39.5916597989299	53.2	38.6281709819024
53.3	1.566173552078	53.3	39.696055712966	53.3	38.6430024719322
53.4	1.58046179001303	53.4	39.7993761808948	53.4	38.6522202024044
53.5	1.57504740309378	53.5	39.9000535529694	53.5	38.6542565249227
53.61	1.55332076803916	53.61	39.9996554770041	53.61	38.662251682601
53.71	1.52083444709206	53.71	40.0861081269568	53.71	38.6623346219352
53.81	1.48360847106233	53.81	40.1529510639875	53.81	38.6514348468992
53.91	1.44164284199633	53.91	40.1923060150011	53.91	38.6280100567904
54.01	1.39832750198821	54.01	40.2138813299189	54.01	38.6006437799984
54.12	1.35576129798665	54.12	40.2169223789315	54.12	38.5697062060141
54.22	1.31394423101483	54.22	40.2014291599926	54.22	38.5399247504754
54.32	1.27362181706303	54.32	40.1750003779853	54.32	38.5189103544891
54.43	1.23952147305317	54.43	40.1359823939629	54.43	38.5016190056215
54.53	1.22138134906891	54.53	40.0934111389688	54.53	38.4915340717194
54.63	1.2094755330736	54.63	40.0472866130031	54.63	38.4826355211014
54.73	1.19825146202857	54.73	40.0175445339528	54.73	38.4948590724122
54.84	1.19438651802284	54.84	40.002783451996	54.84	38.5234133297102
54.94	1.1978807020796	54.94	40.0030033649728	54.94	38.5661994463718
55.04	1.21239057602907	55.04	40.0084959259175	55.04	38.6135090746139
55.15	1.23242735207896	55.15	40.0274018339815	55.15	38.6727373966631
55.25	1.24641843308382	55.25	40.0597210889373	55.25	38.7391569968681
55.35	1.26519089906196	55.35	40.1135365369782	55.35	38.8111125683272
55.45	1.28874474808072	55.45	40.1829031129637	55.45	38.8923849599067
55.56	1.30735406798976	55.56	40.2498311678983	55.56	38.970537085893
55.66	1.33413471507993	55.66	40.3232744199613	55.66	39.0478452817144
55.76	1.36968005199378	55.76	40.3953709769667	55.76	39.1164476554364
55.87	1.41286526002204	55.87	40.4739827309868	55.87	39.1805495346065
55.97	1.46367810009451	55.97	40.5667083839489	55.97	39.2532384122789
56.07	1.51847424604057	56.07	40.6704657509636	56.07	39.3430046979543
56.17	1.57725369808759	56.17	40.7868224809818	56.17	39.4405889624581
56.27	1.65158905201679	56.27	40.9093181339131	56.27	39.5395307658624
56.38	1.72435514798508	56.38	41.0363303039958	56.38	39.6479336164238
56.48	1.79555198803882	56.48	41.167858991912	56.48	39.7526816565968
56.58	1.86260940608918	56.58	41.3128579139084	56.58	39.8621352418933
56.68	1.92213745799563	56.68	41.452665005977	56.68	39.9587571260586
56.79	1.97428829903856	56.79	41.5855076329308	56.79	40.0407869134391
56.89	2.01831641209083	56.89	41.7113857959066	56.89	40.1118689298738
56.99	2.05423403508576	56.99	41.8317367219743	56.99	40.1734404037182
57.1	2.08202893009002	57.1	41.9406066660031	57.1	40.2079749945936
57.2	2.09197518199744	57.2	42.037995627993	57.2	40.2325978602809
57.3	2.0820410700253	57.3	42.1303640489441	57.3	40.2537694407056
57.41	2.05777915505223	57.41	42.203389594988	57.41	40.259737569163
57.51	2.02284600209168	57.51	42.249121552004	57.51	40.2459414741163
57.61	1.97615521199168	57.61	42.2675599189688	57.61	40.2122290007582
57.72	1.91770678407011	57.72	42.2684130448943	57.72	40.1690540140282
57.82	1.84675520199562	57.82	42.2615364090007	57.82	40.1262597548744
57.92	1.77561857799446	57.92	42.2388471660042	57.92	40.0757756165573
58.03	1.70183773309418	58.03	42.1913093839521	58.03	40.0182915818286
58.13	1.62541266809058	58.13	42.1279589949108	58.13	39.9648753051874
58.23	1.5566626590271	58.23	42.0577497159229	58.23	39.918927941449
58.34	1.49702606609026	58.34	41.9912543769669	58.34	39.8873657548941
58.44	1.44650289007586	58.44	41.9363348679553	58.44	39.8791370367003
58.54	1.40143656699365	58.54	41.8978597209616	58.54	39.8991103170753
58.65	1.3654958989946	58.65	41.878911120989	58.65	39.9511132984015
58.75	1.33868088698819	58.75	41.8794890669005	58.75	40.0228278688045
58.85	1.32590554801482	58.85	41.891510713981	58.85	40.1086303608121
58.95	1.31559728606589	58.95	41.9295193479456	58.95	40.223064059671
59.06	1.3076451160714	59.06	41.99434960492	59.06	40.3566443265315
59.16	1.30461920207381	59.16	42.0860014859272	59.16	40.5079328001411
59.27	1.30592618108949	59.27	42.193748637942	59.27	40.666203128411
59.37	1.31215941701157	59.37	42.3087908679918	59.37	40.8263116812733
59.47	1.32257339100761	59.47	42.4311281749397	59.47	40.9845896557588
59.58	1.33426088802935	59.58	42.5638427439026	59.58	41.1441192370959
59.68	1.34720967002977	59.68	42.6948164589476	59.68	41.287868291676
59.79	1.35938801304292	59.79	42.822995367942	59.79	41.4263554622405
59.89	1.36791362308486	59.89	42.948379471909	59.89	41.5596917360972
59.99	1.37278650004191	59.99	43.0565576139088	59.99	41.6708957927233
60.1	1.37657680909342	60.1	43.1546458729599	60.1	41.7676770727564
60.2	1.3730578200466	60.2	43.2426442499718	60.2	41.849442213844
60.3	1.37263124202036	60.3	43.3223253779715	60.3	41.9187093673573
60.41	1.37529707308204	60.41	43.3919166229089	60.41	41.9766131149318
60.51	1.37934165400111	60.51	43.4463462979693	60.51	42.0180940084331
60.62	1.39013137800248	60.62	43.4856144039486	60.62	42.0451837714528
60.72	1.40766624508615	60.72	43.5187568709807	60.72	42.0698006287885
60.82	1.4339779789907	60.82	43.5574004809496	60.82	42.1035713610826
60.93	1.46644149299391	60.93	43.5909724029671	60.93	42.1333529745054
61.03	1.50505678800528	61.03	43.6274233539962	61.03	42.1733229140532
61.13	1.54233608304821	61.13	43.6588026190066	61.13	42.2051287568713
61.24	1.58193594302247	61.24	43.6881923809551	61.24	42.2318526881929
61.34	1.61836867698639	61.34	43.7145942059942	61.34	42.2542099320453
61.45	1.64672026801327	61.45	43.738008092987	61.45	42.2668340947315
61.55	1.66944989405238	61.55	43.7643403649872	61.55	42.2756315001138
61.65	1.68409837806394	61.65	43.792756385983	61.65	42.2777357874458
61.75	1.69323588306725	61.75	43.8232561559744	61.75	42.2757720426739
61.85	1.69835261306162	61.85	43.8452668449827	61.85	42.2591674371278
61.95	1.7000419300075	61.95	43.8711339169231	61.95	42.2477552142415
62.06	1.69539661806084	62.06	43.8958906129301	62.06	42.2329120507579
62.16	1.69481167404228	62.16	43.9195369330037	62.16	42.220125636618
62.26	1.69828709704234	62.26	43.9379367398942	62.26	42.2101738520848
62.37	1.70090886899743	62.37	43.9531424219695	62.37	42.2026499079537
62.47	1.70962273307396	62.47	43.9651539799115	62.47	42.2000129820872
62.58	1.73051840909011	62.58	43.97313677498	62.58	42.1988582721679
62.68	1.76359589704589	62.68	43.9858761619689	62.68	42.2064809285227
62.79	1.81668673906188	62.79	44.0104258909741	62.79	42.2293413413444
62.89	1.87789902599889	62.89	44.0467859639284	62.89	42.2703467264772
62.99	1.9472327570611	62.99	44.0961949049097	62.99	42.3203406119229
63.1	2.02759514900208	63.1	44.1606083139732	63.1	42.3812785979305
63.2	2.11853816301755	63.2	44.2400261910052	63.2	42.4580747019864
63.3	2.22006180001699	63.3	44.3355024879111	63.3	42.5448371349853
63.4	2.3297108590441	63.4	44.4459832519897	63.4	42.6344222239349
63.51	2.44545361499604	63.51	44.5608956569004	63.51	42.7162571401586
63.61	2.55371256798753	63.61	44.6764488749523	63.61	42.7787195166314
63.71	2.66197549808567	63.71	44.784692192934	63.71	42.825750547596
63.81	2.75984069799051	63.81	44.8775734209903	63.81	42.8492980438365
63.92	2.857709875002	63.92	44.9560909949014	63.92	42.8474532261813
64.02	2.95066901105656	64.02	45.0172337569938	64.02	42.8176529739996
64.12	3.0378880680928	64.12	45.0640128659643	64.12	42.7629084459037
64.22	3.11690786702457	64.22	45.0955936839819	64.22	42.6848402055384
64.32	3.18921861003219	64.32	45.1122760139242	64.32	42.585779779005
64.43	3.25578529702852	64.43	45.114059855905	64.43	42.4793046678605
64.53	3.31660792608091	64.53	45.106551278991	64.53	42.3635331613834
64.64	3.37917427998491	64.64	45.0985078679196	64.64	42.2576245506122
64.74	3.43890379201639	64.74	45.0899296229181	64.74	42.1511771281333
64.84	3.49579646399434	64.84	45.0818149789711	64.84	42.0501033480916
64.95	3.54237668409496	64.95	45.0742194529994	64.95	41.9552887651951
65.05	3.58964819201901	65.05	45.0689713949259	65.05	41.8710209089411
65.16	3.6323513060097	65.16	45.0660708069108	65.16	41.795809577058
65.26	3.67048602606701	65.26	45.0734060769946	65.26	41.7365781607117
65.36	3.70256215001064	65.36	45.0836236509531	65.36	41.6859731048486
65.46	3.71966817203884	65.46	45.0967235288999	65.46	41.6365066289339
65.57	3.72180409203793	65.57	45.1176724689049	65.57	41.5977260565016
65.67	3.70723791309047	65.67	45.1384925539742	65.67	41.5616534701169
65.77	3.67306241901133	65.77	45.1591837839942	65.77	41.5357644797018
65.87	3.61682240907157	65.87	45.1661317089247	65.87	41.495440896336
65.97	3.54844869400495	65.97	45.1582823759509	65.97	41.4448884496925
66.08	3.46185155206058	66.08	45.1300166089368	66.08	41.3784879633322
66.18	3.36312070498934	66.18	45.0851252339817	66.18	41.3015204643087
66.28	3.2597439339952	66.28	45.0165544968968	66.28	41.21584370522
66.39	3.15861530702932	66.39	44.9313581509614	66.39	41.1285114386168
66.49	3.07013653309696	66.49	44.8305346319557	66.49	41.0422540990224
66.59	2.99347757209034	66.59	44.7222811490064	66.59	40.968176110063
66.69	2.93120046103468	66.69	44.6096088599006	66.69	40.9117438311421
66.8	2.88330520106683	66.8	44.4928175679706	66.8	40.8633262540224
66.9	2.85224699200626	66.9	44.3852219199243	66.9	40.842327747644
67	2.83408043105737	67	44.2868219159891	67	40.8426585909851
67.11	2.82880551799281	67.11	44.2014083819231	67.11	40.8606218282766
67.21	2.82160052302061	67.21	44.1301572509474	67.21	40.8904993238098
67.31	2.80497766709686	67.31	44.0719154719318	67.31	40.9207363190899
67.42	2.76456726805918	67.42	44.0266830458995	67.42	40.9521628534891
67.52	2.70784493807241	67.52	43.9952898859701	67.52	40.9830468047514
67.62	2.63564071599376	67.62	43.967710434913	67.62	41.0033626134481
67.72	2.54103484098778	67.72	43.9439446909091	67.72	41.0106550787857
67.82	2.42402731305447	67.82	43.9236928519904	67.82	41.0085698013197
67.92	2.28502540505815	67.92	43.9002009690057	67.92	40.9903528310073
68.02	2.12551931906546	68.02	43.875169431999	68.02	40.9725262885915
68.13	1.94377705702209	68.13	43.8485982409702	68.13	40.9625779546233
68.23	1.75635234700167	68.23	43.8155206379633	68.23	40.9699107499519
68.34	1.5632451880947	68.34	43.7634752239546	68.34	40.9745876653304
68.44	1.37193119098811	68.44	43.7060764479611	68.44	40.9893931117989
68.54	1.17738994708816	68.54	43.6414959589229	68.54	41.0194184980989
68.65	0.980261918016367	68.65	43.571562108923	68.65	41.0664921758739
68.75	0.786636826092035	68.75	43.5000657219007	68.75	41.1339976972694
68.85	0.603408741085332	68.85	43.427108928995	68.85	41.2205469908981
68.96	0.423276320020705	68.96	43.3597454839401	68.96	41.3349258071553
69.06	0.246239563011841	69.06	43.3044722019531	69.06	41.4670772352377
69.17	0.0740304690225457	69.17	43.2530918759539	69.17	41.6088040673498
69.27	-0.0942529219400967	69.27	43.2056045049194	69.27	41.7526306935601
69.37	-0.258610608966592	69.37	43.1756245399129	69.37	41.9171919734186
69.48	-0.415507628986234	69.48	43.1492377279028	69.48	42.0879331905673
69.58	-0.56739918193216	69.58	43.1394796939912	69.58	42.2718002481811
69.68	-0.729747460923136	69.68	43.1463504369276	69.68	42.461899076483
69.79	-0.88773073593984	69.79	43.1649060819836	69.79	42.6605871420219
69.89	-1.048243078003	69.89	43.1961975478998	69.89	42.8689153650138
69.99	-1.20439041700138	69.99	43.2402248359267	69.99	43.0851517475962
70.1	-1.34869714293018	70.1	43.2887907379609	70.1	43.3020010404726
70.2	-1.48229580599946	70.2	43.348264109909	70.2	43.5258320997838
70.31	-1.60601644597591	70.31	43.4073386259115	70.31	43.7418036353824
70.41	-1.71945179090471	70.41	43.4660142859684	70.41	43.952370848062
70.52	-1.82654407694827	70.52	43.5262912839107	70.52	44.1749961245295
70.62	-1.92729330399288	70.62	43.5734336030009	70.62	44.3801217198313
70.72	-2.00687774292874	70.72	43.6074412449443	70.72	44.5746417037397
70.83	-2.07838712492503	70.83	43.6294672609847	70.83	44.7528150575791
70.93	-2.14184726792155	70.93	43.6383585979456	70.93	44.9060131203218
71.03	-2.1972581710088	71.03	43.6477297079136	71.03	45.0489828935085
71.13	-2.25145497995527	71.13	43.6605999238964	71.13	45.1855737497529
71.24	-2.30394560901459	71.24	43.6787975969537	71.24	45.3172067680689
71.34	-2.35473005591302	71.34	43.7137311849938	71.34	45.4592326420991
71.44	-2.404215596016	71.44	43.7652985569912	71.44	45.6115492409828
71.55	-2.45888902395563	71.55	43.8317993209694	71.55	45.7576344439659
71.65	-2.51875034098248	71.65	43.9149338679954	71.65	45.9122783739401
71.75	-2.57281227698059	71.75	44.0065049918985	71.75	46.0673096400172
71.85	-2.62280683000427	71.85	44.1104801959682	71.85	46.2266957467641
71.96	-2.66517321892934	71.96	44.2268594799771	71.96	46.3972718406622
72.06	-2.70344640796338	72.06	44.3550640189869	72.06	46.5779670078152
72.17	-2.73826685997847	72.17	44.4790388539786	72.17	46.7527262907865
72.27	-2.76899411301201	72.27	44.5987839869986	72.27	46.9219569622132
72.37	-2.78080643590783	72.37	44.7141972849749	72.37	47.0920436883655
72.47	-2.78093308793359	72.47	44.8265339309728	72.47	47.2642416511983
72.58	-2.76248000000123	72.58	44.929457229955	72.58	47.4212268867092
72.68	-2.72657972197976	72.68	45.0229671829447	72.68	47.5647313927428
72.78	-2.68308697195607	72.78	45.1039546709353	72.78	47.6880852700329
72.89	-2.63200175197653	72.89	45.1797585159284	72.89	47.8021623041692
72.99	-2.57685902499816	72.99	45.2503787179239	72.99	47.9076029586078
73.09	-2.51453109899558	73.09	45.3027796529568	73.09	47.9907311456956
73.19	-2.44483117091931	73.19	45.348296552902	73.19	48.04806036888
73.3	-2.36775924190624	73.3	45.3860783109121	73.3	48.0859687793237
73.4	-2.29816285798279	73.4	45.4161249269873	73.4	48.097562307246
73.5	-2.22878694296469	73.5	45.4372833509069	73.5	48.0828204526826
73.61	-2.15963149696563	73.61	45.4589096088966	73.61	48.0609539617677
73.71	-2.08956397000293	73.71	45.4779843689721	73.71	48.0289435012595
73.81	-2.02035737493134	73.81	45.5058139559696	73.81	48.0016303613009
73.91	-1.95201171300141	73.91	45.5310920449392	73.91	47.9645805243883
74.02	-1.88740763496753	74.02	45.5537165049691	74.02	47.9175050563642
74.12	-1.82613786694219	74.12	45.5764875989644	74.12	47.8632042212461
74.22	-1.75740194390528	74.22	45.6011057189016	74.22	47.8182259566714
74.32	-1.69218713392638	74.32	45.6323894759407	74.32	47.7801337991516
74.42	-1.63046762190788	74.42	45.6663713669059	74.42	47.7449602441267
74.53	-1.57226922397058	74.53	45.7030513899781	74.53	47.7115727404769
74.63	-1.52112690398098	74.63	45.7394102139688	74.63	47.6787249695276
74.73	-1.47315129299841	74.73	45.7654315468972	74.73	47.6364006403165
74.83	-1.42770192701391	74.83	45.7754272779312	74.83	47.5817922936241
74.94	-1.39200806393092	74.94	45.7693974090034	74.94	47.514492656816
75.04	-1.35595979691061	75.04	45.7411073759886	75.04	47.4174667000241
75.14	-1.31955712492982	75.14	45.6940936089723	75.14	47.3052381232497
75.25	-1.29378731696761	75.25	45.6283561069313	75.25	47.1777811095981
75.35	-1.26653055292536	75.35	45.5399273669173	75.35	47.0311539714083
75.46	-1.24109082196355	75.46	45.4440812189887	75.46	46.8841655033964
75.56	-1.21746812601486	75.56	45.3483464889359	75.56	46.7404551616611
75.66	-1.19194069600326	75.66	45.2527231759632	75.66	46.599382482753
75.77	-1.16858470596526	75.77	45.169395796961	75.77	46.4803612420253
75.87	-1.14740015396819	75.87	45.1049035699498	75.87	46.3798207475525
75.98	-1.12115778290445	75.98	45.0592464939064	75.98	46.2977609993298
76.08	-1.09706103501139	76.08	45.0387612639815	76.08	46.2515059613803
76.18	-1.07510990801529	76.18	45.037111185934	76.18	46.2225991185616
76.28	-1.05572263498743	76.28	45.0512769249372	76.28	46.2113251278736
76.39	-1.04003176693368	76.39	45.0793899019573	76.39	46.2158154079107
76.49	-1.02761396397	76.49	45.1101437889747	76.49	46.2210418652621
76.59	-1.01558857500095	76.59	45.1388100249233	76.59	46.2263521110946
76.69	-1.0041424039855	76.69	45.1625883468978	76.69	46.2289458814086
76.8	-0.993088645941498	76.8	45.1823298609497	76.8	46.2224450250366
76.9	-0.993414573940754	76.9	45.1971834609139	76.9	46.2132018762473
77.01	-1.00252740298856	77.01	45.2031816419094	77.01	46.1972489304763
77.11	-1.0204529519342	77.11	45.2011503249423	77.11	46.1758303409338
77.21	-1.04330185092749	77.21	45.1910895109222	77.21	46.1500786587351
77.32	-1.07454523799788	77.32	45.1703304229341	77.32	46.1169017676585
77.42	-1.114183112918	77.42	45.1464297530038	77.42	46.0809757083311
77.52	-1.15933482595665	77.52	45.1193874999944	77.52	46.0424872840167
77.62	-1.20565176894161	77.62	45.086403401001	77.62	45.9984494274428
77.72	-1.25313394096338	77.72	45.0566144129425	77.72	45.9689863666301
77.83	-1.30906081494686	77.83	45.0389700539517	77.83	45.9604548374139
77.93	-1.36574911095977	77.93	45.033470323915	77.93	45.9728806566906
78.03	-1.42248762097097	78.03	45.0516115539585	78.03	46.0138707851322
78.13	-1.47927634498046	78.13	45.0850389948982	78.13	46.0785416134144
78.24	-1.54000465192894	78.24	45.1337526479847	78.24	46.1668931415457
78.34	-1.60096997694836	78.34	45.2034406220037	78.34	46.2817328287593
78.44	-1.66217231799237	78.44	45.2892659159261	78.44	46.4138750646636
78.55	-1.7229728549637	78.55	45.3912285289562	78.55	46.5633198492675
78.65	-1.79060084792582	78.65	45.5042120469216	78.65	46.7322302411606
78.75	-1.86547452597097	78.75	45.6218797748988	78.75	46.9065862665797
78.85	-1.93989618696833	78.85	45.733413616972	78.85	47.0748586180443
78.95	-2.0105618409616	78.95	45.8406821519475	78.95	47.2389158769467
79.06	-2.08077547699759	79.06	45.9361565549443	79.06	47.3951185871952
79.16	-2.14765644500403	79.16	46.0273656519803	79.16	47.5472930081583
79.26	-2.20331175194133	79.26	46.1115091779902	79.26	47.692638875832
79.36	-2.2475545939642	79.36	46.188282765911	79.36	47.8302130008467
79.47	-2.27779219096647	79.47	46.2568353069628	79.47	47.9663935343635
79.57	-2.29725614394738	79.57	46.3179927229476	79.57	48.1024246295816
79.68	-2.30594645393012	79.68	46.3760455069178	79.68	48.2348990746963
79.78	-2.30344488795708	79.78	46.4309936589871	79.78	48.360512879466
79.88	-2.29405904894975	79.88	46.484705758985	79.88	48.484438615531
79.98	-2.27778893395225	79.98	46.5410013359815	79.98	48.6076151607258
80.08	-2.24592573897553	80.08	46.6056702899778	80.08	48.7279394215858
80.18	-2.20135011193179	80.18	46.6787126209738	80.18	48.8452245948543
80.28	-2.1592345190129	80.28	46.7718781089843	80.28	48.9686276803619
80.38	-2.11229948797609	80.38	46.8765216079419	80.38	49.0927351316428
80.49	-2.06313779995071	80.49	46.9926431150043	80.49	49.2175469486969
80.59	-2.00585268498799	80.59	47.1194167099611	80.59	49.341818978316
80.69	-1.94044413990468	80.69	47.2501394889377	80.69	49.4631559176077
80.8	-1.87257195500479	80.8	47.3817393669833	80.8	49.5784856820244
80.9	-1.79834675998336	80.9	47.5142163448936	80.9	49.6790994642491
81	-1.71712973497051	81	47.6418823129734	81	49.7621898050533
81.11	-1.63826850700843	81.11	47.7538309569354	81.11	49.8320228564887
81.21	-1.56176307598344	81.21	47.8551786919752	81.21	49.8864355599545
81.32	-1.48033396999381	81.32	47.9369759989368	81.32	49.9190711796174
81.42	-1.40084243093952	81.42	48.0081723959529	81.42	49.9329824610689
81.52	-1.32023698699868	81.52	48.0706364648995	81.52	49.930037985708
81.62	-1.24182162994657	81.62	48.1260874779537	81.62	49.917616813597
81.73	-1.1577033649246	81.73	48.1820542599962	81.73	49.8993584008388
81.83	-1.07011540001167	81.83	48.2413045280055	81.83	49.8773916426047
81.94	-0.979057732934052	81.94	48.3041426489308	81.94	49.8613685355903
82.04	-0.885169184925871	82.04	48.3705686239091	82.04	49.8512890797911
82.14	-0.79040371690553	82.14	48.4456988659758	82.14	49.8449902166104
82.24	-0.694761328986715	82.24	48.5235910399524	82.24	49.8433908514346
82.35	-0.597555132003436	82.35	48.6037270439965	82.35	49.8429214113195
82.45	-0.499203354934252	82.45	48.6861068769713	82.45	49.8468858864975
82.55	-0.394048662997193	82.55	48.774651857002	82.55	49.8513126021304
82.66	-0.290799862000313	82.66	48.8618528119105	82.66	49.8509255916021
82.76	-0.197349946006398	82.76	48.947709741924	82.76	49.8457248549192
82.86	-0.10580591992948	82.86	49.0325270169478	82.86	49.8366535814422
82.97	-0.00888831391421263	82.97	49.1070507489439	82.97	49.8164118459775
83.07	0.0900917370927345	83.07	49.1779011889548	83.07	49.7916198989768
83.17	0.193727016039702	83.17	49.2450783380036	83.17	49.7615908501953
83.28	0.296357733986952	83.28	49.3063360329415	83.28	49.7244967683048
83.38	0.402956789002928	83.38	49.3652644599933	83.38	49.6782705034752
83.48	0.513524181087632	83.48	49.421863620978	83.48	49.6316208630217
83.58	0.619351102045584	83.58	49.4703436149848	83.58	49.5866509403993
83.69	0.728507539065504	83.69	49.5164943419013	83.69	49.5412576421572
83.79	0.840708702071424	83.79	49.5654322149903	83.79	49.4932779096969
83.89	0.955954589016983	83.89	49.6170828919276	83.89	49.445948534682
84	1.07001719800337	84	49.6803958889132	84	49.4056262529435
84.1	1.18315619602072	84.1	49.7504702279912	84.1	49.3730698740877
84.21	1.29537158102266	84.21	49.8255866369846	84.21	49.341587228297
84.31	1.41232314206263	84.31	49.9088172009579	84.31	49.3142504001142
84.41	1.52045809807078	84.41	49.997089833937	84.41	49.2966961123137
84.51	1.61977644904709	84.51	50.090708905941	84.51	49.2811587469478
84.62	1.71521440108791	84.62	50.1884352819388	84.62	49.2666839606352
84.72	1.80741077599578	84.72	50.2902689619305	84.72	49.2532717533803
84.82	1.89733725505903	84.82	50.3905754289917	84.82	49.2395156108267
84.93	1.98430694808849	84.93	50.4899471299041	84.93	49.2257483142656
85.03	2.06526838405807	85.03	50.5883840648949	85.03	49.2119698636994
85.13	2.14327303501705	85.13	50.6841669609912	85.13	49.1908011990634
85.23	2.20961209106463	85.23	50.7732251919606	85.23	49.1717244738707
85.33	2.25745915508924	85.33	50.8501561579351	85.33	49.1493370895801
85.44	2.29470721808411	85.44	50.9149598609611	85.44	49.1187028393547
85.54	2.31804514407941	85.54	50.9739521809252	85.54	49.0854987842795
85.64	2.32584786408552	85.64	51.0217520019296	85.64	49.0433721270343
85.74	2.31811537605608	85.74	51.0583593259071	85.74	48.9930097578664
85.85	2.29416079105249	85.85	51.0842922539041	85.85	48.9379812497178
85.95	2.2603307860436	85.95	51.1021047689155	85.95	48.8777891141848
86.05	2.21552638504363	86.05	51.1117968699182	86.05	48.8211421585915
86.15	2.1597475880526	86.15	51.1197222219835	86.15	48.7812204475149
86.25	2.10141841102995	86.25	51.1316707249989	86.25	48.7559208875044
86.36	2.0476500450286	86.36	51.1529706329839	86.36	48.7538828687717
86.46	1.99844249107173	86.46	51.1836962899679	86.46	48.7768058064808
86.56	1.95710688308282	86.56	51.2172274459317	86.56	48.8180694501842
86.67	1.91728061702179	86.67	51.2601843508946	86.67	48.8849809405765
86.77	1.87896369209284	86.77	51.310847732907	86.77	48.969474327357
86.87	1.84525812301217	86.87	51.3621481449036	86.87	49.0655791408016
86.97	1.81050412402328	86.97	51.41101350398	86.97	49.1702232963631
87.07	1.78073687607139	87.07	51.4562046739684	87.07	49.2737436433474
87.18	1.75102017408335	87.18	51.492607124942	87.18	49.3639144605474
87.28	1.72163880904463	87.28	51.520220857924	87.28	49.4407357479611
87.39	1.69230798906028	87.39	51.539120216944	87.39	49.5009707139334
87.49	1.66234082405481	87.49	51.5497489599284	87.49	49.551425723068
87.6	1.62828752206678	87.6	51.563155356007	87.6	49.6031490446709
87.7	1.59319955400861	87.7	51.5793394059756	87.7	49.6530386632653
87.8	1.55025051901703	87.8	51.5946177839623	87.8	49.7030710403814
87.9	1.50316480301171	87.9	51.6214625339444	87.9	49.7596830374304
88.01	1.45194240405999	88.01	51.6598736548985	88.01	49.8278108612688
88.11	1.39164711708872	88.11	51.7110902839022	88.11	49.9084088552599
88.21	1.33052628302721	88.21	51.7672530339723	88.21	49.9939024255729
88.31	1.270012054988	88.31	51.8283619059048	88.31	50.0849784624574
88.42	1.21010443399427	88.42	51.8840287359126	88.42	50.1746985945646
88.52	1.15039133299888	88.52	51.9337354229492	88.52	50.2594932489483
88.63	1.0954215200627	88.63	51.9727873600004	88.63	50.3414942208909
88.73	1.04519499609523	88.73	51.9948308839275	88.73	50.4106234612801
88.83	1.00653815900387	88.83	52.0052685919836	88.83	50.4722835686603
88.94	0.972909403003541	88.94	51.9986978879388	88.94	50.5260081513214
89.04	0.944308726047893	89.04	51.9751931129804	89.04	50.5636242107611
89.14	0.91850493106449	89.14	51.9343491509971	89.14	50.5832944755286
89.24	0.892186882992974	89.24	51.882786249962	89.24	50.5916391960712
89.35	0.867024444005438	89.35	51.8134349649699	89.35	50.5820010124269
89.45	0.839915600067798	89.45	51.7437529059634	89.45	50.5672887656565
89.55	0.811959326028955	89.55	51.6737400708962	89.55	50.5475024557627
89.65	0.782056644993645	89.65	51.5970427969705	89.65	50.5094620181639
89.76	0.745271352002419	89.76	51.5212538829246	89.76	50.4673018608248
89.86	0.699885191011163	89.86	51.4463733289858	89.86	50.4210219837347
89.96	0.645613368988052	89.96	51.3851785619863	89.96	50.3856310114154
90.06	0.579006097041201	90.06	51.3486435069126	90.06	50.3754140048301
90.17	0.505744362044425	90.17	51.3261250149526	90.17	50.3780579506672
90.27	0.425828165020903	90.27	51.3176230839463	90.27	50.3966648643945
90.38	0.336155490003875	90.38	51.3302071609587	90.38	50.4372052157354
90.48	0.24665475200436	90.48	51.3622103979969	90.48	50.4991111335103
90.59	0.157325952045539	90.59	51.4136327959704	90.59	50.5873188245575
90.69	0.0715899840315615	90.69	51.4707837940023	90.69	50.6898559835138
90.79	-0.0041847929423966	90.79	51.5324242559245	90.79	50.8057682669976
90.9	-0.0697122759447666	90.9	51.5881660199966	90.9	50.9281173036786
91	-0.12499246599873	91	51.6356198219228	91	51.0488328403742
91.1	-0.166575568982807	91.1	51.6637373920048	91.1	51.1568666077942
91.2	-0.196812402919022	91.2	51.6835669999409	91.2	51.2663688907027
91.31	-0.215702967011566	91.31	51.6887549810008	91.31	51.3610576090487
91.41	-0.223694700935084	91.41	51.686176860926	91.41	51.4478082885761
91.51	-0.227614004984389	91.51	51.6704300409856	91.51	51.5177974368904
91.62	-0.229692076914034	91.62	51.6411094029081	91.62	51.5642515757044
91.72	-0.231118612987302	91.72	51.6123106259556	91.72	51.6009802818367
91.82	-0.233325765975678	91.82	51.5840337099007	91.82	51.6279835552852
91.92	-0.23488138299399	91.92	51.566666817962	91.92	51.6521997673917
92.02	-0.238887480008998	92.02	51.5568912329627	92.02	51.6726610165403
92.12	-0.261206878008124	92.12	51.5575084299371	92.12	51.6921687762008
92.23	-0.302938551953957	92.23	51.5685184059294	92.23	51.711170486812
92.33	-0.365800758004298	92.33	51.5962748279435	92.33	51.7428462129535
92.44	-0.447627801008821	92.44	51.6466795969563	92.44	51.7953290533989
92.54	-0.548419679944345	92.54	51.7069552839757	92.54	51.8570312774835
92.64	-0.665945198988993	92.64	51.777507010911	92.64	51.9297901566581
92.75	-0.798985760980031	92.75	51.8468813869504	92.75	52.0007201501593
92.85	-0.938050994932382	92.85	51.9150784130034	92.85	52.0729232734681
92.96	-1.08314089993655	92.96	51.979744557002	92.96	52.1599088150246
93.06	-1.2311534590026	93.06	52.0338103729046	93.06	52.2557063051203
93.16	-1.36280495996743	93.16	52.0607838259366	93.16	52.3455419649049
93.27	-1.48151629491622	93.27	52.0743554779983	93.27	52.4409406593114
93.37	-1.58556920894171	93.37	52.0745253279529	93.37	52.5419023883418
93.48	-1.67811410995	93.48	52.0485159489681	93.48	52.6334185274766
93.58	-1.75915099794111	93.58	52.019492930981	93.58	52.7374360725751
93.69	-1.82737473801353	93.69	51.9835411179201	93.69	52.8405494929138
93.79	-1.88623511996866	93.79	51.9517087780059	93.79	52.9538070577942
93.9	-1.94566995992318	93.9	51.9308714380031	93.9	53.0809822774861
94	-2.00523181592871	94	51.9165071038969	94	53.1982694439546
94.1	-2.06492068900843	94.1	51.9086157759148	94.1	53.309089451046
94.2	-2.12815747192963	94.2	51.9208880149336	94.2	53.4254146041192
94.31	-2.18929007496627	94.31	51.9400383789161	94.31	53.5371098692751
94.41	-2.24699711395715	94.41	51.9677445449815	94.41	53.6458529229416
94.52	-2.29984643397074	94.52	52.0040065109697	94.52	53.7503386290355
94.62	-2.36370085895032	94.62	52.0412375899468	94.62	53.8464300896892
94.72	-2.42400270099097	94.72	52.0805514629501	94.72	53.9451788025912
94.82	-2.48075196293485	94.82	52.1219481310027	94.82	54.0461373273024
94.93	-2.53350120294726	94.93	52.1585520689314	94.93	54.1424301380813
95.03	-2.58097960590931	95.03	52.1972388019094	95.03	54.2443536545199
95.13	-2.62888349800505	95.13	52.2252309029909	95.13	54.3334783582502
95.24	-2.67721288093981	95.24	52.2450733149071	95.24	54.4110278081519
95.34	-2.71870857693557	95.34	52.2563609189319	95.34	54.4751647327678
95.44	-2.76418234398079	95.44	52.2550625059921	95.44	54.5377207441231
95.54	-2.81363418196179	95.54	52.2435316079282	95.54	54.5864916898407
95.64	-2.85120127091432	95.64	52.2189667539124	95.64	54.6186760964515
95.75	-2.8927464309163	95.75	52.1841694139766	95.75	54.6366279969874
95.85	-2.94169055598559	95.85	52.1528301519538	95.85	54.652767137249
95.95	-2.99450904594778	95.95	52.1328972779429	95.95	54.680738156455
96.06	-3.0529201559375	96.06	52.1243707939902	96.06	54.7205410546034
96.16	-3.10992242395969	96.16	52.136112968924	96.16	54.7737789254904
96.26	-3.16682098491583	96.26	52.1694940169937	96.26	54.8526337409598
96.36	-3.23310621399742	96.36	52.2245139389952	96.36	54.9571055010093
96.47	-3.29928773692245	96.47	52.3035262659732	96.47	55.0736849171873
96.57	-3.36491811299311	96.57	52.3973019409141	96.57	55.2090057522037
96.68	-3.44969498394221	96.68	52.4994077609335	96.68	55.3600556973949
96.78	-3.55361835090662	96.78	52.6098437269411	96.78	55.523310152609
96.88	-3.67194593491149	96.88	52.7165969529051	96.88	55.6884744889149
96.98	-3.80952372097454	96.98	52.8100414509254	96.98	55.8389212545762
97.09	-3.96635170898207	97.09	52.8901772199788	97.09	55.9759555856848
97.19	-4.14373503497245	97.19	52.9609194189788	97.19	56.1129830129482
97.29	-4.32450574191989	97.29	53.015551415001	97.29	56.2337965321854
97.4	-4.50866382891491	97.4	53.054073209978	97.4	56.3379487029499
97.5	-4.68803309297527	97.5	53.0878429219683	97.5	56.4564952860944
97.6	-4.86875729995973	97.6	53.123736076941	97.6	56.596311807347
97.7	-5.02544248092818	97.7	53.1707308189198	97.7	56.761634134258
97.81	-5.15808863690381	97.81	53.2262822069924	97.81	56.954763308095
97.91	-5.26801715091096	97.91	53.2887125629031	97.91	57.1740216524368
98.02	-5.36339701295674	98.02	53.3596995649077	98.02	57.4223919797853
98.12	-5.44422822395063	98.12	53.4415967439372	98.12	57.6850598656085
98.22	-5.50075815692708	98.22	53.5157527039019	98.22	57.9433739131387
98.33	-5.54884963401037	98.33	53.5849689189263	98.33	58.1919593911624
98.43	-5.58497805297975	98.43	53.6571936999053	98.43	58.4449083793511
98.53	-5.62084422097087	98.53	53.7131206169761	98.53	58.6575204776423
98.63	-5.65075180895747	98.63	53.7527496690018	98.63	58.8297956860314
98.74	-5.6803971459658	98.74	53.7735359149565	98.74	58.9605104456456
98.84	-5.71108536598786	98.84	53.7819394529606	98.84	59.0642938460901
98.95	-5.74135328395187	98.95	53.7901537479684	98.95	59.153339352056
99.05	-5.7617105259169	99.05	53.7981787999797	99.05	59.2178943375988
99.16	-5.79185473395682	99.16	53.7972278749521	99.16	59.2650348886849
99.26	-5.82184089091697	99.26	53.81238557095	99.26	59.3163210044278
99.36	-5.85166899793421	99.36	53.8436518889966	99.36	59.3834534896653
99.46	-5.88486365393237	99.46	53.8830785159234	99.46	59.4527877051583
99.56	-5.91922164494463	99.56	53.9369360878936	99.56	59.536290613711
99.66	-5.95181701794445	99.66	54.0064098299808	99.66	59.636452576712
99.77	-5.98264977395502	99.77	54.0914997429809	99.77	59.7518104077006
99.87	-6.01041477796116	99.87	54.1882906699129	99.87	59.8689585759601
99.97	-6.02839901000607	99.97	54.295947263995	99.97	60.0067593776273
100.07	-6.04477867500464	100.07	54.4031114069412	100.07	60.1439096778012
100.18	-6.03985613190616	100.18	54.5162163009536	100.18	60.2868426789802
100.28	-6.02763269591833	100.28	54.6288287439438	100.28	60.4326497788134
100.39	-6.00810836692744	100.39	54.7384037929532	100.39	60.5765828182734
100.49	-5.98133168796267	100.49	54.8383513039425	100.49	60.7091257019215
100.59	-5.94598127793233	100.59	54.9303489519843	100.59	60.8319561061855
100.69	-5.89523045891838	100.69	54.9945601150057	100.69	60.9239322729032
100.8	-5.83883185800005	100.8	55.0496361909154	100.8	60.9969925806372
100.9	-5.77678547597316	100.9	55.0955771778945	100.9	61.0593132340615
101.01	-5.7172675159336	101.01	55.1210249599308	101.01	61.0798384723394
101.11	-5.65562637393668	101.11	55.1293893410048	101.11	61.0759794170824
101.21	-5.59887031897688	101.21	55.1197410539999	101.21	61.0468068009104
101.31	-5.55269567894356	101.31	55.0920800999393	101.31	60.9923691684892
101.42	-5.5156392659228	101.42	55.0611448849168	101.42	60.9260835433851
101.52	-5.48911572195721	101.52	55.0213320909734	101.52	60.8355199303987
101.62	-5.47312504795627	101.62	54.9726417169722	101.62	60.7304309554748
101.73	-5.47741986895289	101.73	54.9337251590032	101.73	60.6294680153809
101.83	-5.4725499169308	101.83	54.8923642249974	101.83	60.5285891205218
101.93	-5.4519473549135	101.93	54.8637039539699	101.93	60.4382877083311
102.04	-5.41561218301467	102.04	54.8477443489901	102.04	60.3655720480348
102.14	-5.35709385098926	102.14	54.8536189459128	102.14	60.3252720041664
102.25	-5.27231003900397	102.25	54.8810717868946	102.25	60.3156684323258
102.35	-5.1612607479683	102.35	54.9301028719356	102.35	60.338175974324
102.46	-5.02540916295402	102.46	54.988518736991	102.46	60.3806011654565
102.56	-4.86329209991254	102.56	55.0685128469013	102.56	60.4648900963568
102.66	-4.68308576091658	102.66	55.1552387519223	102.66	60.5467460491997
102.77	-4.4827605510136	102.77	55.2486964509171	102.77	60.6196011867411
102.87	-4.28201411000373	102.87	55.3424527429343	102.87	60.677022306476
102.97	-4.08746282096217	102.97	55.4147724399172	102.97	60.6908236708696
103.08	-3.89905813995028	103.08	55.4722456869285	103.08	60.6635131061253
103.18	-3.71972601692505	103.18	55.5136872588946	103.18	60.5939053869398
103.28	-3.5465405009063	103.28	55.5402823819122	103.28	60.4846489250834
103.39	-3.38925421795011	103.39	55.5706824509343	103.39	60.3529319308634
103.49	-3.25588179998704	103.49	55.5946166459762	103.49	60.1966597874065
103.6	-3.14642324792658	103.6	55.6120849669242	103.6	60.0138028973436
103.7	-3.05971062493882	103.7	55.6370045949279	103.7	59.8379760851823
103.8	-2.99076525993769	103.8	55.6703047989231	103.8	59.6767250002117
103.91	-2.9395871520137	103.91	55.7119855780002	103.91	59.5300010977664
104.01	-2.90612775791033	104.01	55.7686370759711	104.01	59.4073204732851
104.11	-2.89189880800222	104.11	55.8214756860025	104.11	59.2869735666334
104.22	-2.89321554498656	104.22	55.8875918788999	104.22	59.1958034770651
104.32	-2.91007796897702	104.32	55.966985655914	104.32	59.1418248364638
104.42	-2.92616561694103	104.42	56.0561506629256	104.42	59.1215312900106
104.53	-2.94003169301504	104.53	56.1502126769255	104.53	59.1288806818676
104.63	-2.95167619799486	104.63	56.2491717009834	104.63	59.1588943401665
104.74	-2.95409086197651	104.74	56.3539569999421	104.74	59.2125015322867
104.84	-2.95720990698101	104.84	56.4624540829755	104.84	59.2875392208801
104.94	-2.9610333299388	104.94	56.5666961849729	104.94	59.3775523737408
105.05	-2.97503775198038	105.05	56.6666833079807	105.05	59.4788562333272
105.15	-2.99775998496443	105.15	56.7711205839032	105.15	59.6001559332802
105.25	-3.03085518896751	105.25	56.866405871915	105.25	59.7115288681727
105.35	-3.07635296292119	105.35	56.9525391709931	105.35	59.8115282433471
105.46	-3.140821141983	105.46	57.0143754389392	105.46	59.8850090168525
105.56	-3.21769189099541	105.56	57.0670597189746	105.56	59.9401079614158
105.67	-3.30691666397342	105.67	57.1171821549115	105.67	59.9933494416996
105.77	-3.39167589493172	105.77	57.1636477719721	105.77	60.0436384817782
105.88	-3.46904363198064	105.88	57.2076417939797	105.88	60.1016369254261
105.98	-3.54703450898342	105.98	57.2468601629907	105.98	60.1635775279451
106.08	-3.60815727492536	106.08	57.2915737019457	106.08	60.2413862710792
106.18	-3.65241192798749	106.18	57.3452707409388	106.18	60.3405810832458
106.29	-3.68182806801087	106.29	57.4044629479431	106.29	60.464241470627
106.39	-3.68736782797896	106.39	57.4700795918943	106.39	60.6067288633633
106.49	-3.67832807592094	106.49	57.5407918119026	106.49	60.7666658565682
106.6	-3.65470881297369	106.6	57.6165996089912	106.6	60.9272328835227
106.7	-3.61287382497721	106.7	57.7080033099264	106.7	61.0960043221221
106.8	-3.57332743794814	106.8	57.7990074179979	106.8	61.264999306853
106.91	-3.53606965097697	106.91	57.8896119329784	106.91	61.416726587363
107.01	-3.49308583190577	107.01	57.9900876768988	107.01	61.5614569852106
107.11	-3.45895844998267	107.11	58.0750187859849	107.11	61.6758042342508
107.21	-3.43368750600348	107.21	58.1471838889911	107.21	61.7535090968261
107.32	-3.41190515894141	107.32	58.2065829859175	107.32	61.8038684422541
107.42	-3.4006196789278	107.42	58.2443200469243	107.42	61.8179862398387
107.52	-3.40001081394803	107.52	58.2696906949423	107.52	61.8015219002415
107.62	-3.40060194696434	107.62	58.2826949299715	107.62	61.7749797477179
107.73	-3.40607783493851	107.73	58.2662422779094	107.73	61.7212693089498
107.83	-3.41275371999927	107.83	58.2409115449991	107.83	61.6529547564199
107.94	-3.42265919994134	107.94	58.2067027289668	107.94	61.5846185592537
108.04	-3.45089134100363	108.04	58.1713853599695	108.04	61.5240302461077
108.14	-3.49088230791494	108.14	58.1501044799779	108.14	61.4809670190073
108.25	-3.52581253298467	108.25	58.1389864839821	108.25	61.4585635423113
108.35	-3.57786942299754	108.35	58.1391263469868	108.35	61.4580945410919
108.45	-3.64705297795354	108.45	58.158490832966	108.45	61.4780501602099
108.56	-3.72388657899592	108.56	58.1891131789689	108.56	61.5141483938883
108.66	-3.80983221293718	108.66	58.2412642060035	108.66	61.5729753061376
108.76	-3.9048898800047	108.76	58.3103279989245	108.76	61.6519445789494
108.86	-4.01034997196348	108.86	58.3928162269558	108.86	61.7626649487629
108.96	-4.13347976098066	108.96	58.4874000300033	108.96	61.8972397180953
109.07	-4.24988530994597	109.07	58.5876387389135	109.07	62.0324086518345
109.17	-4.35956661897308	109.17	58.6935323539137	109.17	62.1903591566136
109.27	-4.47934325597998	109.27	58.8061758509184	109.27	62.3721862083536
109.37	-4.59608041001047	109.37	58.9073837809337	109.37	62.5502277393578
109.48	-4.70977808095085	109.48	58.9874611609957	109.48	62.7162507533254
109.58	-4.81014832394067	109.58	59.0464079909907	109.58	62.8702552502541
109.68	-4.90520576795461	109.68	59.0767320779833	109.68	63.0060394296066
109.79	-4.98958257594495	109.79	59.0802707089324	109.79	63.1327078497669
109.89	-5.06735619399024	109.89	59.0570238839518	109.89	63.22586657393
109.99	-5.12922975201491	109.99	59.0083204629082	109.99	63.2868444623348
110.09	-5.18450012191352	110.09	58.9407983489991	110.09	63.3390989847639
110.2	-5.22369068301032	110.2	58.8544575429069	110.2	63.3694953320602
110.3	-5.24815908192977	110.3	58.7613563169498	110.3	63.3900917780332
110.4	-5.25422056091429	110.4	58.6785851450031	110.4	63.4076908488511
110.51	-5.2569721879081	110.51	58.6236085399605	110.51	63.4477716879206
110.61	-5.25160484301068	110.61	58.5886569709828	110.61	63.4971969266635
110.72	-5.23811852497147	110.72	58.570951810907	110.72	63.557265383991
110.82	-5.22188107493093	110.82	58.5732716868961	110.82	63.6214588195272
110.92	-5.21434421898448	110.92	58.5967115769108	110.92	63.7001690785088
111.02	-5.21550795690473	111.02	58.6369460769447	111.02	63.7795941390532
111.13	-5.22996609197435	111.13	58.6860084220007	111.13	63.8531248837932
111.23	-5.26719524395958	111.23	58.7392826989799	111.23	63.9124606398127
111.33	-5.32712815800096	111.33	58.7893265479806	111.33	63.9652561161707
111.44	-5.40847444199244	111.44	58.8361399699124	111.44	64.0067021925252
111.54	-5.49613702901297	111.54	58.8719534349593	111.54	64.029029340226
111.64	-5.59591611590804	111.64	58.9058653329175	111.64	64.0467037880903
111.75	-5.70781170495138	111.75	58.9406793909575	111.75	64.0739809892052
111.85	-5.82583723701191	111.85	58.9763956069191	111.85	64.1108609435664
111.95	-5.9331731479233	111.95	59.0022240229473	111.95	64.1511474958099
112.06	-6.01953148895973	112.06	59.032185026922	112.06	64.2183376506841
112.16	-6.09060640499592	112.16	59.066278616001	112.16	64.312364154315
112.26	-6.1463978950087	112.26	59.1091207079444	112.26	64.4365525299913
112.36	-6.18561556791519	112.36	59.1533167569196	112.36	64.5684111659112
112.47	-6.21491765491555	112.47	59.2012315829606	112.47	64.7161050792174
112.57	-6.22897196399208	112.57	59.2528651849307	112.57	64.8796342699142
112.67	-6.23707536396978	112.67	59.3068887039863	112.67	65.0516833214696
112.78	-6.24058550192785	112.78	59.3725566859575	112.78	65.2246872146866
112.88	-6.24413128696233	112.88	59.4378108589808	112.88	65.3762997286037
112.98	-6.2477127199827	112.98	59.5123462049969	112.98	65.5219099898199
113.09	-6.26161774800948	113.09	59.5864677399049	113.09	65.6518230154563
113.19	-6.26046135596425	113.19	59.6524059369585	113.19	65.7569788847944
113.29	-6.24424354396069	113.29	59.7058227269827	113.29	65.8396977614623
113.4	-6.22337472793788	113.4	59.7494967389594	113.4	65.8974260821611
113.5	-6.19248706698272	113.5	59.7767377499849	113.5	65.9327704938243
113.6	-6.16150655696401	113.6	59.7918711639522	113.6	65.951414045821
113.7	-6.12583939494016	113.7	59.794896980975	113.7	65.9579856484845
113.8	-6.08412793496882	113.8	59.7737569279388	113.8	65.9404270280096
113.91	-6.03772982299233	113.91	59.7451251929897	113.91	65.9257003207237
114.01	-5.98535466599515	114.01	59.7104592309279	114.01	65.8898779667795
114.11	-5.9277211889821	114.11	59.6697590419808	114.11	65.8329599661722
114.21	-5.87992645898794	114.21	59.6335978809748	114.21	65.7759299890764
114.31	-5.8359839199511	114.31	59.6035100909376	114.31	65.7149545376225
114.42	-5.79146971290356	114.42	59.5794956699365	114.42	65.6599596074789
114.52	-5.746383837959	114.52	59.5658800230012	114.52	65.6106767986401
114.63	-5.69613249194845	114.63	59.5680327289756	114.63	65.5711180446009
114.73	-5.65559742392452	114.73	59.5888888659601	114.73	65.5455760689424
114.83	-5.62134140500348	114.83	59.6284484339549	114.83	65.5327604795766
114.94	-5.59336443393477	114.94	59.6844603359159	114.94	65.5311389041923
115.04	-5.56762471092043	115.04	59.7531022979183	115.04	65.5519861365305
115.15	-5.5487357039965	115.15	59.8343743209853	115.15	65.5893156202977
115.25	-5.53669741293561	115.25	59.9254726779463	115.25	65.6358997702646
115.35	-5.53749639493617	115.35	60.0292010949488	115.35	65.6945423127372
115.46	-5.54378844594794	115.46	60.1321525269896	115.46	65.7472423981432
115.56	-5.55557356790359	115.56	60.2343269729317	115.56	65.8088817770445
115.67	-5.57276932590867	115.67	60.326029449925	115.67	65.8663282355181
115.77	-5.58508777191946	115.77	60.3999868129677	115.77	65.9123086275699
115.87	-5.60637655200935	115.87	60.460537129984	115.87	65.947119221407
115.97	-5.62622525296774	115.97	60.5053155819633	115.97	65.9730086662193
116.07	-5.64996606499335	116.07	60.5366869879163	116.07	65.9923417809598
116.18	-5.67226679595478	116.18	60.55897675094	116.18	66.0154305253311
116.28	-5.68853364393362	116.28	60.5761327609571	116.28	66.0388785872426
116.38	-5.6939417729609	116.38	60.5881550189906	116.38	66.0626859666946
116.48	-5.68984882795576	116.48	60.6099080249578	116.48	66.1016347301743
116.59	-5.67697353392305	116.59	60.6399343239445	116.59	66.1439794757269
116.69	-5.65467960097976	116.69	60.678233916974	116.69	66.2035678496353
116.79	-5.62296702901222	116.79	60.7291448719707	116.79	66.274327505062
116.9	-5.57142540299083	116.9	60.7855253949765	116.9	66.3544488395629
117	-5.51645169491621	117	60.8428139009902	117	66.4340380775545
117.1	-5.45379477091501	117.1	60.9010103909213	117.1	66.5085014156072
117.21	-5.38345462996404	117.21	60.9587245400007	117.21	66.5716236924544
117.31	-5.30658784691695	117.31	61.0090733779316	117.31	66.617879586283
117.41	-5.23145648696755	117.41	61.0520569069877	117.41	66.6479878211904
117.52	-5.15806055091161	117.52	61.0862176719138	117.52	66.659854652743
117.62	-5.08568131294851	117.62	61.1106483079311	117.62	66.6525727167793
117.73	-5.02036969101027	117.73	61.1295351969829	117.73	66.6199179804518
117.83	-4.96212568498322	117.83	61.1428783399788	117.83	66.5782874152572
117.93	-4.92432662690589	117.93	61.1521326919728	117.93	66.5248848421175
118.04	-4.90098596196731	118.04	61.1632086059899	118.04	66.4656206167218
118.14	-4.89627238891899	118.14	61.1761060839626	118.14	66.4016513114312
118.24	-4.9102683409501	118.24	61.1878900479041	118.24	66.3383039151669
118.35	-4.94641104899074	118.35	61.2014955750055	118.35	66.2785135055436
118.45	-5.0012632839298	118.45	61.221260733987	118.45	66.2258994268408
118.55	-5.06441462994189	118.55	61.2494405208963	118.55	66.188767592213
118.65	-5.13653117900503	118.65	61.2883997559948	118.65	66.1694828206246
118.75	-5.21228074001101	118.75	61.3378999469205	118.75	66.1811839533616
118.86	-5.28683847801403	118.86	61.3939932019321	118.86	66.2139365439941
118.96	-5.35165189501186	118.96	61.4580282949646	118.96	66.2732580634476
119.06	-5.40672098895811	119.06	61.5286564529924	119.06	66.357882173841
119.17	-5.45212819690732	119.17	61.6044202218973	119.17	66.4697886514329
119.27	-5.48707235896018	119.27	61.6886289559488	119.27	66.6088496206844
119.38	-5.51155347591248	119.38	61.7812826569661	119.38	66.7646546663673
119.48	-5.51697041100851	119.48	61.8734816719098	119.48	66.928970230441
119.58	-5.50948244699612	119.58	61.9675325870048	119.58	67.0987707071751
119.69	-5.49267462292846	119.69	62.0634354029335	119.69	67.2692312611046
119.79	-5.46654693994242	119.79	62.1572422289773	119.79	67.427851504057
119.89	-5.4359242319606	119.89	62.2499658790048	119.89	67.5756442485479
119.99	-5.39941889599049	119.99	62.3422354159402	119.99	67.7133209936309
120.1	-5.35703093100892	120.1	62.4340508409205	120.1	67.8400805807376
120.2	-5.3065568549755	120.2	62.5310559909167	120.2	67.9615668470309
120.3	-5.24871539300875	120.3	62.6257551278968	120.3	68.0616829190111
120.4	-5.19688387896622	120.4	62.7181482519745	120.4	68.146588078849
120.51	-5.14628611290391	120.51	62.8127969459911	120.51	68.2244289492661
120.61	-5.10117322994574	120.61	62.906488398994	120.61	68.2919927192652
120.71	-5.0572940949678	120.71	63.0028465859596	120.71	68.3577281981173
120.82	-5.01473114491091	120.82	63.1018715049549	120.82	68.4202477814123
120.92	-4.96533190596438	120.92	63.2064982358997	120.92	68.4824865467693
121.03	-4.9056591489034	121.03	63.3183527089614	121.03	68.5438669445621
121.13	-4.83637896593336	121.13	63.4351799290016	121.13	68.6028527020783
121.24	-4.75902874597978	121.24	63.5527935119171	121.24	68.6686347704586
121.34	-4.67360848995213	121.34	63.6753798409018	121.34	68.7406233341856
121.44	-4.56674086194653	121.44	63.7989910269425	121.44	68.8191216361581
121.55	-4.45662803190316	121.55	63.9243848859223	121.55	68.900636361172
121.65	-4.34327000095891	121.65	64.0502126459523	121.65	68.9839011713323
121.75	-4.23130072192635	121.75	64.1761596899642	121.75	69.0604489767654
121.85	-4.12063775991101	121.85	64.2989166619827	121.85	69.1235331908961
121.96	-4.01083245094469	121.96	64.4184835609849	121.96	69.1738199073874
122.06	-3.91048593098731	122.06	64.532605390923	122.06	69.2105915176059
122.16	-3.81893210601447	122.16	64.6480987319364	122.16	69.2406646017268
122.26	-3.74108820199126	122.26	64.7631948179423	122.26	69.2488930594819
122.37	-3.67695422096403	122.37	64.8778936468943	122.37	69.2534790598529
122.47	-3.62728541699653	122.47	64.9967721759594	122.47	69.2589995575546
122.57	-3.58725695491557	122.57	65.1184435209871	122.57	69.2687016234873
122.68	-3.55466535290816	122.68	65.2429076830003	122.68	69.2825028231709
122.78	-3.52708013895153	122.78	65.3668553059106	122.78	69.2966451370792
122.89	-3.50450131497837	122.89	65.4894093629537	122.89	69.3188526739732
122.99	-3.4955300150159	122.99	65.6113108969976	122.99	69.3492003826453
123.09	-3.47818776992881	123.09	65.7325599079286	123.09	69.3926054897849
123.19	-3.45247457994446	123.19	65.8522187849258	123.19	69.4481303858574
123.3	-3.41818854099074	123.3	65.9684323229612	123.3	69.5146751194772
123.4	-3.36717718198543	123.4	66.0812005208982	123.4	69.5874148551794
123.5	-3.30683771801432	123.5	66.1898943139931	123.5	69.6635170465144
123.6	-3.23717014998692	123.6	66.2951427669896	123.6	69.7411802866398
123.7	-3.16037795892044	123.7	66.3946908839534	123.7	69.8181495787233
123.81	-3.07359156897746	123.81	66.4874021739479	123.81	69.9018895686684
123.91	-2.976810981977	123.91	66.5774630199394	123.91	69.9746081696864
124.01	-2.87043269395326	124.01	66.6648901969893	124.01	70.0363221571912
124.12	-2.76783404001435	124.12	66.7489258879641	124.12	70.0860718091989
124.22	-2.67364897297284	124.22	66.8259461180014	124.22	70.1120806803266
124.32	-2.57919430998754	124.32	66.8995748619636	124.32	70.1253699602977
124.42	-2.49262252395965	124.42	66.9665027629662	124.42	70.1226302936007
124.52	-2.40578114198797	124.52	67.0253154559077	124.52	70.1046507952125
124.63	-2.3272713009419	124.63	67.0760129399923	124.63	70.0685618896061
124.73	-2.26331530291191	124.73	67.1190814449574	124.73	70.0148498068418
124.84	-2.21457924294555	124.84	67.1574262279364	124.84	69.9468163017302
124.94	-2.18181837601605	124.94	67.1910472879063	124.94	69.8778387077679
125.04	-2.16388094793274	125.04	67.2191868079608	125.04	69.8117931604286
125.14	-2.16076695994616	125.14	67.2419735409449	125.14	69.7401252307617
125.24	-2.16784245696999	125.24	67.2536231909362	125.24	69.6652030950439
125.34	-2.19194487590357	125.34	67.2541357599812	125.34	69.5788742816648
125.45	-2.23307421595109	125.45	67.2475616439669	125.45	69.4937903242143
125.55	-2.28916023093007	125.55	67.2345741679692	125.55	69.4168468507171
125.66	-2.35160178692695	125.66	67.2151733319879	125.66	69.3487099548364
125.76	-2.41822580892403	125.76	67.1911279029018	125.76	69.2919036590013
125.86	-2.48498306791589	125.86	67.157045139993	125.86	69.2398834686736
125.96	-2.55111830699661	125.96	67.1129250439435	125.96	69.1926493838572
126.06	-2.62553925597331	126.06	67.0672748689185	126.06	69.1540747065448
126.16	-2.7082459120038	126.16	67.0207236800024	126.16	69.1316259364688
126.27	-2.81399563095874	126.27	66.9779192829765	126.27	69.1299508792228
126.37	-2.94058493091143	126.37	66.9399981679817	126.37	69.1481157794968
126.47	-3.08841030891926	126.47	66.9062192919228	126.47	69.1767784592319
126.58	-3.25914551297046	126.58	66.8773236969855	126.58	69.2145068861803
126.68	-3.45279054295133	126.68	66.8525535659228	126.68	69.2564940136101
126.79	-3.66529616894695	126.79	66.8332811179653	126.79	69.3033568050945
126.89	-3.89607766794597	126.89	66.823130325929	126.89	69.3676269616938
126.99	-4.14513503892522	126.99	66.8206868239167	126.99	69.4478901165278
127.09	-4.38999028892795	127.09	66.8188577240016	127.09	69.5518107351954
127.2	-4.63686572095412	127.2	66.8176430249332	127.2	69.6771853358456
127.3	-4.86478167795212	127.3	66.8181792169662	127.3	69.8255469065218
127.4	-5.07373815992196	127.4	66.8210985779751	127.4	69.9992014709779
127.51	-5.26333866798723	127.51	66.8290874189097	127.51	70.2008353421318
127.61	-5.43322444593741	127.61	66.8421457419299	127.61	70.4263992910919
127.71	-5.58339549297671	127.71	66.855247067906	127.71	70.6702821159623
127.82	-5.71417119192574	127.82	66.8728034739843	127.82	70.936895892828
127.92	-5.83018549593817	127.92	66.8948149589141	127.92	71.2037626282221
128.02	-5.92936816099154	128.02	66.9226958909803	128.02	71.4785189926153
128.13	-6.02811495298283	128.13	66.9542908609628	128.13	71.7380299190899
128.23	-6.12020356891207	128.23	66.9895998679522	128.23	71.9822954076478
128.33	-6.2118563129161	128.33	67.0210833709461	128.33	72.2033794198417
128.44	-6.29902395394311	128.44	67.0469726049987	128.44	72.3991544315591
128.54	-6.39078659401093	128.54	67.073088511961	128.54	72.5754413851638
128.64	-6.48789948695594	128.64	67.0909238359627	128.64	72.7240524083687
128.74	-6.60511998694346	128.74	67.106262872926	128.74	72.8554057497858
128.84	-6.72737135698753	128.84	67.1133213279518	128.84	72.961646869058
128.94	-6.85465359890713	128.94	67.1132356889075	128.94	73.0603080228232
129.05	-6.98903695490571	129.05	67.0999264899592	129.05	73.1390874391576
129.15	-7.12805468390343	129.15	67.0741347709054	129.15	73.2049484640632
129.25	-7.27170678499078	129.25	67.0372327539326	129.25	73.2552140878879
129.35	-7.41919514996425	129.35	66.9953877569469	129.35	73.3051317308519
129.45	-7.57456900896614	129.45	66.9485997819947	129.45	73.3554566486107
129.56	-7.71442274094625	129.56	66.8883615729783	129.56	73.4124389398983
129.66	-7.85308186596012	129.66	66.8245947520063	129.66	73.4709234898753
129.76	-7.97578903200247	129.76	66.7532225609193	129.76	73.5268335393348
129.87	-8.09107928898811	129.87	66.6742449978983	129.87	73.5822393333245
129.97	-8.19895263600756	129.97	66.5892118879583	129.97	73.6362239516732
130.07	-8.29755547397326	130.07	66.5015163849603	130.07	73.6921805498071
130.18	-8.38728430301217	130.18	66.4111584899274	130.18	73.7493110202805
130.28	-8.46845850401223	130.28	66.3167659829469	130.28	73.8102923727388
130.38	-8.54155680292479	130.38	66.2254953799675	130.38	73.8588755005736
130.48	-8.60657919895402	130.48	66.1373466789428	130.48	73.9093859256373
130.59	-8.67785121397446	130.59	66.0601142609494	130.59	73.9548606734655
130.69	-8.74311757195301	130.69	65.9923837589531	130.69	74.0024204275923
130.79	-8.80237827198016	130.79	65.9306923919303	130.79	74.0486024070984
130.9	-8.8608023299912	130.9	65.8825796989504	130.9	74.0990925530116
131	-8.92746984698078	131	65.8453593679269	131	74.1516010507239
131.1	-8.99515432092812	131.1	65.8217177119695	131.1	74.2091335961544
131.21	-9.06385575297008	131.21	65.8031474749805	131.21	74.2636616584747
131.31	-9.13325475994498	131.31	65.7783676228973	131.31	74.3039042021824
131.42	-9.18891337096284	131.42	65.7415938599115	131.42	74.3384024538022
131.52	-9.23083158500049	131.52	65.6867467159827	131.52	74.3488216681775
131.63	-9.26415296498817	131.63	65.6121112818937	131.63	74.3334469341089
131.73	-9.28680726394759	131.73	65.5176875569623	131.73	74.2974472678953
131.83	-9.29799637594897	131.83	65.4110150819633	131.83	74.2574423090009
131.93	-9.29957169591944	131.93	65.283182097005	131.93	74.1972937978116
132.03	-9.28245312400122	132.03	65.1410273429747	132.03	74.1238404758923
132.14	-9.25572075993841	132.14	64.984550819986	132.14	74.0367629602396
132.24	-9.23370012492342	132.24	64.8181830249541	132.24	73.9260537759291
132.35	-9.21639121895623	132.35	64.6572817529432	132.35	73.8070707176705
132.45	-9.22938339192569	132.45	64.5018470019068	132.45	73.6849573469226
132.55	-9.2708230459948	132.55	64.3579582429084	132.55	73.5637228869952
132.65	-9.33742021891248	132.65	64.2168496920021	132.65	73.4338034491604
132.75	-9.42917490897344	132.75	64.0785213519166	132.75	73.2970504281714
132.86	-9.54688522494962	132.86	63.9390059989182	132.86	73.1404165032794
132.96	-9.68943367593056	132.96	63.7996758529198	132.96	72.9743539930665
133.06	-9.85682026191625	133.06	63.6614865529737	133.06	72.8141440573742
133.16	-10.044890042991	133.16	63.5166437180033	133.16	72.6519923166663
133.26	-10.2393174979625	133.26	63.3692241079871	133.26	72.5175648804288
133.37	-10.4390493379469	133.37	63.2151509639698	133.37	72.4049313903535
133.47	-10.6343068559909	133.47	63.0619638259304	133.47	72.3183414242198
133.57	-10.8269436489081	133.57	62.9122430739244	133.57	72.260375363046
133.67	-11.0060260199134	133.67	62.7686750219709	133.67	72.2345176272135
133.77	-11.1715539679835	133.77	62.6199786349844	133.77	72.2283696907622
133.87	-11.3191836849182	133.87	62.4814021679185	133.87	72.2571798106049
133.98	-11.4492345519466	133.98	62.3529456229335	133.98	72.31679304663
134.08	-11.5668501329083	134.08	62.2268146189526	134.08	72.3850894974466
134.19	-11.6710418050161	134.19	62.1168830049328	134.19	72.4748897236341
134.29	-11.7618095689522	134.29	62.0137293609559	134.29	72.5669935968609
134.39	-11.8402067109855	134.39	61.9173536879316	134.39	72.6632547162188
134.49	-11.9059780529369	134.49	61.8270551849491	134.49	72.7520385847098
134.59	-11.9695203419496	134.59	61.7334147319752	134.59	72.8239260797548
134.69	-12.0399136799278	134.69	61.6364323279868	134.69	72.8745733921057
134.79	-12.117158065962	134.79	61.5473890079556	134.79	72.9155809402866
134.9	-12.2164293039759	134.9	61.4590804959789	134.9	72.9448880094454
135	-12.3268954009745	135	61.3715067929661	135	72.9615059782352
135.11	-12.4434127919812	135.11	61.2913977969356	135.11	72.9721647462946
135.21	-12.5729786399233	135.21	61.2126740409167	135.21	72.9718381325697
135.31	-12.715592944005	135.31	61.1407897229128	135.31	72.9657251551753
135.42	-12.8648269159157	135.42	61.0797120629059	135.42	72.9681897851663
135.52	-13.0198824479066	135.52	61.0226023198948	135.52	72.9814733803119
135.62	-13.1662078520094	135.62	60.9762992369269	135.62	73.0124146821677
135.72	-13.3079580649564	135.72	60.9330084319026	135.72	73.068395116691
135.83	-13.445133089931	135.83	60.8940512929621	135.83	73.1399040734004
135.93	-13.5669009289359	135.93	60.85535105899	135.93	73.2177212316299
136.03	-13.6851468669192	136.03	60.8194881129975	136.03	73.3114241329576
136.13	-13.8024819279963	136.13	60.7771521729319	136.13	73.4117024967262
136.24	-13.9170525139889	136.24	60.7283432389067	136.24	73.5121275346541
136.34	-14.0245148160147	136.34	60.6770285319271	136.34	73.6158683606908
136.45	-14.1356414309257	136.45	60.6305218680063	136.45	73.7156870991786
136.55	-14.2504323589492	136.55	60.5849446359343	136.55	73.8118600818057
136.65	-14.3730425400008	136.65	60.5402968379849	136.65	73.9043873085701
136.76	-14.49417347294	136.76	60.4949514339523	136.76	73.9808097433663
136.86	-14.6117530409811	136.86	60.4570084559555	136.86	74.0611127033483
136.97	-14.7257812440102	136.97	60.426467905927	136.97	74.1479072143188
137.07	-14.8456015449483	137.07	60.4007494019925	137.07	74.236759296154
137.17	-14.9582061679894	137.17	60.3755945829789	137.17	74.319066779095
137.28	-15.0635951129061	137.28	60.3403297739078	137.28	74.3949285849282
137.38	-15.1661121889219	137.38	60.2949549750065	137.38	74.4643447136646
137.48	-15.2614135879503	137.48	60.2281891499388	137.48	74.5201890699049
137.59	-15.338667311994	137.59	60.1506408069099	137.59	74.5637716601407
137.69	-15.4036702029998	137.69	60.0555800479015	137.69	74.5862904683329
137.79	-15.4615658219655	137.79	59.9524282899893	137.79	74.5971669138467
137.9	-15.5079974960017	137.9	59.8317641149606	137.9	74.5963230396602
138	-15.5493940159204	138	59.6975547439342	138	74.5747182917396
138.1	-15.5753586290075	138.1	59.5502818949853	138.1	74.5328343873464
138.21	-15.5962880869538	138.21	59.3967843079781	138.21	74.4818538772711
138.31	-15.616337330016	138.31	59.2490570459177	138.31	74.4294280137842
138.41	-15.6280602299148	138.41	59.1057787229374	138.41	74.3634034148366
138.52	-15.6314567880145	138.52	58.9669493379006	138.52	74.2895769209996
138.62	-15.6399700259726	138.62	58.8258389919929	138.62	74.2063621940865
138.72	-15.6451920779546	138.72	58.6865972039732	138.72	74.1135520808476
138.83	-15.6471229429371	138.83	58.5527818669789	138.83	74.0211332629159
138.93	-15.652191409913	138.93	58.4243929808963	138.93	73.9187089906539
139.04	-15.6583124989993	139.04	58.2935847158979	139.04	73.8088301838647
139.14	-15.6734901419213	139.14	58.1637539639814	139.14	73.6990486738245
139.24	-15.6977243389065	139.24	58.0349007238965	139.24	73.5819183339438
139.35	-15.7247880329123	139.35	57.9057036100039	139.35	73.4561177784497
139.45	-15.7641994669575	139.45	57.7869054279745	139.45	73.3458328345634
139.55	-15.8159586409283	139.55	57.6772238579224	139.55	73.2413733160763
139.65	-15.8774545290044	139.65	57.5766588999613	139.65	73.1427392229953
139.76	-15.9409014079301	139.76	57.4771172589408	139.76	73.0482660488949
139.86	-16.0062992779331	139.86	57.3857147179524	139.86	72.9629845971043
139.96	-16.0784820279787	139.96	57.302451275973	139.96	72.8948987984482
140.06	-16.1531058499804	140.06	57.2312055419388	140.06	72.8478872613635
140.17	-16.2279636529092	140.17	57.1680989079368	140.17	72.8118443208947
140.27	-16.2972585969783	140.27	57.1200350989329	140.27	72.8031919459672
140.38	-16.3630627989733	140.38	57.0870141149271	140.38	72.8219301365743
140.48	-16.4233041409716	140.48	57.0596145379341	140.48	72.8560264475457
140.58	-16.4844114129892	140.58	57.0396004039821	140.58	72.8994591921429
140.69	-16.5411476659756	140.69	57.0264899949962	140.69	72.9517466530974
140.79	-16.6039096509394	140.79	57.0309569889105	140.79	73.0283963966895
140.9	-16.6652512409655	140.9	57.0423277079044	140.9	73.114390937955
141	-16.7277846719571	141	57.0592807679304	141	73.2062018008429
141.1	-16.7915099439142	141.1	57.0691442229645	141.1	73.285360199984
141.2	-16.850630215913	141.2	57.0719180730066	141.2	73.3539382517825
141.3	-16.9083313029432	141.3	57.0642564860009	141.3	73.4065180072611
141.41	-16.9646132050048	141.41	57.0426015679004	141.41	73.4459703613364
141.51	-17.0147948779231	141.51	57.0069533199558	141.51	73.4670583666456
141.61	-17.0604514639763	141.61	56.956830023978	141.61	73.4796970555537
141.72	-17.0988159790113	141.72	56.8965920059554	141.72	73.480800627185
141.82	-17.1298884239377	141.82	56.8166567300068	141.82	73.4633987820631
141.92	-17.1611149260116	141.92	56.7170241959047	141.92	73.4274915201834
142.03	-17.1871214729435	142.03	56.5977334709942	142.03	73.3673210669327
142.13	-17.2079080659842	142.13	56.4727388189112	142.13	73.3000275017039
142.23	-17.2324705789606	142.23	56.3420402389738	142.23	73.2256108245012
142.34	-17.263420035988	142.34	56.202079838954	142.34	73.1358320974109
142.44	-17.3055903279646	142.44	56.0670891879909	142.44	73.0464980320707
142.54	-17.3588286089625	142.54	55.9370682859708	142.54	72.9548416450076
142.65	-17.4151309489616	142.65	55.8165812769857	142.65	72.8654270811675
142.75	-17.482501277982	142.75	55.715383177926	142.75	72.7954554842685
142.85	-17.5551427549863	142.85	55.6294229010064	142.85	72.7355017540779
142.95	-17.6297288149954	142.95	55.5587004439531	142.95	72.6855658905959
143.06	-17.704187339973	143.06	55.504498126993	143.06	72.6559260864473
143.16	-17.7732813829152	143.16	55.4655336319456	143.16	72.6479110475891
143.26	-17.8332520189315	143.26	55.4413252389168	143.26	72.6658729473193
143.37	-17.8840992489313	143.37	55.4432509419485	143.37	72.7210369310992
143.47	-17.9209891799701	143.47	55.4606370629926	143.47	72.7947253923677
143.57	-17.956201830998	143.57	55.4808116589811	143.57	72.8822703171648
143.67	-17.9901428109588	143.67	55.5118825299132	143.67	72.9859826647779
143.78	-18.0228121199661	143.78	55.5402160479161	143.78	73.0889022430774
143.88	-18.0600065989438	143.88	55.5794458409764	143.88	73.2025905612023
143.98	-18.1003717689237	143.98	55.6260140149334	143.98	73.3182527784382
144.08	-18.1485886749897	144.08	55.6698347108977	144.08	73.4220441102828
144.19	-18.209894265965	144.19	55.7109079279599	144.19	73.5139645567362
144.29	-18.27104766096	144.29	55.7401328489959	144.29	73.5800794090161
144.39	-18.3320488619074	144.39	55.755714016982	144.39	73.6308732282909
144.5	-18.3935918789757	144.5	55.7576514329412	144.5	73.6667516241931
144.6	-18.4482305849087	144.6	55.758617040965	144.6	73.7003865415228
144.71	-18.5045552439078	144.71	55.7472212169614	144.71	73.7261851958795
144.81	-18.5535699829416	144.81	55.7310118549594	144.81	73.7503410038863
144.92	-18.59527480201	144.92	55.7099889539359	144.92	73.7775350100969
145.02	-18.6343507449465	145.02	55.6877104089608	145.02	73.8165620552434
145.12	-18.6612828769057	145.12	55.6788262239252	145.12	73.8688312651359
145.23	-18.6717195729216	145.23	55.678772252918	145.23	73.9297784948375
145.33	-18.6736647639236	145.33	55.6971310319341	145.33	74.009680290534
145.43	-18.663791881977	145.43	55.7106863989247	145.43	74.0778743645634
145.53	-18.6447334849618	145.53	55.7194383559363	145.53	74.1429509800837
145.64	-18.6164895709453	145.64	55.7175379559567	145.64	74.190065319675
145.74	-18.5700642689426	145.74	55.7037028819423	145.74	74.2179350635052
145.84	-18.5196903969427	145.84	55.6817632279945	145.84	74.2350713529954
145.95	-18.4653679569919	145.95	55.6403410039366	145.95	74.2205812615722
146.05	-18.4131633299103	146.05	55.5794362099959	146.05	74.1701131636742
146.16	-18.3683160149712	146.16	55.4944847009438	146.16	74.0871068452006
146.26	-18.334772028993	146.26	55.402722566896	146.26	73.9854718293132
146.36	-18.3125313709525	146.36	55.3077025549555	146.36	73.8713934202304
146.46	-18.3049206090118	146.46	55.2230582919719	146.46	73.7585052435179
146.56	-18.3086131750088	146.56	55.138703917919	146.56	73.6277255673129
146.67	-18.3282901139137	146.67	55.0705742379023	146.67	73.5092220154813
146.77	-18.3599980729241	146.77	55.0186692499892	146.77	73.4029945880187
146.87	-18.3985001029896	146.87	54.9716109649125	146.87	73.3037316747124
146.98	-18.4444902149608	146.98	54.9503599069112	146.98	73.237633302706
147.08	-18.4912080179629	147.08	54.9473238809242	147.08	73.2010532898937
147.19	-18.5382479019154	147.19	54.962502884905	147.19	73.1939916362775
147.29	-18.5860154759894	147.29	54.990772868905	147.29	73.2146508582344
147.39	-18.6255148669261	147.39	55.0210331909966	147.39	73.2486037462695
147.5	-18.6632316439272	147.5	55.0532838499294	147.5	73.3005313449385
147.6	-18.6991658039233	147.6	55.0976107059569	147.6	73.3765661591829
147.7	-18.7242846799336	147.7	55.1439278989392	147.7	73.461385382545
147.81	-18.746893248931	147.81	55.1868994449478	147.81	73.5503470405694
147.91	-18.7669915129618	147.91	55.2265253429596	147.91	73.6366907413337
148.02	-18.7838854599249	148.02	55.2532230580027	148.02	73.7104283396963
148.12	-18.8015956679237	148.12	55.2687358429012	148.12	73.7737086986953
148.22	-18.820122135935	148.22	55.2789126419384	148.22	73.8233848901807
148.33	-18.8302294799314	148.33	55.2762055619951	148.33	73.8583945865073
148.43	-18.8409135719212	148.43	55.2681624978959	148.43	73.8862856822727
148.53	-18.85175522591	148.53	55.2434054559399	148.53	73.8866475158946
148.63	-18.856688059941	148.63	55.2072074659691	148.63	73.8730580951529
148.73	-18.8600637019363	148.73	55.1595685269604	148.73	73.8455174200502
148.84	-18.8571249149163	148.84	55.1093773729008	148.84	73.8122202133528
148.94	-18.8478716979716	148.94	55.0530812560055	148.94	73.7736343040172
149.04	-18.8402528799543	149.04	54.9906801749103	149.04	73.7297596920389
149.15	-18.8309418929293	149.15	54.928023075945	149.15	73.677209936437
149.25	-18.8159853829575	149.25	54.8693468718966	149.25	73.6292178244451
149.35	-18.8085720889148	149.35	54.8124529649385	149.35	73.5831655705308
149.46	-18.8087020119383	149.46	54.7573413529108	149.46	73.5329867934413
149.56	-18.8103087699574	149.56	54.7077978299058	149.56	73.4868189121775
149.66	-18.8187647349878	149.66	54.6661415669405	149.66	73.4422238615145
149.77	-18.8350025749742	149.77	54.6323725629918	149.77	73.3992016414438
149.87	-18.8594279009067	149.87	54.6029380689106	149.87	73.3621483299737
149.97	-18.8985262799406	149.97	54.5738429409539	149.97	73.3237422142164
150.07	-18.9378633180013	150.07	54.5484890159287	150.07	73.2834317788336
150.18	-18.9774390149751	150.18	54.5268762939486	150.18	73.2544057635689
150.28	-19.0212067259381	150.28	54.4981470769699	150.28	73.2258064691543
150.38	-19.0695647210077	150.38	54.465271803906	150.38	73.1945379543593
150.49	-19.122513002003	150.49	54.4282504749845	150.49	73.1659725897482
150.59	-19.1851755539574	150.59	54.3946752879947	150.59	73.1486352433511
150.69	-19.2582463889721	150.69	54.3569540449198	150.69	73.1353393267504
150.79	-19.3315574520057	150.79	54.3209356909529	150.79	73.1384193515365
150.9	-19.4143441269716	150.9	54.2800608099014	150.9	73.1368815079215
151	-19.5001208489884	151	54.2418772949986	151	73.1382736905097
151.1	-19.5953731829377	151.1	54.2082563370059	151.1	73.1484204427243
151.21	-19.6940347479995	151.21	54.1739249069906	151.21	73.1624470079169
151.31	-19.7888697549615	151.31	54.1396548449029	151.31	73.1811252262895
151.41	-19.8755265779482	151.41	54.1046743109064	151.41	73.208807244896
151.51	-19.9619540419462	151.51	54.0654305569888	151.51	73.2426343261112
151.61	-20.0350793350026	151.61	54.0247038749158	151.61	73.2752187071053
151.72	-20.0949024559804	151.72	53.9824942659379	151.72	73.3157957734902
151.82	-20.1506587909535	151.82	53.9307541849894	151.82	73.3498324138651
151.93	-20.1970663089241	151.93	53.8782416489312	151.93	73.3925722115199
152.03	-20.2371501449079	152.03	53.8249566569675	152.03	73.4379487852243
152.13	-20.2709102999279	152.13	53.7656261809616	152.13	73.4734533165082
152.24	-20.3053458249087	152.24	53.7131154479766	152.24	73.5075994059147
152.34	-20.3467598399811	152.34	53.6610544759242	152.34	73.5419658979227
152.46	-20.3951523459409	152.46	53.6094432638947	152.46	73.5634799789675
152.56	-20.4425745159824	152.56	53.5652364009138	152.56	73.5790962361507
152.66	-20.4904896089602	152.66	53.5222517529519	152.66	73.5918679235184
152.77	-20.538897626011	152.77	53.4804893219416	152.77	73.5965130096072
152.87	-20.5870739739566	152.87	53.4421477059368	152.87	73.5982552304645
152.98	-20.6310652989714	152.98	53.4058001469475	152.98	73.5956678264729
153.08	-20.6729704530062	153.08	53.3684455439243	153.08	73.5927487486757
153.18	-20.7076654479579	153.18	53.330083898004	153.18	73.5958011174912
153.29	-20.7342176139491	153.29	53.2831230088959	153.29	73.5972327348713
153.39	-20.7535596209709	153.39	53.2273734439741	153.39	73.5889053398193
153.49	-20.7749268539601	153.49	53.1693946199994	153.49	73.5788416082161
153.6	-20.7997340219208	153.6	53.1057846959584	153.6	73.5636397012616
153.7	-20.8344666889388	153.7	53.039945511955	153.7	73.5459768657833
153.8	-20.8718890669388	153.8	52.9666040409893	153.8	73.516626719556
153.91	-20.9199615379703	153.91	52.8954091959122	153.91	73.4873370289104
154.02	-20.9786840999868	154.02	52.8255891389335	154.02	73.4522119663842
154.12	-21.0429327689781	154.12	52.762925261959	154.12	73.416100254944
154.22	-21.1098827029446	154.22	52.7046372709492	154.22	73.377154271803
154.33	-21.1766351399092	154.33	52.6507251679504	154.33	73.3446094025625
154.43	-21.2431900799857	154.43	52.6077483689278	154.43	73.3264397706512
154.53	-21.303337272002	154.53	52.5713460569932	154.53	73.3247701263165
154.63	-21.3526368759176	154.63	52.5446156689213	154.63	73.3354621166748
154.74	-21.3910888890041	154.74	52.5275572059627	154.74	73.3664761240967
154.84	-21.4259291029748	154.84	52.5190737139383	154.84	73.4167151948267
154.94	-21.4489890569212	154.94	52.5158862589024	154.94	73.4777764081422
155.04	-21.4602687509569	155.04	52.5179948419918	155.04	73.5468349249976
155.15	-21.4583841819831	155.15	52.5226191689399	155.15	73.6182116890753
155.25	-21.4512841760097	155.25	52.5291376949326	155.25	73.6912851543597
155.35	-21.4411429039956	155.35	52.5410993129753	155.35	73.7633939661331
155.45	-21.4286849590053	155.45	52.5585040250007	155.45	73.8300982812693
155.55	-21.4108852050003	155.55	52.576152130996	155.55	73.8861983997804
155.65	-21.3907687769961	155.65	52.593947291939	155.65	73.9388337747075
155.76	-21.3632116879126	155.76	52.6118895089667	155.76	73.9798359456815
155.86	-21.3279630409033	155.86	52.6363487629169	155.86	74.0155748945213
155.96	-21.2859555049363	155.96	52.6609550739749	155.96	74.0382966359792
156.07	-21.238603785946	156.07	52.692267856969	156.07	74.0625094128795
156.17	-21.1858771829156	156.17	52.7251051179292	156.17	74.0852054028687
156.27	-21.1277756939126	156.27	52.7628686969592	156.27	74.1105110367124
156.37	-21.0650239120014	156.37	52.8116586139049	156.37	74.1415011988081
156.48	-21.0041330340118	156.48	52.8618259529594	156.48	74.1715521100991
156.58	-20.9451030619903	156.58	52.9163718149448	156.58	74.1985408834982
156.68	-20.8858934749969	156.68	52.9722950999485	156.68	74.2192155207013
156.78	-20.8287294959746	156.78	53.0268155139311	156.78	74.2317283989107
156.89	-20.77676078693	156.89	53.0812427119827	156.89	74.2388038784179
156.99	-20.7299873490001	156.99	53.1355766929664	156.99	74.2404112557716
157.09	-20.6869944739765	157.09	53.1863554779193	157.09	74.2330885519576
157.19	-20.6461717330058	157.19	53.2356636239228	157.19	74.2196449153523
157.29	-20.6075191259742	157.29	53.2835011299539	157.29	74.2065915443792
157.39	-20.5844597129499	157.39	53.3202190819111	157.39	74.1842795237374
157.5	-20.5697577030151	157.5	53.3618363759842	157.5	74.1666872304584
157.6	-20.5620290929573	157.6	53.4075807299814	157.6	74.1552676052972
157.7	-20.5646984049963	157.7	53.4574521429931	157.7	74.1531703099464
157.81	-20.5806644049744	157.81	53.5177798029736	157.81	74.1667245318342
157.91	-20.6070283269355	157.91	53.583705161941	157.91	74.1896570160121
158.01	-20.6445147659906	158.01	53.6552282198954	158.01	74.220357333134
158.12	-20.6851464789679	158.12	53.7292515389254	158.12	74.2557280456741
158.22	-20.7319486049755	158.22	53.8118736579918	158.22	74.3152907507844
158.33	-20.7846702439838	158.33	53.9030945749346	158.33	74.3918096580532
158.43	-20.8301392359544	158.43	54.0072744829558	158.43	74.4882609553948
158.53	-20.868355579978	158.53	54.1180433989439	158.53	74.6016991844985
158.63	-20.9007032809723	158.63	54.2309916129398	158.63	74.7306133979308
158.74	-20.9243836269479	158.74	54.3513011189134	158.74	74.8772868260728
158.84	-20.9393966189282	158.84	54.4754230209037	158.84	75.03889516624
158.94	-20.9484313419352	158.94	54.6069062149854	158.94	75.2110100736379
159.05	-20.9507632049508	159.05	54.7361017848971	159.05	75.3870077692093
159.15	-20.9523289279332	159.15	54.859816320004	159.15	75.5634439442875
159.25	-20.9551690300032	159.25	54.9750487209621	159.25	75.7241453373857
159.35	-20.9595344089166	159.35	55.0831086409289	159.35	75.8704216019044
159.45	-20.9680729309412	159.45	55.1783262359322	159.45	75.9979868965533
159.55	-20.9807845959631	159.55	55.2607015039257	159.55	76.1040425110151
159.66	-20.994992628971	159.66	55.3354164409257	159.66	76.193770439215
159.76	-21.0121117369226	159.76	55.3941916139138	159.76	76.2615803358768
159.87	-21.0455649789765	159.87	55.4320835669841	159.87	76.3018041528745
159.97	-21.0792402099287	159.97	55.4490923019557	159.97	76.3203786095355
160.07	-21.1131374300066	160.07	55.454094448919	160.07	76.3282208583369
160.17	-21.1492971590133	160.17	55.4510557019512	160.17	76.3295474908711
160.28	-21.1870628799034	160.28	55.4399760619617	160.28	76.3270063725494
160.38	-21.2234682159078	160.38	55.4195458739741	160.38	76.3192878499739
160.48	-21.2556144030032	160.48	55.3875258979133	160.48	76.3014759071394
160.58	-21.2755242019966	160.58	55.3439161340066	160.58	76.274985250928
160.69	-21.2938516269787	160.69	55.2989674039281	160.69	76.2634897635164
160.79	-21.3105966779494	160.79	55.2557771469537	160.79	76.2539747368076
160.89	-21.3123362949545	160.89	55.2236490079849	160.89	76.2557438182868
160.99	-21.3127444369547	160.99	55.1982227979124	160.99	76.2664773367461
161.1	-21.3118211029268	161.1	55.180270797905	161.1	76.2862910584335
161.2	-21.3132257130155	161.2	55.1690207269075	161.2	76.3114463229792
161.3	-21.3155742640083	161.3	55.1696545779805	161.3	76.3442263607662
161.41	-21.3245222199703	161.41	55.1780999689981	161.41	76.372581551241
161.51	-21.3373804939465	161.51	55.1979057959215	161.51	76.410714803269
161.61	-21.3621263269488	161.61	55.2258786480024	161.61	76.455432706314
161.71	-21.3907824779653	161.71	55.2549611129507	161.71	76.4862547887332
161.81	-21.4253894669127	161.81	55.2851531909937	161.81	76.5168550081099
161.92	-21.4585737909374	161.92	55.3120946899526	161.92	76.5428731731123
162.02	-21.4900845509192	162.02	55.3388361489624	162.02	76.5710192420369
162.13	-21.5172449729835	162.13	55.3609631919016	162.13	76.5954948359445
162.23	-21.5390724109739	162.23	55.3784758179745	162.23	76.6219554184585
162.33	-21.555566865004	162.33	55.3812485788967	162.33	76.6375864533078
162.43	-21.5640392489149	162.43	55.3782973099715	162.43	76.6593810172178
162.54	-21.5537555889114	162.54	55.3696220129041	162.54	76.6793618707299
162.64	-21.5319343609508	162.64	55.3584160969649	162.64	76.7027629444827
162.74	-21.4985755649195	162.74	55.3422584359851	162.74	76.7197896067919
162.85	-21.448672302995	162.85	55.3211490279182	162.85	76.7301909595294
162.95	-21.3925644559367	162.95	55.287203074954	162.95	76.7234054277714
163.06	-21.3302520259049	163.06	55.2417302279764	163.06	76.6997600193079
163.16	-21.264411784955	163.16	55.199395686941	163.16	76.6739199323518
163.27	-21.2003441999968	163.27	55.1499486289231	163.27	76.632945257995
163.37	-21.1380492700073	163.37	55.0983325099423	163.37	76.5710454791401
163.48	-21.0720685479373	163.48	55.0396038739791	163.48	76.4904956147525
163.58	-21.0158250939685	163.58	54.9694025289682	163.58	76.3869354735121
163.68	-20.965759851947	163.68	54.8914072269326	163.68	76.2590369096745
163.78	-20.9182134019557	163.78	54.8048456849983	163.78	76.1163675218322
163.88	-20.876152122014	163.88	54.7056455229722	163.88	75.954854928887
163.99	-20.8366096350119	163.99	54.6057639209039	163.99	75.7891330868607
164.09	-20.7968968529713	164.09	54.5052008799303	164.09	75.6245024604586
164.2	-20.7610317289664	164.2	54.3937055759898	164.2	75.450712226961
164.3	-20.7210370239181	164.3	54.2847222440059	164.3	75.2757481724502
164.4	-20.6695392329266	164.4	54.186868557963	164.4	75.1216510314933
164.5	-20.6193703079407	164.5	54.1001445169513	164.5	74.9848617493051
164.61	-20.5705302489605	164.61	54.0244959389611	164.61	74.8616667213815
164.71	-20.5193596349318	164.71	53.9606584459307	164.71	74.7557679488196
164.81	-20.4721946599875	164.81	53.908632038997	164.81	74.6641990541927
164.91	-20.4310870059317	164.91	53.8724890989215	164.91	74.5883433324243
165.01	-20.3960366699221	165.01	53.8531007009624	165.01	74.5330898103666
165.12	-20.3769512160079	165.12	53.8451734229284	165.12	74.4851678271997
165.22	-20.3625942149301	165.22	53.8487072649332	165.22	74.437203878826
165.32	-20.3529656679393	165.32	53.8605088179338	165.32	74.3988365059869
165.43	-20.3554390789122	165.43	53.8640756049062	165.43	74.3535632333773
165.53	-20.3656073209686	165.53	53.8672924259345	165.53	74.3056094408272
165.63	-20.3834703939947	165.63	53.874573658959	165.63	74.2657256989073
165.74	-20.4062054289125	165.74	53.8815049249024	165.74	74.2315493111583
165.85	-20.4311356509379	165.85	53.8778354039096	165.85	74.1928294548536
165.95	-20.4507509339464	165.95	53.8648137058999	165.95	74.1607223022767
166.06	-20.4705097249871	166.06	53.8374963749675	166.06	74.1190479703423
166.16	-20.483193549012	166.16	53.8048555839623	166.16	74.0767786322191
166.26	-20.4960208809553	166.26	53.7632125809751	166.26	74.0376090402027
166.36	-20.5053323010134	166.36	53.7125673669152	166.36	73.9971320676284
166.47	-20.5080277539764	166.47	53.6608047409572	166.47	73.963232514681
166.57	-20.5011408629616	166.57	53.6041122840061	166.57	73.9292750928883
166.67	-20.4886895789969	166.67	53.5415225720044	166.67	73.8916156024573
166.78	-20.4694788209281	166.78	53.4730356029058	166.78	73.8427439171988
166.88	-20.4435085879595	166.88	53.4175198769162	166.88	73.8069869821251
166.99	-20.416237327936	166.99	53.3651091069487	166.99	73.7672600360129
167.09	-20.3895800970031	167.09	53.3158032930032	167.09	73.7307815539885
167.19	-20.3692898659256	167.19	53.2659236829431	167.19	73.6902133638973
167.3	-20.3553666339076	167.3	53.223563404913	167.3	73.6505485386698
167.4	-20.3535215019883	167.4	53.1880587249134	167.4	73.6081569670067
167.5	-20.3648028439147	167.5	53.1594096419212	167.5	73.5670566007051
167.6	-20.3892106609374	167.6	53.1282503540069	167.6	73.5166865548826
167.71	-20.4227269999819	167.71	53.1008417079875	167.71	73.4633076759725
167.81	-20.4621513379379	167.81	53.0771837029533	167.81	73.41237841114
167.91	-20.5074836759422	167.91	53.0486586649204	167.91	73.3571961421897
168.02	-20.5591517659514	168.02	53.0238842688959	168.02	73.3121315146129
168.12	-20.6097821019284	168.12	53.0107453139408	168.12	73.2850693285916
168.22	-20.6507988469866	168.22	53.0035503209092	168.22	73.2760292032931
168.34	-20.6850248679302	168.34	52.9978849149302	168.34	73.2816451385828
168.45	-20.7104084869343	168.45	52.9956614388993	168.45	73.3038294792871
168.55	-20.7290013839838	168.55	52.9956312828972	168.55	73.3373156626506
168.65	-20.7462620039678	168.65	53.0030878679781	168.65	73.3841965866883
168.75	-20.7602915389771	168.75	53.0127377739973	168.75	73.4391788300364
168.85	-20.7783084649691	168.85	53.020902246999	168.85	73.4990113930093
168.95	-20.7972127259382	168.95	53.0258624258977	168.95	73.5546019083242
169.06	-20.8196766249102	169.06	53.0276183089882	169.06	73.5973745362254
169.16	-20.845700161999	169.16	53.0173176729249	169.16	73.6212999208607
169.26	-20.8781062069647	169.26	53.0016194209111	169.26	73.6309852884661
169.37	-20.9100539379961	169.37	52.9805235539698	169.37	73.6284823180615
169.47	-20.9415433549793	169.47	52.9527814619541	169.47	73.6180008458449
169.57	-20.9726247329627	169.57	52.9110240789805	169.57	73.5902729984647
169.67	-21.0035925949796	169.67	52.8586198749963	169.67	73.5558857198727
169.78	-21.0305927809031	169.78	52.7955688489783	169.78	73.5117389557043
169.88	-21.0536252899374	169.88	52.7248860209966	169.88	73.4635200261553
169.98	-21.075790175928	169.98	52.6489539859085	169.98	73.4136115282652
170.09	-21.0919357059538	170.09	52.5677727439415	170.09	73.3648363314266
170.19	-21.1020618809243	170.19	52.4823097219951	170.19	73.3113210395174
170.29	-21.121206462908	170.29	52.3968909139967	170.29	73.2573916488588
170.39	-21.1533874029328	170.39	52.3115163219927	170.39	73.2030984344035
170.49	-21.1990324539784	170.49	52.2191998109065	170.49	73.1417497856353
170.6	-21.2576635889263	170.6	52.1285590559728	170.6	73.0781092164935
170.7	-21.3235278379216	170.7	52.0305341079847	170.7	73.0031167779788
170.8	-21.4023781699098	170.8	51.9308164489303	170.8	72.9255640046408
170.9	-21.4970374560153	170.9	51.8300698109897	170.9	72.8409628969624
171	-21.6018386519181	171	51.7276304599363	171	72.7486497210802
171.11	-21.7188334369212	171.11	51.6222497859644	171.11	72.6624136288556
171.21	-21.8461230019784	171.21	51.5153721969455	171.21	72.5877169801824
171.31	-21.9705683929305	171.31	51.4017042719388	171.31	72.5196941058067
171.41	-22.0921696109144	171.41	51.2795271459936	171.41	72.4561481154605
171.52	-22.2104989039735	171.52	51.1575458180005	171.52	72.4000310356868
171.62	-22.3290840770005	171.62	51.0357602869362	171.62	72.3570958368536
171.73	-22.4479251309049	171.73	50.9198620329698	171.73	72.335856868547
171.83	-22.5769519219057	171.83	50.8051270008991	171.83	72.3259230326733
171.93	-22.7133415809249	171.93	50.6816434409529	171.93	72.3194342570859
172.04	-22.8628114269895	172.04	50.5494113509712	172.04	72.3144917325851
172.14	-23.0253111830052	172.14	50.4130478119578	172.14	72.3025735853173
172.24	-23.2027396589274	172.24	50.2677399470031	172.24	72.2788669383733
172.34	-23.3874450759686	172.34	50.1134877559934	172.34	72.2429440396247
172.45	-23.5794274340151	172.45	49.9520101019471	172.45	72.2000515587591
172.55	-23.7644363110121	172.55	49.7822518559587	172.55	72.1491343664367
172.65	-23.9393716519771	172.65	49.6161952839884	172.65	72.112104585904
172.76	-24.1192712219345	172.76	49.4538403869456	172.76	72.0861393477688
172.86	-24.2791673989586	172.86	49.2942197379307	172.86	72.0759885448878
172.96	-24.4190601849823	172.96	49.1402589569816	172.96	72.0845275197449
173.07	-24.5388993039342	173.07	48.9989441759917	173.07	72.1206412152589
173.17	-24.6383072789058	173.17	48.8669069269463	173.17	72.173309383054
173.27	-24.7272423989671	173.27	48.7475156779738	173.27	72.2459004919452
173.37	-24.8114576339731	173.37	48.6464619099252	173.37	72.3298556007398
173.48	-24.8852859399449	173.48	48.5592439649736	173.48	72.4175729970209
173.58	-24.9686447829163	173.58	48.4851981079828	173.58	72.5234267097556
173.68	-25.0615341609546	173.68	48.4137864820013	173.68	72.6119112609721
173.78	-25.148916313924	173.78	48.3435646779071	173.78	72.6815822425672
173.88	-25.2477278119159	173.88	48.2745326959275	173.88	72.7323893795818
173.99	-25.3579686549301	173.99	48.2136766689791	173.99	72.7709413285725
174.09	-25.4770504599264	174.09	48.1557293279593	174.09	72.8019291073687
174.2	-25.605400978975	174.2	48.0945923069385	174.2	72.8250073205559
174.3	-25.7429917809304	174.3	48.0302656048934	174.3	72.8345089252005
174.4	-25.879893007982	174.4	47.9471459919978	174.4	72.8347481542419
174.51	-26.021771703995	174.51	47.8596468749402	174.51	72.84013841693
174.61	-26.1629608260137	174.61	47.7677682569038	174.61	72.835641950432
174.71	-26.3034100979667	174.71	47.6700657269475	174.71	72.8367509186704
174.82	-26.4393739339539	174.82	47.5646152259515	174.82	72.8415412609427
174.92	-26.5689535239062	174.92	47.4613903689942	174.92	72.8573982087211
175.02	-26.6778984459961	175.02	47.360391154939	175.02	72.884749514129
175.13	-26.7830475060009	175.13	47.271880987978	175.13	72.9338301488626
175.23	-26.8844007030111	175.23	47.1899759669441	175.23	72.988826355451
175.33	-26.9720281800119	175.33	47.1146760929742	175.33	73.0554051768386
175.44	-27.0408220329728	175.44	47.0558931149299	175.44	73.1378113212589
175.54	-27.1011606719185	175.54	47.0037152839495	175.54	73.2260827625771
175.65	-27.1530440969627	175.65	46.9533273039815	175.65	73.3116586187478
175.75	-27.2064808729056	175.75	46.9047291769584	175.75	73.3926400805803
175.85	-27.2552582979415	175.85	46.8612893689624	175.85	73.4581451954989
175.95	-27.2993763719569	175.95	46.8085326089067	175.95	73.5105374953501
176.05	-27.3530855170065	176.05	46.7509605549594	176.05	73.5543186381944
176.16	-27.4078023550146	176.16	46.6765909399101	176.16	73.5675765007924
176.26	-27.4635268839347	176.26	46.5974060299459	176.26	73.5571854435528
176.37	-27.5064709339858	176.37	46.5119614179912	176.37	73.5320794705058
176.47	-27.5516722670091	176.47	46.4281438260059	176.47	73.5001453040932
176.57	-27.5861640889161	176.57	46.34595325399	176.57	73.47139150763
176.67	-27.6125347809284	176.67	46.2641066309288	176.67	73.438322309034
176.77	-27.6208260559088	176.77	46.188702321956	176.77	73.4070360740699
176.88	-27.620996202927	176.88	46.119740326958	176.88	73.3917832241328
176.98	-27.6031153639451	176.98	46.061722303989	176.98	73.3884820388441
177.09	-27.5648915469446	177.09	46.0200583469259	177.09	73.4025426113119
177.19	-27.5006577079466	177.19	45.997330205978	177.19	73.4227585196216
177.3	-27.4066682609373	177.3	45.9935378789851	177.3	73.4641675266082
177.4	-27.3004569650084	177.4	46.0200993909439	177.4	73.5252208597094
177.5	-27.1820238189093	177.5	46.0591544039062	177.5	73.590646565014
177.61	-27.053957206931	177.61	46.1107029179857	177.61	73.6504863541607
177.71	-26.9279191669511	177.71	46.1808432979751	177.71	73.7207968812822
177.81	-26.820804828958	177.81	46.2514949139177	177.81	73.7735676573622
177.92	-26.7326141929516	177.92	46.3224453449129	177.92	73.8062942717761
178.02	-26.6836555279042	178.02	46.3936945928936	178.02	73.813309681588
178.13	-26.6658424150137	178.13	46.4435294779832	178.13	73.7691551198466
178.23	-26.6791748520063	178.23	46.4811696789411	178.23	73.7005840242381
178.33	-26.7273984289886	178.33	46.5066151949713	178.33	73.6075963947666
178.44	-26.7968092689443	178.44	46.5098924129279	178.44	73.4828069999469
178.54	-26.8874073719871	178.54	46.5009749449337	178.54	73.3478514926438
178.65	-26.9872851649779	178.65	46.4756388249725	178.65	73.2154010342948
178.75	-27.0821922259756	178.75	46.4338840509981	178.75	73.0854556249026
178.86	-27.141445252937	178.86	46.3876928909031	178.86	72.9903057998292
178.96	-27.1788324189401	178.96	46.3451644849329	178.96	72.9299642800189
179.06	-27.1839753099812	179.06	46.2984121099907	179.06	72.896544343028
179.16	-27.1672523399502	179.16	46.2592371949313	179.16	72.9055930046164
179.27	-27.1312518909781	179.27	46.2158383108999	179.27	72.9316049606723
179.37	-27.0875679970004	179.37	46.1743138239399	179.37	72.9806785769669
179.47	-27.0461589449269	179.47	46.1371622449178	179.47	73.0434047904652
179.57	-27.0047327429666	179.57	46.1043835739474	179.57	73.1055331797836
179.68	-26.9774889559358	179.68	46.082783527936	179.68	73.1431861615718
179.78	-26.9644275859946	179.78	46.0697803589483	179.78	73.1675701577445
179.89	-26.9793368029241	179.89	46.0653740659609	179.89	73.1683067561682
179.99	-27.012174022957	179.99	46.0616779259908	179.99	73.147887646535
180.1	-27.0494372470012	180.1	46.0566050479656	180.1	73.1068143198096
180.2	-27.0911264739198	180.2	46.0556628509039	180.2	73.0621882283713
180.3	-27.1515484510019	180.3	46.0588513359426	180.3	73.0239676605784
180.41	-27.2022140150057	180.41	46.0598597179569	180.41	72.9835498400305
180.51	-27.2431231669543	180.51	46.0564019049343	180.51	72.9528482403918
180.61	-27.2765678979567	180.61	46.0484778959653	180.61	72.9318628616555
180.72	-27.2898778039234	180.72	46.0335059430008	180.72	72.9318001257364
180.82	-27.2830528859913	180.82	46.0258692229445	180.82	72.9570006264887
180.93	-27.2582893999243	180.93	46.02556773591	180.93	72.9939623634718
181.03	-27.2118417589127	181.03	46.0327783889625	181.03	73.0428622436589
181.13	-27.1453043899328	181.13	46.04874917095	181.13	73.1192550019105
181.23	-27.07058486601	181.23	46.0766982869245	181.23	73.1978696824661
181.34	-26.9707880569285	181.34	46.1166257389323	181.34	73.2787062853325
181.44	-26.8628090939274	181.44	46.1687439429852	181.44	73.3642692211302
181.55	-26.7604361479243	181.55	46.2328404829577	181.55	73.4416756671095
181.65	-26.6673506719144	181.65	46.3010286349572	181.65	73.5030389008202
181.75	-26.5939310789918	181.75	46.379917812942	181.75	73.557164592923
181.86	-26.551771400932	181.86	46.4577065889671	181.86	73.5885057276556
181.96	-26.5270813479219	181.96	46.5368934729895	181.96	73.601155242415
182.06	-26.5198609209847	182.06	46.614803046964	182.06	73.6043452932626
182.17	-26.5420176920088	182.17	46.7001609399631	182.17	73.5899063768213
182.27	-26.5839360810105	182.27	46.7842415229143	182.27	73.566007996466
182.37	-26.63842328991	182.37	46.8644630459494	182.37	73.5438565741132
182.47	-26.7054793209809	182.47	46.9343546099026	182.47	73.5206626618291
182.57	-26.7578139989837	182.57	46.9939162129549	182.57	73.5068046717559
182.68	-26.8052478739946	182.68	47.0565419979039	182.68	73.5272707787098
182.78	-26.8477809429442	182.78	47.1101151309767	182.78	73.5561538596554
182.88	-26.8738191759894	182.88	47.1546356139925	182.88	73.5934539145925
182.98	-26.8780614740081	182.98	47.1876049349476	182.98	73.6485800065495
183.08	-26.8605078379096	183.08	47.2117340219711	183.08	73.7146274831231
183.18	-26.8291231149078	183.18	47.2246873689528	183.18	73.7820680390443
183.29	-26.7816153140075	183.29	47.22646497396	183.29	73.8509016743178
183.39	-26.7273734899618	183.39	47.2196485869745	183.39	73.8964199665811
183.49	-26.6642013839373	183.49	47.2108860169556	183.49	73.9350912711874
183.6	-26.6056009959357	183.6	47.2000003579751	183.6	73.9667386811544
183.7	-26.5380703280016	183.7	47.181484187945	183.7	73.9742607440959
183.81	-26.4735169529331	183.81	47.1695705549564	183.81	73.9665894090256
183.91	-26.411485916924	183.91	47.1642594579862	183.91	73.9437246759503
184.01	-26.3688723509858	184.01	47.1714707829278	184.01	73.9195512780395
184.12	-26.3493577079998	184.12	47.1909921099041	184.12	73.8915648046749
184.22	-26.3412956869615	184.22	47.2317683619394	184.22	73.8780992317707
184.32	-26.3446862869614	184.32	47.2871901249619	184.32	73.8703488886795
184.43	-26.357333250985	184.43	47.3572573989713	184.43	73.8818157758376
184.53	-26.369838802907	184.53	47.4417932769029	184.53	73.8988209858216
184.64	-26.3822029450012	184.64	47.5384761559781	184.64	73.9309504886469
184.74	-26.3897633649322	184.74	47.6454120379231	184.74	73.9758553345203
184.84	-26.3734196950054	184.84	47.753875295939	184.84	74.0417050268077
184.95	-26.340819681991	184.95	47.8573950289274	184.95	74.1257101175813
185.05	-26.2919633279353	185.05	47.9565222549354	185.05	74.2167753215903
185.15	-26.2231691789339	185.15	48.0512569719167	185.15	74.3149006388389
185.25	-26.1516206879833	185.25	48.1349897679593	185.25	74.4112803986666
185.36	-26.077317855993	185.36	48.2088226359565	185.36	74.4976188193504
185.46	-26.0061571680126	185.46	48.2770896029479	185.46	74.5782499273882
185.56	-25.9497326549081	185.56	48.3397906679102	185.56	74.6485114135566
185.67	-25.9160091669628	185.67	48.3970888349177	185.67	74.6894659095562
185.77	-25.901684163955	185.77	48.4532136078997	185.77	74.7129906704511
185.87	-25.9139504429413	185.87	48.508164987993	185.87	74.7190856962415
185.98	-25.9456152069788	185.98	48.5684138759552	185.98	74.7105404348522
186.08	-25.9944821989393	186.08	48.6274893700056	186.08	74.6980674387969
186.19	-26.0530445430049	186.19	48.6852145639887	186.19	74.6814898010972
186.29	-26.1078002389468	186.29	48.7476702139702	186.29	74.6727847623449
186.39	-26.1582943350049	186.39	48.820363739992	186.39	74.689053774939
186.49	-26.1990852989129	186.49	48.9048809989754	186.49	74.7398475455358
186.6	-26.2301731310117	186.6	48.9953021069596	186.6	74.8159436502001
186.7	-26.2435929809044	186.7	49.0939625709643	186.7	74.9268703941875
186.8	-26.243628245993	186.8	49.198526884993	186.8	75.0630994722404
186.9	-26.2302789249134	186.9	49.3023856349737	186.9	75.2158252136956
187	-26.2041683829466	187	49.3980887679299	187	75.3700906904745
187.11	-26.167492877903	187.11	49.4856362829523	187.11	75.5123939021387
187.21	-26.1230969749704	187.21	49.5633110909921	187.21	75.6405628058688
187.31	-26.075642983983	187.31	49.6269264319835	187.31	75.7449691108595
187.41	-26.0255858579512	187.41	49.6764823059266	187.41	75.8256128171176
187.52	-25.9796634400118	187.52	49.7060588299973	187.52	75.8686091914555
187.62	-25.9378757309605	187.62	49.7280467889141	187.62	75.8906324149905
187.72	-25.9002437329627	187.72	49.739648408945	187.72	75.888884713915
187.83	-25.8704488979902	187.83	49.7408636909995	187.83	75.8639894533965
187.93	-25.8543877120019	187.93	49.742636073006	187.93	75.8290863306069
188.03	-25.8455403250082	188.03	49.7480815829476	188.03	75.7901359378811
188.14	-25.8439067370091	188.14	49.7572002199149	188.14	75.7518005844562
188.24	-25.8541492569293	188.24	49.7718859829774	188.24	75.7164292201272
188.34	-25.8636407260155	188.34	49.7925803809949	188.34	75.6912012003635
188.44	-25.8723811459731	188.44	49.8133628649384	188.44	75.6701959756034
188.54	-25.8818281279218	188.54	49.8342334349218	188.54	75.6534345472435
188.65	-25.8844747969533	188.65	49.8487211889369	188.65	75.6381274673561
188.75	-25.8878070279707	188.75	49.8657046579183	188.75	75.6390497503469
188.85	-25.8918248189275	188.85	49.8791030850043	188.85	75.6436007904437
188.96	-25.8906316869343	188.96	49.8845824439513	188.96	75.6474465611375
189.06	-25.8905790680046	189.06	49.8864767619125	189.06	75.6595833981584
189.16	-25.8916669629343	189.16	49.8788661529943	189.16	75.661464259109
189.27	-25.8812176019774	189.27	49.8772946059489	189.27	75.6686331322174
189.37	-25.8671958339391	189.37	49.8794266139839	189.37	75.680212122007
189.47	-25.8502250250103	189.47	49.8837326729245	189.47	75.687164849959
189.57	-25.8210313990048	189.57	49.897662834951	189.57	75.7044272427622
189.68	-25.7871218319679	189.68	49.9212171009731	189.68	75.731999300412
189.78	-25.7409894479679	189.78	49.9483147149249	189.78	75.757903782306
189.88	-25.6872965569528	189.88	49.9869304298954	189.88	75.7964668788507
189.99	-25.6305927019866	189.99	50.0228941589285	189.99	75.8335185015384
190.09	-25.5704229309686	190.09	50.0562058999776	190.09	75.8563808816706
190.2	-25.5068082459502	190.2	50.089987763954	190.2	75.8761409786253
190.3	-25.4524054120111	190.3	50.1114935379974	190.3	75.8806759431336
190.4	-25.4072144319935	190.4	50.1207232209708	190.4	75.8607120002441
190.51	-25.3706119389108	190.51	50.1251268659644	190.51	75.8312060780269
190.61	-25.3373248139042	190.61	50.1129203939854	190.61	75.7728672218963
190.72	-25.3073530569736	190.72	50.0994773049115	190.72	75.7057312417092
190.82	-25.274738698954	190.82	50.08479759897	190.82	75.6343476808417
190.92	-25.2348194309207	190.92	50.061066728972	190.92	75.5504470399282
191.03	-25.1916961190091	191.03	50.048375332949	191.03	75.4741409584299
191.13	-25.136718353906	191.13	50.046723410901	191.13	75.4180862036509
191.24	-25.0698651340144	191.24	50.0589087369008	191.24	75.385080549399
191.34	-24.9986643359534	191.34	50.0821335378987	191.34	75.3717028566924
191.44	-24.923115957904	191.44	50.1103170558963	191.44	75.3665992501091
191.54	-24.8496623419214	191.54	50.1432547879404	191.54	75.3695652246565
191.65	-24.7841999699858	191.65	50.1852807589103	191.65	75.3789768379076
191.75	-24.7140510759891	191.75	50.2365654569985	191.75	75.3903422682368
191.85	-24.6578513949771	191.85	50.2815648939077	191.85	75.3922183938361
191.96	-24.615600927973	191.96	50.3261996199171	191.96	75.3818753544706
192.06	-24.5786492660045	192.06	50.3645490849749	192.06	75.3533715991865
192.16	-24.5550234519669	192.16	50.4040633419436	192.16	75.3216850574612
192.27	-24.5519571179784	192.27	50.44490778198	192.27	75.2869811208993
192.37	-24.5619433879938	192.37	50.487082406903	192.37	75.2557021287074
192.48	-24.5895318070097	192.48	50.522497881957	192.48	75.2256552329914
192.58	-24.6237304899068	192.58	50.5655288029629	192.58	75.1985372585296
192.68	-24.6645394389589	192.68	50.6161751679883	192.68	75.192983942962
192.79	-24.7246364209559	192.79	50.6588929899863	192.79	75.1934512980629
192.89	-24.7913226679657	192.89	50.7120240299628	192.89	75.2096306760574
192.99	-24.8645981779418	192.99	50.7812253219981	192.99	75.2552061541934
193.1	-24.9322491559951	193.1	50.8664968639323	193.1	75.3374113628479
193.2	-24.9948989689983	193.2	50.9757621059634	193.2	75.4566628745801
193.3	-25.039356014986	193.3	51.0934821539877	193.3	75.6019713405258
193.41	-25.0715782649422	193.41	51.219657008005	193.41	75.7623448781045
193.51	-25.087016173984	193.51	51.3684567569044	193.51	75.9519535758196
193.61	-25.0902192869944	193.61	51.5316318619625	193.61	76.1752256634255
193.72	-25.0725371929548	193.72	51.7081347419435	193.72	76.4184147895601
193.82	-25.0281272759594	193.82	51.8979653959377	193.82	76.6815209542171
193.92	-24.957010536923	193.92	52.0983260519188	193.92	76.9495325881913
194.03	-24.8656293159684	194.03	52.3033551698973	194.03	77.2172115190616
194.13	-24.7597550679757	194.13	52.5132572569191	194.13	77.4715706524857
194.23	-24.6393877939681	194.23	52.71265881197	194.23	77.7031944567639
194.34	-24.510485461974	194.34	52.9169333349273	194.34	77.9229068891597
194.44	-24.3797678729152	194.44	53.1105368379485	194.44	78.1197135048079
194.54	-24.253590317926	194.54	53.2839656499391	194.54	78.2754602237264
194.64	-24.1319527949599	194.64	53.4312992239165	194.64	78.3783838797855
194.75	-24.0307393459034	194.75	53.5537505299999	194.75	78.4297184472583
194.85	-23.9485589569313	194.85	53.6511541779419	194.85	78.4357408737441
194.95	-23.8854116279299	194.95	53.7235101669467	194.95	78.402222615445
195.06	-23.8348550199134	195.06	53.7710230029234	195.06	78.3293681773406
195.16	-23.7987819269847	195.16	53.8076582689655	195.16	78.2371011118857
195.27	-23.7771923519858	195.27	53.8442443310032	195.27	78.1429695843518
195.37	-23.773649739951	195.37	53.8807811878996	195.37	78.0533288858265
195.47	-23.7754763239764	195.47	53.9384698619187	195.47	77.9893800371562
195.58	-23.7641030159921	195.58	54.0211569899611	195.58	77.970853716104
195.68	-23.7517436129338	195.68	54.1288425719131	195.68	77.9963589088454
195.79	-23.7311644829106	195.79	54.2613612159357	195.79	78.0657302237886
195.89	-23.709599257927	195.89	54.4035048129672	195.89	78.1573172126899
195.99	-23.6930059060114	195.99	54.5476731219878	195.99	78.2654124292254
196.09	-23.6815605059064	196.09	54.6938661419745	196.09	78.3900158733884
196.2	-23.6798126009035	196.2	54.8268662029159	196.2	78.5194733230127
196.3	-23.6819195760063	196.3	54.9368925219369	196.3	78.6313262251608
196.4	-23.6901605979938	196.4	55.0239450969912	196.4	78.7070054933365
196.5	-23.7045356689123	196.5	55.0823668979774	196.5	78.7530678903303
196.61	-23.7372585829689	196.61	55.1178149549969	196.61	78.7679368183654
196.71	-23.7696732049244	196.71	55.1304937749819	196.71	78.7590504128141
196.81	-23.800579226986	196.81	55.1180499559223	196.81	78.730013241315
196.91	-23.8299766469936	196.91	55.095856997923	196.91	78.6963748835139
197.02	-23.8582627889627	197.02	55.0620114739786	197.02	78.6607814547671
197.12	-23.8789062809701	197.12	55.02601705291	197.12	78.6268940086899
197.23	-23.8919071239252	197.23	54.9889213169763	197.23	78.5980392955239
197.33	-23.9031079349843	197.33	54.9496766849416	197.33	78.573169734002
197.43	-23.8994324660098	197.43	54.9081177649668	197.43	78.5643337279189
197.54	-23.8808807179112	197.54	54.8705205919759	197.54	78.5591511776503
197.64	-23.8531523229994	197.64	54.8368851659689	197.64	78.5564217733415
197.74	-23.8226896190099	197.74	54.8178353479898	197.74	78.5667693755061
197.84	-23.7942563649085	197.84	54.8048961729819	197.84	78.5821163420927
197.95	-23.7642891129326	197.95	54.7980676419684	197.95	78.5959313029953
198.05	-23.7264325709248	198.05	54.8068534239974	198.05	78.6177179283939
198.15	-23.6870420319519	198.15	54.8160928169636	198.15	78.6381581320804
198.26	-23.6583312889707	198.26	54.8296076739234	198.26	78.6479975203577
198.36	-23.6384038799997	198.36	54.8473979949904	198.36	78.6472360932348
198.46	-23.6344934359067	198.46	54.8620289299606	198.46	78.6341386323325
198.56	-23.6467760339565	198.56	54.87482468493	198.56	78.6164716840568
198.66	-23.6693759640048	198.66	54.8857852609217	198.66	78.5989990058579
198.77	-23.702293226961	198.77	54.8840822920056	198.77	78.5673287846338
198.87	-23.7419643739258	198.87	54.8815917250067	198.87	78.5269816760707
198.97	-23.7977954689086	198.97	54.8769205669259	198.97	78.4829199789591
199.08	-23.864574491995	199.08	54.8700688199233	199.08	78.4473574887078
199.18	-23.9423014439808	199.18	54.8666935139863	199.18	78.4240547744641
199.29	-24.0175622190009	199.29	54.8606193959813	199.29	78.4140702120385
199.39	-24.0934535909219	199.39	54.8541998679184	199.39	78.4199332817399
199.49	-24.1699755579248	199.49	54.8550351699078	199.49	78.4433685145377
199.59	-24.2469520429722	199.59	54.8555250609297	199.59	78.4767756682573
199.7	-24.3182038340137	199.7	54.8651732119652	199.7	78.5260949654818
199.8	-24.3837309290029	199.8	54.8797087469666	199.8	78.5964615964111
199.9	-24.4498769509391	199.9	54.8980840869717	199.9	78.6816159595829
200	-24.5107992830071	200	54.9279682579709	200	78.7892270822715
200.1	-24.5774095759543	200.1	54.9630852249265	200.1	78.8996048242272
200.21	-24.6440081999708	200.21	55.0034349879525	200.21	79.0158459587727
200.31	-24.711795462963	200.31	55.0513709489451	200.31	79.1403038872052
200.41	-24.7795710560013	200.41	55.0937113399641	200.41	79.2596207637108
200.52	-24.8437715309819	200.52	55.1230684638995	200.52	79.3602296772009
200.62	-24.9041048029994	200.62	55.139442317909	200.62	79.4421306276775
200.72	-24.9669261619374	200.72	55.1371510879335	200.72	79.505985419188
200.83	-25.0303391449052	200.83	55.1166437929851	200.83	79.5464004558462
200.94	-25.0898965939541	200.94	55.0779204339733	200.94	79.5742873900379
201.04	-25.1455985099938	201.04	55.0147049749512	201.04	79.5776705545932
201.14	-25.1917452599173	201.14	54.9408736939085	201.14	79.5716265365159
201.24	-25.233860396952	201.24	54.8561482258947	201.24	79.5546766613931
201.35	-25.269470931903	201.35	54.7605285709096	201.35	79.5232574816184
201.46	-25.2985768649978	201.46	54.663450101998	201.46	79.4865122844501
201.56	-25.319529623971	201.56	54.5736935109744	201.56	79.4595770522864
201.66	-25.3378333129604	201.66	54.4912587969293	201.66	79.4405553216571
201.77	-25.3534879340123	201.77	54.4123241079433	201.77	79.4211780818003
201.87	-25.3683899489943	201.87	54.3407112959358	201.87	79.4052671859951
201.97	-25.3818432059916	201.97	54.2767336659153	201.97	79.3874363052385
202.07	-25.393847703981	202.07	54.2203912159493	202.07	79.3732089927062
202.18	-25.4067619839589	202.18	54.1640837039949	202.18	79.3525120165543
202.28	-25.4207621239857	202.28	54.1038186219112	202.28	79.3213528673736
202.38	-25.4446647359146	202.38	54.0438668429033	202.38	79.2823538465431
202.49	-25.4721261979967	202.49	53.9856213599705	202.49	79.242412052504
202.59	-25.508358529919	202.59	53.9276891789768	202.59	79.2001344929612
202.69	-25.548149712904	202.69	53.8637942669311	202.69	79.1511415963968
202.79	-25.5858001149818	202.79	53.7964426549706	202.79	79.0972432413198
202.89	-25.6213065389375	202.89	53.7256343440049	202.89	79.0384394277306
202.99	-25.6534686769783	202.99	53.6436683310058	202.99	78.9693876939736
203.1	-25.6819944419249	203.1	53.5579323139928	203.1	78.897651818073
203.2	-25.7048173789372	203.2	53.4684262948986	203.2	78.8320484106469
203.31	-25.7219374889246	203.31	53.3794211469285	203.31	78.7705047247188
203.41	-25.7270111509342	203.41	53.2828241429115	203.41	78.7101400532261
203.51	-25.7282784499466	203.51	53.1842968349565	203.51	78.6514039285413
203.62	-25.7344449119046	203.62	53.083839223973	203.62	78.5885967184632
203.72	-25.7455105399913	203.72	52.9874489789108	203.72	78.5277128983086
203.82	-25.7647019749356	203.82	52.8928984339245	203.82	78.4653244906742
203.92	-25.7944954009872	203.92	52.8001875879909	203.92	78.4011394096002
204.03	-25.834890819965	204.03	52.7167041409484	204.03	78.3404788995166
204.14	-25.8861803159789	204.14	52.6364533839114	204.14	78.2773482537041
204.24	-25.953283824947	204.24	52.5583608299485	204.24	78.2043293612359
204.35	-26.0362013459599	204.35	52.4824264768995	204.35	78.129662306524
204.45	-26.1304455799518	204.45	52.4104320809329	204.45	78.0638343732263
204.55	-26.2341200649416	204.55	52.3387561869413	204.55	78.003224106889
204.66	-26.3408778129133	204.66	52.2673987949247	204.66	77.9510581500441
204.76	-26.448360281961	204.76	52.1966382709707	204.76	77.9100910520257
204.87	-26.5590404619616	204.87	52.1261962479684	204.87	77.8800444482666
204.97	-26.6704453649709	204.97	52.0603436019655	204.97	77.8654812987055
205.07	-26.7762313679896	205.07	51.9986855279058	205.07	77.8709267331391
205.17	-26.8758763049846	205.17	51.9398290339268	205.17	77.8949877592791
205.28	-26.9641681539952	205.28	51.8873546409395	205.28	77.9367576008878
205.38	-27.0411037199665	205.38	51.8387563168972	205.38	77.9918337623882
205.48	-27.1111734969054	205.48	51.7960741609613	205.48	78.0559093539314
205.58	-27.1743774859488	205.58	51.7572680749936	205.58	78.1245857368775
205.68	-27.2283571449634	205.68	51.7297257568998	205.68	78.2077235999056
205.79	-27.2757630999649	205.79	51.7159226359354	205.79	78.305325381235
205.89	-27.3217576049092	205.89	51.7158587109634	205.89	78.4110474599348
206	-27.3663406590003	206	51.7309246619106	206	78.525758346486
206.1	-27.4245614119764	206.1	51.7558537389959	206.1	78.6389792725709
206.2	-27.4882365019948	206.2	51.7906459429014	206.2	78.7507070430696
206.31	-27.5573659309885	206.31	51.8327952419213	206.31	78.8629261193249
206.41	-27.6319528929889	206.41	51.8850860319162	206.41	78.9784208980041
206.51	-27.7144671829319	206.51	51.95176063296	206.51	79.099075158027
206.62	-27.8049088009311	206.62	52.0328190449391	206.62	79.2275395258926
206.72	-27.9013947999829	206.72	52.1197990799465	206.72	79.3605140648166
206.82	-28.0036330949542	206.82	52.211299797932	206.82	79.4965978368932
206.92	-28.1019741349837	206.92	52.307321199919	206.92	79.6508399915487
207.03	-28.2009052180001	207.03	52.4022017339121	207.03	79.8093956158343
207.13	-28.2917208160143	207.13	52.5036430489081	207.13	79.9799663604192
207.23	-28.3831264570154	207.23	52.6116451469534	207.23	80.1625554204249
207.33	-28.4727636009166	207.33	52.7126126009989	207.33	80.3460371638695
207.44	-28.5591957839415	207.44	52.8062670449572	207.44	80.5301332261992
207.54	-28.6399500170091	207.54	52.887971356995	207.54	80.7083235371371
207.65	-28.7145041329495	207.65	52.9581203398948	207.65	80.8807108151643
207.75	-28.7852632440035	207.75	53.0177884849081	207.75	81.0387199997079
207.85	-28.8522273519902	207.85	53.0659013019203	207.85	81.1857638991234
207.96	-28.9198837539288	207.96	53.099952756952	207.96	81.3106309528068
208.06	-28.9837483479687	208.06	53.1201808109927	208.06	81.4222646474316
208.16	-29.0438211329729	208.16	53.1245453639713	208.16	81.5162663443449
208.26	-29.1051103339441	208.26	53.1155218449157	208.26	81.5936750082831
208.36	-29.1751367429924	208.36	53.1042302509377	208.36	81.6631376482175
208.46	-29.2501745699383	208.46	53.0906705839698	208.46	81.7241320960421
208.57	-29.3302238169417	208.57	53.0752376469081	208.57	81.7794582706742
208.67	-29.4158066509453	208.67	53.0518750829287	208.67	81.8230598151072
208.77	-29.497695374971	208.77	53.0190357699212	208.77	81.8578769034654
208.88	-29.5758899899283	208.88	52.9767197049296	208.88	81.8794254325292
208.98	-29.663103775988	208.98	52.9316752409841	208.98	81.8944537538598
209.08	-29.7593335390047	209.08	52.8794220999771	209.08	81.9034898137439
209.18	-29.8626963319748	209.18	52.8199602829318	209.18	81.9140544049445
209.28	-29.9700668759897	209.28	52.7508143599107	209.28	81.9199463104986
209.38	-30.0762829209589	209.38	52.6755342509659	209.38	81.9247154482855
209.49	-30.1865067189055	209.49	52.5941199559838	209.49	81.9288839864086
209.59	-30.3052255669627	209.59	52.507459695903	209.59	81.9241124516307
209.69	-30.4219041099714	209.69	52.4212150259018	209.69	81.9160623965288
209.8	-30.5452478750112	209.8	52.3233376429744	209.8	81.9053987996165
209.9	-30.6738204009207	209.9	52.2274229729192	209.9	81.9057138923173
210	-30.7963448689179	210	52.1292286969128	210	81.9108824087884
210.1	-30.9128212779797	210.1	52.0329971349156	210.1	81.9220213909465
210.21	-31.0251325769286	210.21	51.9391230899373	210.21	81.9343633910064
210.31	-31.1319179859311	210.31	51.8572462349312	210.31	81.962710333325
210.41	-31.233177504987	210.41	51.7862920789867	210.41	82.0104750262669
210.51	-31.3313808439943	210.51	51.7264985819565	210.51	82.0673600718932
210.62	-31.4220407029779	210.62	51.6767395619127	210.62	82.140944817159
210.72	-31.5207006639184	210.72	51.6370150179455	210.72	82.2297927989006
210.82	-31.6223525019268	210.82	51.6209203769904	210.82	82.336222625965
210.93	-31.7284326789604	210.93	51.612384784903	210.93	82.4441634439336
211.03	-31.8323424819482	211.03	51.59901295292	211.03	82.5431029098876
211.13	-31.9340819099807	211.13	51.580804878995	211.13	82.6316802455512
211.24	-32.0355977979716	211.24	51.5558186369844	211.24	82.7079535222733
211.34	-32.1363679800015	211.34	51.5159616769552	211.34	82.7662999011132
211.45	-32.2491057349907	211.45	51.4612339999303	211.45	82.8022320837407
211.55	-32.3586280749169	211.55	51.3913976479898	211.55	82.8310556920029
211.65	-32.4649349979609	211.65	51.3024482589799	211.65	82.8437581406981
211.75	-32.5630182809391	211.75	51.2020761970007	211.75	82.8494662566776
211.86	-32.6597690949484	211.86	51.0902814619385	211.86	82.8415813245586
211.96	-32.7551874389655	211.96	50.9695394819119	211.96	82.8225787722413
212.07	-32.8519938949512	212.07	50.8531337699196	212.07	82.8076889485543
212.17	-32.9396531089969	212.17	50.7401761019537	212.17	82.7955014620365
212.27	-33.0267535979374	212.27	50.6322136019435	212.27	82.8002767177399
212.37	-33.1132953639326	212.37	50.5276991469827	212.37	82.8052846016286
212.48	-33.1865651249927	212.48	50.4402281619605	212.48	82.824120540239
212.58	-33.2607126259745	212.58	50.3647732689387	212.58	82.846748930191
212.69	-33.3357378659684	212.69	50.305576785945	212.69	82.8843032612534
212.79	-33.4138500819563	212.79	50.2645880229693	212.79	82.9387328418756
212.89	-33.4931663259113	212.89	50.2321673059214	212.89	83.0031185821375
213	-33.5761563069354	213	50.2083146369614	213	83.0669251259282
213.1	-33.6627919870125	213.1	50.1921417919675	213.1	83.1378527698279
213.21	-33.7636087219835	213.21	50.1842990349814	213.21	83.2165517790042
213.31	-33.8680711549841	213.31	50.1815740989286	213.31	83.2870966042368
213.42	-33.9711710629444	213.42	50.1839669828996	213.42	83.363636989526
213.52	-34.081312055946	213.52	50.1654869719914	213.52	83.4201822190375
213.62	-34.1970576710082	213.62	50.1435567349517	213.62	83.4763641969292
213.72	-34.3203547439543	213.72	50.1181762709848	213.72	83.5302999768123
213.82	-34.447047203912	213.82	50.0797059079332	213.82	83.574819595525
213.92	-34.5771350499717	213.92	50.0393324429069	213.92	83.6210818104466
214.03	-34.7081485749641	214.03	50.0017175189669	214.03	83.6842836202938
214.13	-34.829844203955	214.13	49.966861133953	214.13	83.7538896689605
214.23	-34.942221940014	214.23	49.9426916119319	214.23	83.8328200543913
214.33	-35.0422670890111	214.33	49.9247308559916	214.33	83.9250002918137
214.44	-35.1349878769724	214.44	49.9129788669279	214.44	84.0289939180732
214.54	-35.2095390219347	214.54	49.919830933959	214.54	84.1591430586366
214.64	-35.2683621939605	214.64	49.9328917690036	214.64	84.2988963526403
214.74	-35.3095105569992	214.74	49.9512731458935	214.74	84.4473655767156
214.84	-35.3454663039656	214.84	49.9730220409447	214.84	84.6001279951407
214.95	-35.3762294349735	214.95	49.9965913279539	214.95	84.7453929118452
215.05	-35.397765992002	215.05	50.0122919848991	215.05	84.8734713047714
215.15	-35.422789256927	215.15	50.025151391992	215.15	84.9863758615748
215.25	-35.4535084659346	215.25	50.0274791859283	215.25	85.081424442496
215.36	-35.490729074013	215.36	50.0269657289891	215.36	85.155462130684
215.46	-35.5344510809346	215.46	50.0139713499266	215.46	85.2012909240062
215.56	-35.5871161580126	215.56	49.993085224969	215.56	85.2215531628921
215.67	-35.6438129259686	215.67	49.9643073549123	215.67	85.2287310396301
215.77	-35.7074638980066	215.77	49.9253136939615	215.77	85.2205005091812
215.87	-35.7675337179444	215.87	49.8812695379911	215.87	85.1979929101791
215.97	-35.8324259959772	215.97	49.832174885978	215.97	85.1739215234499
216.07	-35.8977710789077	216.07	49.7830571179065	216.07	85.1555229638555
216.18	-35.9635689669631	216.18	49.74128414392	216.18	85.1509705976196
216.28	-36.0276104229342	216.28	49.7020614249095	216.28	85.1554698866163
216.38	-36.0901578479798	216.38	49.6653889629215	216.38	85.1714625008437
216.49	-36.1512112409628	216.49	49.645568069991	216.49	85.2083383760766
216.59	-36.2111827199669	216.59	49.6333479279656	216.59	85.2597692065595
216.7	-36.2725419950038	216.7	49.6287285379822	216.7	85.3152196361906
216.8	-36.3293518599903	216.8	49.6349221679111	216.8	85.3863055438849
216.9	-36.3846270079193	216.9	49.6410261839628	216.9	85.4577546435447
217.01	-36.4299638259808	217.01	49.6519881729682	217.01	85.5345145190897
217.11	-36.4737659259617	217.11	49.6678081319715	217.11	85.6143759351252
217.21	-36.5184749789478	217.21	49.6760907739144	217.21	85.6852060015786
217.31	-36.564749888953	217.31	49.6796776089923	217.31	85.7498462298357
217.41	-36.6145374939606	217.41	49.6805216639586	217.41	85.8106617647603
217.52	-36.6638038359497	217.52	49.6739612970032	217.52	85.8654606727236
217.62	-36.7161707549712	217.62	49.6646581509594	217.62	85.9129673910778
217.73	-36.7716382500021	217.73	49.6576396039927	217.73	85.9612239910615
217.83	-36.8332210119888	217.83	49.6515706399805	217.83	86.0004918456257
217.94	-36.8956951159589	217.94	49.6541416229093	217.94	86.0468649289947
218.04	-36.9590605599797	218.04	49.664994144905	218.04	86.1024265038583
218.14	-37.0206331739382	218.14	49.6795390309899	218.14	86.1632462997543
218.25	-37.0808938009759	218.25	49.6977762790038	218.25	86.2312711528563
218.35	-37.1362610219421	218.35	49.7216589169511	218.35	86.3044201334056
218.46	-37.1867348359274	218.46	49.7524461869716	218.46	86.3875743214268
218.56	-37.2363492009526	218.56	49.784419797902	218.56	86.475015427379
218.67	-37.2726665480059	218.67	49.817579750993	218.67	86.5697581430498
218.77	-37.2956868789061	218.77	49.8421041279471	218.77	86.6567566236707
218.87	-37.292189906907	218.87	49.8641224839957	218.87	86.742140423885
218.98	-37.2643848679672	218.98	49.8836348189116	218.98	86.8232253726948
219.08	-37.21268387892	219.08	49.8960519558977	219.08	86.8959031369682
219.18	-37.1393589939544	219.18	49.9013014289176	219.18	86.9565198310703
219.28	-37.0414876989571	219.28	49.9020656639004	219.28	87.0077578806002
219.38	-36.9219925079278	219.38	49.89834466096	219.38	87.0536512420696
219.49	-36.7838881129501	219.49	49.8918737359872	219.49	87.0834976639697
219.59	-36.6296048459844	219.59	49.8834235929735	219.59	87.0980678519252
219.69	-36.4675463179083	219.69	49.8729942329419	219.69	87.0841415201485
219.79	-36.2983714350094	219.79	49.8653801939781	219.79	87.0487224421626
219.9	-36.1346415769503	219.9	49.855786938906	219.9	86.9874281979742
220	-35.9763567439586	220	49.8461674930013	220	86.9044838671907
220.11	-35.8231048169273	220.11	49.8411365030051	220.11	86.8015815827033
220.21	-35.679331871961	220.21	49.8453556119784	220.21	86.6863055005916
220.31	-35.545037907923	220.31	49.854807377983	220.31	86.5576528705351
220.41	-35.4233322480013	220.41	49.8708268160044	220.41	86.4193890420656
220.52	-35.3112002009084	220.52	49.8884663439867	220.52	86.2749700418046
220.62	-35.2035272609328	220.62	49.9126735448954	220.62	86.1300023598144
220.72	-35.102997601939	220.72	49.9388592419336	220.72	85.992458199128
220.83	-35.0089523149109	220.83	49.9648025169108	220.83	85.8601166407344
220.93	-34.9191277939553	220.93	49.9905033689174	220.93	85.7325655665077
221.03	-34.8335240379356	221.03	50.0082904829924	221.03	85.6065797347918
221.13	-34.7526262549991	221.13	50.019267500943	221.13	85.4832627887823
221.24	-34.6724004879206	221.24	50.0234344229966	221.24	85.3657240512218
221.34	-34.579626449954	221.34	50.0221262659579	221.34	85.2522838468384
221.44	-34.4844151049983	221.44	50.0188025519037	221.44	85.1412871932209
221.54	-34.3867664529398	221.54	50.0140961059969	221.54	85.036051087607
[truncated: 152,177 more rows]
