# Supplementary material for: Unveiling the domain-specific and RAS isoform-specific details of BRAF kinase regulation
Source: eLife. 2023 Dec 27;12:RP88836. doi: 10.7554/eLife.88836 (PMC10752582; doi:10.7554/eLife.88836)
Supplement: Figure 5—source data 3. [file elife-88836-fig5-data3.zip]

Archive with 6 entries (5 files):
- Figure 5- source data 3/
- __MACOSX/._Figure 5- source data 3
- Figure 5- source data 3/NT5 final quant.tif
- __MACOSX/Figure 5- source data 3/._NT5 final quant.tif
- Figure 5- source data 3/NT5 final quant-01.png
- __MACOSX/Figure 5- source data 3/._NT5 final quant-01.png
