# Supplementary material for: Unveiling the domain-specific and RAS isoform-specific details of BRAF kinase regulation
Source: eLife. 2023 Dec 27;12:RP88836. doi: 10.7554/eLife.88836 (PMC10752582; doi:10.7554/eLife.88836)
Supplement: Figure 6—source data 2. — KD and NTs probed with anti-His antibody. [file elife-88836-fig6-data2.zip]

Archive with 6 entries (5 files):
- Figure 6- source data 2/
- __MACOSX/._Figure 6- source data 2
- Figure 6- source data 2/btn-KD-WTvDG PD- 1-288-01.png
- __MACOSX/Figure 6- source data 2/._btn-KD-WTvDG PD- 1-288-01.png
- Figure 6- source data 2/btn-KD-WTvDG PD- 1-288.tif
- __MACOSX/Figure 6- source data 2/._btn-KD-WTvDG PD- 1-288.tif
